# Supplementary material for: Retinoic acid induces human gastruloids with posterior embryo-like structures
Source: Nat Cell Biol. 2024 Aug 20;26(10):1790–803. doi: 10.1038/s41556-024-01487-8 (PMC11469962; doi:10.1038/s41556-024-01487-8)
Supplement: Supplementary file 4 — Table 1. Ratio of elongated conventional human gastruloids with the addition of 10% Matrigel. 10% Matrigel was added at 48 h after induction. Table 2. Cell type proportions in conventional human gastruloids (96 h), mouse gastruloids (120 h) and mouse TLS (120 h). ND, not detected. Table 3. DEGs for annotated cell type clusters at 24, 48, 72 and 96 h after gastruloid induction. Default thresholds from the FindAllMarkers function of the Seurat V4.0.1 package were used. Table 4. Marker genes for neural sub-clusters. Default thresholds from the FindAllMarkers function of the Seurat V4.0.1 package were used to determine these marker genes. Table 5. Marker genes for somite sub-clusters. Default thresholds from the FindAllMarkers function of the Seurat V4.0.1 package were used to determine these marker genes. Table 6. Comparison of human versus mouse in vivo developmental stages. Summary of characteristic features (based on citations) at an aligned set of human and mouse early developmental stages49,55,56. Table 7. Conditions for the induction of embryo models. Y: Y-27632 (Rock inhibitor); CHIR: CHIR99021(GSK3 inhibitor); LDN: LDN183189 (BMP inhibitor); SB: SB431542 (TGF-b inhibitor); DMH1: dorsomorphin homologue 1 (BMP inhibitor); ITS, insulin-transferrin-selenium. Table 8. List of crRNAs used in this study. Table 9. List of antibodies used in this study. Table 10. Filtration parameters for scRNA-seq used in this study. [file 41556_2024_1487_MOESM4_ESM.xlsx]

## Sheet: S1
		# elongated	# not elongated	# total	% elongated
Control	Exp. 1	51	45	96	0.53
Control	Exp. 2	13	29	42	0.31
Control	Exp. 3	6	26	32	0.19
Control	Exp. 4	20	22	42	0.48
Control	Exp. 5	25	23	48	0.52
Control	Exp. 6	70	26	96	0.73
+10% Matrigel	Exp. 1	90	6	96	0.94
+10% Matrigel	Exp. 2	95	1	96	0.99
+10% Matrigel	Exp. 3	92	4	96	0.96
+10% Matrigel	Exp. 4	79	17	96	0.82

## Sheet: S2
(%)	Human gastruloids	Mouse gastruloids	Mouse TLS
	@ 96 hrs	@ 120 hrs	@ 120 hrs
NMP	4.5	13.3	10.6
Neural Tube	N.D.	13.5	28.1
PSM	9.2	13.4	1.9
Differentiation front	9	9.2	3.1
Somite	50.5	41.2	48.5
Advanced Mesoderm	6.9	1.4	2.5
Cardiac	13.8	4	N.D.
Node	3.9	N.D.	N.D.
Gut	2.3	0.4	1.5
Endothelium	N.D.	2.3	2.7
PGCLC	N.D.	1.2	1.1
N.D. = Not detected.

## Sheet: S3 Human gastruloids 24hrs
cluster	gene	p_val	avg_log2FC	pct in cluster	pct in other	p_val_adj
Nascent Meso.	ID3	1.19e-169	0.65385	0.974	0.923	3.98e-165
Nascent Meso.	TTN	3.03e-90	0.641583	0.408	0.212	1.02e-85
Nascent Meso.	EDN3	7.16e-149	0.616651	0.503	0.238	2.4e-144
Nascent Meso.	ALDH1A2	6.81e-149	0.602422	0.478	0.219	2.29e-144
Nascent Meso.	MEST	1.5e-141	0.601035	0.898	0.762	5.04e-137
Nascent Meso.	RDH10	2.13e-157	0.582029	0.433	0.175	7.14e-153
Nascent Meso.	NTS	6.21e-49	0.569646	0.777	0.674	2.08e-44
Nascent Meso.	FOXC2	6.41e-107	0.548076	0.526	0.305	2.15e-102
Nascent Meso.	NNAT	1.89e-110	0.54522	0.644	0.434	6.34e-106
Nascent Meso.	PPP1R17	2.03e-103	0.540037	0.564	0.352	6.81e-99
Nascent Meso.	MEIS2	6.26e-143	0.533266	0.88	0.715	2.1e-138
Nascent Meso.	SLC5A3	6.3e-75	0.435189	0.758	0.624	2.12e-70
Nascent Meso.	PAPPA	1.47e-70	0.40822	0.371	0.201	4.94e-66
Nascent Meso.	GYPC	2.59e-72	0.383607	0.884	0.778	8.7e-68
Nascent Meso.	VIM	3.86e-131	0.363019	1	0.997	1.29e-126
Nascent Meso.	SOX9	1.84e-40	0.348347	0.458	0.335	6.18e-36
Nascent Meso.	CER1	2.25e-68	0.341993	0.119	0.024	7.56e-64
Nascent Meso.	NEFM	9.52e-57	0.336888	0.444	0.284	3.2e-52
Nascent Meso.	GPC3	5.8e-55	0.330727	0.798	0.679	1.95e-50
Nascent Meso.	MRPS6	6.35e-89	0.329793	0.978	0.945	2.13e-84
Nascent Meso.	SFRP1	1.74e-61	0.32907	0.807	0.669	5.85e-57
Nascent Meso.	ID1	2.18e-42	0.320823	0.397	0.26	7.3e-38
Nascent Meso.	GNAS	4.8e-111	0.318084	0.999	0.997	1.61e-106
Nascent Meso.	PCDH19	1.12e-61	0.313897	0.774	0.625	3.76e-57
Nascent Meso.	ITM2A	5.42e-38	0.307905	0.622	0.509	1.82e-33
Nascent Meso.	NMU	6.1e-51	0.305043	0.317	0.179	2.05e-46
Nascent Meso.	AKAP12	1.97e-57	0.302746	0.965	0.945	6.63e-53
Nascent Meso.	MESP2	1.6e-25	0.284663	0.308	0.213	5.39e-21
Nascent Meso.	IRX3	5.55e-43	0.284179	0.431	0.289	1.86e-38
Nascent Meso.	PCP4	2.76e-17	0.28238	0.183	0.118	9.27e-13
Nascent Meso.	ANOS1	1.98e-46	0.280803	0.477	0.333	6.63e-42
Nascent Meso.	GREB1L	5.08e-37	0.271411	0.455	0.329	1.7e-32
Nascent Meso.	PPP3CA	1.07e-33	0.265903	0.636	0.53	3.59e-29
Nascent Meso.	ZNF503	3.43e-32	0.259644	0.396	0.278	1.15e-27
Nascent Meso.	DDHD1	9.67e-33	0.250248	0.562	0.447	3.25e-28
Emergent Meso.	MIR302CHG	0	1.52338	0.669	0.175	0
Emergent Meso.	FAM89A	0	1.28412	0.831	0.267	0
Emergent Meso.	LIX1	0	1.24986	0.712	0.137	0
Emergent Meso.	LHX1	0	0.893442	0.538	0.114	0
Emergent Meso.	COLEC12	0	0.869031	0.735	0.335	0
Emergent Meso.	CGNL1	0	0.788826	0.604	0.204	0
Emergent Meso.	COL1A2	1.23e-224	0.754862	0.844	0.597	4.14e-220
Emergent Meso.	CDH11	5.55e-234	0.743416	0.869	0.612	1.86e-229
Emergent Meso.	BMP4	0	0.728338	0.397	0.05	0
Emergent Meso.	CCBE1	1.33e-276	0.71599	0.502	0.142	4.48e-272
Emergent Meso.	HAND1	2.71e-189	0.679255	0.601	0.264	9.11e-185
Emergent Meso.	TMEM88	2.02e-201	0.633407	0.434	0.14	6.8e-197
Emergent Meso.	SPARC	3.84e-168	0.59911	0.728	0.473	1.29e-163
Emergent Meso.	LINGO1	9.41e-218	0.579984	0.49	0.166	3.16e-213
Emergent Meso.	FARP1	7.35e-159	0.563817	0.648	0.374	2.47e-154
Emergent Meso.	KLHL4	3.96e-170	0.559224	0.555	0.259	1.33e-165
Emergent Meso.	MSX1	1.48e-114	0.557112	0.696	0.462	4.97e-110
Emergent Meso.	ALPK2	1.09e-243	0.552013	0.414	0.099	3.67e-239
Emergent Meso.	MAP1B	1.04e-179	0.543829	0.973	0.931	3.48e-175
Emergent Meso.	CFC1	7.96e-180	0.543303	0.416	0.136	2.67e-175
Emergent Meso.	NKD1	9.3e-122	0.517994	0.558	0.313	3.12e-117
Emergent Meso.	PRTG	3.84e-140	0.510247	0.92	0.778	1.29e-135
Emergent Meso.	DKK1	6.62e-80	0.502945	0.498	0.295	2.22e-75
Emergent Meso.	FTH1	0	0.487314	1	1	0
Emergent Meso.	ARL4C	1.82e-102	0.487305	0.706	0.499	6.11e-98
Emergent Meso.	JCAD	3.51e-149	0.473704	0.414	0.157	1.18e-144
Emergent Meso.	RAB31	1.23e-149	0.461293	0.374	0.128	4.13e-145
Emergent Meso.	TWIST1	1.48e-132	0.453848	0.463	0.199	4.97e-128
Emergent Meso.	RUNX1T1	4.93e-210	0.451659	0.289	0.046	1.65e-205
Emergent Meso.	CNTNAP2	4.9e-88	0.439529	0.809	0.667	1.65e-83
Emergent Meso.	FAM210B	2.9e-95	0.436743	0.449	0.238	9.75e-91
Emergent Meso.	CRNDE	8.5e-96	0.434123	0.647	0.442	2.85e-91
Emergent Meso.	PRSS2	1.66e-137	0.42944	0.262	0.061	5.58e-133
Emergent Meso.	FBN2	2.06e-92	0.429201	0.531	0.317	6.92e-88
Emergent Meso.	AHNAK	2.49e-110	0.414091	0.416	0.187	8.35e-106
Emergent Meso.	RESF1	6.11e-71	0.412808	0.659	0.497	2.05e-66
Emergent Meso.	TRDN	1.77e-172	0.401828	0.241	0.037	5.95e-168
Emergent Meso.	FZD7	9.27e-75	0.401127	0.621	0.428	3.11e-70
Emergent Meso.	NRP1	1.93e-180	0.39621	0.277	0.052	6.48e-176
Emergent Meso.	EGR1	3.59e-73	0.386351	0.549	0.353	1.21e-68
Emergent Meso.	IL13RA1	5.21e-80	0.384183	0.446	0.254	1.75e-75
Emergent Meso.	ANXA2	1.7e-64	0.383702	0.763	0.613	5.72e-60
Emergent Meso.	NEO1	1.71e-86	0.382731	0.435	0.232	5.75e-82
Emergent Meso.	PROX1	1.62e-114	0.379213	0.285	0.092	5.45e-110
Emergent Meso.	LAPTM4B	1.47e-85	0.378167	0.941	0.903	4.92e-81
Emergent Meso.	DSP	1.51e-96	0.377565	0.976	0.937	5.07e-92
Emergent Meso.	NDUFA6	9.81e-65	0.371373	0.901	0.83	3.3e-60
Emergent Meso.	HTRA1	3.47e-108	0.370272	0.269	0.087	1.16e-103
Emergent Meso.	DACT1	3.13e-73	0.351816	0.807	0.618	1.05e-68
Emergent Meso.	GATA6	4.31e-137	0.350691	0.255	0.061	1.45e-132
Emergent Meso.	HES1	3.51e-84	0.335999	0.341	0.152	1.18e-79
Emergent Meso.	SERPINE2	1.73e-46	0.335534	0.826	0.751	5.81e-42
Emergent Meso.	ANXA6	1.3e-55	0.335337	0.521	0.362	4.37e-51
Emergent Meso.	SH3KBP1	1.11e-56	0.334455	0.725	0.587	3.74e-52
Emergent Meso.	NPY	1.2e-107	0.334441	0.176	0.034	4.02e-103
Emergent Meso.	CA2	1.92e-48	0.333017	0.584	0.435	6.45e-44
Emergent Meso.	YAP1	3.19e-58	0.329819	0.56	0.386	1.07e-53
Emergent Meso.	CAST	2.87e-53	0.329497	0.53	0.362	9.63e-49
Emergent Meso.	ADAM12	7.51e-76	0.325324	0.357	0.176	2.52e-71
Emergent Meso.	CYB5A	4.17e-41	0.324883	0.715	0.602	1.4e-36
Emergent Meso.	AMOTL1	1.1e-54	0.316573	0.45	0.29	3.69e-50
Emergent Meso.	TANC1	8.56e-74	0.316484	0.339	0.165	2.87e-69
Emergent Meso.	SHISAL2B	1.26e-65	0.313376	0.376	0.203	4.24e-61
Emergent Meso.	SOX4	1.14e-37	0.311086	0.901	0.857	3.81e-33
Emergent Meso.	PFN2	4.08e-60	0.310965	0.876	0.797	1.37e-55
Emergent Meso.	EDNRB	1.06e-72	0.31031	0.315	0.147	3.55e-68
Emergent Meso.	NCAM1	1.08e-57	0.309782	0.411	0.248	3.64e-53
Emergent Meso.	TUBB6	1.41e-64	0.309461	0.379	0.208	4.72e-60
Emergent Meso.	DNAJC15	1.59e-41	0.306225	0.624	0.498	5.34e-37
Emergent Meso.	TAGLN2	6.9e-44	0.306168	0.768	0.657	2.32e-39
Emergent Meso.	KLF6	7.5e-48	0.302741	0.496	0.344	2.52e-43
Emergent Meso.	MAPK10	8.3e-77	0.301675	0.289	0.122	2.79e-72
Emergent Meso.	WNT4	3.7e-158	0.30139	0.183	0.018	1.24e-153
Emergent Meso.	PODXL	4.31e-85	0.300352	0.338	0.146	1.45e-80
Emergent Meso.	SEPTIN11	2.76e-46	0.299316	0.76	0.649	9.28e-42
Emergent Meso.	HAPLN1	2.31e-78	0.298347	0.165	0.043	7.76e-74
Emergent Meso.	PALM2-AKAP2	4.55e-41	0.295452	0.467	0.329	1.53e-36
Emergent Meso.	MPZL1	2.03e-45	0.295402	0.544	0.401	6.81e-41
Emergent Meso.	CXADR	7.03e-38	0.289302	0.516	0.384	2.36e-33
Emergent Meso.	SERINC5	3.39e-39	0.288767	0.571	0.436	1.14e-34
Emergent Meso.	ADA	9.19e-74	0.279985	0.267	0.11	3.09e-69
Emergent Meso.	SORD	3.81e-39	0.279277	0.536	0.403	1.28e-34
Emergent Meso.	DST	4.39e-38	0.277738	0.553	0.415	1.47e-33
Emergent Meso.	NUDT4	1.13e-37	0.276595	0.433	0.302	3.79e-33
Emergent Meso.	FERMT2	1.4e-32	0.274784	0.606	0.5	4.69e-28
Emergent Meso.	SNAI2	6.25e-35	0.274685	0.627	0.513	2.1e-30
Emergent Meso.	MSX2	4.19e-100	0.272964	0.202	0.05	1.41e-95
Emergent Meso.	FAM98A	2.29e-38	0.272412	0.538	0.408	7.69e-34
Emergent Meso.	ITM2C	2.05e-41	0.270591	0.847	0.777	6.87e-37
Emergent Meso.	ARHGAP10	3.05e-55	0.268535	0.365	0.204	1.02e-50
Emergent Meso.	CD24	1.18e-43	0.268407	0.951	0.924	3.97e-39
Emergent Meso.	SPSB4	1.91e-63	0.267414	0.258	0.113	6.43e-59
Emergent Meso.	NAV1	9.56e-44	0.26724	0.38	0.238	3.21e-39
Emergent Meso.	DCUN1D1	1.83e-29	0.263825	0.541	0.431	6.16e-25
Emergent Meso.	BAG3	2.35e-59	0.262735	0.277	0.132	7.89e-55
Emergent Meso.	LRRTM1	1.05e-80	0.254618	0.239	0.084	3.52e-76
Emergent Meso.	OSBPL3	1.08e-102	0.254339	0.192	0.044	3.64e-98
Emergent Meso.	EGFLAM	1.15e-36	0.253505	0.46	0.326	3.87e-32
Emergent Meso.	SFRP1	6.3e-35	0.250542	0.8	0.679	2.12e-30
PS/Nascent Meso.	MSGN1	0	1.73668	0.922	0.27	0
PS/Nascent Meso.	RSPO3	0	1.20867	0.987	0.615	0
PS/Nascent Meso.	FGF17	2.22e-288	0.973919	0.741	0.353	7.45e-284
PS/Nascent Meso.	TBX6	0	0.882872	0.862	0.449	0
PS/Nascent Meso.	ARL4D	1.81e-277	0.819515	0.564	0.184	6.07e-273
PS/Nascent Meso.	DLL1	6.75e-273	0.788998	0.717	0.301	2.27e-268
PS/Nascent Meso.	ABLIM1	1.53e-244	0.761	0.691	0.313	5.14e-240
PS/Nascent Meso.	PYCARD	0	0.727639	0.423	0.067	0
PS/Nascent Meso.	HES7	2.69e-212	0.68227	0.649	0.273	9.04e-208
PS/Nascent Meso.	TUBB2B	4.47e-148	0.6412	0.916	0.773	1.5e-143
PS/Nascent Meso.	HOTAIRM1	3.71e-153	0.640503	0.8	0.533	1.24e-148
PS/Nascent Meso.	KRT18	3.88e-136	0.63571	0.83	0.601	1.3e-131
PS/Nascent Meso.	HES6	2.37e-157	0.585851	0.522	0.226	7.95e-153
PS/Nascent Meso.	CDX1	5.21e-159	0.575546	0.814	0.49	1.75e-154
PS/Nascent Meso.	THY1	1.65e-177	0.553022	0.462	0.162	5.54e-173
PS/Nascent Meso.	TUBB2A	1.6e-87	0.545718	0.767	0.588	5.36e-83
PS/Nascent Meso.	KRT8	1.34e-128	0.537308	0.876	0.672	4.5e-124
PS/Nascent Meso.	CALM1	6.07e-293	0.513556	1	0.997	2.04e-288
PS/Nascent Meso.	COL5A2	4.2e-123	0.503907	0.52	0.254	1.41e-118
PS/Nascent Meso.	HOXA1	6.09e-128	0.495862	0.533	0.258	2.04e-123
PS/Nascent Meso.	RAP2B	5.31e-109	0.494696	0.661	0.409	1.78e-104
PS/Nascent Meso.	HVCN1	3.11e-159	0.494519	0.448	0.164	1.04e-154
PS/Nascent Meso.	WNT8A	1.1e-193	0.494094	0.376	0.095	3.69e-189
PS/Nascent Meso.	FST	1.78e-86	0.488359	0.435	0.222	5.99e-82
PS/Nascent Meso.	POU5F1	1.28e-121	0.484221	0.939	0.843	4.28e-117
PS/Nascent Meso.	FOXH1	1.11e-73	0.464332	0.705	0.516	3.71e-69
PS/Nascent Meso.	SKAP2	1.12e-93	0.462839	0.613	0.375	3.77e-89
PS/Nascent Meso.	CACHD1	2.29e-91	0.462488	0.763	0.566	7.69e-87
PS/Nascent Meso.	CDX2	5.38e-117	0.462453	0.624	0.338	1.81e-112
PS/Nascent Meso.	SSTR2	9.7e-147	0.460461	0.325	0.092	3.26e-142
PS/Nascent Meso.	WNT3A	2.07e-157	0.45891	0.443	0.156	6.96e-153
PS/Nascent Meso.	DUSP6	4.06e-99	0.450868	0.681	0.432	1.36e-94
PS/Nascent Meso.	VAMP8	1.98e-94	0.442885	0.713	0.475	6.64e-90
PS/Nascent Meso.	HOXB-AS3	6.05e-168	0.442125	0.258	0.046	2.03e-163
PS/Nascent Meso.	LMO4	3.77e-84	0.420444	0.819	0.642	1.27e-79
PS/Nascent Meso.	DYNLL2	9.54e-75	0.405562	0.722	0.536	3.2e-70
PS/Nascent Meso.	HOXB2	6.76e-75	0.40093	0.658	0.446	2.27e-70
PS/Nascent Meso.	SDR16C5	1.81e-167	0.397212	0.297	0.064	6.08e-163
PS/Nascent Meso.	NQO2	7.86e-63	0.397073	0.578	0.391	2.64e-58
PS/Nascent Meso.	CYP51A1	3.46e-79	0.395844	0.904	0.8	1.16e-74
PS/Nascent Meso.	CLDN6	5.78e-76	0.395701	0.522	0.309	1.94e-71
PS/Nascent Meso.	SNAI1	1.38e-98	0.393652	0.401	0.179	4.62e-94
PS/Nascent Meso.	AC068587.4	1.67e-96	0.393377	0.371	0.159	5.61e-92
PS/Nascent Meso.	RAB3B	2.27e-108	0.383538	0.473	0.216	7.62e-104
PS/Nascent Meso.	WNT5B	4.29e-127	0.383529	0.322	0.098	1.44e-122
PS/Nascent Meso.	WWC2	3.25e-75	0.383048	0.567	0.349	1.09e-70
PS/Nascent Meso.	ETV4	2.02e-84	0.382941	0.415	0.206	6.78e-80
PS/Nascent Meso.	EPHA4	7.09e-78	0.382484	0.622	0.397	2.38e-73
PS/Nascent Meso.	EZR	1.21e-65	0.380723	0.69	0.503	4.08e-61
PS/Nascent Meso.	MFGE8	2.74e-66	0.377834	0.658	0.473	9.21e-62
PS/Nascent Meso.	L1TD1	3.07e-47	0.365886	0.435	0.274	1.03e-42
PS/Nascent Meso.	UCHL1	1.1e-74	0.361476	0.894	0.764	3.68e-70
PS/Nascent Meso.	CBR1	1.42e-44	0.360857	0.582	0.426	4.78e-40
PS/Nascent Meso.	FGF4	3.46e-163	0.360294	0.204	0.024	1.16e-158
PS/Nascent Meso.	HIPK2	8.31e-66	0.360055	0.608	0.405	2.79e-61
PS/Nascent Meso.	GJA1	3.46e-61	0.356595	0.892	0.818	1.16e-56
PS/Nascent Meso.	BEX3	7.97e-135	0.35329	1	0.997	2.68e-130
PS/Nascent Meso.	DLL3	3.29e-56	0.352991	0.859	0.741	1.11e-51
PS/Nascent Meso.	SLC16A1	1.4e-62	0.352116	0.863	0.735	4.69e-58
PS/Nascent Meso.	PREX1	8.77e-63	0.346951	0.443	0.259	2.94e-58
PS/Nascent Meso.	RBP1	3.03e-129	0.346612	1	0.998	1.02e-124
PS/Nascent Meso.	IFITM3	1.27e-50	0.344953	0.669	0.514	4.25e-46
PS/Nascent Meso.	PNP	9.33e-68	0.344199	0.381	0.198	3.13e-63
PS/Nascent Meso.	AC108052.1	4.02e-171	0.343642	0.207	0.024	1.35e-166
PS/Nascent Meso.	HSD17B4	4.57e-50	0.340677	0.713	0.576	1.53e-45
PS/Nascent Meso.	HOXB3	1.79e-71	0.339271	0.45	0.245	6e-67
PS/Nascent Meso.	TTC39B	8.81e-100	0.338407	0.338	0.129	2.96e-95
PS/Nascent Meso.	PHC2	3.86e-56	0.33723	0.563	0.378	1.3e-51
PS/Nascent Meso.	CALR	1.57e-83	0.329193	0.994	0.971	5.26e-79
PS/Nascent Meso.	GAL	8.78e-27	0.317757	0.62	0.513	2.95e-22
PS/Nascent Meso.	CTBP2	3.51e-53	0.31766	0.801	0.659	1.18e-48
PS/Nascent Meso.	WNT5A	2.79e-48	0.315434	0.651	0.486	9.37e-44
PS/Nascent Meso.	UGP2	2.08e-42	0.308208	0.588	0.442	7e-38
PS/Nascent Meso.	PDLIM1	3.7e-48	0.305452	0.489	0.319	1.24e-43
PS/Nascent Meso.	HOXB4	1.14e-84	0.304801	0.319	0.127	3.82e-80
PS/Nascent Meso.	PTK7	1.59e-45	0.301833	0.633	0.469	5.35e-41
PS/Nascent Meso.	SLC16A2	9.18e-60	0.301636	0.42	0.238	3.08e-55
PS/Nascent Meso.	NLGN4X	3.74e-73	0.301194	0.291	0.121	1.26e-68
PS/Nascent Meso.	BEX2	3.62e-41	0.300076	0.557	0.403	1.21e-36
PS/Nascent Meso.	CXCR4	2.56e-48	0.295241	0.372	0.212	8.58e-44
PS/Nascent Meso.	VCL	7.72e-35	0.29282	0.659	0.532	2.59e-30
PS/Nascent Meso.	DMKN	1.25e-54	0.291963	0.472	0.284	4.19e-50
PS/Nascent Meso.	OLFML3	4.57e-62	0.291418	0.337	0.166	1.53e-57
PS/Nascent Meso.	SLC39A8	1.01e-40	0.287986	0.559	0.399	3.38e-36
PS/Nascent Meso.	DLC1	4.64e-48	0.285443	0.424	0.26	1.56e-43
PS/Nascent Meso.	RNF24	6.32e-49	0.284153	0.432	0.265	2.12e-44
PS/Nascent Meso.	CITED1	2.5e-40	0.282569	0.383	0.238	8.39e-36
PS/Nascent Meso.	ITM2A	2.57e-38	0.28024	0.667	0.508	8.62e-34
PS/Nascent Meso.	GLUL	1.52e-42	0.279156	0.892	0.819	5.11e-38
PS/Nascent Meso.	GSTM3	1.8e-54	0.279155	0.289	0.141	6.05e-50
PS/Nascent Meso.	ZNF280C	9.3e-53	0.27762	0.345	0.186	3.12e-48
PS/Nascent Meso.	PSMB5	1.29e-68	0.273742	0.994	0.983	4.34e-64
PS/Nascent Meso.	SDF2L1	6.47e-27	0.272163	0.548	0.429	2.17e-22
PS/Nascent Meso.	HOXA3	5.38e-82	0.271977	0.288	0.108	1.81e-77
PS/Nascent Meso.	MIXL1	3.65e-42	0.271246	0.588	0.413	1.22e-37
PS/Nascent Meso.	TBXT	1.03e-104	0.269151	0.29	0.089	3.47e-100
PS/Nascent Meso.	ADGRL2	2.06e-38	0.268256	0.495	0.348	6.91e-34
PS/Nascent Meso.	DES	1.09e-69	0.266789	0.226	0.082	3.65e-65
PS/Nascent Meso.	FGF3	5.63e-99	0.265323	0.172	0.034	1.89e-94
PS/Nascent Meso.	SFRP2	7.97e-38	0.258784	0.476	0.324	2.68e-33
PS/Nascent Meso.	EFNB1	1.78e-41	0.251413	0.424	0.264	5.97e-37
Axial Meso.	NOTO	0	2.34236	0.627	0.003	0
Axial Meso.	TFF3	0	2.26849	0.812	0.122	0
Axial Meso.	SAT1	5.5e-148	1.85823	0.921	0.605	1.85e-143
Axial Meso.	FOXA2	0	1.78756	0.749	0.016	0
Axial Meso.	PHLDA2	4.78e-284	1.5488	0.799	0.172	1.6e-279
Axial Meso.	FOXJ1	0	1.5178	0.659	0.015	0
Axial Meso.	MNX1	0	1.46232	0.675	0.012	0
Axial Meso.	DAND5	0	1.39948	0.459	0.013	0
Axial Meso.	C9orf24	0	1.37182	0.618	0.068	0
Axial Meso.	KRT18	1.18e-142	1.28094	0.974	0.641	3.97e-138
Axial Meso.	KRT8	9.08e-145	1.24801	0.969	0.71	3.05e-140
Axial Meso.	SLC7A11	1.06e-238	1.24583	0.742	0.165	3.56e-234
Axial Meso.	TBXT	4.7e-260	1.20178	0.657	0.109	1.58e-255
Axial Meso.	EPHA4	5.17e-154	1.19378	0.902	0.428	1.74e-149
Axial Meso.	ODC1	7.64e-152	1.19122	0.991	0.844	2.56e-147
Axial Meso.	MOK	0	1.17128	0.653	0.051	0
Axial Meso.	BICC1	1.08e-206	1.15459	0.587	0.111	3.62e-202
Axial Meso.	KRT19	1.66e-124	1.14083	0.876	0.452	5.56e-120
Axial Meso.	HES7	9.83e-134	1.12334	0.832	0.342	3.3e-129
Axial Meso.	PPP1R14C	0	1.10446	0.624	0.071	0
Axial Meso.	RAB3B	1.05e-173	1.10063	0.784	0.251	3.52e-169
Axial Meso.	HES4	2.25e-181	1.09798	0.555	0.105	7.55e-177
Axial Meso.	LFNG	9.01e-106	1.02962	0.766	0.352	3.02e-101
Axial Meso.	TAGLN2	1.22e-112	1.02601	0.95	0.677	4.09e-108
Axial Meso.	CFAP126	0	1.02299	0.5	0.01	0
Axial Meso.	CDX1	8.05e-111	1.00662	0.921	0.552	2.7e-106
Axial Meso.	SLC2A1	1.06e-109	0.991737	0.799	0.37	3.55e-105
Axial Meso.	TUBA1A	4.41e-104	0.97171	0.998	0.966	1.48e-99
Axial Meso.	PERP	1.98e-104	0.970627	0.867	0.498	6.64e-100
Axial Meso.	COL2A1	1.62e-120	0.966013	0.714	0.265	5.43e-116
Axial Meso.	SEMA3D	0	0.934171	0.469	0.012	0
Axial Meso.	PIFO	0	0.926469	0.504	0.044	0
Axial Meso.	TUBB3	1.92e-82	0.92369	0.904	0.636	6.44e-78
Axial Meso.	SPP1	0	0.920434	0.341	0.01	0
Axial Meso.	PTN	1.18e-77	0.895653	0.751	0.407	3.96e-73
Axial Meso.	AC009063.2	0	0.890003	0.474	0.018	0
Axial Meso.	MLF1	5.95e-104	0.889165	0.773	0.358	2e-99
Axial Meso.	RSPO3	2.46e-78	0.886433	0.965	0.696	8.27e-74
Axial Meso.	EFCAB1	7.58e-167	0.868905	0.581	0.127	2.54e-162
Axial Meso.	CETN2	8.18e-80	0.858717	0.821	0.495	2.75e-75
Axial Meso.	MIXL1	1.72e-66	0.848768	0.773	0.439	5.77e-62
Axial Meso.	CDX2	8.98e-96	0.846794	0.814	0.387	3.02e-91
Axial Meso.	EPB41	2.98e-73	0.825392	0.843	0.579	1e-68
Axial Meso.	CHRD	6.5e-235	0.815245	0.426	0.044	2.18e-230
Axial Meso.	UCHL1	1.17e-79	0.799533	0.959	0.787	3.94e-75
Axial Meso.	DNALI1	5.82e-159	0.793747	0.533	0.109	1.95e-154
Axial Meso.	TUBB4B	1.49e-77	0.763037	0.98	0.931	5.01e-73
Axial Meso.	MCOLN3	0	0.752608	0.417	0.027	0
Axial Meso.	VAMP8	9.03e-71	0.740464	0.834	0.518	3.03e-66
Axial Meso.	ESRG	2.02e-139	0.737826	0.452	0.087	6.77e-135
Axial Meso.	LMO7	3.97e-237	0.72674	0.373	0.031	1.33e-232
Axial Meso.	GSN	1.85e-59	0.726273	0.694	0.385	6.2e-55
Axial Meso.	FOXD1	1.01e-226	0.726135	0.358	0.03	3.39e-222
Axial Meso.	HSBP1	1.56e-101	0.723589	0.998	0.984	5.24e-97
Axial Meso.	CTXN1	1.62e-63	0.715877	0.779	0.486	5.44e-59
Axial Meso.	NQO1	8.29e-58	0.711951	0.672	0.365	2.78e-53
Axial Meso.	AL031058.1	3.38e-46	0.710352	0.849	0.615	1.13e-41
Axial Meso.	BEX1	3.73e-35	0.704365	0.714	0.487	1.25e-30
Axial Meso.	HIPK2	8.35e-58	0.702171	0.738	0.44	2.8e-53
Axial Meso.	EFNB2	1.4e-63	0.699155	0.749	0.402	4.7e-59
Axial Meso.	LRRFIP1	6.88e-54	0.690611	0.74	0.462	2.31e-49
Axial Meso.	WNT3A	4.75e-92	0.683674	0.598	0.208	1.59e-87
Axial Meso.	TNFRSF11B	2e-47	0.675493	0.469	0.196	6.73e-43
Axial Meso.	SLC3A2	4.14e-52	0.674018	0.782	0.517	1.39e-47
Axial Meso.	CLDN6	9.24e-68	0.672007	0.701	0.343	3.1e-63
Axial Meso.	AC007405.3	5.55e-68	0.662776	0.52	0.202	1.86e-63
Axial Meso.	TGFBI	9.65e-214	0.658891	0.386	0.038	3.24e-209
Axial Meso.	DSP	3.23e-63	0.657047	0.98	0.948	1.08e-58
Axial Meso.	ENKUR	0	0.652182	0.325	0.008	0
Axial Meso.	NRIP1	8.04e-51	0.646426	0.631	0.347	2.7e-46
Axial Meso.	EPCAM	5.08e-128	0.634039	0.439	0.087	1.7e-123
Axial Meso.	COMMD7	1.11e-58	0.614377	0.611	0.288	3.73e-54
Axial Meso.	PTPN13	1.19e-41	0.612099	0.609	0.344	3.99e-37
Axial Meso.	SDR16C5	2.53e-113	0.611757	0.459	0.104	8.48e-109
Axial Meso.	IFT22	3.22e-52	0.608866	0.64	0.335	1.08e-47
Axial Meso.	IMPDH1	6.97e-73	0.605574	0.511	0.182	2.34e-68
Axial Meso.	EFHC1	1.9e-98	0.600448	0.417	0.101	6.38e-94
Axial Meso.	BMP7	5.04e-246	0.592621	0.33	0.021	1.69e-241
Axial Meso.	SLC39A8	2.96e-52	0.592614	0.734	0.422	9.95e-48
Axial Meso.	SERPINE2	8.58e-44	0.587383	0.913	0.767	2.88e-39
Axial Meso.	SPAG1	1.12e-264	0.584884	0.332	0.019	3.76e-260
Axial Meso.	PRKX	3.35e-51	0.583017	0.454	0.186	1.12e-46
Axial Meso.	ZBTB38	2.71e-46	0.582469	0.579	0.298	9.1e-42
Axial Meso.	PRICKLE1	3.65e-56	0.566699	0.517	0.218	1.23e-51
Axial Meso.	WNT5B	5.56e-71	0.563115	0.441	0.138	1.87e-66
Axial Meso.	CREB3L2	5.43e-53	0.56202	0.528	0.233	1.82e-48
Axial Meso.	ARID3B	2.03e-72	0.558885	0.476	0.16	6.8e-68
Axial Meso.	SOX4	2.54e-45	0.555808	0.954	0.866	8.54e-41
Axial Meso.	TNFRSF21	2.59e-102	0.547226	0.386	0.083	8.68e-98
Axial Meso.	PPIL6	4.29e-197	0.546044	0.328	0.028	1.44e-192
Axial Meso.	MORN2	8.87e-42	0.542552	0.585	0.309	2.98e-37
Axial Meso.	FN1	2.79e-22	0.540297	0.574	0.39	9.35e-18
Axial Meso.	SP5	4.48e-33	0.536866	0.858	0.655	1.5e-28
Axial Meso.	FTL	1.62e-93	0.536048	1	1	5.43e-89
Axial Meso.	SPA17	1.54e-54	0.533123	0.52	0.221	5.18e-50
Axial Meso.	FZD10	2.94e-43	0.531601	0.509	0.24	9.86e-39
Axial Meso.	DYNLL1	2.75e-60	0.530631	1	0.996	9.25e-56
Axial Meso.	TAGLN3	5.27e-57	0.529328	0.439	0.161	1.77e-52
Axial Meso.	LGALSL	1.86e-66	0.529225	0.404	0.124	6.25e-62
Axial Meso.	TCTEX1D2	3.89e-34	0.526974	0.697	0.465	1.31e-29
Axial Meso.	TNFRSF9	1.63e-140	0.520411	0.325	0.042	5.46e-136
Axial Meso.	CFAP45	0	0.519999	0.279	0.006	0
Axial Meso.	TTYH1	7.74e-106	0.519352	0.336	0.06	2.6e-101
Axial Meso.	SRGAP3	1.25e-88	0.515073	0.354	0.078	4.21e-84
Axial Meso.	SCG3	4.38e-52	0.512275	0.432	0.165	1.47e-47
Axial Meso.	MAPK10	5.86e-55	0.510363	0.437	0.16	1.97e-50
Axial Meso.	RSPH4A	1.75e-299	0.492434	0.262	0.006	5.88e-295
Axial Meso.	SPINT2	3.9e-36	0.490043	0.6	0.338	1.31e-31
Axial Meso.	SLIT2	4.23e-32	0.486008	0.638	0.389	1.42e-27
Axial Meso.	ETV4	5.34e-45	0.485637	0.528	0.243	1.79e-40
Axial Meso.	C12orf75	2.55e-37	0.485	0.579	0.324	8.56e-33
Axial Meso.	PRSS2	1.57e-12	0.482245	0.229	0.12	5.26e-08
Axial Meso.	LRRIQ1	1.42e-142	0.48135	0.299	0.034	4.78e-138
Axial Meso.	FABP5	2.25e-31	0.481283	0.996	0.991	7.56e-27
Axial Meso.	TENT5C	0	0.478058	0.26	0.005	0
Axial Meso.	WDR34	5.65e-33	0.474788	0.561	0.323	1.9e-28
Axial Meso.	TCTEX1D1	3.69e-140	0.47358	0.282	0.031	1.24e-135
Axial Meso.	GAL	1.74e-21	0.473063	0.716	0.53	5.85e-17
Axial Meso.	CFAP298	3.23e-26	0.472412	0.712	0.508	1.08e-21
Axial Meso.	WDR54	8.25e-46	0.467177	0.493	0.215	2.77e-41
Axial Meso.	NKAIN4	1.17e-81	0.464242	0.317	0.068	3.91e-77
Axial Meso.	NPHP1	1.25e-55	0.46133	0.362	0.115	4.2e-51
Axial Meso.	GIHCG	1.21e-43	0.456033	0.41	0.167	4.05e-39
Axial Meso.	PAWR	4.13e-28	0.451239	0.692	0.464	1.39e-23
Axial Meso.	CGNL1	2.2e-31	0.448527	0.579	0.318	7.4e-27
Axial Meso.	VGLL4	3.68e-33	0.447855	0.568	0.329	1.24e-28
Axial Meso.	NODAL	6.12e-157	0.446728	0.177	0.008	2.05e-152
Axial Meso.	SYNE2	3.03e-24	0.442611	0.742	0.579	1.02e-19
Axial Meso.	RASSF9	1.38e-123	0.442588	0.269	0.032	4.62e-119
Axial Meso.	HILPDA	5.92e-25	0.440851	0.648	0.443	1.99e-20
Axial Meso.	MLLT3	2.03e-43	0.439067	0.459	0.199	6.83e-39
Axial Meso.	SRARP	4.25e-148	0.437176	0.269	0.026	1.43e-143
Axial Meso.	C4orf48	7.39e-29	0.42963	0.849	0.697	2.48e-24
Axial Meso.	RERE	3.69e-23	0.424825	0.697	0.497	1.24e-18
Axial Meso.	NEDD9	3.45e-73	0.423287	0.338	0.083	1.16e-68
Axial Meso.	PLD3	1.48e-27	0.421794	0.677	0.451	4.96e-23
Axial Meso.	ARMC3	0	0.421681	0.275	0.006	0
Axial Meso.	GCNT1	1.35e-55	0.419208	0.338	0.101	4.52e-51
Axial Meso.	CST3	2.59e-23	0.418275	0.749	0.575	8.69e-19
Axial Meso.	LY6G6D	1.62e-87	0.417603	0.236	0.035	5.43e-83
Axial Meso.	RHOC	2.31e-26	0.414728	0.856	0.715	7.77e-22
Axial Meso.	LSR	2.2e-40	0.414451	0.485	0.224	7.38e-36
Axial Meso.	TSPAN5	2.08e-31	0.412732	0.441	0.217	6.99e-27
Axial Meso.	CYSTM1	5.21e-42	0.409974	0.45	0.193	1.75e-37
Axial Meso.	PRIMA1	1.7e-45	0.409687	0.297	0.092	5.71e-41
Axial Meso.	BASP1	1.06e-23	0.40958	0.882	0.765	3.57e-19
Axial Meso.	OCIAD2	1.65e-30	0.409016	0.487	0.255	5.55e-26
Axial Meso.	SVIL	6.31e-29	0.40748	0.437	0.226	2.12e-24
Axial Meso.	RSPH1	6.08e-164	0.405975	0.227	0.015	2.04e-159
Axial Meso.	UTRN	8.53e-26	0.40408	0.52	0.301	2.86e-21
Axial Meso.	SDC1	1.07e-37	0.402836	0.443	0.198	3.58e-33
Axial Meso.	CD9	2.4e-35	0.401248	0.371	0.155	8.07e-31
Axial Meso.	SPATA17	3.38e-123	0.39845	0.253	0.028	1.14e-118
Axial Meso.	DMKN	5.73e-27	0.395146	0.541	0.319	1.93e-22
Axial Meso.	PPDPF	8.25e-29	0.394397	0.945	0.873	2.77e-24
Axial Meso.	CSTB	1.86e-23	0.393971	0.858	0.727	6.26e-19
Axial Meso.	HVCN1	8.28e-31	0.39349	0.454	0.224	2.78e-26
Axial Meso.	RARRES2	1.08e-24	0.39338	0.522	0.31	3.64e-20
Axial Meso.	STMN2	1.9e-22	0.391389	0.391	0.211	6.37e-18
Axial Meso.	LMLN2	5.44e-94	0.390801	0.247	0.036	1.82e-89
Axial Meso.	PLTP	8.33e-21	0.389185	0.539	0.346	2.8e-16
Axial Meso.	NUCB2	2.15e-23	0.388223	0.517	0.312	7.22e-19
Axial Meso.	ARL3	6.38e-24	0.386781	0.904	0.779	2.14e-19
Axial Meso.	RBP1	1.33e-47	0.386525	1	0.998	4.46e-43
Axial Meso.	EPHX1	1.3e-35	0.386054	0.352	0.142	4.37e-31
Axial Meso.	ETV1	1.38e-38	0.384454	0.371	0.147	4.64e-34
Axial Meso.	IFT57	3.72e-14	0.384157	0.731	0.618	1.25e-09
Axial Meso.	C5orf49	2.01e-140	0.383399	0.214	0.016	6.73e-136
Axial Meso.	POU5F1	3.68e-26	0.382098	0.95	0.863	1.24e-21
Axial Meso.	ARL4A	8.85e-34	0.38147	0.415	0.189	2.97e-29
Axial Meso.	MMP2	4.12e-21	0.379774	0.801	0.665	1.38e-16
Axial Meso.	XBP1	1.32e-24	0.379684	0.657	0.427	4.43e-20
Axial Meso.	ABLIM1	3.75e-23	0.378529	0.605	0.399	1.26e-18
Axial Meso.	PDLIM1	2.65e-25	0.378292	0.57	0.35	8.89e-21
Axial Meso.	IQCG	1.24e-63	0.377724	0.295	0.071	4.18e-59
Axial Meso.	SEMA6A	2.78e-29	0.377604	0.424	0.208	9.34e-25
Axial Meso.	IFITM3	1.91e-15	0.37611	0.707	0.545	6.43e-11
Axial Meso.	CYP27A1	3.51e-77	0.372733	0.238	0.041	1.18e-72
Axial Meso.	PCM1	2.05e-21	0.370635	0.847	0.697	6.87e-17
Axial Meso.	FAM183A	1.47e-122	0.368206	0.212	0.019	4.92e-118
Axial Meso.	TGIF1	2.44e-20	0.365079	0.517	0.325	8.19e-16
Axial Meso.	SLC29A1	4.91e-42	0.3619	0.303	0.102	1.65e-37
Axial Meso.	LYPD1	7.52e-186	0.361288	0.197	0.008	2.53e-181
Axial Meso.	GNAI2	1.54e-21	0.361053	0.889	0.817	5.16e-17
Axial Meso.	ERBB2	8.86e-39	0.358371	0.384	0.154	2.98e-34
Axial Meso.	TM7SF2	7.5e-55	0.355438	0.286	0.075	2.52e-50
Axial Meso.	IGSF1	1.21e-41	0.352032	0.308	0.103	4.07e-37
Axial Meso.	TLN2	3.7e-20	0.350837	0.513	0.321	1.24e-15
Axial Meso.	FHAD1	2.78e-143	0.350816	0.212	0.015	9.35e-139
Axial Meso.	SELENOP	2.47e-46	0.350512	0.286	0.085	8.29e-42
Axial Meso.	NUDC	1.19e-23	0.347226	0.961	0.902	4.01e-19
Axial Meso.	LRPAP1	1.79e-16	0.346983	0.718	0.553	6.01e-12
Axial Meso.	HLA-B	3.22e-31	0.345742	0.286	0.109	1.08e-26
Axial Meso.	ZFP36L2	4.14e-22	0.34268	0.64	0.414	1.39e-17
Axial Meso.	DMRTA1	6.87e-36	0.342481	0.277	0.096	2.31e-31
Axial Meso.	DAPK1	2.63e-18	0.3423	0.434	0.265	8.85e-14
Axial Meso.	DST	3.96e-13	0.340709	0.605	0.45	1.33e-08
Axial Meso.	TLE1	4.07e-29	0.340153	0.33	0.141	1.37e-24
Axial Meso.	PODXL	1.76e-23	0.339263	0.386	0.197	5.91e-19
Axial Meso.	TLE5	4.4e-29	0.338342	0.323	0.138	1.48e-24
Axial Meso.	DNMT3B	4.48e-18	0.337283	0.587	0.4	1.5e-13
Axial Meso.	SQSTM1	2.77e-17	0.336744	0.541	0.372	9.31e-13
Axial Meso.	FLT4	4.53e-164	0.336261	0.214	0.012	1.52e-159
Axial Meso.	CA4	7.73e-31	0.336002	0.306	0.119	2.6e-26
Axial Meso.	GBX2	1.82e-31	0.33366	0.347	0.144	6.12e-27
Axial Meso.	TMEM123	8.48e-20	0.333284	0.579	0.376	2.85e-15
Axial Meso.	CRIP2	8.67e-46	0.332766	0.264	0.075	2.91e-41
Axial Meso.	AJAP1	2.55e-61	0.331678	0.262	0.059	8.58e-57
Axial Meso.	CYB5A	3.7e-17	0.331555	0.793	0.629	1.24e-12
Axial Meso.	NEAT1	1.48e-10	0.330255	0.57	0.434	4.98e-06
Axial Meso.	CMTM8	1.96e-19	0.327779	0.378	0.207	6.57e-15
Axial Meso.	DYRK3	4.2e-23	0.327277	0.452	0.247	1.41e-18
Axial Meso.	PTPDC1	8.72e-45	0.326954	0.282	0.085	2.93e-40
Axial Meso.	HES1	4.9e-14	0.326507	0.349	0.204	1.64e-09
Axial Meso.	SPATA13	1.57e-42	0.326473	0.29	0.093	5.29e-38
Axial Meso.	NTN1	1.46e-52	0.324442	0.238	0.057	4.89e-48
Axial Meso.	MAATS1	6.92e-118	0.323605	0.203	0.018	2.32e-113
Axial Meso.	RAI14	8.56e-17	0.320911	0.441	0.271	2.87e-12
Axial Meso.	MAGED1	9.41e-16	0.320305	0.699	0.529	3.16e-11
Axial Meso.	RHOBTB3	6.65e-15	0.319943	0.415	0.264	2.23e-10
Axial Meso.	BMP6	8.39e-208	0.319494	0.179	0.004	2.82e-203
Axial Meso.	ENC1	1.13e-12	0.319082	0.585	0.431	3.79e-08
Axial Meso.	FAM229B	2.12e-21	0.318823	0.328	0.162	7.13e-17
Axial Meso.	PON2	6.7e-17	0.318568	0.548	0.367	2.25e-12
Axial Meso.	GCHFR	5.43e-48	0.318549	0.277	0.078	1.82e-43
Axial Meso.	AKAP14	3.15e-190	0.317206	0.162	0.003	1.06e-185
Axial Meso.	GFPT2	2.79e-29	0.316469	0.319	0.134	9.38e-25
Axial Meso.	MCUB	8.74e-43	0.314323	0.223	0.058	2.94e-38
Axial Meso.	GOLGB1	5.12e-11	0.313872	0.679	0.578	1.72e-06
Axial Meso.	FABP7	8.17e-14	0.313423	0.393	0.243	2.74e-09
Axial Meso.	PLPP5	8.57e-20	0.313257	0.448	0.259	2.88e-15
Axial Meso.	CTSB	5.83e-19	0.31242	0.378	0.207	1.96e-14
Axial Meso.	LRRC1	4.54e-44	0.311807	0.24	0.065	1.53e-39
Axial Meso.	GCC2	9.01e-14	0.311584	0.659	0.51	3.03e-09
Axial Meso.	PCBD1	6.81e-16	0.310328	0.528	0.35	2.29e-11
Axial Meso.	FAM3C	7.13e-18	0.310231	0.548	0.358	2.39e-13
Axial Meso.	DNAH5	7.71e-209	0.309851	0.177	0.004	2.59e-204
Axial Meso.	ISYNA1	5.03e-15	0.309846	0.62	0.454	1.69e-10
Axial Meso.	GOLM1	1.1e-11	0.309339	0.638	0.514	3.71e-07
Axial Meso.	FNDC3A	4.33e-19	0.308493	0.439	0.261	1.45e-14
Axial Meso.	CDH2	2.09e-14	0.307441	0.886	0.784	7.02e-10
Axial Meso.	MYEF2	3.3e-23	0.307418	0.4	0.207	1.11e-18
Axial Meso.	NME5	2.19e-27	0.306899	0.264	0.103	7.34e-23
Axial Meso.	STK33	1.7e-30	0.305671	0.345	0.146	5.71e-26
Axial Meso.	FTX	1.07e-13	0.304188	0.566	0.413	3.61e-09
Axial Meso.	COX7C	1.07e-30	0.302259	0.998	0.995	3.59e-26
Axial Meso.	C9orf116	2.23e-25	0.301899	0.31	0.137	7.49e-21
Axial Meso.	CD2AP	3.59e-14	0.300623	0.419	0.274	1.21e-09
Axial Meso.	ARNTL	1.1e-77	0.300595	0.194	0.027	3.69e-73
Axial Meso.	ST5	2.75e-23	0.300283	0.299	0.136	9.25e-19
Axial Meso.	SKAP2	1.54e-15	0.300009	0.596	0.426	5.16e-11
Axial Meso.	SHROOM2	5.64e-77	0.299622	0.205	0.03	1.89e-72
Axial Meso.	UFC1	1.15e-13	0.298737	0.782	0.68	3.86e-09
Axial Meso.	YWHAZ	3.5e-23	0.298696	1	0.987	1.18e-18
Axial Meso.	THY1	1.52e-19	0.296322	0.415	0.229	5.11e-15
Axial Meso.	LRRC49	9.3e-31	0.294427	0.26	0.094	3.12e-26
Axial Meso.	TSPAN2	8.22e-85	0.294287	0.205	0.027	2.76e-80
Axial Meso.	CAPN2	3.43e-16	0.292632	0.448	0.278	1.15e-11
Axial Meso.	BUD31	6.45e-15	0.291628	0.784	0.641	2.16e-10
Axial Meso.	MLEC	9.42e-17	0.291572	0.902	0.824	3.16e-12
Axial Meso.	PKD1L1	7.41e-222	0.291096	0.175	0.003	2.49e-217
Axial Meso.	MAP1LC3B	1.15e-10	0.290778	0.611	0.487	3.85e-06
Axial Meso.	SLC37A1	3.19e-84	0.290666	0.192	0.024	1.07e-79
Axial Meso.	B3GNT2	9.71e-26	0.2906	0.295	0.124	3.26e-21
Axial Meso.	CALU	7.82e-17	0.289813	0.904	0.803	2.62e-12
Axial Meso.	DIPK2A	7.25e-17	0.288109	0.336	0.183	2.43e-12
Axial Meso.	GPRC5C	2.01e-29	0.287655	0.247	0.089	6.77e-25
Axial Meso.	CFAP46	1.02e-64	0.286788	0.188	0.03	3.42e-60
Axial Meso.	LHFPL6	4.22e-19	0.286759	0.404	0.222	1.42e-14
Axial Meso.	IDS	1.41e-22	0.286169	0.299	0.137	4.74e-18
Axial Meso.	EVI5	3.73e-18	0.285991	0.336	0.179	1.25e-13
Axial Meso.	FGF4	6.01e-22	0.285975	0.181	0.064	2.02e-17
Axial Meso.	SCD5	5.63e-106	0.285792	0.17	0.014	1.89e-101
Axial Meso.	PKIG	2.92e-17	0.284336	0.461	0.283	9.79e-13
Axial Meso.	AP2S1	2.23e-17	0.284267	0.963	0.913	7.48e-13
Axial Meso.	IFT81	3.65e-15	0.28379	0.419	0.257	1.23e-10
Axial Meso.	EVA1B	1.08e-15	0.28379	0.413	0.248	3.63e-11
Axial Meso.	SEC14L1	9.02e-20	0.283763	0.424	0.239	3.03e-15
Axial Meso.	RTN3	7e-12	0.282346	0.537	0.401	2.35e-07
Axial Meso.	GCLM	2.76e-23	0.282183	0.312	0.143	9.26e-19
Axial Meso.	TXNRD1	1.85e-09	0.281701	0.657	0.554	6.21e-05
Axial Meso.	MDFIC	1.24e-16	0.280784	0.434	0.269	4.18e-12
Axial Meso.	CA11	1.3e-23	0.280764	0.288	0.127	4.38e-19
Axial Meso.	TPM1	1.03e-13	0.280146	0.836	0.719	3.45e-09
Axial Meso.	MGST3	6.26e-13	0.280019	0.854	0.755	2.1e-08
Axial Meso.	TST	1.13e-14	0.278826	0.491	0.321	3.8e-10
Axial Meso.	CUEDC1	2.01e-36	0.278653	0.255	0.082	6.76e-32
Axial Meso.	FAM114A1	8.66e-25	0.278629	0.323	0.144	2.91e-20
Axial Meso.	MNX1-AS1	1.05e-185	0.278515	0.148	0.003	3.52e-181
Axial Meso.	DHX40	4.99e-12	0.276737	0.456	0.311	1.68e-07
Axial Meso.	NR3C1	4.71e-28	0.276189	0.236	0.084	1.58e-23
Axial Meso.	TPD52	4.95e-40	0.275973	0.249	0.073	1.66e-35
Axial Meso.	HAPLN3	3.99e-23	0.275847	0.319	0.146	1.34e-18
Axial Meso.	LRRFIP2	1.09e-10	0.274249	0.465	0.335	3.66e-06
Axial Meso.	PSENEN	1.11e-12	0.273826	0.581	0.414	3.74e-08
Axial Meso.	CC2D2A	1.02e-17	0.27242	0.306	0.161	3.42e-13
Axial Meso.	FOXN3	2.68e-18	0.272396	0.397	0.224	9e-14
Axial Meso.	CIB1	9.18e-10	0.271797	0.472	0.353	3.08e-05
Axial Meso.	DENND2C	1.14e-27	0.27065	0.253	0.095	3.83e-23
Axial Meso.	PRDX5	2.8e-14	0.270232	0.924	0.858	9.39e-10
Axial Meso.	MMP15	1.07e-28	0.268634	0.251	0.091	3.59e-24
Axial Meso.	RIBC2	1.23e-78	0.268498	0.162	0.018	4.13e-74
Axial Meso.	F2RL1	1.37e-25	0.26843	0.238	0.09	4.62e-21
Axial Meso.	CREB3L1	4.72e-60	0.268312	0.21	0.039	1.58e-55
Axial Meso.	ERICH2	2.86e-41	0.268283	0.221	0.058	9.62e-37
Axial Meso.	MMP25	7.41e-48	0.268249	0.194	0.042	2.49e-43
Axial Meso.	DNAH7	7.39e-134	0.267407	0.162	0.008	2.48e-129
Axial Meso.	UCP2	2.32e-16	0.26705	0.424	0.252	7.79e-12
Axial Meso.	GAPLINC	6.4e-84	0.266443	0.168	0.018	2.15e-79
Axial Meso.	DNAAF4	2.88e-28	0.265642	0.24	0.086	9.68e-24
Axial Meso.	THYN1	2.02e-13	0.265473	0.515	0.354	6.77e-09
Axial Meso.	HPCAL1	6.41e-53	0.265291	0.186	0.035	2.15e-48
Axial Meso.	AMOT	1.22e-50	0.2649	0.188	0.037	4.09e-46
Axial Meso.	NME7	2.89e-12	0.264545	0.362	0.227	9.71e-08
Axial Meso.	L1TD1	1e-12	0.263738	0.463	0.307	3.37e-08
Axial Meso.	DNAH9	4.43e-28	0.263088	0.236	0.085	1.49e-23
Axial Meso.	DNAJC10	7.42e-09	0.263077	0.563	0.458	0.000249
Axial Meso.	DPCD	1.05e-14	0.262737	0.441	0.277	3.51e-10
Axial Meso.	ERRFI1	1.41e-31	0.261608	0.203	0.062	4.74e-27
Axial Meso.	NPC2	2.53e-10	0.261123	0.799	0.702	8.51e-06
Axial Meso.	VPS25	4.44e-10	0.260995	0.688	0.587	1.49e-05
Axial Meso.	RCN2	3.11e-17	0.260757	0.959	0.921	1.04e-12
Axial Meso.	PALLD	4.38e-13	0.259547	0.397	0.251	1.47e-08
Axial Meso.	MFGE8	2.11e-13	0.259348	0.67	0.512	7.08e-09
Axial Meso.	FRZB	2.09e-12	0.259112	0.426	0.279	7.02e-08
Axial Meso.	NCOA4	6.32e-10	0.257685	0.526	0.404	2.12e-05
Axial Meso.	ACTN4	2.49e-09	0.256282	0.528	0.406	8.35e-05
Axial Meso.	PPIF	4.02e-13	0.256175	0.557	0.385	1.35e-08
Axial Meso.	ANXA5	6.01e-13	0.255656	0.961	0.916	2.02e-08
Axial Meso.	ANLN	6.53e-10	0.255451	0.55	0.415	2.19e-05
Axial Meso.	CAMK2D	4.83e-16	0.255055	0.391	0.228	1.62e-11
Axial Meso.	PXDN	2.22e-11	0.25463	0.642	0.491	7.47e-07
Axial Meso.	COPA	2.33e-12	0.254136	0.664	0.499	7.83e-08
Axial Meso.	CSPP1	4.15e-15	0.253807	0.386	0.228	1.39e-10
Axial Meso.	FLRT3	3.71e-19	0.253616	0.293	0.14	1.24e-14
Axial Meso.	MAML3	1.01e-27	0.253541	0.227	0.08	3.41e-23
Axial Meso.	ZNF487	5.41e-49	0.253408	0.162	0.029	1.82e-44
Axial Meso.	CXXC5	5.53e-10	0.252442	0.751	0.674	1.86e-05
Axial Meso.	SDF2L1	6.97e-10	0.252034	0.59	0.451	2.34e-05
Axial Meso.	LAMB1	6.71e-13	0.25201	0.384	0.239	2.25e-08
Axial Meso.	SFRP2	1.46e-12	0.251974	0.513	0.354	4.89e-08
Axial Meso.	COL4A1	1.74e-14	0.251536	0.493	0.318	5.85e-10
Axial Meso.	FGF8	4.86e-85	0.251414	0.155	0.015	1.63e-80
DE	SAT1	1.98e-43	3.51244	1	0.621	6.64e-39
DE	PRSS2	2.39e-94	2.31765	0.921	0.12	8.01e-90
DE	EPCAM	6.19e-121	2.31067	0.937	0.101	2.08e-116
DE	KRT18	6.77e-37	2.09682	1	0.657	2.27e-32
DE	FN1	2.07e-36	1.92784	0.921	0.396	6.93e-32
DE	STMN2	1.22e-47	1.76605	0.857	0.216	4.1e-43
DE	COL2A1	7.18e-40	1.65506	0.905	0.286	2.41e-35
DE	KRT8	2.99e-32	1.59403	1	0.722	1e-27
DE	PERP	5.12e-31	1.55472	0.952	0.515	1.72e-26
DE	SORBS2	0	1.36813	0.714	0.009	0
DE	CTSV	7.75e-30	1.35721	0.81	0.3	2.6e-25
DE	CDX1	3.01e-27	1.35036	0.984	0.57	1.01e-22
DE	KRT19	1.39e-23	1.29181	0.937	0.473	4.65e-19
DE	FOXA2	3.26e-94	1.27395	0.667	0.053	1.09e-89
DE	ID1	4.52e-17	1.20151	0.73	0.305	1.52e-12
DE	PODXL	3.79e-29	1.19794	0.714	0.204	1.27e-24
DE	CDX2	1.41e-25	1.16383	0.889	0.408	4.75e-21
DE	TUBB2B	1.16e-18	1.09211	0.984	0.809	3.9e-14
DE	SLC2A1	1.52e-17	1.08235	0.794	0.392	5.11e-13
DE	FOXJ1	5.19e-78	1.0676	0.571	0.048	1.74e-73
DE	MIR302CHG	4.84e-20	1.06142	0.841	0.33	1.62e-15
DE	NCOA4	1.11e-16	1.0589	0.81	0.408	3.72e-12
DE	WNT5B	3.02e-33	1.04516	0.667	0.152	1.01e-28
DE	PCBD1	3.76e-19	1.02975	0.778	0.357	1.26e-14
DE	ANGPT2	8.03e-67	1.01648	0.492	0.043	2.7e-62
DE	ODC1	3.51e-17	0.994232	1	0.851	1.18e-12
DE	TUBB2A	1.52e-16	0.99332	0.937	0.631	5.1e-12
DE	ZFP36L2	1.87e-14	0.984385	0.794	0.425	6.29e-10
DE	SPINT2	1.34e-15	0.975752	0.746	0.35	4.5e-11
DE	CDH2	3.38e-20	0.966454	0.984	0.788	1.14e-15
DE	VAMP8	1.04e-21	0.965577	0.952	0.533	3.5e-17
DE	ALPL	3.5e-17	0.962344	0.794	0.393	1.18e-12
DE	TNNC1	1.06e-172	0.950618	0.556	0.019	3.57e-168
DE	PRSS1	1.8e-100	0.939652	0.635	0.047	6.06e-96
DE	PALLD	8.65e-20	0.922156	0.683	0.256	2.9e-15
DE	TAGLN2	7.17e-17	0.917885	0.952	0.69	2.41e-12
DE	SMS	5.89e-16	0.912853	0.984	0.941	1.98e-11
DE	BEX1	2.89e-08	0.911317	0.746	0.498	0.000972
DE	TM7SF2	7.11e-33	0.866644	0.492	0.084	2.39e-28
DE	FTL	3.06e-28	0.859208	1	1	1.03e-23
DE	ACTN1	1.95e-11	0.855283	0.794	0.513	6.54e-07
DE	EPHA4	1.85e-14	0.852373	0.857	0.452	6.21e-10
DE	FBLN2	4.73e-54	0.840853	0.508	0.056	1.59e-49
DE	MCOLN3	3.86e-65	0.835844	0.508	0.046	1.3e-60
DE	ARSE	1.97e-89	0.831112	0.556	0.04	6.62e-85
DE	IFI16	6.74e-23	0.811149	0.619	0.17	2.26e-18
DE	TBXT	3.37e-20	0.808595	0.524	0.138	1.13e-15
DE	CD9	2.33e-17	0.800593	0.524	0.165	7.81e-13
DE	SHISAL2B	9.45e-14	0.797189	0.635	0.256	3.17e-09
DE	MNX1	6.72e-61	0.796449	0.508	0.047	2.26e-56
DE	ID4	4.12e-21	0.795459	0.413	0.085	1.38e-16
DE	PRXL2A	5.74e-15	0.790588	0.937	0.711	1.93e-10
DE	BASP1	6.05e-14	0.786617	0.937	0.77	2.03e-09
DE	CGNL1	8.14e-12	0.782659	0.698	0.33	2.73e-07
DE	L1TD1	1.04e-11	0.7667	0.651	0.313	3.48e-07
DE	SCGB1A1	2.25e-265	0.764943	0.286	0.002	7.55e-261
DE	DKK1	9.48e-08	0.762247	0.667	0.358	0.00318416
DE	GSN	1.38e-12	0.754876	0.778	0.4	4.62e-08
DE	COL4A6	5.25e-29	0.754069	0.492	0.093	1.76e-24
DE	LBH	6.84e-44	0.748386	0.492	0.062	2.3e-39
DE	MGST2	5.71e-15	0.747361	0.667	0.271	1.92e-10
DE	HEY1	1.5e-85	0.745935	0.397	0.021	5.04e-81
DE	DYNLL1	3.66e-16	0.741442	1	0.997	1.23e-11
DE	GNAI2	3.65e-14	0.732874	1	0.819	1.22e-09
DE	DSP	1.4e-11	0.732217	1	0.949	4.68e-07
DE	CD99	2.35e-11	0.729716	0.794	0.443	7.89e-07
DE	ISYNA1	2.06e-11	0.729525	0.841	0.461	6.93e-07
DE	WLS	5.76e-10	0.727407	0.794	0.524	1.93e-05
DE	GSTO1	4.7e-11	0.719347	0.952	0.743	1.58e-06
DE	CAPN9	8.8e-156	0.701174	0.492	0.017	2.95e-151
DE	SPINT1	1.61e-22	0.699324	0.365	0.065	5.39e-18
DE	URAD	3.62e-17	0.699104	0.333	0.068	1.22e-12
DE	TPM1	3.16e-09	0.697531	0.889	0.725	0.000106
DE	ZBTB38	3.02e-09	0.695209	0.619	0.312	0.000102
DE	PRICKLE1	3.62e-12	0.694327	0.571	0.233	1.21e-07
DE	ARL4A	2.25e-11	0.68628	0.524	0.199	7.55e-07
DE	CCKBR	9.36e-304	0.6823	0.413	0.004	3.14e-299
DE	FGF17	3.41e-09	0.678167	0.778	0.45	0.000114
DE	LY6G6D	2.7e-37	0.672798	0.381	0.044	9.06e-33
DE	PXDN	3.09e-09	0.669549	0.762	0.497	0.000104
DE	APOE	1.74e-10	0.66034	0.984	0.881	5.85e-06
DE	RBP1	5.12e-16	0.654777	1	0.998	1.72e-11
DE	DMKN	1.23e-10	0.648942	0.667	0.33	4.13e-06
DE	HES4	3.18e-19	0.647189	0.508	0.128	1.07e-14
DE	DST	5.38e-09	0.645565	0.746	0.457	0.000181
DE	MSX1	1.25e-06	0.636776	0.778	0.535	0.0418925
DE	GAD1	3.26e-17	0.635841	0.619	0.198	1.09e-12
DE	MLLT3	4.55e-14	0.630071	0.571	0.211	1.53e-09
DE	IFITM3	1.34e-08	0.62954	0.81	0.552	0.00045
DE	LSR	1.04e-12	0.628098	0.603	0.237	3.49e-08
DE	AC007405.3	1.02e-10	0.618345	0.524	0.218	3.41e-06
DE	SLC2A3	2.05e-08	0.616342	0.476	0.208	0.000689
DE	ENPP2	8.74e-11	0.612405	0.571	0.248	2.94e-06
DE	CLDN6	4.72e-08	0.609208	0.651	0.362	0.00158627
DE	FAM184A	6.56e-58	0.608537	0.381	0.029	2.2e-53
DE	PHLDA2	1.12e-10	0.605915	0.524	0.205	3.75e-06
DE	RCN1	5.81e-08	0.6059	0.921	0.81	0.00195196
DE	RHBDL3	4.02e-36	0.603259	0.397	0.049	1.35e-31
DE	TGIF1	8.56e-07	0.603239	0.571	0.334	0.0287505
DE	CSTB	1.08e-10	0.602631	0.937	0.733	3.64e-06
DE	ADD3	1.4e-10	0.601539	0.683	0.356	4.69e-06
DE	F11R	1.65e-16	0.597215	0.46	0.124	5.53e-12
DE	KANK1	2.26e-31	0.596727	0.413	0.06	7.59e-27
DE	SEMA6A	2.12e-12	0.585262	0.571	0.218	7.11e-08
DE	ITGA6	1.8e-32	0.580399	0.476	0.077	6.05e-28
DE	TNNT1	7.61e-08	0.578445	0.968	0.853	0.00255552
DE	SLC29A1	3.45e-15	0.578389	0.413	0.111	1.16e-10
DE	GCHFR	5.5e-24	0.577773	0.444	0.087	1.85e-19
DE	CAPN1	2.55e-15	0.573439	0.508	0.152	8.55e-11
DE	ECHDC1	4.25e-06	0.57282	0.683	0.466	0.142849
DE	TFF3	5.66e-19	0.570193	0.571	0.159	1.9e-14
DE	NAXE	1.42e-07	0.568396	0.571	0.31	0.00475975
DE	BCL7C	2.49e-06	0.563817	0.746	0.524	0.0836426
DE	DNALI1	6.15e-16	0.560991	0.476	0.131	2.06e-11
DE	PDLIM2	3.9e-11	0.554893	0.508	0.194	1.31e-06
DE	CETN2	3.52e-06	0.548331	0.762	0.512	0.118317
DE	COL4A5	1.78e-10	0.546876	0.524	0.216	5.99e-06
DE	SELENOP	6.45e-18	0.537058	0.413	0.094	2.16e-13
DE	HLA-B	6.94e-13	0.532389	0.397	0.117	2.33e-08
DE	TENT5C	1.45e-86	0.532373	0.365	0.017	4.85e-82
DE	BMP7	3.04e-34	0.528884	0.333	0.036	1.02e-29
DE	RHPN2	1.82e-70	0.528142	0.397	0.025	6.1e-66
DE	DACH1	3.02e-12	0.523178	0.429	0.134	1.01e-07
DE	PPDPF	1.8e-09	0.522914	1	0.876	6.06e-05
DE	MLEC	1.1e-08	0.52279	0.968	0.828	0.000368
DE	ITGB1	2.21e-05	0.51988	0.841	0.761	0.743514
DE	LRPAP1	1.23e-05	0.519589	0.762	0.561	0.413432
DE	NUCB2	2e-06	0.519084	0.556	0.322	0.0670519
DE	SLC38A8	2.09e-191	0.509362	0.317	0.005	7e-187
DE	ETV5	3.34e-10	0.507474	0.397	0.134	1.12e-05
DE	FGF8	3.22e-45	0.506381	0.286	0.021	1.08e-40
DE	GCNT1	2.69e-11	0.505758	0.365	0.113	9.02e-07
DE	GAL3ST1	5.31e-100	0.505337	0.317	0.011	1.78e-95
DE	ASRGL1	1.2e-07	0.502089	0.556	0.277	0.00402801
DE	CST3	5.63e-07	0.501928	0.841	0.583	0.01889
DE	PES1	3.84e-07	0.501242	0.603	0.336	0.012897
DE	UGDH	1.47e-06	0.497333	0.746	0.488	0.04945
DE	IQCH	1.17e-90	0.495476	0.286	0.01	3.94e-86
DE	MYO10	1.36e-06	0.494566	0.524	0.284	0.0456637
DE	ELL2	4.07e-24	0.493797	0.365	0.061	1.37e-19
DE	SLC39A8	1.05e-05	0.487762	0.667	0.438	0.352693
DE	DNAJC15	3.3e-07	0.478588	0.778	0.537	0.0110809
DE	AHNAK	1.2e-06	0.475507	0.508	0.258	0.0401836
DE	TMEM141	0.000195	0.474918	0.603	0.452	1
DE	EPHX1	4.94e-09	0.474122	0.413	0.152	0.000166
DE	CD81	3.86e-06	0.473505	0.968	0.877	0.129484
DE	NQO2	0.000473	0.47221	0.587	0.438	1
DE	ETFB	2.15e-05	0.47151	0.873	0.698	0.723465
DE	SERINC5	2.5e-06	0.469135	0.714	0.477	0.0840432
DE	TSPAN18	7.95e-14	0.467032	0.397	0.108	2.67e-09
DE	SOX17	0	0.466945	0.302	0.001	0
DE	SHTN1	3.3e-19	0.466757	0.333	0.061	1.11e-14
DE	LYPD6B	1.28e-236	0.465452	0.333	0.004	4.31e-232
DE	IL23A	1.1e-138	0.464807	0.302	0.006	3.68e-134
DE	SLC16A10	1.25e-52	0.461655	0.333	0.024	4.21e-48
DE	ANXA11	1.16e-11	0.460991	0.381	0.111	3.9e-07
DE	PIFO	1.13e-11	0.457259	0.286	0.069	3.8e-07
DE	SHISA3	2.29e-38	0.456597	0.254	0.019	7.68e-34
DE	SERP1	8.24e-06	0.453874	0.921	0.744	0.276532
DE	ZBTB16	9.37e-31	0.453214	0.254	0.024	3.15e-26
DE	JTB	2.52e-07	0.451644	0.841	0.538	0.00846658
DE	GPC4	6.35e-09	0.450416	0.476	0.196	0.000213
DE	PRDX5	1.18e-06	0.449411	0.952	0.861	0.0394563
DE	HEBP2	3.55e-05	0.44915	0.762	0.591	1
DE	CD320	2.36e-05	0.448056	0.556	0.331	0.791337
DE	TMEM123	1.09e-05	0.44682	0.603	0.386	0.364526
DE	HES7	0.000146	0.445158	0.556	0.369	1
DE	RAB25	1.68e-56	0.441558	0.302	0.018	5.64e-52
DE	NECTIN2	8.22e-07	0.440838	0.524	0.26	0.0276122
DE	AMOT	5.6e-18	0.439088	0.27	0.044	1.88e-13
DE	DAG1	1.46e-08	0.43887	0.444	0.183	0.000491
DE	CTSD	2.51e-06	0.436784	0.698	0.445	0.0843115
DE	SLC7A11	6.16e-07	0.435271	0.444	0.196	0.0206875
DE	SEMA3G	2.08e-68	0.42927	0.238	0.009	6.97e-64
DE	OCIAD2	4.21e-07	0.428724	0.54	0.266	0.014149
DE	ARHGAP29	1.27e-14	0.428166	0.333	0.075	4.26e-10
DE	LIN28A	4.19e-05	0.425541	0.905	0.853	1
DE	FADS2	5.42e-06	0.424698	0.714	0.464	0.181848
DE	ZMYND8	9.53e-05	0.424538	0.603	0.401	1
DE	TSPAN5	4.29e-07	0.424443	0.492	0.228	0.0144177
DE	FAAP20	4.14e-05	0.423087	0.746	0.526	1
DE	TCN2	3.46e-09	0.420271	0.413	0.152	0.000116
DE	SP5	2.59e-05	0.419725	0.857	0.665	0.869528
DE	ANXA2	6.65e-05	0.419395	0.857	0.66	1
DE	SLCO5A1	5.85e-31	0.419083	0.206	0.016	1.97e-26
DE	SCG5	8.05e-24	0.419059	0.302	0.042	2.7e-19
DE	RHOC	0.000616	0.418065	0.825	0.723	1
DE	UCHL1	1.13e-06	0.418047	0.968	0.796	0.0378343
DE	MMP15	4.32e-08	0.415205	0.302	0.098	0.00145121
DE	SOX4	0.000113	0.413537	0.968	0.87	1
DE	TESC	1.8e-34	0.413102	0.302	0.03	6.05e-30
DE	TCEAL8	4.11e-05	0.409475	0.889	0.799	1
DE	CD200	4.77e-06	0.40903	0.302	0.123	0.160215
DE	ADI1	7.52e-05	0.405943	0.825	0.619	1
DE	SH3BGRL3	3.24e-06	0.405551	0.905	0.802	0.108819
DE	ADGRV1	2.84e-14	0.401324	0.365	0.089	9.54e-10
DE	FAM3C	3.79e-05	0.399643	0.587	0.367	1
DE	CORO1B	1.69e-06	0.39935	0.476	0.244	0.0566921
DE	ZDHHC12	1.94e-07	0.398129	0.556	0.269	0.00651936
DE	APOA2	1.67e-119	0.398127	0.206	0.003	5.62e-115
DE	BAMBI	9.95e-06	0.396354	0.333	0.142	0.334154
DE	CYSTM1	4.86e-07	0.395381	0.46	0.206	0.0163313
DE	CASTOR2	2.44e-09	0.394799	0.333	0.105	8.19e-05
DE	MGST3	0.000634	0.394609	0.841	0.76	1
DE	GAMT	1.83e-07	0.394523	0.365	0.139	0.00613557
DE	PFDN5	1.68e-07	0.393474	1	0.98	0.005633
DE	MAGED2	6.4e-05	0.393333	0.825	0.69	1
DE	UCP2	0.000159	0.393086	0.46	0.26	1
DE	MRPL28	1.82e-05	0.39212	0.746	0.491	0.610479
DE	RAB3B	5.04e-06	0.391343	0.524	0.28	0.169298
DE	DUSP23	6.11e-05	0.389232	0.46	0.273	1
DE	TMED9	3.64e-05	0.388556	0.889	0.718	1
DE	ABRACL	0.000187	0.38832	0.746	0.584	1
DE	TMEM144	1.49e-59	0.387724	0.238	0.011	5.02e-55
DE	FLNB	3.11e-07	0.387461	0.429	0.19	0.0104257
DE	SYNGR2	2.27e-31	0.386532	0.27	0.026	7.61e-27
DE	IFT22	1.61e-05	0.386342	0.603	0.351	0.540414
DE	TCTEX1D1	8.33e-14	0.384925	0.238	0.044	2.8e-09
DE	CD63	8.2e-08	0.384396	0.984	0.992	0.00275288
DE	NKX1-2	1.94e-34	0.380082	0.302	0.03	6.51e-30
DE	TUBA1A	5.02e-05	0.379385	1	0.968	1
DE	AGTRAP	2.85e-05	0.379191	0.619	0.361	0.958601
DE	WFDC2	0.00129831	0.377174	0.365	0.216	1
DE	GGH	0.00114925	0.375462	0.476	0.306	1
DE	APOC1	0.0064861	0.373281	0.778	0.716	1
DE	DSG2	0.00142446	0.369459	0.683	0.519	1
DE	SCCPDH	1.55e-06	0.368301	0.46	0.209	0.0519967
DE	GSTP1	4.45e-09	0.366715	1	1	0.000149
DE	PLCB4	4.44e-42	0.366628	0.27	0.02	1.49e-37
DE	MBNL3	8.49e-07	0.365431	0.317	0.122	0.028522
DE	PYGL	3.3e-12	0.364361	0.317	0.079	1.11e-07
DE	MXD4	0.00079	0.363986	0.635	0.473	1
DE	PLPP5	1.85e-05	0.362962	0.476	0.268	0.622532
DE	CIB1	9.33e-05	0.362793	0.603	0.358	1
DE	PLD3	0.000742	0.360489	0.635	0.463	1
DE	DNAJC1	9.6e-05	0.360272	0.524	0.309	1
DE	FLRT3	2.07e-07	0.359889	0.381	0.147	0.00695693
DE	DDT	0.00013	0.359696	0.921	0.843	1
DE	VGLL4	3.67e-05	0.358816	0.556	0.341	1
DE	RNPEPL1	1.38e-11	0.357921	0.206	0.04	4.64e-07
DE	VCAN	0.000586	0.357911	0.889	0.849	1
DE	FNDC3A	0.00608766	0.357576	0.413	0.27	1
DE	CNKSR2	3.64e-12	0.357008	0.238	0.048	1.22e-07
DE	FSCN1	3.59e-06	0.356884	0.984	0.963	0.120692
DE	GLDC	3.11e-11	0.35681	0.222	0.046	1.04e-06
DE	ADGRL3	4.38e-09	0.355695	0.365	0.119	0.000147
DE	TNFRSF19	1.04e-06	0.354841	0.333	0.131	0.034805
DE	NAV2	1.28e-07	0.353857	0.317	0.11	0.00429242
DE	IFNGR2	3.32e-07	0.352008	0.397	0.159	0.0111585
DE	NQO1	0.00245203	0.351487	0.54	0.382	1
DE	FAM136A	0.000644	0.351466	0.889	0.683	1
DE	HES1	0.000619	0.351311	0.381	0.211	1
DE	GCA	1.82e-10	0.35095	0.317	0.088	6.12e-06
DE	LMNA	1.96e-08	0.349739	0.238	0.065	0.000659
DE	SAMD3	1.17e-16	0.349728	0.254	0.041	3.92e-12
DE	FKBP8	7.55e-05	0.348748	0.794	0.57	1
DE	PHACTR2	0.000127	0.347868	0.556	0.362	1
DE	SPAG1	2.56e-15	0.347671	0.222	0.035	8.59e-11
DE	RCN2	6.95e-05	0.347127	0.952	0.923	1
DE	SIGIRR	9.8e-06	0.345222	0.349	0.156	0.32898
DE	NRXN3	4.27e-14	0.344487	0.286	0.059	1.44e-09
DE	DDAH2	7.59e-05	0.342602	0.714	0.469	1
DE	FGFBP3	8.61e-06	0.341232	0.317	0.134	0.289013
DE	ANXA7	3.8e-06	0.339746	0.556	0.286	0.127703
DE	TTC14	0.000227	0.339649	0.46	0.27	1
DE	NUDCD2	0.00132676	0.33963	0.698	0.514	1
DE	RTN3	3.7e-05	0.339607	0.667	0.406	1
DE	PPP1R12A	0.000834	0.338904	0.81	0.604	1
DE	CNPY2	0.000413	0.338518	0.952	0.868	1
DE	PLEKHA5	0.0083488	0.337989	0.571	0.438	1
DE	SSR1	0.000622	0.336735	0.619	0.435	1
DE	UTRN	3.56e-05	0.336405	0.524	0.312	1
DE	CXADR	0.000269	0.336219	0.603	0.425	1
DE	FAM122C	2.67e-15	0.336089	0.286	0.055	8.97e-11
DE	TLE1	2.05e-05	0.335521	0.333	0.151	0.689047
DE	PLS3	5.22e-05	0.334546	0.698	0.514	1
DE	MAGED1	0.000233	0.334172	0.746	0.537	1
DE	VASP	0.00136148	0.33416	0.492	0.309	1
DE	RBMS1	0.00150806	0.334057	0.635	0.424	1
DE	TMED10	0.00681139	0.333247	0.794	0.673	1
DE	PDLIM1	0.000211	0.332811	0.587	0.361	1
DE	PLAAT3	9.42e-26	0.332237	0.222	0.022	3.16e-21
DE	SAMHD1	1.72e-19	0.332208	0.19	0.021	5.77e-15
DE	SEC23B	1.33e-05	0.331735	0.349	0.15	0.447779
DE	TMEM167A	0.0010847	0.33161	0.794	0.666	1
DE	BMP6	2.25e-38	0.331477	0.206	0.013	7.56e-34
DE	TP53I11	0.000708	0.331177	0.54	0.352	1
DE	ALDH3A2	4.02e-05	0.331153	0.317	0.142	1
DE	TST	6.74e-06	0.330985	0.603	0.328	0.226253
DE	SQSTM1	0.00319099	0.330559	0.556	0.381	1
DE	PRSS8	1.8e-25	0.330477	0.238	0.025	6.05e-21
DE	RNF213	3.66e-07	0.329783	0.381	0.153	0.0122918
DE	MFGE8	6.8e-05	0.329546	0.746	0.519	1
DE	LRRIQ1	2.07e-10	0.328371	0.222	0.048	6.94e-06
DE	STK25	0.00168266	0.328119	0.635	0.447	1
DE	SH3D19	6.32e-05	0.327357	0.397	0.204	1
DE	COPB2	0.000155	0.327082	0.794	0.617	1
DE	OLFML3	0.000323	0.326934	0.381	0.209	1
DE	SND1	3.99e-05	0.326914	0.714	0.499	1
DE	SRA1	0.000107	0.325852	0.619	0.405	1
DE	RNASEK	0.00044	0.325784	0.937	0.857	1
DE	CLIC1	0.000102	0.324666	0.857	0.81	1
DE	SWI5	0.00139186	0.323839	0.54	0.353	1
DE	USO1	0.000507	0.322352	0.619	0.399	1
DE	ESRP1	8.34e-67	0.321922	0.19	0.006	2.8e-62
DE	DHRS3	3.97e-17	0.321472	0.159	0.017	1.33e-12
DE	SEC61A1	0.00377584	0.320752	0.508	0.374	1
DE	RND2	0.000164	0.31965	0.397	0.221	1
DE	ITM2B	0.00309195	0.319455	0.794	0.691	1
DE	STRBP	0.000345	0.318821	0.619	0.387	1
DE	ATOX1	0.00282334	0.318303	0.889	0.853	1
DE	ASAH1	0.000279	0.317959	0.524	0.317	1
DE	MYDGF	0.00427165	0.317542	0.762	0.676	1
DE	GTF2I	0.000126	0.317451	0.968	0.915	1
DE	CARHSP1	0.000823	0.316507	0.825	0.746	1
DE	PDK3	5.88e-07	0.316325	0.444	0.193	0.019734
DE	SPART	0.000405	0.315807	0.556	0.328	1
DE	PLXND1	2.9e-09	0.31504	0.302	0.089	9.75e-05
DE	CASP6	0.000161	0.314687	0.46	0.255	1
DE	RBM47	4.94e-26	0.314631	0.222	0.022	1.66e-21
DE	DSC2	0.000759	0.31455	0.54	0.344	1
DE	TRAPPC1	0.00131657	0.314509	0.825	0.676	1
DE	KIZ	5.7e-06	0.313738	0.333	0.139	0.191261
DE	PPP1R15A	0.000104	0.313574	0.381	0.192	1
DE	ST3GAL1	2.45e-12	0.312863	0.222	0.043	8.22e-08
DE	GADD45A	5.6e-06	0.312849	0.349	0.149	0.187998
DE	LASP1	0.00114153	0.312842	0.333	0.183	1
DE	RNPEP	0.000412	0.312082	0.476	0.284	1
DE	HSD17B4	0.00451518	0.31143	0.778	0.61	1
DE	USP54	1.21e-08	0.310752	0.333	0.108	0.000407
DE	PTK7	0.000181	0.310499	0.714	0.51	1
DE	BEX4	0.00268124	0.310203	0.667	0.545	1
DE	CYP27A1	5.14e-10	0.309285	0.222	0.051	1.72e-05
DE	TNC	2.09e-16	0.306439	0.206	0.029	7.03e-12
DE	SEPHS2	3.29e-05	0.30623	0.429	0.22	1
DE	SLC16A3	9.66e-19	0.305887	0.19	0.022	3.24e-14
DE	SPON1	6.33e-07	0.305621	0.254	0.081	0.0212421
DE	TUBA1C	0.00828861	0.305573	0.952	0.879	1
DE	TMPRSS15	8.88e-33	0.304864	0.111	0.004	2.98e-28
DE	NUDT14	2.06e-05	0.304327	0.286	0.117	0.691366
DE	GSX1	7.24e-273	0.304017	0.159	0	2.43e-268
DE	GTF3A	0.000635	0.303706	0.873	0.738	1
DE	TUBB3	0.000757	0.30358	0.825	0.65	1
DE	AXIN2	0.00245672	0.302943	0.508	0.347	1
DE	CLDN7	8.23e-28	0.302377	0.143	0.009	2.76e-23
DE	SRARP	8.73e-14	0.30112	0.222	0.038	2.93e-09
DE	TM9SF1	0.000249	0.300893	0.397	0.213	1
DE	RER1	0.000764	0.300644	0.778	0.592	1
DE	UGT8	3.8e-16	0.299896	0.238	0.038	1.27e-11
DE	C5orf49	1.07e-10	0.298919	0.159	0.026	3.6e-06
DE	IFT27	0.0062492	0.298862	0.365	0.23	1
DE	NKAPD1	0.00036	0.298804	0.444	0.248	1
DE	KDELR2	0.00272594	0.298598	0.778	0.647	1
DE	MYL6	1.08e-06	0.29858	1	0.998	0.0361422
DE	SEMA3D	3.29e-10	0.298399	0.19	0.037	1.1e-05
DE	UNC79	1.21e-51	0.297926	0.19	0.008	4.07e-47
DE	BAZ2A	0.0096383	0.297899	0.556	0.404	1
DE	SEC61B	0.000484	0.29778	1	0.982	1
DE	TCEA3	5.54e-10	0.297406	0.222	0.05	1.86e-05
DE	YPEL5	1.72e-05	0.29705	0.444	0.211	0.577084
DE	HLA-C	0.00201446	0.296369	0.73	0.531	1
DE	SEC13	0.00242121	0.296225	0.603	0.493	1
DE	MAGT1	0.000859	0.295629	0.46	0.29	1
DE	CAMK2D	0.00220551	0.294646	0.381	0.236	1
DE	TALDO1	0.00660296	0.293641	0.857	0.754	1
DE	CASK	0.0002	0.293277	0.73	0.481	1
DE	NDUFS8	0.000805	0.292977	0.857	0.736	1
DE	TRIM2	0.0003	0.291968	0.381	0.203	1
DE	YWHAZ	0.000152	0.290557	1	0.987	1
DE	XBP1	0.000808	0.28821	0.619	0.439	1
DE	NPY	0.00519229	0.288044	0.175	0.079	1
DE	EVX1	3.36e-08	0.287734	0.302	0.093	0.00112675
DE	OST4	0.000239	0.286835	0.968	0.974	1
DE	TMEM159	2.78e-08	0.286509	0.286	0.085	0.000932
DE	YIPF2	3.8e-05	0.286057	0.317	0.141	1
DE	EPHB3	2.91e-06	0.285783	0.302	0.113	0.0975892
DE	TAGLN3	3.63e-05	0.285672	0.365	0.176	1
DE	TPGS2	0.00450676	0.285389	0.667	0.543	1
DE	IFT20	0.00271439	0.285378	0.397	0.257	1
DE	PIM2	6.88e-12	0.285285	0.175	0.029	2.31e-07
DE	MPC2	0.0043791	0.28525	0.714	0.572	1
DE	ETS2	2.81e-08	0.284927	0.254	0.072	0.000943
DE	FTH1	6.4e-07	0.284712	1	1	0.021489
DE	APELA	5.31e-27	0.284086	0.19	0.015	1.78e-22
DE	LTBP1	0.000261	0.283217	0.317	0.156	1
DE	IGSF1	1.78e-05	0.282083	0.286	0.113	0.598825
DE	SERINC3	0.00156765	0.281921	0.397	0.225	1
DE	TLN2	0.00245081	0.281486	0.508	0.331	1
DE	GSDMD	1.09e-10	0.281465	0.238	0.053	3.66e-06
DE	C4orf48	0.00169264	0.280458	0.794	0.705	1
DE	CAPNS1	0.00648938	0.279923	0.714	0.552	1
DE	BTG2	1.12e-06	0.279887	0.238	0.074	0.0377362
DE	NME3	0.000827	0.27982	0.397	0.226	1
DE	PIK3R1	0.000202	0.279303	0.397	0.212	1
DE	COPB1	0.000736	0.279104	0.794	0.604	1
DE	AFAP1L2	1.13e-07	0.279074	0.254	0.076	0.00380878
DE	NXN	0.000139	0.278988	0.492	0.276	1
DE	ARHGAP24	0.000732	0.278923	0.222	0.097	1
DE	TMEM106C	1.4e-08	0.278816	0.302	0.09	0.000469
DE	PCED1B	2.97e-08	0.278348	0.238	0.065	0.000998
DE	DMTN	3.34e-34	0.27815	0.175	0.01	1.12e-29
DE	ERP29	0.00217561	0.278031	0.921	0.857	1
DE	UBC	0.00267413	0.275502	0.984	0.965	1
DE	PKP2	4.34e-39	0.275479	0.159	0.007	1.46e-34
DE	VEZT	0.000795	0.275129	0.413	0.246	1
DE	DKK3	1.35e-09	0.274728	0.19	0.04	4.52e-05
DE	STMN1	7.34e-05	0.27472	1	0.988	1
DE	MGAT4B	0.00100019	0.274709	0.349	0.189	1
DE	PAPSS1	0.000206	0.274626	0.556	0.334	1
DE	C9orf16	0.00155051	0.273869	0.651	0.48	1
DE	HM13	0.00661682	0.27324	0.683	0.535	1
DE	SPOPL	1.6e-08	0.272976	0.222	0.057	0.000537
DE	TEX264	0.00102854	0.272468	0.333	0.176	1
DE	GLRX	7.28e-05	0.27233	0.349	0.163	1
DE	HNMT	2.77e-06	0.272289	0.238	0.079	0.09314
DE	AGL	0.00522393	0.272029	0.317	0.192	1
DE	ANXA3	5.71e-129	0.271925	0.159	0.001	1.92e-124
DE	SLC44A2	2.65e-05	0.271647	0.302	0.125	0.890723
DE	METTL21A	0.00483621	0.271138	0.302	0.167	1
DE	SMAGP	5.3e-06	0.270483	0.175	0.051	0.178056
DE	PHLDB2	0.0012934	0.270334	0.508	0.335	1
DE	HTATIP2	0.000638	0.270114	0.444	0.27	1
DE	SSR3	0.00131847	0.269763	0.937	0.825	1
DE	COX7C	0.000729	0.26943	1	0.996	1
DE	TMEM219	0.00249226	0.269366	0.619	0.417	1
DE	DRAM2	0.00105897	0.268987	0.397	0.225	1
DE	PRKCZ	1.79e-08	0.26795	0.222	0.057	0.0006
DE	TSGA10	6.76e-09	0.26708	0.27	0.075	0.000227
DE	VTI1B	0.00700778	0.265927	0.762	0.632	1
DE	TRAM1	0.00193636	0.264514	0.587	0.415	1
DE	OCIAD1	0.00117246	0.263569	0.841	0.678	1
DE	TUBB4B	0.00487598	0.263083	0.968	0.933	1
DE	DIAPH2	0.000276	0.262761	0.429	0.228	1
DE	MDH1	0.00278768	0.262524	0.857	0.756	1
DE	NPEPPS	0.00673815	0.262073	0.603	0.45	1
DE	ARHGEF35	1.17e-07	0.26198	0.222	0.061	0.00392242
DE	VPS25	0.00403548	0.261854	0.73	0.592	1
DE	COPE	0.00233642	0.261646	0.857	0.784	1
DE	AL161421.1	4.96e-23	0.261535	0.19	0.018	1.67e-18
DE	UNC45A	0.00286356	0.260759	0.381	0.225	1
DE	APLP2	0.00361962	0.260702	0.984	0.877	1
DE	TMSB4X	0.00131613	0.260629	1	0.997	1
DE	ARID5B	2.78e-09	0.259606	0.238	0.059	9.32e-05
DE	TFB1M	8.71e-07	0.259567	0.349	0.131	0.0292332
DE	DAW1	6.98e-26	0.259299	0.143	0.009	2.35e-21
DE	PLEC	0.000284	0.259269	0.286	0.132	1
DE	APOA1	4.03e-21	0.259208	0.159	0.014	1.35e-16
DE	PDPN	0.000976	0.259159	0.222	0.103	1
DE	TRMT112	0.00216421	0.25878	0.937	0.88	1
DE	PON2	0.00743275	0.257955	0.524	0.377	1
DE	CLN8	1.81e-07	0.257952	0.238	0.069	0.00606863
DE	MAPK12	0.000807	0.257938	0.333	0.173	1
DE	EPHB6	4.26e-11	0.257898	0.254	0.057	1.43e-06
DE	NUMB	6.61e-06	0.257756	0.397	0.174	0.221833
DE	COMMD7	0.00181269	0.257156	0.492	0.306	1
DE	CRYM	1.59e-20	0.257101	0.127	0.009	5.35e-16
DE	THYN1	0.00177552	0.257041	0.556	0.362	1
DE	MPG	0.000811	0.255863	0.603	0.399	1
DE	UBL5	7.86e-06	0.255678	1	0.987	0.263831
DE	HSBP1	0.000282	0.255317	0.968	0.985	1
DE	TRAF4	0.00280536	0.255106	0.476	0.304	1
DE	CD151	0.00542777	0.254701	0.492	0.331	1
DE	H2AFV	0.00351353	0.254671	0.952	0.882	1
DE	MFSD10	0.00118327	0.254462	0.508	0.321	1
DE	TLE5	0.000489	0.253833	0.302	0.147	1
DE	FAM162A	0.00353526	0.253285	0.492	0.321	1
DE	GPSM3	1.78e-06	0.253245	0.238	0.075	0.0599071
DE	GPX3	0.00248163	0.253043	0.349	0.201	1
DE	LGR5	5.48e-19	0.252826	0.206	0.025	1.84e-14
DE	SELENOW	0.000542	0.252709	1	0.978	1
DE	RNPC3	7.92e-06	0.251423	0.286	0.109	0.265839
DE	GASK1B	1.67e-135	0.251088	0.159	0.001	5.6e-131
DE	PRDX2	0.000168	0.25046	0.984	0.989	1
DE	RAB11B	0.0079653	0.25044	0.508	0.367	1
DE	ANK3	2.45e-05	0.250379	0.27	0.102	0.821102
DE	ERVMER34-1	7.87e-08	0.250165	0.222	0.06	0.00264356

## Sheet: S3 Human gastruloid 48hrs
cluster	gene	p_val	avg_log2FC	pct in cluster	pct in other	p_val_adj
Somite	FST	0	2.0341	0.776	0.192	0
Somite	TCF15	0	1.56213	0.945	0.423	0
Somite	FABP5	0	1.22279	0.99	0.879	0
Somite	CER1	3.79e-189	0.889078	0.422	0.129	1.27e-184
Somite	FOXD1	4.22e-273	0.82148	0.503	0.142	1.42e-268
Somite	NNAT	1.7e-176	0.779941	0.901	0.7	5.71e-172
Somite	COL14A1	8.8e-203	0.765424	0.598	0.255	2.95e-198
Somite	SIX1	2.49e-239	0.763749	0.44	0.122	8.37e-235
Somite	PAX3	2.51e-277	0.733128	0.413	0.091	8.44e-273
Somite	ALCAM	4.7e-169	0.723495	0.616	0.295	1.58e-164
Somite	CNKSR3	1.65e-197	0.719081	0.603	0.257	5.53e-193
Somite	TCHP	2.42e-182	0.714482	0.568	0.252	8.12e-178
Somite	FOXC2	1.09e-174	0.672739	0.801	0.442	3.67e-170
Somite	DKK1	4.38e-119	0.669682	0.434	0.187	1.47e-114
Somite	COL1A2	7.59e-161	0.661295	0.882	0.647	2.55e-156
Somite	RIPPLY1	0	0.656597	0.821	0.18	0
Somite	MEOX1	5.02e-230	0.645852	0.432	0.118	1.69e-225
Somite	MEST	9.91e-189	0.638293	0.96	0.753	3.33e-184
Somite	ARHGAP10	3.64e-149	0.632767	0.54	0.252	1.22e-144
Somite	SFRP1	2.07e-91	0.625494	0.743	0.534	6.96e-87
Somite	EFNB2	6.92e-124	0.623121	0.535	0.272	2.32e-119
Somite	HES4	6.11e-170	0.613126	0.437	0.152	2.05e-165
Somite	CALD1	1.36e-125	0.604462	0.937	0.84	4.58e-121
Somite	BOC	2.54e-96	0.59257	0.432	0.213	8.53e-92
Somite	ITM2A	5.93e-137	0.588485	0.667	0.35	1.99e-132
Somite	ZNF704	3.29e-123	0.576165	0.468	0.218	1.1e-118
Somite	FRMD6	1.39e-144	0.561542	0.439	0.171	4.68e-140
Somite	SALL4	2.53e-82	0.489325	0.747	0.554	8.49e-78
Somite	PDE4DIP	8.19e-109	0.486558	0.377	0.154	2.75e-104
Somite	ANXA2	1.7e-80	0.474418	0.81	0.624	5.7e-76
Somite	NTM	1.22e-104	0.467334	0.357	0.147	4.09e-100
Somite	PFN2	1.68e-79	0.46385	0.847	0.711	5.64e-75
Somite	NMU	9.3e-36	0.439649	0.551	0.412	3.12e-31
Somite	ZFP36L1	5.42e-52	0.425751	0.712	0.551	1.82e-47
Somite	LRIG3	1.08e-75	0.424943	0.514	0.293	3.61e-71
Somite	COL4A2	2.23e-70	0.415409	0.559	0.343	7.49e-66
Somite	HOTAIRM1	4.61e-60	0.410258	0.66	0.459	1.55e-55
Somite	APLNR	9.67e-65	0.409989	0.521	0.305	3.25e-60
Somite	COL4A1	1.78e-62	0.393995	0.439	0.254	5.98e-58
Somite	ZFP36L2	3.31e-55	0.392387	0.59	0.398	1.11e-50
Somite	SEPTIN11	1.25e-49	0.382251	0.82	0.698	4.21e-45
Somite	CXADR	6.87e-52	0.367429	0.531	0.345	2.31e-47
Somite	RHOBTB1	3.23e-64	0.360144	0.294	0.136	1.09e-59
Somite	TMEM150C	1.45e-115	0.356563	0.202	0.048	4.87e-111
Somite	SFRP2	7.29e-74	0.354914	0.261	0.105	2.45e-69
Somite	TSPAN2	2.13e-100	0.351306	0.215	0.061	7.17e-96
Somite	EGR1	6.85e-46	0.350524	0.559	0.382	2.3e-41
Somite	FOXD2	4.63e-185	0.350215	0.156	0.013	1.55e-180
Somite	FOXC1	4.84e-49	0.346101	0.58	0.393	1.63e-44
Somite	LPIN2	3.12e-38	0.344607	0.431	0.29	1.05e-33
Somite	KLHL4	1.89e-37	0.34057	0.458	0.303	6.36e-33
Somite	LHFPL6	5.75e-63	0.339914	0.341	0.171	1.93e-58
Somite	PRL	1.06e-73	0.338047	0.325	0.141	3.54e-69
Somite	SEC22B	2.76e-48	0.332859	0.34	0.189	9.27e-44
Somite	CITED2	3.43e-38	0.331504	0.659	0.515	1.15e-33
Somite	GPC3	3.44e-51	0.326135	0.865	0.715	1.16e-46
Somite	SERBP1	2.92e-86	0.32459	0.992	0.98	9.81e-82
Somite	ARGLU1	2.26e-36	0.32073	0.853	0.769	7.59e-32
Somite	SYT6	9.51e-88	0.317755	0.206	0.062	3.19e-83
Somite	ZIC2	6.06e-42	0.317747	0.437	0.277	2.04e-37
Somite	NCAM1	3.97e-43	0.316935	0.547	0.378	1.33e-38
Somite	DSP	1.96e-30	0.305925	0.863	0.786	6.6e-26
Somite	GJA1	1.01e-35	0.301928	0.831	0.705	3.41e-31
Somite	ODC1	9.79e-42	0.301689	0.758	0.59	3.29e-37
Somite	OLFML3	1.42e-37	0.30075	0.36	0.22	4.77e-33
Somite	SAT1	1.83e-92	0.299578	0.719	0.441	6.16e-88
Somite	LRIG1	4.35e-46	0.298122	0.328	0.18	1.46e-41
Somite	PPA1	8.71e-35	0.291768	0.79	0.666	2.92e-30
Somite	DDX39B	1.33e-39	0.287737	0.882	0.79	4.47e-35
Somite	CXCR4	8.03e-72	0.285723	0.459	0.228	2.7e-67
Somite	H2AFY2	8.71e-36	0.284939	0.815	0.688	2.92e-31
Somite	NME1	1.79e-40	0.284652	0.872	0.748	6e-36
Somite	TMEM97	6.12e-34	0.284423	0.747	0.622	2.06e-29
Somite	TLE1	1.16e-36	0.283195	0.334	0.197	3.9e-32
Somite	FGFR1	9.17e-29	0.278521	0.724	0.615	3.08e-24
Somite	OLFM3	2.76e-37	0.277609	0.272	0.15	9.28e-33
Somite	GLTP	2.5e-37	0.27708	0.278	0.155	8.4e-33
Somite	RDH10	1.95e-34	0.273004	0.723	0.555	6.55e-30
Somite	FSCN1	5.61e-32	0.26684	0.791	0.656	1.88e-27
Somite	TRDN	3.49e-45	0.263995	0.182	0.076	1.17e-40
Somite	PA2G4	4.91e-37	0.261935	0.916	0.818	1.65e-32
Somite	PKP4	2.98e-32	0.261378	0.385	0.251	1e-27
Somite	NCL	3.52e-44	0.25766	0.991	0.972	1.18e-39
Somite	PLPP3	4.64e-35	0.25479	0.283	0.162	1.56e-30
Somite	MXRA5	3.72e-77	0.254432	0.167	0.046	1.25e-72
Somite	HEY2	3.03e-73	0.253837	0.154	0.042	1.02e-68
Somite	AF117829.1	8.44e-34	0.253645	0.285	0.164	2.84e-29
Somite	SKAP2	2.71e-38	0.251763	0.487	0.314	9.08e-34
Somite	STRA6	4.36e-34	0.251628	0.377	0.237	1.46e-29
Somite	HOXB5	2.75e-40	0.25127	0.261	0.136	9.23e-36
Somite	DPF3	1.54e-54	0.251015	0.199	0.079	5.18e-50
Somite	FBN2	1.01e-23	0.250809	0.631	0.514	3.4e-19
Cardiac	KRT19	0	1.77151	0.846	0.371	0
Cardiac	LIX1	0	1.67111	0.955	0.409	0
Cardiac	TMEM88	0	1.40707	0.861	0.398	0
Cardiac	KRT8	0	1.38232	0.941	0.579	0
Cardiac	RHOBTB3	0	1.31399	0.698	0.258	0
Cardiac	PBX3	0	1.23107	0.724	0.29	0
Cardiac	FAM89A	0	1.22268	0.817	0.333	0
Cardiac	PDGFRA	0	1.11088	0.879	0.553	0
Cardiac	RUNX1T1	0	1.10095	0.502	0.092	0
Cardiac	RGS5	0	1.08917	0.327	0.035	0
Cardiac	CTSV	0	1.06512	0.568	0.223	0
Cardiac	HAND1	0	1.05338	0.373	0.039	0
Cardiac	TPM1	0	1.03799	0.888	0.701	0
Cardiac	PRRX1	0	1.03588	0.335	0.022	0
Cardiac	KRT18	0	1.02555	0.815	0.527	0
Cardiac	COL3A1	3.42e-253	1.0166	0.309	0.067	1.15e-248
Cardiac	IFITM3	0	1.01267	0.712	0.345	0
Cardiac	RESF1	0	1.01079	0.701	0.387	0
Cardiac	TNC	0	1.00047	0.388	0.054	0
Cardiac	PLSCR5	0	0.987211	0.436	0.057	0
Cardiac	HTRA1	0	0.963534	0.483	0.118	0
Cardiac	CFC1	0	0.963324	0.528	0.134	0
Cardiac	PTPN13	0	0.925013	0.719	0.387	0
Cardiac	LHX1	0	0.917935	0.413	0.088	0
Cardiac	PKP2	0	0.882444	0.439	0.089	0
Cardiac	CNTNAP2	0	0.874464	0.692	0.377	0
Cardiac	ATF7IP2	4.33e-267	0.870119	0.531	0.226	1.45e-262
Cardiac	EMP2	9.27e-241	0.830733	0.614	0.351	3.11e-236
Cardiac	GUCY1A1	0	0.807388	0.313	0.046	0
Cardiac	COL1A1	2.11e-260	0.799784	0.35	0.086	7.1e-256
Cardiac	BMP5	3.5e-273	0.784008	0.393	0.108	1.17e-268
Cardiac	IRX3	5.61e-272	0.780442	0.55	0.231	1.88e-267
Cardiac	VIM	0	0.740212	1	0.999	0
Cardiac	MEIS1	7e-230	0.718857	0.595	0.312	2.35e-225
Cardiac	BAALC	4.38e-244	0.713408	0.321	0.077	1.47e-239
Cardiac	CELF2	5.58e-244	0.708841	0.346	0.089	1.87e-239
Cardiac	CSRP2	4.67e-186	0.701862	0.876	0.8	1.57e-181
Cardiac	ANK3	2.15e-165	0.691677	0.454	0.225	7.22e-161
Cardiac	GATA6	2.99e-256	0.685241	0.32	0.068	1e-251
Cardiac	FXYD6	1.38e-198	0.678892	0.551	0.296	4.63e-194
Cardiac	MAP1B	8.81e-222	0.67863	0.937	0.86	2.96e-217
Cardiac	RGS4	2.01e-284	0.673126	0.245	0.021	6.75e-280
Cardiac	BST2	2.08e-137	0.665657	0.379	0.178	7e-133
Cardiac	NID2	4.85e-258	0.66555	0.314	0.067	1.63e-253
Cardiac	TCF4	1.28e-156	0.662811	0.725	0.56	4.29e-152
Cardiac	ARL4C	1.09e-197	0.661398	0.721	0.501	3.65e-193
Cardiac	ALPK2	5.17e-265	0.651589	0.306	0.058	1.74e-260
Cardiac	PCDH7	1.89e-250	0.622935	0.297	0.057	6.35e-246
Cardiac	CDH11	3.58e-161	0.609048	0.724	0.541	1.2e-156
Cardiac	PRTG	4.58e-229	0.608752	0.954	0.88	1.54e-224
Cardiac	TNNI1	5.92e-235	0.593426	0.21	0.02	1.99e-230
Cardiac	MSX2	4.95e-206	0.587076	0.313	0.084	1.66e-201
Cardiac	HAPLN1	1.78e-52	0.585695	0.535	0.44	5.97e-48
Cardiac	ID2	2.07e-127	0.561156	0.43	0.217	6.96e-123
Cardiac	SERINC3	4.8e-109	0.546761	0.379	0.207	1.61e-104
Cardiac	NRP1	4.91e-206	0.541762	0.279	0.064	1.65e-201
Cardiac	PRRX2	8.71e-165	0.540219	0.437	0.193	2.92e-160
Cardiac	ACTC1	1.22e-98	0.539785	0.246	0.101	4.09e-94
Cardiac	TMEM141	1.05e-105	0.539736	0.516	0.348	3.53e-101
Cardiac	CCBE1	3.18e-184	0.532894	0.231	0.046	1.07e-179
Cardiac	SPTBN1	2.68e-111	0.531798	0.608	0.455	9e-107
Cardiac	LAMP5	2.75e-178	0.528896	0.173	0.02	9.24e-174
Cardiac	ZNF503	1.44e-115	0.528212	0.625	0.441	4.84e-111
Cardiac	MEIS3	2.45e-140	0.525562	0.376	0.17	8.23e-136
Cardiac	NEO1	2.57e-118	0.523504	0.468	0.276	8.63e-114
Cardiac	TRIOBP	2.39e-104	0.517398	0.481	0.314	8.03e-100
Cardiac	TFPI	3.43e-108	0.513402	0.341	0.163	1.15e-103
Cardiac	CPE	4.63e-86	0.508925	0.349	0.196	1.55e-81
Cardiac	MYL4	7.43e-167	0.497295	0.154	0.015	2.5e-162
Cardiac	VCAN	2.34e-111	0.49659	0.864	0.791	7.85e-107
Cardiac	RDH10	5.4e-100	0.496325	0.689	0.521	1.81e-95
Cardiac	C4orf48	3.67e-124	0.494274	0.789	0.673	1.23e-119
Cardiac	SC5D	2.58e-83	0.484947	0.455	0.305	8.66e-79
Cardiac	LRRTM1	9.21e-144	0.483774	0.393	0.169	3.09e-139
Cardiac	CGNL1	4.41e-127	0.482633	0.336	0.145	1.48e-122
Cardiac	UNC5C	8.75e-124	0.482362	0.302	0.125	2.94e-119
Cardiac	SLC7A2	2.04e-150	0.475248	0.251	0.071	6.85e-146
Cardiac	PKIG	1.84e-82	0.473644	0.426	0.275	6.19e-78
Cardiac	SPARC	4.1e-92	0.473034	0.712	0.6	1.38e-87
Cardiac	APOE	1.72e-97	0.468577	0.832	0.762	5.77e-93
Cardiac	IFITM2	4.38e-115	0.460593	0.377	0.187	1.47e-110
Cardiac	PBX1	4.11e-105	0.458337	0.678	0.525	1.38e-100
Cardiac	PCDH17	6.1e-126	0.458236	0.21	0.058	2.05e-121
Cardiac	CAP2	1.7e-112	0.455858	0.31	0.136	5.72e-108
Cardiac	HAND2	4.48e-136	0.454788	0.209	0.052	1.51e-131
Cardiac	ITM2C	3.04e-101	0.45395	0.637	0.472	1.02e-96
Cardiac	SYT10	3.63e-149	0.450386	0.155	0.02	1.22e-144
Cardiac	TP53I11	7.14e-85	0.448932	0.375	0.223	2.4e-80
Cardiac	COL11A1	4.26e-108	0.443728	0.249	0.094	1.43e-103
Cardiac	AC068587.4	1.51e-117	0.442298	0.243	0.085	5.07e-113
Cardiac	MDK	0	0.436879	1	1	0
Cardiac	LGR4	7.55e-87	0.431447	0.408	0.241	2.53e-82
Cardiac	CYB5A	3.02e-71	0.431294	0.416	0.272	1.01e-66
Cardiac	CTTNBP2	2.03e-114	0.428549	0.275	0.108	6.81e-110
Cardiac	FAM118A	1.55e-79	0.426593	0.313	0.171	5.22e-75
Cardiac	LRP1B	5.83e-194	0.426098	0.156	0.008	1.96e-189
Cardiac	FOXH1	2.04e-83	0.424996	0.347	0.192	6.84e-79
Cardiac	ST8SIA1	1.88e-128	0.424544	0.238	0.074	6.33e-124
Cardiac	BAZ2B	2.47e-68	0.42	0.518	0.388	8.28e-64
Cardiac	CD24	6e-86	0.416754	0.876	0.835	2.02e-81
Cardiac	LUM	4.02e-140	0.409305	0.128	0.012	1.35e-135
Cardiac	CSNK2A2	2.39e-67	0.408753	0.418	0.285	8.03e-63
Cardiac	COL6A3	3.92e-122	0.406321	0.18	0.043	1.32e-117
Cardiac	BNC2	8.74e-157	0.405877	0.151	0.016	2.93e-152
Cardiac	SEPTIN9	1.29e-74	0.40567	0.633	0.515	4.32e-70
Cardiac	METTL7A	2.64e-126	0.40294	0.188	0.045	8.87e-122
Cardiac	CRB2	1.34e-102	0.401735	0.264	0.106	4.48e-98
Cardiac	AP1S2	3.34e-66	0.401316	0.584	0.472	1.12e-61
Cardiac	CD99	2.31e-62	0.395174	0.633	0.537	7.77e-58
Cardiac	PLD3	8.74e-59	0.39342	0.542	0.427	2.93e-54
Cardiac	FARP1	2.5e-55	0.389744	0.481	0.367	8.38e-51
Cardiac	THY1	1.75e-83	0.389252	0.27	0.128	5.87e-79
Cardiac	NREP	5.01e-83	0.386157	0.829	0.764	1.68e-78
Cardiac	KDR	1.02e-106	0.380773	0.165	0.041	3.43e-102
Cardiac	SERPINH1	2.01e-64	0.379317	0.72	0.636	6.75e-60
Cardiac	JCAD	9.46e-70	0.379288	0.287	0.155	3.18e-65
Cardiac	TMEM185A	6.13e-86	0.377761	0.233	0.098	2.06e-81
Cardiac	RHOU	4.15e-94	0.377547	0.23	0.089	1.39e-89
Cardiac	MAPK10	4.5e-67	0.377509	0.36	0.216	1.51e-62
Cardiac	RARB	3.65e-113	0.377226	0.2	0.058	1.23e-108
Cardiac	HOXB2	4.93e-58	0.372704	0.561	0.445	1.66e-53
Cardiac	AMIGO2	3.37e-115	0.372565	0.204	0.06	1.13e-110
Cardiac	BAMBI	7.07e-94	0.372437	0.185	0.059	2.37e-89
Cardiac	METRN	1.32e-84	0.372273	0.788	0.686	4.44e-80
Cardiac	NAV1	3.69e-59	0.372223	0.419	0.287	1.24e-54
Cardiac	TXNIP	3.36e-46	0.371206	0.39	0.28	1.13e-41
Cardiac	MYL6	1.63e-147	0.370945	0.993	0.991	5.46e-143
Cardiac	PNRC1	7.11e-52	0.370646	0.482	0.367	2.39e-47
Cardiac	PRXL2A	7.32e-77	0.369676	0.802	0.729	2.46e-72
Cardiac	IGSF3	1.71e-72	0.367255	0.254	0.124	5.76e-68
Cardiac	EFNB3	5.01e-92	0.36704	0.22	0.084	1.68e-87
Cardiac	PTGIS	3.92e-82	0.364296	0.255	0.115	1.32e-77
Cardiac	SPTAN1	5.34e-58	0.361361	0.344	0.218	1.79e-53
Cardiac	IGF2	4.14e-114	0.35986	0.165	0.038	1.39e-109
Cardiac	EPB41L3	9.6e-51	0.356524	0.333	0.216	3.22e-46
Cardiac	ABCA1	3.84e-52	0.350427	0.27	0.16	1.29e-47
Cardiac	SVEP1	1.89e-129	0.349576	0.165	0.031	6.36e-125
Cardiac	NPC2	6.93e-61	0.346807	0.719	0.641	2.33e-56
Cardiac	RAB31	7.23e-97	0.343914	0.171	0.049	2.43e-92
Cardiac	TSHZ2	1.89e-76	0.34357	0.307	0.158	6.34e-72
Cardiac	MID1	2.18e-51	0.338595	0.336	0.219	7.31e-47
Cardiac	PCOLCE	1.08e-64	0.336879	0.247	0.121	3.64e-60
Cardiac	SH3BP5	5.38e-79	0.334863	0.228	0.098	1.81e-74
Cardiac	DCTN3	2.28e-43	0.330575	0.582	0.507	7.65e-39
Cardiac	FAM107B	2.05e-36	0.330046	0.305	0.214	6.89e-32
Cardiac	DAB1	3.01e-101	0.328308	0.176	0.05	1.01e-96
Cardiac	RBM20	1.37e-112	0.326053	0.174	0.043	4.59e-108
Cardiac	SLC35F1	1.29e-103	0.324803	0.156	0.037	4.33e-99
Cardiac	MEIS2	2.47e-70	0.324182	0.823	0.723	8.29e-66
Cardiac	DNAJC15	4.24e-42	0.323527	0.542	0.446	1.42e-37
Cardiac	SEMA3A	6.05e-55	0.319972	0.291	0.17	2.03e-50
Cardiac	ARMH4	4.72e-65	0.318446	0.197	0.086	1.58e-60
Cardiac	MLLT11	3.31e-42	0.316164	0.574	0.491	1.11e-37
Cardiac	HS6ST2	4.91e-69	0.316161	0.191	0.078	1.65e-64
Cardiac	FBLN1	2.43e-53	0.315841	0.759	0.716	8.17e-49
Cardiac	WASF1	9.31e-40	0.314019	0.328	0.229	3.12e-35
Cardiac	CYB5D1	7.76e-74	0.313357	0.176	0.065	2.6e-69
Cardiac	ENDOG	2.93e-33	0.312931	0.33	0.243	9.83e-29
Cardiac	DDIT4	5.27e-54	0.312761	0.25	0.135	1.77e-49
Cardiac	ANXA6	1.52e-38	0.311006	0.408	0.31	5.1e-34
Cardiac	SLC9A3R1	9.05e-35	0.307117	0.278	0.191	3.04e-30
Cardiac	HAS2	1.59e-41	0.306186	0.707	0.614	5.33e-37
Cardiac	GPR155	7.67e-97	0.305774	0.103	0.014	2.57e-92
Cardiac	PXDN	3.38e-38	0.305414	0.465	0.371	1.13e-33
Cardiac	TUBB6	1.41e-36	0.303994	0.297	0.203	4.72e-32
Cardiac	CDH3	7.34e-128	0.301163	0.118	0.011	2.46e-123
Cardiac	LAPTM4B	1.26e-62	0.298843	0.92	0.894	4.24e-58
Cardiac	MFAP4	6.62e-54	0.29804	0.198	0.095	2.22e-49
Cardiac	KDM6B	3.93e-37	0.296248	0.3	0.206	1.32e-32
Cardiac	LIN28A	9.98e-36	0.294261	0.614	0.546	3.35e-31
Cardiac	EPHA4	4.42e-32	0.293317	0.493	0.408	1.48e-27
Cardiac	DSG2	2.34e-32	0.292267	0.495	0.415	7.86e-28
Cardiac	LHX1-DT	5.87e-97	0.292158	0.147	0.035	1.97e-92
Cardiac	TMX4	1.28e-37	0.291227	0.32	0.225	4.28e-33
Cardiac	FLNA	1.36e-33	0.290879	0.568	0.502	4.58e-29
Cardiac	TTC39C	7.96e-89	0.287574	0.142	0.036	2.67e-84
Cardiac	SDCBP	4.94e-31	0.286597	0.509	0.44	1.66e-26
Cardiac	ATF7IP	7.1e-30	0.28476	0.487	0.414	2.38e-25
Cardiac	SFRP5	1.67e-27	0.283347	0.242	0.163	5.6e-23
Cardiac	FIGN	3.38e-37	0.282707	0.272	0.179	1.14e-32
Cardiac	FNDC5	5.64e-33	0.282404	0.27	0.182	1.89e-28
Cardiac	TBL1X	2.6e-30	0.28089	0.483	0.406	8.72e-26
Cardiac	JARID2	2.13e-31	0.279847	0.404	0.319	7.16e-27
Cardiac	SORL1	1.24e-60	0.274505	0.164	0.066	4.15e-56
Cardiac	B3GNT2	2.59e-53	0.273308	0.16	0.069	8.69e-49
Cardiac	NEXN	2.64e-45	0.27285	0.184	0.093	8.87e-41
Cardiac	GNG11	8.14e-31	0.272371	0.196	0.119	2.73e-26
Cardiac	ADAMTS6	2.67e-29	0.269515	0.318	0.23	8.95e-25
Cardiac	HEY1	1.12e-39	0.268536	0.224	0.129	3.75e-35
Cardiac	PTRHD1	1.53e-28	0.268365	0.513	0.448	5.15e-24
Cardiac	KIAA1324L	1.52e-47	0.267004	0.165	0.077	5.09e-43
Cardiac	HOXB-AS1	6.8e-30	0.266079	0.245	0.165	2.28e-25
Cardiac	FUT8	4.08e-35	0.265875	0.226	0.14	1.37e-30
Cardiac	CTNNB1	1.39e-25	0.265489	0.603	0.556	4.68e-21
Cardiac	KIAA1217	1.16e-53	0.265298	0.162	0.07	3.88e-49
Cardiac	FGF10	4.77e-53	0.263543	0.152	0.062	1.6e-48
Cardiac	EIF4EBP1	3.81e-27	0.259982	0.581	0.531	1.28e-22
Cardiac	SPSB4	8.37e-57	0.259934	0.175	0.076	2.81e-52
Cardiac	FSTL1	6.83e-26	0.258876	0.556	0.487	2.29e-21
Cardiac	CIRBP	1.93e-33	0.258822	0.795	0.77	6.47e-29
Cardiac	GATA3	3.01e-81	0.257247	0.123	0.029	1.01e-76
Cardiac	RABL6	4.78e-32	0.257067	0.585	0.525	1.61e-27
Cardiac	PMP22	7.2e-58	0.256582	0.135	0.048	2.42e-53
Cardiac	SOX4	1.89e-28	0.256457	0.954	0.946	6.34e-24
Cardiac	MDM1	3.65e-43	0.256214	0.184	0.096	1.23e-38
Cardiac	PLIN2	7.28e-27	0.25491	0.541	0.474	2.44e-22
Cardiac	SERTM2	2.8e-98	0.254817	0.107	0.015	9.4e-94
Cardiac	GATA4	3.74e-68	0.254779	0.137	0.043	1.26e-63
Cardiac	TPM4	1.02e-35	0.254697	0.799	0.773	3.42e-31
Cardiac	SSBP3	1.25e-28	0.25382	0.412	0.33	4.21e-24
Cardiac	GAS1	1.14e-34	0.252864	0.301	0.201	3.83e-30
Cardiac	FLRT3	9.84e-42	0.251906	0.171	0.086	3.3e-37
Cardiac	ACTN1	7.04e-21	0.250721	0.373	0.313	2.36e-16
Advanced Meso.	NR2F1	6.54e-267	1.07314	0.593	0.243	2.2e-262
Advanced Meso.	COL2A1	3.08e-186	0.768276	0.808	0.555	1.03e-181
Advanced Meso.	FN1	1.1e-149	0.713013	0.717	0.49	3.7e-145
Advanced Meso.	ID3	6.32e-171	0.707969	0.909	0.744	2.12e-166
Advanced Meso.	NMU	4.22e-132	0.60441	0.631	0.38	1.42e-127
Advanced Meso.	SORD	7.61e-103	0.574308	0.63	0.443	2.55e-98
Advanced Meso.	ID4	4.63e-98	0.564071	0.38	0.184	1.55e-93
Advanced Meso.	ID1	1.7e-85	0.551997	0.537	0.341	5.72e-81
Advanced Meso.	FLRT2	5.38e-81	0.50234	0.337	0.171	1.81e-76
Advanced Meso.	ISYNA1	8.53e-86	0.472417	0.734	0.573	2.86e-81
Advanced Meso.	SHISA2	1.31e-85	0.404923	0.238	0.09	4.41e-81
Advanced Meso.	ZFP36L2	1.24e-35	0.396037	0.513	0.409	4.17e-31
Advanced Meso.	OSR1	1.9e-113	0.37599	0.188	0.047	6.37e-109
Advanced Meso.	ID2	7.03e-56	0.371073	0.425	0.26	2.36e-51
Advanced Meso.	TWIST1	2.86e-37	0.359648	0.55	0.441	9.61e-33
Advanced Meso.	LRRTM1	5.25e-48	0.34995	0.364	0.221	1.76e-43
Advanced Meso.	PAPPA	1.4e-37	0.346809	0.363	0.247	4.7e-33
Advanced Meso.	METRN	9.72e-57	0.346593	0.805	0.702	3.26e-52
Advanced Meso.	SPOCK3	4.43e-64	0.346197	0.219	0.093	1.49e-59
Advanced Meso.	NNAT	2.11e-31	0.345943	0.79	0.72	7.08e-27
Advanced Meso.	PTN	7.12e-28	0.331459	0.691	0.61	2.39e-23
Advanced Meso.	NR2F2	1.15e-47	0.329186	0.316	0.182	3.86e-43
Advanced Meso.	PRRX2	9.97e-48	0.32753	0.401	0.251	3.35e-43
Advanced Meso.	MEIS2	2.11e-47	0.322436	0.831	0.74	7.08e-43
Advanced Meso.	SEMA3D	5.65e-50	0.317517	0.185	0.082	1.9e-45
Advanced Meso.	CRABP1	6.35e-12	0.316461	0.24	0.185	2.13e-07
Advanced Meso.	FOXP1	3.23e-33	0.304283	0.575	0.468	1.09e-28
Advanced Meso.	PRXL2A	2.77e-41	0.300277	0.809	0.742	9.31e-37
Advanced Meso.	HAPLN3	1.05e-39	0.290495	0.283	0.169	3.52e-35
Advanced Meso.	IFI16	9.66e-19	0.283797	0.397	0.324	3.24e-14
Advanced Meso.	PRICKLE1	8.54e-23	0.260008	0.403	0.314	2.87e-18
Advanced Meso.	SSBP2	1.5e-25	0.258958	0.355	0.257	5.03e-21
Advanced Meso.	ANXA2	2.33e-25	0.258678	0.701	0.644	7.82e-21
Advanced Meso.	BMPER	9.35e-41	0.256798	0.198	0.098	3.14e-36
Advanced Meso.	LRIG3	6.78e-21	0.250109	0.393	0.314	2.27e-16
PSM	HOXB-AS3	0	1.87724	0.87	0.174	0
PSM	NTS	3.36e-272	1.80844	0.671	0.187	1.13e-267
PSM	MEST	0	1.65209	0.999	0.769	0
PSM	TBX6	0	1.46557	0.75	0.093	0
PSM	DLL3	0	1.2864	0.803	0.212	0
PSM	MSGN1	0	1.22624	0.545	0.031	0
PSM	SKAP2	7.65e-258	1.20824	0.81	0.301	2.57e-253
PSM	DLL1	0	1.18482	0.661	0.115	0
PSM	WWC2	4.07e-280	1.13622	0.786	0.259	1.37e-275
PSM	PCDH19	5.27e-273	1.12864	0.804	0.264	1.77e-268
PSM	CXCR4	5.03e-288	1.1118	0.77	0.222	1.69e-283
PSM	CDX1	0	1.08698	0.66	0.129	0
PSM	RSPO3	9.33e-145	0.98668	0.701	0.317	3.13e-140
PSM	FOXB1	0	0.940383	0.528	0.083	0
PSM	MAGI1	6.26e-243	0.937924	0.614	0.165	2.1e-238
PSM	SP5	4.35e-204	0.936461	0.468	0.107	1.46e-199
PSM	RBP1	1.12e-214	0.930618	0.984	0.81	3.77e-210
PSM	PRL	4.43e-122	0.87338	0.456	0.147	1.49e-117
PSM	GLUL	1.78e-135	0.858429	0.892	0.586	5.99e-131
PSM	GYPC	3.68e-121	0.855802	0.842	0.544	1.23e-116
PSM	HES7	2.09e-255	0.848819	0.489	0.088	7.02e-251
PSM	ITM2A	1.59e-144	0.840023	0.783	0.37	5.33e-140
PSM	APLNR	2.88e-180	0.835489	0.784	0.302	9.68e-176
PSM	FABP5	5.7e-182	0.819227	1	0.889	1.91e-177
PSM	PPP1R17	2.83e-255	0.792061	0.419	0.066	9.51e-251
PSM	S1PR3	1.48e-177	0.774018	0.496	0.133	4.97e-173
PSM	CITED1	1.1e-263	0.765736	0.461	0.079	3.69e-259
PSM	ANOS1	5.54e-183	0.743045	0.582	0.173	1.86e-178
PSM	LEF1	3.34e-101	0.695492	0.853	0.546	1.12e-96
PSM	ARPC2	4.81e-110	0.686121	0.942	0.772	1.62e-105
PSM	DUSP6	4.31e-102	0.679012	0.676	0.336	1.45e-97
PSM	PTCH1	2.15e-125	0.675189	0.518	0.18	7.21e-121
PSM	HOXB3	6.5e-100	0.628094	0.635	0.296	2.18e-95
PSM	SAT1	2.17e-120	0.626834	0.833	0.458	7.29e-116
PSM	RALGPS2	1.17e-82	0.625454	0.659	0.349	3.94e-78
PSM	RND3	1.15e-130	0.620033	0.456	0.14	3.88e-126
PSM	HOTAIRM1	9.84e-70	0.608098	0.747	0.471	3.3e-65
PSM	SPRY1	5.46e-126	0.607177	0.457	0.142	1.83e-121
PSM	HOXA1	1.73e-115	0.583553	0.464	0.155	5.8e-111
PSM	HAS2	2.88e-73	0.56103	0.899	0.626	9.66e-69
PSM	CYCS	6.91e-79	0.558708	0.883	0.64	2.32e-74
PSM	TIMM50	6.76e-92	0.552901	0.605	0.277	2.27e-87
PSM	HDDC2	1.06e-75	0.552355	0.835	0.576	3.56e-71
PSM	FKBP1A	1.23e-71	0.548536	0.857	0.624	4.11e-67
PSM	NES	3.98e-68	0.547588	0.896	0.687	1.34e-63
PSM	FGF17	1.63e-172	0.546526	0.319	0.055	5.48e-168
PSM	C20orf27	1.57e-61	0.537554	0.623	0.356	5.26e-57
PSM	FOXC2	2.8e-67	0.532768	0.794	0.478	9.39e-63
PSM	MLLT3	2.45e-62	0.531132	0.585	0.32	8.23e-58
PSM	GREB1L	1.14e-62	0.516975	0.596	0.324	3.83e-58
PSM	FGF18	1.54e-140	0.516254	0.337	0.072	5.17e-136
PSM	RAP2B	9.5e-59	0.515569	0.524	0.277	3.19e-54
PSM	CHCHD10	8.27e-61	0.515009	0.619	0.35	2.78e-56
PSM	AC103702.1	5.76e-161	0.512752	0.344	0.068	1.93e-156
PSM	SEMA4D	1.39e-176	0.503276	0.303	0.048	4.67e-172
PSM	CALM1	1.69e-85	0.499773	0.992	0.902	5.68e-81
PSM	ENPP2	7.49e-120	0.499239	0.356	0.093	2.52e-115
PSM	PPP3CA	7.78e-58	0.497659	0.61	0.345	2.61e-53
PSM	ODC1	2.33e-61	0.485594	0.857	0.597	7.81e-57
PSM	CRABP2	9.72e-63	0.484188	0.947	0.755	3.26e-58
PSM	NME1	1.03e-64	0.480524	0.936	0.754	3.45e-60
PSM	RANBP1	3.92e-85	0.475948	0.997	0.908	1.31e-80
PSM	EIF1AX	8.47e-93	0.473748	0.994	0.931	2.84e-88
PSM	STRA6	5.17e-67	0.473001	0.509	0.239	1.73e-62
PSM	NOP56	2.3e-52	0.457127	0.867	0.645	7.71e-48
PSM	STOX1	7.09e-75	0.455972	0.404	0.156	2.38e-70
PSM	PEG10	5.61e-44	0.453354	0.804	0.598	1.88e-39
PSM	EIF5A	2.62e-67	0.451607	0.975	0.869	8.8e-63
PSM	ITPR1	5.58e-80	0.451309	0.358	0.126	1.87e-75
PSM	ABCG1	7.38e-113	0.448247	0.33	0.084	2.48e-108
PSM	RRM2	5.18e-50	0.445485	0.684	0.426	1.74e-45
PSM	C1QBP	6.07e-64	0.442036	0.961	0.823	2.04e-59
PSM	FOXC1	2.72e-51	0.44201	0.672	0.403	9.14e-47
PSM	SRSF7	4.76e-56	0.43107	0.973	0.837	1.6e-51
PSM	ARHGAP24	2.67e-91	0.429508	0.308	0.088	8.96e-87
PSM	SALL4	1.51e-44	0.425087	0.786	0.57	5.08e-40
PSM	PA2G4	4.87e-52	0.423143	0.956	0.824	1.64e-47
PSM	GMNN	1e-41	0.420043	0.774	0.536	3.36e-37
PSM	COTL1	4.34e-40	0.4173	0.79	0.589	1.46e-35
PSM	APP	4.71e-39	0.415754	0.762	0.548	1.58e-34
PSM	TRIL	7.6e-98	0.413471	0.306	0.081	2.55e-93
PSM	HOXD1	5.06e-134	0.406041	0.241	0.04	1.7e-129
PSM	HOXB1	2.55e-103	0.40537	0.28	0.066	8.55e-99
PSM	ADGRL2	7.82e-45	0.403858	0.564	0.325	2.62e-40
PSM	QDPR	3.47e-41	0.403281	0.588	0.356	1.17e-36
PSM	COL4A2	9.31e-43	0.402902	0.602	0.36	3.13e-38
PSM	ABLIM1	4.11e-61	0.402541	0.413	0.177	1.38e-56
PSM	YARS	1.55e-47	0.402408	0.53	0.293	5.2e-43
PSM	PGRMC1	8.19e-40	0.400849	0.871	0.69	2.75e-35
PSM	HOXB8	2.17e-153	0.400591	0.24	0.034	7.3e-149
PSM	FAM98A	3.28e-44	0.398647	0.512	0.281	1.1e-39
PSM	TYMS	1.11e-39	0.393344	0.873	0.666	3.74e-35
PSM	SACS	1.43e-40	0.392959	0.47	0.258	4.81e-36
PSM	IGDCC3	3.44e-37	0.391801	0.734	0.51	1.15e-32
PSM	CACHD1	2.65e-52	0.388397	0.461	0.222	8.9e-48
PSM	TTN	1.02e-39	0.387998	0.523	0.296	3.42e-35
PSM	TFAM	3.18e-37	0.387069	0.701	0.479	1.07e-32
PSM	NCL	1.11e-53	0.386761	0.995	0.974	3.74e-49
PSM	CYP51A1	5.28e-37	0.385637	0.815	0.615	1.77e-32
PSM	CTPS1	1.81e-45	0.383739	0.521	0.284	6.08e-41
PSM	SNRPD1	4.98e-50	0.383674	0.973	0.883	1.67e-45
PSM	ACAT2	4e-37	0.383023	0.873	0.697	1.34e-32
PSM	TOMM40	3.13e-35	0.381361	0.638	0.427	1.05e-30
PSM	ZBTB18	1.99e-61	0.378892	0.317	0.116	6.69e-57
PSM	MAD2L1	2.07e-33	0.377391	0.765	0.554	6.95e-29
PSM	DDX21	3.58e-38	0.375536	0.643	0.412	1.2e-33
PSM	TOMM5	7.1e-39	0.373708	0.919	0.768	2.38e-34
PSM	RNF24	3.54e-48	0.37011	0.38	0.175	1.19e-43
PSM	DOCK11	5.25e-56	0.370044	0.33	0.131	1.76e-51
PSM	GJA1	2.43e-34	0.370015	0.87	0.714	8.14e-30
PSM	UPP1	6.97e-60	0.369229	0.308	0.114	2.34e-55
PSM	ENO1	1.11e-54	0.369156	0.991	0.92	3.72e-50
PSM	NDFIP2	1.6e-52	0.367208	0.347	0.147	5.37e-48
PSM	NOTCH1	4.3e-65	0.366584	0.354	0.133	1.44e-60
PSM	SNRPG	1.43e-45	0.366143	0.97	0.873	4.79e-41
PSM	ANP32A	2.45e-40	0.365353	0.953	0.855	8.21e-36
PSM	MGST1	2.44e-37	0.363896	0.866	0.66	8.18e-33
PSM	TXN	7.78e-48	0.363335	0.981	0.902	2.61e-43
PSM	HOXA-AS3	3.64e-136	0.361667	0.2	0.026	1.22e-131
PSM	GNL3	3.84e-31	0.36084	0.643	0.43	1.29e-26
PSM	CER1	7.61e-56	0.359139	0.386	0.161	2.56e-51
PSM	HOXD4	2.06e-72	0.358585	0.268	0.081	6.92e-68
PSM	WNT5A	3.6e-45	0.357879	0.428	0.211	1.21e-40
PSM	CCT5	6.76e-41	0.356753	0.944	0.809	2.27e-36
PSM	PCBP4	1.47e-35	0.355441	0.449	0.252	4.95e-31
PSM	PDCD5	7.61e-37	0.354565	0.909	0.756	2.56e-32
PSM	BOLA3	8.81e-33	0.352263	0.592	0.389	2.96e-28
PSM	SLC1A5	3.43e-37	0.351599	0.451	0.249	1.15e-32
PSM	PPP1R14B	1.71e-41	0.351	0.965	0.862	5.75e-37
PSM	SNRPN	7.47e-32	0.350621	0.788	0.598	2.51e-27
PSM	MRTO4	1.65e-32	0.347786	0.546	0.344	5.54e-28
PSM	DDHD1	4.01e-35	0.347655	0.422	0.23	1.35e-30
PSM	H2AFY2	8.82e-29	0.34313	0.862	0.696	2.96e-24
PSM	FDX1	3.23e-27	0.342782	0.481	0.301	1.09e-22
PSM	AKAP12	3.57e-29	0.342229	0.825	0.636	1.2e-24
PSM	DDX39A	1.78e-36	0.3422	0.547	0.328	5.99e-32
PSM	ANP32E	5.49e-28	0.341395	0.865	0.715	1.84e-23
PSM	SRM	3.56e-30	0.340971	0.741	0.539	1.2e-25
PSM	PAICS	3.16e-29	0.334712	0.858	0.69	1.06e-24
PSM	MOB3B	3.92e-68	0.334553	0.247	0.073	1.32e-63
PSM	ECRG4	2.6e-50	0.333882	0.283	0.109	8.72e-46
PSM	FHOD3	3.22e-57	0.333593	0.272	0.095	1.08e-52
PSM	NOP58	7.17e-29	0.332908	0.693	0.496	2.41e-24
PSM	CCT2	4.95e-36	0.332206	0.964	0.848	1.66e-31
PSM	ARL4A	2.47e-54	0.331892	0.273	0.098	8.3e-50
PSM	SSTR2	1.1e-68	0.330744	0.414	0.158	3.69e-64
PSM	SLIRP	1.02e-37	0.329941	0.969	0.881	3.42e-33
PSM	VDAC1	2.17e-26	0.329289	0.849	0.702	7.3e-22
PSM	AC009654.1	2.42e-138	0.328247	0.212	0.029	8.12e-134
PSM	LRMDA	1.76e-52	0.325881	0.215	0.069	5.91e-48
PSM	COL4A1	1.35e-34	0.324998	0.474	0.269	4.53e-30
PSM	TCHP	5.56e-33	0.324634	0.496	0.29	1.87e-28
PSM	PRDX3	1.47e-25	0.324422	0.755	0.587	4.94e-21
PSM	HNRNPAB	1.29e-34	0.323388	0.958	0.847	4.35e-30
PSM	EIF5B	5.01e-27	0.31956	0.859	0.714	1.68e-22
PSM	AIF1	4.6e-49	0.318631	0.246	0.088	1.54e-44
PSM	CNTFR	2.96e-34	0.316209	0.444	0.245	9.94e-30
PSM	GPATCH4	2.39e-27	0.315797	0.544	0.356	8.03e-23
PSM	MSX1	7.85e-38	0.315244	0.377	0.187	2.64e-33
PSM	PRELID1	9.55e-29	0.315199	0.902	0.773	3.21e-24
PSM	IDI1	6.18e-24	0.314112	0.709	0.52	2.07e-19
PSM	SUCO	5.65e-34	0.313043	0.406	0.219	1.9e-29
PSM	CNKSR3	7.89e-34	0.312666	0.516	0.299	2.65e-29
PSM	ST8SIA6	2.65e-78	0.31168	0.216	0.052	8.89e-74
PSM	MRPL3	2.54e-22	0.311249	0.693	0.521	8.54e-18
PSM	CCT6A	3.32e-30	0.309768	0.925	0.815	1.12e-25
PSM	LMO4	2.96e-21	0.309503	0.719	0.558	9.93e-17
PSM	PCOLCE2	2.77e-45	0.308784	0.339	0.15	9.29e-41
PSM	GALNT10	4.27e-73	0.307416	0.21	0.052	1.44e-68
PSM	NME2	1.61e-52	0.306049	0.995	0.984	5.41e-48
PSM	GPC3	9.1e-26	0.305243	0.886	0.728	3.06e-21
PSM	AIG1	6.2e-32	0.304349	0.407	0.225	2.08e-27
PSM	EOGT	2.02e-113	0.302417	0.191	0.029	6.79e-109
PSM	TFDP2	1.15e-24	0.301755	0.708	0.516	3.87e-20
PSM	MRPL12	4.7e-26	0.300994	0.598	0.398	1.58e-21
PSM	POLR3K	2.34e-26	0.300927	0.477	0.302	7.87e-22
PSM	PSMG1	1.22e-24	0.299325	0.546	0.36	4.1e-20
PSM	SRSF2	2.01e-26	0.29842	0.92	0.776	6.74e-22
PSM	RAC3	4.29e-29	0.298391	0.428	0.248	1.44e-24
PSM	VWA2	3.82e-87	0.298151	0.183	0.035	1.28e-82
PSM	PPAT	5.06e-29	0.297683	0.463	0.277	1.7e-24
PSM	SNRPB	3.11e-30	0.297527	0.964	0.871	1.04e-25
PSM	DNAJA1	1.92e-29	0.297069	0.942	0.837	6.43e-25
PSM	EIF4G1	2.81e-24	0.296513	0.668	0.476	9.44e-20
PSM	DUT	2.01e-25	0.295942	0.894	0.733	6.73e-21
PSM	DDX18	3.04e-19	0.294459	0.743	0.591	1.02e-14
PSM	AMD1	5.51e-25	0.294252	0.631	0.431	1.85e-20
PSM	SIVA1	7.35e-24	0.293205	0.849	0.7	2.47e-19
PSM	IFT57	7.04e-20	0.293046	0.662	0.497	2.37e-15
PSM	SLIT2	1.63e-33	0.292784	0.358	0.184	5.48e-29
PSM	SAE1	3.81e-23	0.291057	0.67	0.468	1.28e-18
PSM	LYAR	1.02e-23	0.290618	0.469	0.299	3.42e-19
PSM	EIF3J	2.11e-20	0.288281	0.725	0.558	7.1e-16
PSM	PSMB5	1.53e-32	0.285514	0.977	0.92	5.15e-28
PSM	KHDRBS3	2.31e-27	0.28395	0.601	0.389	7.75e-23
PSM	DEK	5.42e-32	0.283353	0.978	0.873	1.82e-27
PSM	BRIX1	2.29e-23	0.283103	0.489	0.318	7.67e-19
PSM	SNRPA1	1.48e-19	0.282122	0.701	0.533	4.98e-15
PSM	FAM219A	6.6e-98	0.282088	0.187	0.032	2.22e-93
PSM	SNRPF	1.08e-36	0.280293	0.99	0.951	3.62e-32
PSM	GSTO1	4.83e-24	0.279833	0.597	0.396	1.62e-19
PSM	RAN	7.17e-43	0.279033	0.997	0.984	2.41e-38
PSM	FZD10	5.66e-47	0.277662	0.226	0.08	1.9e-42
PSM	DKC1	1.61e-23	0.276913	0.59	0.399	5.41e-19
PSM	HOXB9	2.02e-92	0.276465	0.154	0.023	6.8e-88
PSM	SRRM1	5.29e-22	0.27633	0.889	0.783	1.78e-17
PSM	PRICKLE2	1e-63	0.275734	0.191	0.049	3.36e-59
PSM	EBNA1BP2	2.31e-25	0.275343	0.538	0.338	7.75e-21
PSM	HOXA-AS2	5.83e-38	0.275202	0.274	0.118	1.96e-33
PSM	ENPP1	1.42e-35	0.274264	0.329	0.158	4.75e-31
PSM	ACSS3	2.06e-34	0.273731	0.298	0.139	6.92e-30
PSM	ZC3H15	6.46e-23	0.273279	0.848	0.674	2.17e-18
PSM	NIFK	8.72e-22	0.273158	0.684	0.486	2.93e-17
PSM	NIP7	5.63e-31	0.272527	0.388	0.211	1.89e-26
PSM	RSL1D1	4.26e-20	0.272338	0.792	0.624	1.43e-15
PSM	WDR43	1.06e-21	0.272293	0.545	0.364	3.56e-17
PSM	PPA1	1.49e-20	0.271839	0.834	0.674	4.99e-16
PSM	SERINC5	2.88e-20	0.270339	0.529	0.361	9.68e-16
PSM	HOXA3	3.27e-51	0.270324	0.214	0.068	1.1e-46
PSM	TNNT1	6.72e-18	0.270014	0.713	0.549	2.26e-13
PSM	OLFM3	5.81e-33	0.269782	0.321	0.157	1.95e-28
PSM	HVCN1	9.02e-58	0.268938	0.261	0.086	3.03e-53
PSM	PRDX1	1.38e-39	0.268287	0.994	0.981	4.64e-35
PSM	DCXR	1.79e-21	0.268055	0.589	0.408	6.02e-17
PSM	CHORDC1	2.15e-22	0.267652	0.527	0.343	7.23e-18
PSM	OAZ1	8.45e-25	0.267549	0.97	0.89	2.84e-20
PSM	CPNE8	1.07e-92	0.267308	0.181	0.032	3.58e-88
PSM	NAA50	2.21e-22	0.267024	0.527	0.351	7.42e-18
PSM	MGST2	1.29e-44	0.266554	0.262	0.101	4.35e-40
PSM	PUM3	3.04e-20	0.265531	0.468	0.303	1.02e-15
PSM	FSCN1	2.69e-22	0.265285	0.836	0.665	9.02e-18
PSM	SULF1	6.12e-33	0.265265	0.226	0.095	2.05e-28
PSM	RCN2	3.62e-27	0.264947	0.935	0.811	1.22e-22
PSM	ROCK2	1.64e-22	0.264881	0.462	0.292	5.52e-18
PSM	CARM1	1.25e-24	0.263466	0.428	0.26	4.19e-20
PSM	LMAN1	1.26e-19	0.262605	0.721	0.554	4.22e-15
PSM	ARL2	8.78e-20	0.262273	0.803	0.659	2.95e-15
PSM	HOXA5	1.93e-61	0.260907	0.2	0.054	6.49e-57
PSM	RERE	1.17e-18	0.259329	0.575	0.409	3.93e-14
PSM	DYNLL2	1.63e-20	0.258983	0.454	0.296	5.46e-16
PSM	HES6	2.51e-53	0.258828	0.192	0.056	8.42e-49
PSM	ZFP42	6.28e-23	0.2586	0.319	0.179	2.11e-18
PSM	RIF1	2.14e-16	0.258331	0.664	0.493	7.19e-12
PSM	KNOP1	9.1e-19	0.258048	0.753	0.587	3.06e-14
PSM	ABCE1	1.08e-20	0.257542	0.567	0.394	3.62e-16
PSM	LDHB	1.06e-39	0.257011	0.998	0.987	3.55e-35
PSM	CACYBP	6.96e-17	0.256204	0.78	0.631	2.34e-12
PSM	JAKMIP2	4.41e-25	0.255612	0.349	0.195	1.48e-20
PSM	PLXNA2	9.31e-24	0.255187	0.356	0.203	3.12e-19
PSM	LRIG1	1.11e-28	0.25409	0.359	0.192	3.72e-24
PSM	SRRT	2.42e-18	0.253136	0.551	0.393	8.13e-14
PSM	LDHA	1.65e-16	0.25268	0.752	0.602	5.54e-12
PSM	PSMA5	1.17e-15	0.252051	0.706	0.554	3.94e-11
PSM	TPI1	2.78e-26	0.251707	0.983	0.922	9.33e-22
PSM	HPRT1	6.29e-22	0.251345	0.481	0.312	2.11e-17
PSM	CDV3	4.26e-17	0.251198	0.677	0.513	1.43e-12
PSM	NUDT15	9.85e-21	0.251083	0.505	0.332	3.31e-16
PSM	NDUFAF8	4.93e-17	0.250256	0.68	0.515	1.66e-12
PSM	PSMD7	7.75e-17	0.250141	0.809	0.673	2.6e-12
Differentiation front	RIPPLY1	0	3.50675	0.718	0.252	0
Differentiation front	MESP2	0	2.39491	0.434	0.038	0
Differentiation front	RIPPLY2	0	2.32247	0.467	0.032	0
Differentiation front	SSTR2	0	2.12144	0.837	0.118	0
Differentiation front	CER1	0	1.79297	0.693	0.132	0
Differentiation front	MEST	0	1.62963	0.999	0.769	0
Differentiation front	CXCR4	0	1.53758	0.838	0.215	0
Differentiation front	PRL	1.34e-307	1.51127	0.61	0.132	4.51e-303
Differentiation front	PCDH8	0	1.46528	0.507	0.022	0
Differentiation front	NTS	1.05e-203	1.43067	0.618	0.191	3.51e-199
Differentiation front	APLNR	0	1.33954	0.871	0.293	0
Differentiation front	PCDH19	3.89e-307	1.29341	0.802	0.263	1.31e-302
Differentiation front	FOXC2	5e-271	1.2681	0.93	0.465	1.68e-266
Differentiation front	DLL3	0	1.25767	0.776	0.214	0
Differentiation front	MESP1	6.15e-272	1.23185	0.349	0.043	2.07e-267
Differentiation front	FGF18	0	1.16107	0.462	0.06	0
Differentiation front	DLL1	1.15e-226	1.1369	0.528	0.127	3.88e-222
Differentiation front	SKAP2	3.32e-229	1.06769	0.798	0.302	1.11e-224
Differentiation front	TTN	7.56e-144	1.01202	0.669	0.282	2.54e-139
Differentiation front	WWC2	5.06e-226	0.998388	0.751	0.262	1.7e-221
Differentiation front	ANOS1	4.14e-234	0.894514	0.618	0.17	1.39e-229
Differentiation front	FOXC1	4.49e-139	0.890953	0.771	0.394	1.51e-134
Differentiation front	MEOX1	1.29e-247	0.881123	0.575	0.135	4.33e-243
Differentiation front	SPRY1	6.24e-198	0.876139	0.513	0.136	2.1e-193
Differentiation front	LEF1	4.63e-151	0.860497	0.874	0.543	1.56e-146
Differentiation front	NOTCH1	2.98e-263	0.856616	0.54	0.115	1e-258
Differentiation front	ITM2A	3.52e-152	0.850948	0.797	0.368	1.18e-147
Differentiation front	RND3	3.65e-154	0.850913	0.473	0.138	1.23e-149
Differentiation front	FABP5	3.41e-178	0.849157	1	0.889	1.14e-173
Differentiation front	ZBTB18	6.21e-250	0.845268	0.493	0.099	2.09e-245
Differentiation front	CALD1	4.04e-140	0.832574	0.974	0.846	1.36e-135
Differentiation front	TCF15	1.05e-138	0.819687	0.896	0.479	3.54e-134
Differentiation front	ZIC2	2.96e-133	0.808551	0.642	0.273	9.95e-129
Differentiation front	PPP1R17	1.8e-274	0.788198	0.43	0.065	6.05e-270
Differentiation front	PTCH1	4.41e-146	0.764307	0.536	0.178	1.48e-141
Differentiation front	ABCG1	6.89e-302	0.76035	0.467	0.071	2.31e-297
Differentiation front	GLUL	2.04e-105	0.751921	0.875	0.587	6.84e-101
Differentiation front	UPP1	1.72e-207	0.74583	0.455	0.1	5.76e-203
Differentiation front	HOTAIRM1	3.72e-97	0.733194	0.787	0.467	1.25e-92
Differentiation front	SAT1	6.55e-145	0.728469	0.851	0.455	2.2e-140
Differentiation front	ADGRL2	2.1e-96	0.716801	0.64	0.317	7.06e-92
Differentiation front	SOX4	2.11e-103	0.700241	0.984	0.946	7.09e-99
Differentiation front	ODC1	1.84e-102	0.699835	0.889	0.594	6.17e-98
Differentiation front	STOX1	3.28e-146	0.666704	0.485	0.148	1.1e-141
Differentiation front	MAGI1	3.08e-123	0.641424	0.506	0.175	1.03e-118
Differentiation front	WNT5A	2.32e-120	0.622349	0.539	0.201	7.79e-116
Differentiation front	HOXA1	4.17e-125	0.616893	0.473	0.154	1.4e-120
Differentiation front	STRA6	1.46e-105	0.60524	0.565	0.233	4.91e-101
Differentiation front	CNKSR3	2.96e-88	0.598346	0.603	0.29	9.94e-84
Differentiation front	ARHGAP10	1.15e-97	0.594424	0.61	0.274	3.85e-93
Differentiation front	TBX6	1.63e-130	0.590052	0.433	0.122	5.47e-126
Differentiation front	MRPS6	9.34e-89	0.577183	0.963	0.824	3.14e-84
Differentiation front	OLFML3	1.21e-96	0.57666	0.531	0.218	4.05e-92
Differentiation front	FRMD6	1.44e-88	0.574456	0.48	0.194	4.84e-84
Differentiation front	PFN2	9.06e-75	0.547452	0.933	0.716	3.04e-70
Differentiation front	SACS	3.99e-76	0.547248	0.534	0.252	1.34e-71
Differentiation front	JPT1	9.64e-67	0.541708	0.911	0.735	3.24e-62
Differentiation front	MYCN	1.12e-67	0.541129	0.519	0.257	3.77e-63
Differentiation front	LFNG	3.41e-86	0.526251	0.406	0.146	1.14e-81
Differentiation front	CACHD1	3.48e-85	0.513869	0.512	0.217	1.17e-80
Differentiation front	AIF1	8.94e-132	0.513744	0.336	0.079	3e-127
Differentiation front	DDHD1	1.4e-66	0.509569	0.48	0.225	4.69e-62
Differentiation front	NRARP	1.54e-130	0.509397	0.312	0.069	5.18e-126
Differentiation front	PDE4DIP	4.03e-80	0.508131	0.433	0.171	1.35e-75
Differentiation front	CYCS	4.49e-64	0.503416	0.874	0.64	1.51e-59
Differentiation front	FHOD3	2.25e-126	0.499467	0.351	0.088	7.55e-122
Differentiation front	SLC5A3	4.58e-55	0.498338	0.667	0.403	1.54e-50
Differentiation front	CITED2	5.59e-40	0.49818	0.736	0.522	1.88e-35
Differentiation front	ENPP2	1.63e-114	0.496066	0.348	0.094	5.46e-110
Differentiation front	HOXD4	8.42e-142	0.494891	0.337	0.075	2.83e-137
Differentiation front	GJA1	9.45e-55	0.492807	0.893	0.711	3.17e-50
Differentiation front	NME1	2.74e-66	0.481619	0.946	0.753	9.21e-62
Differentiation front	TRIL	1.79e-115	0.478195	0.32	0.08	6.02e-111
Differentiation front	LHFPL6	2.82e-70	0.477726	0.429	0.179	9.46e-66
Differentiation front	RALGPS2	5.81e-49	0.474098	0.596	0.355	1.95e-44
Differentiation front	MYO10	1.05e-54	0.473956	0.547	0.299	3.53e-50
Differentiation front	RBP1	6.19e-76	0.46548	0.969	0.811	2.08e-71
Differentiation front	SULF1	5.84e-109	0.460335	0.326	0.086	1.96e-104
Differentiation front	DYNLL2	1.15e-50	0.452019	0.529	0.288	3.87e-46
Differentiation front	COL4A2	4.86e-53	0.449208	0.618	0.359	1.63e-48
Differentiation front	H2AFY2	1.43e-55	0.4478	0.882	0.694	4.81e-51
Differentiation front	SDC2	4.62e-55	0.443453	0.478	0.24	1.55e-50
Differentiation front	SOX9	1.27e-48	0.443385	0.383	0.179	4.27e-44
Differentiation front	ENPP1	2.36e-72	0.437665	0.391	0.152	7.94e-68
Differentiation front	SALL4	3.67e-44	0.436677	0.782	0.57	1.23e-39
Differentiation front	S1PR3	1.53e-67	0.434927	0.373	0.145	5.12e-63
Differentiation front	COL4A1	1.4e-47	0.429887	0.498	0.266	4.69e-43
Differentiation front	PA2G4	4.07e-55	0.428974	0.955	0.824	1.37e-50
Differentiation front	DMD	1.62e-66	0.427794	0.269	0.087	5.42e-62
Differentiation front	RELN	7.54e-129	0.426675	0.302	0.064	2.53e-124
Differentiation front	ABLIM1	1.38e-62	0.425021	0.413	0.177	4.63e-58
Differentiation front	SRSF7	1.77e-53	0.424224	0.965	0.838	5.94e-49
Differentiation front	TFDP2	3.44e-42	0.41789	0.737	0.513	1.16e-37
Differentiation front	FAM13A	1.56e-49	0.416287	0.476	0.249	5.23e-45
Differentiation front	HOXB-AS3	1.78e-54	0.415223	0.457	0.212	5.99e-50
Differentiation front	TMEM108	2.35e-119	0.413072	0.264	0.054	7.9e-115
Differentiation front	AHNAK	7.03e-47	0.411474	0.387	0.181	2.36e-42
Differentiation front	NRP2	4.2e-44	0.406904	0.516	0.282	1.41e-39
Differentiation front	TRMT5	2.37e-55	0.406879	0.403	0.183	7.95e-51
Differentiation front	HOXA5	4.13e-118	0.406723	0.251	0.049	1.39e-113
Differentiation front	LRMDA	6.46e-85	0.406498	0.252	0.065	2.17e-80
Differentiation front	GADD45G	1.32e-162	0.40594	0.152	0.01	4.44e-158
Differentiation front	GPC3	2.09e-45	0.40408	0.897	0.727	7.01e-41
Differentiation front	RRS1	1.22e-55	0.402382	0.381	0.166	4.09e-51
Differentiation front	LRCH1	3.1e-115	0.401934	0.256	0.052	1.04e-110
Differentiation front	EIF1AX	7.67e-64	0.400663	0.989	0.931	2.58e-59
Differentiation front	SRM	1.78e-41	0.400208	0.78	0.535	5.96e-37
Differentiation front	FST	1.74e-75	0.398848	0.587	0.267	5.83e-71
Differentiation front	RNF24	3.88e-60	0.396718	0.401	0.173	1.3e-55
Differentiation front	HDDC2	5.92e-39	0.396044	0.783	0.58	1.99e-34
Differentiation front	TMEM132B	2.51e-60	0.39378	0.351	0.138	8.42e-56
Differentiation front	SYT6	1.97e-110	0.391151	0.292	0.068	6.6e-106
Differentiation front	MORC4	1.57e-100	0.389325	0.221	0.045	5.28e-96
Differentiation front	HHIP	9.33e-207	0.387129	0.176	0.01	3.13e-202
Differentiation front	PPP3CA	1.86e-38	0.386985	0.573	0.348	6.23e-34
Differentiation front	NAV3	1.22e-204	0.384298	0.187	0.012	4.09e-200
Differentiation front	SNRPD1	1.11e-50	0.38323	0.982	0.882	3.71e-46
Differentiation front	ARPC2	2.59e-35	0.379017	0.908	0.775	8.71e-31
Differentiation front	GNL3	4.01e-36	0.377336	0.649	0.429	1.35e-31
Differentiation front	NTM	9.81e-52	0.370344	0.374	0.166	3.29e-47
Differentiation front	SLC25A24	6.68e-37	0.370315	0.516	0.308	2.24e-32
Differentiation front	ASRGL1	1.7e-62	0.369143	0.327	0.123	5.69e-58
Differentiation front	EFNB2	1.1e-37	0.365405	0.519	0.299	3.69e-33
Differentiation front	LPIN2	9.98e-41	0.364965	0.518	0.295	3.35e-36
Differentiation front	DDX21	1.12e-30	0.36041	0.608	0.415	3.77e-26
Differentiation front	RAP2B	3.69e-38	0.359012	0.493	0.279	1.24e-33
Differentiation front	RANBP1	7.5e-49	0.355703	0.996	0.908	2.52e-44
Differentiation front	TLE1	2.26e-39	0.351501	0.401	0.204	7.6e-35
Differentiation front	HNRNPAB	1.15e-39	0.350441	0.953	0.848	3.87e-35
Differentiation front	PDZRN3	1.52e-57	0.348581	0.319	0.122	5.12e-53
Differentiation front	NCL	2.16e-44	0.348141	0.997	0.974	7.26e-40
Differentiation front	PPA1	4.34e-31	0.344457	0.833	0.674	1.46e-26
Differentiation front	MRPL15	4.15e-30	0.343842	0.663	0.456	1.39e-25
Differentiation front	C1QBP	1.88e-35	0.337036	0.951	0.824	6.32e-31
Differentiation front	CMSS1	4.52e-30	0.334041	0.712	0.503	1.52e-25
Differentiation front	PPP1R14B	3.66e-40	0.332575	0.963	0.862	1.23e-35
Differentiation front	FKBP1A	3.77e-30	0.330809	0.819	0.627	1.27e-25
Differentiation front	DNAJA1	2.2e-33	0.32896	0.93	0.838	7.39e-29
Differentiation front	TIMM50	1.64e-31	0.328485	0.481	0.288	5.52e-27
Differentiation front	TMEM97	1.1e-25	0.326973	0.798	0.629	3.7e-21
Differentiation front	EIF5A	3.55e-38	0.325619	0.974	0.869	1.19e-33
Differentiation front	HES7	2.38e-39	0.324901	0.264	0.109	7.98e-35
Differentiation front	MSN	1.23e-25	0.323874	0.694	0.518	4.12e-21
Differentiation front	NAV2	1.68e-42	0.323212	0.3	0.129	5.65e-38
Differentiation front	GADD45B	1.08e-48	0.322912	0.187	0.057	3.63e-44
Differentiation front	CITED1	4.28e-50	0.322651	0.264	0.098	1.44e-45
Differentiation front	WDR43	1.19e-31	0.322375	0.571	0.361	4e-27
Differentiation front	SEMA4D	3.12e-78	0.321352	0.224	0.055	1.05e-73
Differentiation front	SEC22B	8.86e-35	0.317627	0.381	0.2	2.97e-30
Differentiation front	CCT5	1.64e-34	0.317258	0.945	0.809	5.5e-30
Differentiation front	GRK3	1.1e-49	0.314684	0.292	0.115	3.69e-45
Differentiation front	FGFR1	3.1e-24	0.314635	0.79	0.62	1.04e-19
Differentiation front	SFRP1	8.22e-18	0.313475	0.71	0.557	2.76e-13
Differentiation front	NUDT11	5.06e-35	0.311914	0.429	0.234	1.7e-30
Differentiation front	ISM1	2.67e-59	0.310152	0.203	0.058	8.95e-55
Differentiation front	SLC15A3	1.02e-88	0.307972	0.152	0.024	3.43e-84
Differentiation front	SH3KBP1	5.11e-25	0.3056	0.569	0.386	1.72e-20
Differentiation front	CARM1	1.81e-34	0.305535	0.46	0.256	6.07e-30
Differentiation front	DNAJC1	2.22e-23	0.301191	0.44	0.275	7.45e-19
Differentiation front	DDX39A	3.61e-26	0.300961	0.519	0.331	1.21e-21
Differentiation front	TMEM47	2.24e-38	0.300896	0.251	0.105	7.53e-34
Differentiation front	SNRPG	1.03e-32	0.300876	0.975	0.873	3.46e-28
Differentiation front	DMRTA1	4.46e-56	0.30019	0.222	0.069	1.5e-51
Differentiation front	LMO2	1.39e-66	0.299944	0.185	0.045	4.67e-62
Differentiation front	ENO1	6.17e-41	0.296594	0.989	0.92	2.07e-36
Differentiation front	LRIG1	3.83e-37	0.296583	0.379	0.19	1.29e-32
Differentiation front	CCT6A	1.29e-28	0.296393	0.935	0.814	4.33e-24
Differentiation front	HOXD3	3.1e-64	0.294692	0.196	0.052	1.04e-59
Differentiation front	MRPL3	9.42e-25	0.293765	0.711	0.519	3.16e-20
Differentiation front	CDX1	1.87e-35	0.293623	0.333	0.16	6.27e-31
Differentiation front	DBF4	7.46e-20	0.293078	0.581	0.425	2.5e-15
Differentiation front	NIFK	2.68e-21	0.292307	0.666	0.487	9.01e-17
Differentiation front	ACAT2	1.45e-23	0.291933	0.849	0.699	4.86e-19
Differentiation front	GPATCH4	5.63e-26	0.291655	0.542	0.356	1.89e-21
Differentiation front	TMEFF1	1.25e-28	0.291347	0.446	0.262	4.21e-24
Differentiation front	RSL1D1	1.35e-20	0.290793	0.779	0.625	4.54e-16
Differentiation front	SNRPB	9.86e-28	0.29024	0.962	0.872	3.31e-23
Differentiation front	PRDX1	3.86e-44	0.288774	0.998	0.98	1.29e-39
Differentiation front	SLIRP	6.75e-29	0.288668	0.974	0.88	2.27e-24
Differentiation front	RSPO3	3.84e-28	0.288083	0.531	0.333	1.29e-23
Differentiation front	TIAM1	2.4e-27	0.288037	0.348	0.192	8.05e-23
Differentiation front	TMEM150C	9.01e-55	0.28695	0.207	0.062	3.03e-50
Differentiation front	SNAI2	1.56e-20	0.286837	0.487	0.325	5.24e-16
Differentiation front	ZC3H15	1.49e-22	0.284466	0.824	0.676	5e-18
Differentiation front	NOP56	9.49e-25	0.283578	0.82	0.65	3.19e-20
Differentiation front	PAICS	5.9e-23	0.283184	0.855	0.69	1.98e-18
Differentiation front	AIG1	1.54e-27	0.282978	0.396	0.226	5.16e-23
Differentiation front	TPP2	2.79e-21	0.282552	0.487	0.321	9.38e-17
Differentiation front	NOP16	1.19e-31	0.282302	0.312	0.157	3.98e-27
Differentiation front	FAM207A	1.95e-26	0.280197	0.52	0.327	6.55e-22
Differentiation front	RAN	4.14e-45	0.280108	0.999	0.984	1.39e-40
Differentiation front	HOXA-AS2	5.96e-43	0.279439	0.283	0.117	2e-38
Differentiation front	MRPL13	7.99e-25	0.278024	0.712	0.51	2.68e-20
Differentiation front	ARHGAP24	1.57e-46	0.277848	0.249	0.093	5.28e-42
Differentiation front	NCAM1	8.03e-23	0.276779	0.581	0.391	2.7e-18
Differentiation front	CTPS1	4.36e-23	0.276535	0.454	0.29	1.47e-18
Differentiation front	SIX1	1.59e-32	0.27561	0.331	0.163	5.33e-28
Differentiation front	STIP1	2.78e-21	0.275081	0.682	0.513	9.34e-17
Differentiation front	QDPR	4.13e-23	0.27462	0.543	0.36	1.39e-18
Differentiation front	PAPPA	3.42e-23	0.273905	0.421	0.259	1.15e-18
Differentiation front	PKDCC	2.05e-25	0.272514	0.243	0.119	6.87e-21
Differentiation front	AUTS2	3.67e-27	0.271781	0.397	0.228	1.23e-22
Differentiation front	CD44	6.17e-49	0.27058	0.237	0.083	2.07e-44
Differentiation front	TOMM40	4.07e-21	0.26974	0.609	0.429	1.37e-16
Differentiation front	ANP32A	1.95e-23	0.268453	0.943	0.856	6.56e-19
Differentiation front	SNRPA1	5.27e-18	0.267658	0.691	0.534	1.77e-13
Differentiation front	TDG	4.56e-19	0.266719	0.62	0.46	1.53e-14
Differentiation front	NOP58	3.99e-19	0.264529	0.671	0.498	1.34e-14
Differentiation front	EBNA1BP2	1.84e-21	0.264241	0.51	0.34	6.17e-17
Differentiation front	PSMD7	8.28e-21	0.263413	0.821	0.671	2.78e-16
Differentiation front	DTWD1	3.82e-21	0.261247	0.498	0.325	1.28e-16
Differentiation front	ZNF704	1.07e-21	0.260831	0.402	0.248	3.6e-17
Differentiation front	SRSF2	2.41e-21	0.258019	0.899	0.778	8.09e-17
Differentiation front	SUGT1	4.05e-16	0.257436	0.733	0.585	1.36e-11
Differentiation front	CHCHD10	2.4e-19	0.257242	0.525	0.359	8.06e-15
Differentiation front	AMD1	3.28e-22	0.256355	0.622	0.432	1.1e-17
Differentiation front	BAG1	5.7e-20	0.256353	0.596	0.418	1.91e-15
Differentiation front	CALM2	1.23e-21	0.255717	0.978	0.918	4.12e-17
Differentiation front	MAD2L1	8.31e-20	0.255485	0.729	0.557	2.79e-15
Differentiation front	2021-03-05	1.76e-30	0.254321	0.372	0.196	5.93e-26
Differentiation front	SERPINE2	1.7e-28	0.253599	0.451	0.264	5.72e-24
Differentiation front	AF117829.1	5.58e-20	0.253275	0.301	0.175	1.88e-15
Differentiation front	BCCIP	4.94e-18	0.252497	0.553	0.39	1.66e-13
Differentiation front	WBP2	1.2e-29	0.252364	0.319	0.162	4.04e-25
Differentiation front	MYBL1	7.86e-46	0.250382	0.182	0.057	2.64e-41
Node	TFF3	0	4.9071	0.992	0.032	0
Node	NOTO	0	3.12695	0.917	0.003	0
Node	DAND5	0	3.09927	0.808	0.003	0
Node	SAT1	2.08e-233	2.94499	0.994	0.471	6.99e-229
Node	BEX1	2.96e-222	2.3527	0.994	0.499	9.94e-218
Node	CA4	0	2.33477	0.878	0.051	0
Node	PHLDA2	0	2.31617	0.9	0.025	0
Node	TAGLN2	0	2.30586	0.967	0.197	0
Node	SLC2A1	0	2.25284	0.883	0.1	0
Node	SPP1	0	2.20596	0.631	0.004	0
Node	SLC7A11	0	2.10965	0.797	0.057	0
Node	HES7	0	2.10152	0.886	0.095	0
Node	SERPINE2	6.1e-270	2.10125	0.936	0.256	2.05e-265
Node	NODAL	0	2.07334	0.725	0.004	0
Node	VAMP8	0	2.02315	0.886	0.091	0
Node	PPP1R14C	0	2.00533	0.842	0.013	0
Node	HES4	2.3e-279	1.98561	0.864	0.178	7.74e-275
Node	TGFBI	0	1.97785	0.867	0.15	0
Node	NQO1	0	1.78425	0.817	0.08	0
Node	RBP1	1.48e-183	1.75951	0.994	0.819	4.96e-179
Node	LFNG	5.38e-301	1.73916	0.836	0.144	1.81e-296
Node	GSN	1.04e-260	1.68337	0.85	0.184	3.5e-256
Node	KRT18	2.97e-125	1.60085	0.989	0.622	9.98e-121
Node	CHRD	0	1.56078	0.653	0.04	0
Node	FOXJ1	0	1.56057	0.544	0.005	0
Node	CDX2	0	1.5413	0.739	0.049	0
Node	FOXA2	0	1.50408	0.664	0.007	0
Node	MCOLN3	0	1.50323	0.669	0.01	0
Node	LY6G6D	0	1.4946	0.561	0.023	0
Node	SLC3A2	1.58e-184	1.48969	0.867	0.274	5.32e-180
Node	PDLIM1	5.44e-249	1.47658	0.794	0.157	1.83e-244
Node	MNX1	0	1.44101	0.619	0.003	0
Node	MMP2	1.82e-153	1.40136	0.922	0.395	6.11e-149
Node	RAB3B	0	1.38633	0.65	0.055	0
Node	LRRFIP1	8.32e-150	1.34173	0.767	0.236	2.79e-145
Node	CST3	4.6e-114	1.29595	0.931	0.538	1.55e-109
Node	BICC1	0	1.29092	0.564	0.048	0
Node	ETV4	0	1.28583	0.631	0.049	0
Node	MOK	0	1.27622	0.631	0.06	0
Node	DSP	8.72e-113	1.27095	0.975	0.793	2.93e-108
Node	ODC1	1.64e-105	1.25453	0.944	0.608	5.52e-101
Node	PPIB	7.84e-134	1.20327	0.981	0.864	2.63e-129
Node	AL031058.1	2.07e-94	1.18961	0.786	0.339	6.95e-90
Node	FN1	4.8e-85	1.16485	0.908	0.527	1.61e-80
Node	IER3	0	1.16458	0.475	0.02	0
Node	TBXT	0	1.16381	0.517	0.005	0
Node	EPHX1	0	1.16306	0.603	0.05	0
Node	C9orf24	0	1.15976	0.419	0.012	0
Node	KC877982.1	0	1.13056	0.389	0.003	0
Node	ITM2A	5.26e-65	1.12576	0.769	0.392	1.77e-60
Node	FTL	4.2e-188	1.12138	1	1	1.41e-183
Node	CDX1	2.53e-133	1.10547	0.639	0.158	8.5e-129
Node	SLC39A8	1.45e-199	1.10498	0.536	0.078	4.88e-195
Node	FABP5	5.99e-91	1.09846	0.994	0.895	2.01e-86
Node	WNT3A	0	1.09624	0.569	0.011	0
Node	SCG3	0	1.09458	0.481	0.023	0
Node	MLEC	5.36e-104	1.09435	0.947	0.578	1.8e-99
Node	CGNL1	3.71e-115	1.08051	0.681	0.2	1.24e-110
Node	PTN	5.65e-80	1.07929	0.931	0.617	1.9e-75
Node	UCHL1	1.53e-95	1.06993	0.947	0.661	5.12e-91
Node	BGN	1.56e-150	1.06252	0.625	0.14	5.25e-146
Node	CTSB	1.81e-139	1.05853	0.633	0.153	6.08e-135
Node	FOXD1	4.73e-134	1.05413	0.7	0.187	1.59e-129
Node	KHDRBS3	6.29e-84	1.04685	0.806	0.393	2.11e-79
Node	RHOC	2.5e-112	1.03728	0.8	0.314	8.39e-108
Node	ENO1	2.56e-129	1.0372	1	0.923	8.58e-125
Node	BMP7	0	1.01363	0.506	0.013	0
Node	SH3KBP1	2.02e-93	0.988753	0.847	0.386	6.78e-89
Node	PDIA4	1.61e-82	0.963745	0.869	0.472	5.42e-78
Node	CD9	0	0.956709	0.472	0.017	0
Node	KRT8	5.07e-70	0.956658	0.986	0.705	1.7e-65
Node	VAMP5	2.92e-244	0.952564	0.494	0.052	9.82e-240
Node	TTYH1	3.04e-270	0.945972	0.478	0.043	1.02e-265
Node	ENC1	9.29e-126	0.93944	0.578	0.137	3.12e-121
Node	GPRC5C	4.86e-166	0.936108	0.592	0.108	1.63e-161
Node	EFCAB1	4.36e-130	0.912301	0.486	0.095	1.47e-125
Node	RASSF9	0	0.906262	0.431	0.011	0
Node	CALR	9.88e-90	0.88824	0.997	0.893	3.32e-85
Node	SP5	2.78e-114	0.886166	0.536	0.123	9.35e-110
Node	HIPK2	2.81e-70	0.882927	0.675	0.282	9.42e-66
Node	NEAT1	1.96e-56	0.879351	0.494	0.183	6.59e-52
Node	RSPO3	2e-50	0.872079	0.672	0.338	6.72e-46
Node	FBLN2	0	0.855668	0.453	0.028	0
Node	MFGE8	5.6e-66	0.851735	0.781	0.407	1.88e-61
Node	FZD10	1.27e-159	0.844359	0.486	0.078	4.26e-155
Node	TUBB4B	1.22e-42	0.843525	0.897	0.669	4.08e-38
Node	SLIT2	6.35e-89	0.841219	0.594	0.184	2.13e-84
Node	HES5	0	0.833912	0.267	0.007	0
Node	CALM1	3.03e-85	0.832755	0.989	0.907	1.02e-80
Node	EPHA4	7.08e-49	0.820999	0.767	0.428	2.38e-44
Node	PON2	1.74e-60	0.819231	0.719	0.349	5.84e-56
Node	SRGAP3	1.24e-135	0.8192	0.511	0.096	4.15e-131
Node	SDC1	2.16e-142	0.81864	0.45	0.074	7.26e-138
Node	DIPK2A	1.38e-114	0.817409	0.444	0.087	4.62e-110
Node	PERP	5.83e-59	0.813393	0.911	0.587	1.96e-54
Node	PYURF	7.72e-47	0.809861	0.725	0.41	2.59e-42
Node	LRRC1	2.46e-302	0.800038	0.414	0.026	8.25e-298
Node	SLC5A3	7.1e-39	0.799218	0.714	0.416	2.38e-34
Node	MIXL1	1.86e-190	0.798094	0.35	0.032	6.24e-186
Node	PDIA6	2.82e-76	0.797252	0.983	0.867	9.46e-72
Node	MLF1	5.44e-58	0.780453	0.567	0.224	1.83e-53
Node	MYDGF	4.83e-48	0.771105	0.781	0.452	1.62e-43
Node	HLA-A	2.17e-54	0.770739	0.892	0.591	7.27e-50
Node	CYP27A1	7.14e-259	0.768685	0.414	0.032	2.4e-254
Node	PRIMA1	8.91e-265	0.758681	0.333	0.019	2.99e-260
Node	RETREG1	1.86e-268	0.750905	0.347	0.02	6.23e-264
Node	SEMA3E	6.08e-140	0.747369	0.442	0.069	2.04e-135
Node	TLE5	1.33e-288	0.74712	0.369	0.021	4.45e-284
Node	MANF	7.43e-45	0.737679	0.789	0.489	2.49e-40
Node	PRSS2	2.9e-151	0.732863	0.247	0.019	9.74e-147
Node	IMPDH1	1.17e-125	0.724951	0.45	0.082	3.92e-121
Node	APLP2	3.14e-51	0.722614	0.917	0.68	1.06e-46
Node	ZIC3	1.62e-57	0.720835	0.658	0.287	5.44e-53
Node	P4HB	1.08e-50	0.719792	0.844	0.543	3.62e-46
Node	SRARP	0	0.719195	0.339	0.005	0
Node	LAMC1	9.67e-84	0.71898	0.531	0.154	3.25e-79
Node	CFAP126	0	0.713878	0.244	0.002	0
Node	CALU	9.33e-49	0.712825	0.892	0.631	3.13e-44
Node	PTPRM	1.28e-306	0.704824	0.369	0.019	4.31e-302
Node	GSTT2B	1.72e-222	0.704394	0.322	0.022	5.77e-218
Node	CETN2	6.57e-41	0.697017	0.719	0.415	2.21e-36
Node	DNALI1	1.15e-90	0.692536	0.389	0.082	3.86e-86
Node	CD63	4.1e-69	0.689708	0.986	0.928	1.38e-64
Node	PIR	4.79e-97	0.68766	0.567	0.151	1.61e-92
Node	GMPR	7.02e-188	0.687094	0.361	0.034	2.36e-183
Node	SDF2L1	6.44e-48	0.684337	0.575	0.258	2.16e-43
Node	GAL	2.15e-102	0.684325	0.408	0.081	7.22e-98
Node	C12orf75	2.8e-69	0.679243	0.461	0.14	9.4e-65
Node	BMP6	0	0.676511	0.314	0.002	0
Node	TMED9	2.98e-40	0.675834	0.728	0.4	1e-35
Node	LMLN2	1.37e-171	0.670706	0.339	0.033	4.6e-167
Node	NPTN	4.96e-68	0.670428	0.486	0.149	1.67e-63
Node	TLN2	3.39e-59	0.668971	0.503	0.173	1.14e-54
Node	RCN2	2.02e-53	0.668061	0.961	0.817	6.79e-49
Node	LRPAP1	1.89e-44	0.667489	0.692	0.37	6.35e-40
Node	PDIA3	5.62e-45	0.666359	0.931	0.763	1.89e-40
Node	MRPS6	2.64e-41	0.663092	0.978	0.831	8.86e-37
Node	PRKX	7.34e-66	0.661654	0.4	0.111	2.46e-61
Node	PLTP	6.93e-50	0.655177	0.519	0.204	2.33e-45
Node	RARRES2	5.85e-155	0.653087	0.344	0.039	1.96e-150
Node	TNFRSF21	3.43e-113	0.650216	0.406	0.072	1.15e-108
Node	GNAI1	7.58e-54	0.648467	0.519	0.193	2.54e-49
Node	NKAIN4	4.98e-234	0.644357	0.322	0.02	1.67e-229
Node	PPIF	1.04e-62	0.643551	0.531	0.184	3.49e-58
Node	SCD5	2.98e-300	0.642226	0.325	0.014	1e-295
Node	CREB3L2	1.33e-56	0.641149	0.503	0.177	4.45e-52
Node	LSR	6.7e-68	0.637151	0.458	0.134	2.25e-63
Node	TMED10	6.77e-39	0.636778	0.778	0.483	2.27e-34
Node	NKD1	5.37e-86	0.634075	0.425	0.099	1.8e-81
Node	TCTEX1D1	0	0.632693	0.261	0.003	0
Node	SEC61G	1.87e-42	0.630343	0.964	0.839	6.27e-38
Node	FAM3C	8.56e-52	0.628742	0.575	0.231	2.87e-47
Node	LGALSL	1.05e-116	0.627532	0.339	0.049	3.52e-112
Node	NRARP	4.25e-80	0.627518	0.367	0.08	1.43e-75
Node	PXDN	8.78e-47	0.625498	0.742	0.394	2.95e-42
Node	ZBTB38	1.08e-54	0.623293	0.511	0.188	3.62e-50
Node	PGM1	1.9e-39	0.622101	0.611	0.307	6.39e-35
Node	SLC16A2	1.41e-85	0.621424	0.422	0.098	4.73e-81
Node	FNDC3B	5.78e-54	0.621235	0.492	0.175	1.94e-49
Node	NUCB2	3.45e-42	0.619433	0.608	0.285	1.16e-37
Node	NCOA4	5.73e-37	0.61741	0.536	0.253	1.92e-32
Node	MCUB	3.13e-171	0.61725	0.336	0.033	1.05e-166
Node	CYBA	9.29e-33	0.616459	0.819	0.587	3.12e-28
Node	MDFI	3.39e-51	0.613516	0.564	0.221	1.14e-46
Node	CMTM8	9.09e-80	0.612546	0.347	0.073	3.05e-75
Node	RGS10	5.76e-147	0.611775	0.286	0.027	1.93e-142
Node	PIFO	8.21e-200	0.61	0.283	0.018	2.76e-195
Node	MYL12A	7.92e-35	0.609684	0.858	0.643	2.66e-30
Node	HAPLN3	1.12e-48	0.605105	0.489	0.184	3.75e-44
Node	HLA-B	2.05e-131	0.602659	0.297	0.034	6.9e-127
Node	AC245297.3	1.53e-79	0.602148	0.403	0.094	5.14e-75
Node	GLIPR1	3.49e-183	0.600433	0.258	0.017	1.17e-178
Node	CD320	7.99e-58	0.600202	0.519	0.183	2.68e-53
Node	SDR16C5	0	0.599513	0.269	0.002	0
Node	HVCN1	8.73e-68	0.598189	0.367	0.091	2.93e-63
Node	XBP1	4.4e-46	0.59605	0.531	0.216	1.48e-41
Node	FGF8	5.64e-134	0.593493	0.317	0.038	1.89e-129
Node	CD81	1.09e-36	0.593397	0.872	0.679	3.65e-32
Node	MGST2	3.03e-72	0.593071	0.408	0.104	1.02e-67
Node	AJAP1	5.17e-296	0.59278	0.314	0.013	1.74e-291
Node	ITM2B	1.68e-33	0.590617	0.783	0.525	5.63e-29
Node	ARF1	5.21e-33	0.590485	0.833	0.57	1.75e-28
Node	PLD3	3.07e-42	0.589919	0.797	0.459	1.03e-37
Node	PGRMC2	2.28e-31	0.585565	0.611	0.338	7.65e-27
Node	COL4A1	1.07e-31	0.58551	0.55	0.277	3.6e-27
Node	TXNRD1	2.88e-32	0.585088	0.636	0.356	9.67e-28
Node	DNAJC3	2.39e-39	0.583805	0.472	0.197	8.02e-35
Node	SLC29A1	1.63e-105	0.583389	0.339	0.054	5.46e-101
Node	VWA2	3.01e-134	0.582079	0.317	0.038	1.01e-129
Node	ENKUR	0	0.581873	0.256	0.005	0
Node	RAMP2	3.48e-63	0.580324	0.381	0.101	1.17e-58
Node	CAPN9	9.1e-277	0.578348	0.264	0.009	3.06e-272
Node	CTXN1	1.43e-29	0.575338	0.611	0.342	4.79e-25
Node	NEDD9	4.65e-145	0.575182	0.297	0.03	1.56e-140
Node	GSTP1	1.72e-73	0.574227	0.997	0.995	5.76e-69
Node	RTN4	1.05e-28	0.571908	0.906	0.761	3.51e-24
Node	BSCL2	1.42e-41	0.571256	0.594	0.276	4.77e-37
Node	OLFM1	3.07e-63	0.570252	0.422	0.121	1.03e-58
Node	BACE2	0	0.569783	0.289	0.007	0
Node	ADA	1.47e-52	0.568709	0.364	0.105	4.95e-48
Node	DNAH5	0	0.56653	0.253	0.004	0
Node	WNT5B	3.92e-162	0.564765	0.286	0.024	1.32e-157
Node	AC007405.3	8.11e-64	0.555563	0.369	0.094	2.72e-59
Node	DYNLT1	5.27e-25	0.554891	0.864	0.663	1.77e-20
Node	TENT5C	0	0.551678	0.267	0.003	0
Node	MICOS10	5.22e-37	0.550606	0.944	0.798	1.75e-32
Node	CXXC5	1.34e-28	0.550176	0.694	0.41	4.49e-24
Node	AGRN	2.31e-98	0.549534	0.336	0.056	7.77e-94
Node	SNCG	1.26e-45	0.546709	0.35	0.109	4.24e-41
Node	TGFB1	5.64e-55	0.545481	0.372	0.107	1.89e-50
Node	SH3PXD2A	4.72e-59	0.53895	0.378	0.104	1.58e-54
Node	LMO4	2.06e-09	0.536465	0.656	0.568	6.93e-05
Node	RRBP1	4.1e-25	0.533389	0.744	0.522	1.38e-20
Node	EVA1B	6.57e-40	0.532765	0.458	0.179	2.2e-35
Node	SPAG1	7.53e-244	0.530155	0.217	0.007	2.53e-239
Node	HOXB4	4.26e-36	0.529631	0.536	0.245	1.43e-31
Node	AMBP	1.46e-208	0.526744	0.267	0.015	4.91e-204
Node	CD276	8.89e-37	0.525436	0.517	0.228	2.99e-32
Node	MORN2	2.06e-30	0.524643	0.481	0.229	6.91e-26
Node	PPIL6	2.36e-147	0.523818	0.256	0.021	7.93e-143
Node	NDUFA6	5.81e-26	0.522364	0.875	0.707	1.95e-21
Node	SLC20A2	1.01e-64	0.519639	0.344	0.083	3.39e-60
Node	TNFRSF9	0	0.519542	0.236	0.001	0
Node	CSTB	4.14e-24	0.519433	0.828	0.657	1.39e-19
Node	CRELD2	9.28e-44	0.518725	0.472	0.182	3.11e-39
Node	TMEM123	4.16e-25	0.515755	0.619	0.364	1.4e-20
Node	MMP15	1.95e-58	0.515002	0.308	0.072	6.56e-54
Node	EPB41	3.6e-23	0.514664	0.717	0.487	1.21e-18
Node	ITM2C	1.11e-27	0.514571	0.786	0.525	3.71e-23
Node	PPM1K	2.65e-73	0.514485	0.356	0.079	8.91e-69
Node	NPTX2	8.78e-231	0.513741	0.242	0.01	2.95e-226
Node	EPCAM	1.2e-193	0.512624	0.25	0.014	4.01e-189
Node	WLS	2.2e-25	0.509655	0.697	0.442	7.39e-21
Node	DANCR	3.06e-29	0.50926	0.914	0.719	1.03e-24
Node	KDELR2	1.1e-27	0.509241	0.722	0.458	3.69e-23
Node	TMOD2	1.06e-93	0.508982	0.278	0.041	3.56e-89
Node	LRP10	7.04e-58	0.508835	0.303	0.071	2.36e-53
Node	GOLM1	2.66e-26	0.50814	0.639	0.381	8.94e-22
Node	GBX2	6.44e-99	0.50325	0.267	0.036	2.16e-94
Node	CIB1	7.04e-34	0.502612	0.464	0.203	2.36e-29
Node	PARK7	4.88e-35	0.500246	0.994	0.931	1.64e-30
Node	COL5A2	1.93e-25	0.498349	0.697	0.46	6.49e-21
Node	ROCK2	5e-25	0.497757	0.536	0.298	1.68e-20
Node	HSBP1	7.89e-35	0.497606	0.969	0.901	2.65e-30
Node	EFNB2	9.57e-29	0.495668	0.586	0.309	3.21e-24
Node	TUBB3	7.75e-26	0.49056	0.547	0.292	2.6e-21
Node	CREB3L1	2.4e-126	0.490202	0.278	0.03	8.07e-122
Node	DNAJC10	1.09e-23	0.49004	0.572	0.329	3.67e-19
Node	LBH	9.81e-68	0.489713	0.311	0.065	3.3e-63
Node	SERPING1	1.64e-26	0.488604	0.622	0.361	5.49e-22
Node	SCGB1A1	4.99e-297	0.485648	0.169	0.001	1.68e-292
Node	VEZF1	3.26e-21	0.484545	0.539	0.31	1.09e-16
Node	NTN1	1.99e-85	0.484464	0.286	0.047	6.68e-81
Node	BCAP31	2.2e-27	0.483058	0.683	0.407	7.37e-23
Node	ARID3B	9.8e-32	0.483005	0.506	0.231	3.29e-27
Node	FURIN	5.35e-95	0.481949	0.286	0.042	1.8e-90
Node	HM13	2.7e-25	0.48161	0.614	0.356	9.07e-21
Node	RELL1	4.7e-76	0.480487	0.306	0.058	1.58e-71
Node	DMKN	1.26e-42	0.47974	0.389	0.135	4.24e-38
Node	LMAN2	1.27e-21	0.479567	0.7	0.48	4.25e-17
Node	EZR	4.85e-33	0.4785	0.436	0.186	1.63e-28
Node	ADRA2C	1.34e-113	0.476957	0.281	0.034	4.51e-109
Node	RCN1	7.21e-26	0.476931	0.858	0.648	2.42e-21
Node	EFHD2	1.31e-48	0.471448	0.311	0.086	4.4e-44
Node	GSTO1	2.28e-24	0.471307	0.672	0.404	7.64e-20
Node	PARVA	3.97e-34	0.470499	0.417	0.171	1.33e-29
Node	COTL1	1.04e-22	0.469568	0.825	0.598	3.49e-18
Node	ECE1	4.5e-42	0.469236	0.389	0.134	1.51e-37
Node	TMEM190	7.82e-217	0.468868	0.217	0.008	2.63e-212
Node	PODXL	4.91e-77	0.468638	0.303	0.057	1.65e-72
Node	LDLRAD3	1.75e-49	0.468416	0.356	0.105	5.89e-45
Node	MGST3	4.93e-21	0.467727	0.817	0.595	1.66e-16
Node	MYL9	4.28e-25	0.467522	0.522	0.274	1.44e-20
Node	FNDC3A	8.96e-22	0.46711	0.506	0.275	3.01e-17
Node	TMED3	2.83e-35	0.467059	0.486	0.208	9.5e-31
Node	ASPH	5.63e-25	0.466996	0.461	0.228	1.89e-20
Node	SSR2	5.52e-23	0.464797	0.864	0.747	1.85e-18
Node	HLA-C	2.72e-26	0.464624	0.553	0.292	9.15e-22
Node	FHAD1	2.01e-185	0.463568	0.222	0.011	6.74e-181
Node	TFF1	0	0.463494	0.217	0.001	0
Node	LGMN	1.61e-30	0.462544	0.419	0.176	5.4e-26
Node	CHPF	9.02e-67	0.462417	0.319	0.07	3.03e-62
Node	ASAH1	6.06e-27	0.45844	0.575	0.309	2.03e-22
Node	RAI14	6.26e-33	0.458378	0.406	0.163	2.1e-28
Node	TLE3	3.76e-33	0.456996	0.422	0.174	1.26e-28
Node	TFB1M	4.41e-51	0.45649	0.356	0.102	1.48e-46
Node	GFPT2	1.42e-62	0.455494	0.286	0.061	4.78e-58
Node	CANX	5.64e-19	0.454993	0.786	0.603	1.89e-14
Node	CLDN6	1.04e-71	0.454877	0.314	0.064	3.48e-67
Node	TMEM132C	2.5e-33	0.454251	0.356	0.133	8.4e-29
Node	ARSE	3.21e-105	0.452762	0.233	0.025	1.08e-100
Node	ST5	8.46e-38	0.451787	0.333	0.111	2.84e-33
Node	FSCN1	2.6e-22	0.450461	0.861	0.673	8.73e-18
Node	FKBP14	2.55e-58	0.449608	0.294	0.067	8.57e-54
Node	TOR1AIP2	1.43e-28	0.448092	0.508	0.246	4.8e-24
Node	UXS1	1.05e-34	0.445888	0.425	0.17	3.53e-30
Node	CLGN	3.14e-14	0.443816	0.386	0.223	1.05e-09
Node	CNPY2	5.74e-24	0.443501	0.856	0.674	1.93e-19
Node	NUDT9	4.14e-38	0.443131	0.333	0.11	1.39e-33
Node	SYNJ2	9.19e-271	0.442194	0.214	0.005	3.09e-266
Node	WSB2	2.22e-33	0.441992	0.411	0.167	7.45e-29
Node	HMCN1	4.35e-34	0.441131	0.303	0.102	1.46e-29
Node	ECI2	7.85e-21	0.441061	0.597	0.359	2.64e-16
Node	CD302	6.28e-236	0.440006	0.214	0.007	2.11e-231
Node	COL4A2	8.88e-24	0.438289	0.636	0.372	2.98e-19
Node	CAPN2	5.73e-30	0.437511	0.436	0.194	1.92e-25
Node	ADAMTS15	8.24e-170	0.436298	0.236	0.015	2.77e-165
Node	TPPP3	3.11e-175	0.435954	0.128	0.003	1.04e-170
Node	CYP1B1	1.53e-174	0.435365	0.197	0.009	5.13e-170
Node	TXNDC5	2.88e-26	0.434868	0.531	0.268	9.66e-22
Node	APMAP	6.37e-24	0.434828	0.461	0.234	2.14e-19
Node	KDELR1	5.16e-24	0.434203	0.933	0.818	1.73e-19
Node	ARMC3	1.52e-294	0.434144	0.183	0.002	5.11e-290
Node	PLXNA2	3.05e-28	0.433049	0.447	0.207	1.03e-23
Node	SSR1	5.19e-22	0.43002	0.558	0.319	1.74e-17
Node	SQSTM1	5.67e-28	0.426379	0.503	0.242	1.9e-23
Node	LRRIQ1	1.79e-49	0.424856	0.25	0.057	6.02e-45
Node	NPHP1	2.91e-27	0.421193	0.297	0.112	9.78e-23
Node	FAM114A1	5.2e-54	0.419575	0.294	0.071	1.75e-49
Node	DNAJB11	1.52e-21	0.414343	0.6	0.348	5.1e-17
Node	SOWAHC	2.03e-119	0.413298	0.236	0.023	6.8e-115
Node	SERP1	1.9e-18	0.411787	0.789	0.575	6.38e-14
Node	COMMD7	2.45e-21	0.410677	0.519	0.285	8.22e-17
Node	RYBP	3.82e-27	0.410156	0.375	0.159	1.28e-22
Node	HILPDA	5.16e-17	0.410029	0.55	0.34	1.73e-12
Node	EGFL7	5.18e-46	0.40915	0.311	0.087	1.74e-41
Node	EVI5	6.18e-29	0.407953	0.342	0.134	2.07e-24
Node	RHOB	2.95e-28	0.407769	0.328	0.126	9.91e-24
Node	SPRY4	1.28e-89	0.406838	0.231	0.03	4.31e-85
Node	THY1	2.61e-29	0.405202	0.414	0.173	8.75e-25
Node	WDR63	6.26e-165	0.402136	0.178	0.008	2.1e-160
Node	EFHC1	5.14e-30	0.401929	0.297	0.104	1.73e-25
Node	C14orf119	2.41e-20	0.400267	0.525	0.295	8.11e-16
Node	UTRN	8.53e-20	0.400223	0.447	0.237	2.86e-15
Node	CTSD	7.28e-19	0.399874	0.553	0.32	2.45e-14
Node	VMA21	1.14e-16	0.399235	0.486	0.291	3.81e-12
Node	ARNTL	1.82e-127	0.398657	0.2	0.015	6.12e-123
Node	PTPDC1	1.35e-59	0.397231	0.194	0.031	4.52e-55
Node	MCFD2	1.07e-20	0.396832	0.478	0.26	3.59e-16
Node	NTS	2.49e-22	0.396581	0.453	0.22	8.36e-18
Node	ADARB1	6.12e-82	0.395985	0.219	0.029	2.06e-77
Node	GALNT1	6.52e-15	0.395337	0.631	0.427	2.19e-10
Node	SDF4	3.23e-24	0.395143	0.461	0.227	1.08e-19
Node	RHOH	1.1e-114	0.394637	0.222	0.021	3.69e-110
Node	NUDC	1.15e-19	0.394302	0.883	0.69	3.85e-15
Node	LMAN1	7.39e-21	0.39351	0.803	0.56	2.48e-16
Node	CFAP45	6.52e-244	0.393379	0.169	0.003	2.19e-239
Node	TMOD3	3.69e-22	0.389294	0.508	0.275	1.24e-17
Node	SHROOM2	9.68e-180	0.389258	0.225	0.012	3.25e-175
Node	HNMT	1.02e-42	0.388582	0.261	0.068	3.41e-38
Node	ITGB1	3.97e-16	0.387455	0.878	0.714	1.33e-11
Node	HYOU1	5.77e-19	0.387375	0.447	0.243	1.94e-14
Node	SERPINF1	1.08e-39	0.386864	0.314	0.095	3.64e-35
Node	C1orf194	0	0.386162	0.175	0.001	0
Node	MAPK10	1.25e-15	0.385066	0.461	0.263	4.2e-11
Node	HOXA-AS3	4.23e-51	0.384407	0.194	0.035	1.42e-46
Node	NTM	4.47e-25	0.383426	0.392	0.176	1.5e-20
Node	SEC13	2.08e-18	0.38322	0.539	0.319	7e-14
Node	MAP1LC3A	1.1e-37	0.382933	0.294	0.09	3.71e-33
Node	COL13A1	4.9e-30	0.382733	0.344	0.131	1.65e-25
Node	WFDC2	7.93e-55	0.381559	0.275	0.062	2.66e-50
Node	RERE	1.5e-12	0.381219	0.592	0.417	5.03e-08
Node	AKAP12	9.63e-15	0.379927	0.811	0.647	3.23e-10
Node	SINHCAF	7.22e-15	0.379803	0.839	0.652	2.42e-10
Node	HERC5	2.97e-75	0.379766	0.208	0.028	9.97e-71
Node	SURF4	1.1e-20	0.379277	0.497	0.27	3.68e-16
Node	MAFG	2.69e-29	0.378866	0.328	0.124	9.04e-25
Node	SELENOP	2.8e-27	0.37881	0.394	0.168	9.41e-23
Node	TTC39B	2.76e-56	0.377535	0.244	0.05	9.25e-52
Node	MAN2A1	3.2e-21	0.375585	0.336	0.153	1.07e-16
Node	LPCAT2	6.99e-128	0.37531	0.208	0.016	2.35e-123
Node	COPB2	4.78e-18	0.37455	0.672	0.43	1.6e-13
Node	MFSD10	2.1e-21	0.373462	0.461	0.237	7.06e-17
Node	NANS	6.61e-19	0.372423	0.55	0.323	2.22e-14
Node	TSPAN5	5.13e-20	0.372065	0.403	0.207	1.72e-15
Node	CFAP298	3.75e-16	0.372012	0.569	0.36	1.26e-11
Node	ID3	6.51e-14	0.371465	0.914	0.776	2.18e-09
Node	CLIC1	9.7e-18	0.371053	0.867	0.734	3.26e-13
Node	CACHD1	2.43e-19	0.370818	0.442	0.235	8.16e-15
Node	LAMB1	1.95e-20	0.370437	0.406	0.203	6.54e-16
Node	JAK1	6.97e-21	0.370126	0.275	0.115	2.34e-16
Node	IL17RD	3.98e-30	0.370049	0.275	0.092	1.34e-25
Node	TNFRSF11B	2.57e-112	0.368564	0.172	0.012	8.64e-108
Node	TMEM147	2.04e-17	0.368479	0.703	0.49	6.86e-13
Node	HTATIP2	3.26e-33	0.368404	0.294	0.097	1.09e-28
Node	OSTC	8.13e-20	0.368397	0.919	0.815	2.73e-15
Node	MAGED1	1.02e-16	0.368363	0.714	0.487	3.43e-12
Node	CD59	7.17e-21	0.368313	0.481	0.254	2.41e-16
Node	FLT4	2.56e-147	0.367553	0.172	0.008	8.61e-143
Node	LURAP1L	7.25e-216	0.366982	0.192	0.006	2.43e-211
Node	C5orf49	1.5e-134	0.366821	0.164	0.009	5.05e-130
Node	MMP25	7.1e-241	0.366296	0.189	0.004	2.38e-236
Node	GADD45GIP1	5.8e-15	0.366103	0.853	0.714	1.95e-10
Node	SFRP2	1.88e-25	0.364686	0.317	0.126	6.32e-21
Node	ENPP1	5.17e-15	0.363519	0.325	0.167	1.74e-10
Node	SLC25A37	2.25e-18	0.363455	0.503	0.282	7.55e-14
Node	SELENOM	4.44e-28	0.362888	0.261	0.089	1.49e-23
Node	DDT	5.26e-12	0.36228	0.744	0.598	1.77e-07
Node	RNF181	4.39e-13	0.362194	0.642	0.452	1.48e-08
Node	TSPAN2	2.36e-32	0.362115	0.261	0.082	7.93e-28
Node	OLFM3	2.26e-16	0.362037	0.331	0.165	7.58e-12
Node	SMYD5	4.56e-41	0.361253	0.228	0.056	1.53e-36
Node	EGFLAM	3e-37	0.360755	0.247	0.068	1.01e-32
Node	GCLM	1.69e-38	0.360713	0.25	0.068	5.67e-34
Node	SMAGP	2.31e-60	0.35935	0.214	0.037	7.76e-56
Node	SIGIRR	6.39e-48	0.359249	0.281	0.07	2.15e-43
Node	DST	1.97e-12	0.359173	0.639	0.456	6.61e-08
Node	DAD1	1.02e-14	0.357518	0.875	0.718	3.44e-10
Node	CHST12	4.73e-29	0.357198	0.3	0.109	1.59e-24
Node	SRM	2.43e-14	0.356643	0.731	0.55	8.16e-10
Node	URAD	1.65e-128	0.356208	0.175	0.011	5.53e-124
Node	ARL2BP	6.89e-19	0.356114	0.375	0.185	2.31e-14
Node	EIF4G3	1.58e-13	0.356007	0.581	0.384	5.32e-09
Node	SLC39A7	2.67e-19	0.355967	0.458	0.245	8.97e-15
Node	P3H4	1.23e-24	0.355729	0.422	0.194	4.12e-20
Node	SPATA17	1.67e-85	0.355708	0.183	0.019	5.59e-81
Node	WDR34	2.17e-17	0.355001	0.439	0.24	7.29e-13
Node	GCHFR	2.4e-87	0.35469	0.2	0.022	8.04e-83
Node	CYB5A	8.83e-15	0.353652	0.517	0.319	2.97e-10
Node	ASS1	7.32e-19	0.35297	0.353	0.173	2.46e-14
Node	SSR3	3.38e-14	0.352491	0.814	0.675	1.14e-09
Node	JAM3	8.69e-23	0.351741	0.422	0.199	2.92e-18
Node	B4GALT4	1.86e-23	0.351283	0.278	0.107	6.23e-19
Node	RSPH4A	2.48e-138	0.350657	0.136	0.005	8.32e-134
Node	GGH	4.58e-14	0.347838	0.478	0.291	1.54e-09
Node	DLL1	4.27e-30	0.34676	0.392	0.153	1.44e-25
Node	FAM107B	3.64e-21	0.346606	0.475	0.24	1.22e-16
Node	NR2F6	1.15e-15	0.346415	0.6	0.382	3.85e-11
Node	REEP5	2.3e-17	0.345976	0.503	0.285	7.73e-13
Node	QKI	3.89e-11	0.344845	0.717	0.546	1.31e-06
Node	QSOX1	8.61e-39	0.344512	0.306	0.092	2.89e-34
Node	HOXB3	5.24e-14	0.342994	0.506	0.318	1.76e-09
Node	DUSP5	8.7e-27	0.342782	0.256	0.088	2.92e-22
Node	B4GALT2	4.5e-17	0.342462	0.394	0.209	1.51e-12
Node	NPM3	9.39e-18	0.3423	0.603	0.367	3.15e-13
Node	SPINT2	1.14e-23	0.342167	0.328	0.136	3.84e-19
Node	SSR4	1.63e-15	0.340968	0.906	0.797	5.49e-11
Node	AMOTL2	5.28e-29	0.340905	0.303	0.108	1.77e-24
Node	CAPZB	6.84e-13	0.340643	0.775	0.608	2.3e-08
Node	TPP1	7.46e-21	0.340629	0.322	0.143	2.5e-16
Node	ETV1	2.65e-26	0.340093	0.253	0.087	8.89e-22
Node	YWHAZ	4.77e-17	0.339458	0.967	0.917	1.6e-12
Node	EPHA2	6.43e-81	0.338778	0.2	0.024	2.16e-76
Node	TES	1.17e-46	0.338527	0.2	0.04	3.91e-42
Node	ANXA2	3.71e-13	0.338482	0.836	0.65	1.25e-08
Node	IFT22	5.83e-17	0.337024	0.447	0.247	1.96e-12
Node	VGLL4	3.76e-16	0.336404	0.433	0.241	1.26e-11
Node	TSPAN7	9.86e-43	0.336385	0.189	0.039	3.31e-38
Node	PRDX1	2.19e-28	0.336045	1	0.981	7.35e-24
Node	SEMA3D	3.62e-31	0.335615	0.292	0.098	1.22e-26
Node	NECAB2	5.26e-131	0.334699	0.178	0.011	1.76e-126
Node	SLC2A3	5.01e-12	0.334329	0.286	0.153	1.68e-07
Node	RNASEK	1.48e-15	0.333928	0.908	0.769	4.97e-11
Node	GNAI2	7.15e-14	0.333534	0.839	0.686	2.4e-09
Node	AC105446.1	2.18e-107	0.332336	0.194	0.017	7.33e-103
Node	TIMP4	1.28e-232	0.331887	0.172	0.004	4.3e-228
Node	DENND2C	2.21e-92	0.330227	0.183	0.018	7.42e-88
Node	DAAM1	4.97e-14	0.329512	0.489	0.3	1.67e-09
Node	PLPP5	2.2e-20	0.329388	0.414	0.205	7.4e-16
Node	CLDN10	1.47e-57	0.329254	0.208	0.036	4.94e-53
Node	NME2	4.39e-26	0.329034	1	0.985	1.47e-21
Node	PRDX5	1.11e-12	0.328845	0.914	0.797	3.74e-08
Node	SORBS2	2.76e-180	0.328264	0.158	0.005	9.25e-176
Node	ENY2	7.12e-17	0.327556	0.964	0.893	2.39e-12
Node	RNASET2	2.28e-41	0.327423	0.242	0.06	7.67e-37
Node	ABLIM1	2.61e-17	0.327225	0.372	0.191	8.76e-13
Node	MAF	2.18e-36	0.326934	0.236	0.063	7.33e-32
Node	CD164	9.67e-12	0.326226	0.561	0.387	3.25e-07
Node	PLXND1	3.4e-53	0.32554	0.206	0.038	1.14e-48
Node	SPINT1	1.2e-128	0.325391	0.169	0.01	4.04e-124
Node	SEPTIN10	8.03e-14	0.325361	0.581	0.381	2.7e-09
Node	PRDX4	1.68e-14	0.325331	0.925	0.794	5.63e-10
Node	NDUFC1	2.39e-10	0.324795	0.772	0.618	8.01e-06
Node	SEC61B	4.43e-18	0.324382	0.967	0.909	1.49e-13
Node	FOXB1	9.17e-26	0.323795	0.3	0.114	3.08e-21
Node	AL139246.5	2.8e-109	0.323347	0.167	0.012	9.4e-105
Node	HPCAL1	3.61e-90	0.323093	0.189	0.019	1.21e-85
Node	CHD3	6.16e-14	0.322884	0.481	0.292	2.07e-09
Node	NR3C1	7.66e-39	0.322876	0.203	0.047	2.57e-34
Node	FTX	1.88e-10	0.321949	0.558	0.401	6.32e-06
Node	GFRA2	4.63e-58	0.321743	0.189	0.03	1.55e-53
Node	GGCX	4.24e-20	0.321261	0.381	0.182	1.43e-15
Node	NFIX	5.05e-196	0.320921	0.128	0.002	1.7e-191
Node	ACBD3	1.28e-13	0.31973	0.478	0.291	4.31e-09
Node	HERC2	1.73e-14	0.319571	0.433	0.251	5.8e-10
Node	GCAT	1.44e-23	0.318954	0.311	0.127	4.83e-19
Node	PPM1H	3.5e-100	0.318403	0.175	0.014	1.17e-95
Node	IDS	9.7e-20	0.317772	0.2	0.072	3.26e-15
Node	LMO7	1.24e-72	0.317503	0.147	0.015	4.15e-68
Node	AC009654.1	1.17e-40	0.317427	0.186	0.039	3.92e-36
Node	ESRG	3.79e-88	0.316712	0.111	0.006	1.27e-83
Node	TCTEX1D2	4.14e-12	0.316463	0.6	0.411	1.39e-07
Node	GTF3A	2.78e-11	0.316251	0.706	0.519	9.34e-07
Node	LPP	1.43e-10	0.316197	0.428	0.276	4.81e-06
Node	TSPAN13	1.7e-39	0.315726	0.261	0.07	5.71e-35
Node	NAXE	3.64e-17	0.31472	0.417	0.222	1.22e-12
Node	SH3D19	2.4e-29	0.314211	0.275	0.093	8.04e-25
Node	SERPINH1	1.41e-15	0.313909	0.856	0.661	4.73e-11
Node	MRPL17	4.52e-15	0.31293	0.494	0.294	1.52e-10
Node	HES6	5.22e-35	0.312665	0.228	0.061	1.75e-30
Node	SEC31A	2.47e-11	0.312583	0.606	0.424	8.29e-07
Node	COPA	9.19e-12	0.312521	0.536	0.357	3.09e-07
Node	SIPA1L2	1.23e-26	0.312409	0.347	0.138	4.12e-22
Node	SNX3	1.73e-09	0.312273	0.694	0.534	5.79e-05
Node	TRAM1	8.36e-11	0.311214	0.486	0.316	2.81e-06
Node	ARF4	3.65e-11	0.310991	0.639	0.464	1.23e-06
Node	TMED2	9.5e-12	0.310968	0.564	0.393	3.19e-07
Node	MID1IP1	1.06e-21	0.309597	0.364	0.164	3.55e-17
Node	SLIT3	4.67e-26	0.309106	0.219	0.07	1.57e-21
Node	TGIF1	1.93e-15	0.308144	0.422	0.233	6.49e-11
Node	HDLBP	7.09e-12	0.307537	0.722	0.553	2.38e-07
Node	RSPH1	3.51e-174	0.306806	0.144	0.004	1.18e-169
Node	AGO2	1.16e-14	0.305415	0.319	0.167	3.91e-10
Node	SEC11C	1.57e-14	0.305096	0.375	0.203	5.28e-10
Node	SAMD3	2.14e-70	0.303337	0.144	0.014	7.19e-66
Node	NEU1	4.89e-19	0.301936	0.322	0.147	1.64e-14
Node	LAMP1	9.99e-11	0.300877	0.5	0.334	3.35e-06
Node	ARL4A	2.91e-22	0.300507	0.275	0.108	9.78e-18
Node	BSG	3.02e-12	0.299907	0.936	0.834	1.01e-07
Node	SERINC5	6.45e-09	0.298834	0.522	0.37	0.000217
Node	SOX18	9.75e-143	0.298753	0.142	0.005	3.27e-138
Node	ITGB8	1.79e-40	0.298602	0.181	0.037	5.99e-36
Node	DNAH9	1.56e-49	0.29853	0.167	0.027	5.25e-45
Node	PDE9A	1.72e-38	0.297431	0.228	0.057	5.79e-34
Node	AP2S1	6.61e-12	0.297199	0.9	0.768	2.22e-07
Node	SLC16A10	1.48e-84	0.296816	0.142	0.011	4.98e-80
Node	CAMKK2	1.13e-24	0.296543	0.275	0.102	3.78e-20
Node	LRRC59	2.74e-12	0.296249	0.514	0.328	9.21e-08
Node	SLC37A1	4.13e-115	0.296097	0.167	0.011	1.39e-110
Node	CFD	1.66e-55	0.295941	0.125	0.014	5.57e-51
Node	MPG	8.32e-12	0.295725	0.494	0.321	2.79e-07
Node	MYO10	4.76e-14	0.295407	0.514	0.314	1.6e-09
Node	KLHL3	2.56e-52	0.295276	0.186	0.032	8.59e-48
Node	FRAS1	1.3e-26	0.295128	0.208	0.063	4.36e-22
Node	GFPT1	1.56e-17	0.295068	0.35	0.171	5.25e-13
Node	PROX1	2.82e-22	0.294994	0.281	0.11	9.46e-18
Node	CHCHD2	6.66e-14	0.294815	0.906	0.778	2.24e-09
Node	MYC	2.24e-37	0.294715	0.219	0.055	7.54e-33
Node	DDOST	3.3e-10	0.294483	0.689	0.513	1.11e-05
Node	C17orf58	8.07e-16	0.293964	0.233	0.102	2.71e-11
Node	SAT2	1.29e-17	0.293416	0.503	0.275	4.35e-13
Node	PPIL1	9e-11	0.29341	0.514	0.341	3.02e-06
Node	HOXB8	6.38e-24	0.292799	0.167	0.048	2.14e-19
Node	DDX21	3.02e-11	0.292763	0.611	0.425	1.02e-06
Node	JTB	4.94e-10	0.292586	0.569	0.403	1.66e-05
Node	TGFBR3	3.15e-40	0.292359	0.181	0.037	1.06e-35
Node	KDELR3	1.09e-85	0.291755	0.169	0.016	3.68e-81
Node	RBM7	9.11e-13	0.291752	0.342	0.187	3.06e-08
Node	SELENOS	1.06e-11	0.291619	0.578	0.387	3.56e-07
Node	SH2B3	1.35e-65	0.291156	0.181	0.024	4.52e-61
Node	P4HA1	3.32e-19	0.291029	0.342	0.159	1.11e-14
Node	PSAP	1.67e-10	0.290594	0.631	0.458	5.62e-06
Node	GIHCG	1.55e-15	0.290235	0.314	0.153	5.2e-11
Node	HEXB	1.97e-21	0.289999	0.222	0.08	6.61e-17
Node	LIMS1	1.98e-11	0.289952	0.486	0.312	6.64e-07
Node	PALD1	2.75e-38	0.288724	0.161	0.032	9.23e-34
Node	PNO1	1.19e-14	0.288603	0.386	0.21	3.98e-10
Node	NAGA	1.96e-28	0.287037	0.228	0.07	6.59e-24
Node	LMF2	3.09e-17	0.286123	0.286	0.13	1.04e-12
Node	NKD2	4.26e-241	0.285956	0.139	0.001	1.43e-236
Node	GPX7	4.4e-22	0.285532	0.269	0.104	1.48e-17
Node	ERRFI1	1.98e-39	0.285185	0.189	0.041	6.65e-35
Node	NOTCH1	2.39e-17	0.284387	0.314	0.146	8.03e-13
Node	AFAP1L2	5.15e-28	0.283755	0.283	0.097	1.73e-23
Node	RARG	1.25e-32	0.283662	0.197	0.051	4.19e-28
Node	TRMT9B	9.24e-24	0.283095	0.206	0.067	3.1e-19
Node	LRRFIP2	2.5e-13	0.282248	0.414	0.235	8.41e-09
Node	COPE	9.08e-12	0.282209	0.842	0.716	3.05e-07
Node	PPP6R2	6.6e-15	0.281509	0.331	0.17	2.22e-10
Node	SMAD3	2.67e-35	0.281355	0.206	0.051	8.96e-31
Node	ANGPT2	5.09e-20	0.280774	0.242	0.093	1.71e-15
Node	SPATS2L	1.48e-15	0.28063	0.344	0.175	4.97e-11
Node	SH3GLB2	1.32e-29	0.280283	0.194	0.053	4.43e-25
Node	PIH1D1	8.68e-10	0.280268	0.556	0.387	2.91e-05
Node	GNB4	4.12e-19	0.279783	0.333	0.154	1.38e-14
Node	SEC61A1	9.97e-12	0.27968	0.389	0.226	3.35e-07
Node	CPD	2.51e-13	0.279625	0.361	0.2	8.42e-09
Node	PMEPA1	9.41e-146	0.27876	0.133	0.004	3.16e-141
Node	WDR54	1.31e-08	0.278381	0.381	0.247	0.000441
Node	ATOH8	7.36e-66	0.278031	0.183	0.025	2.47e-61
Node	MLLT1	2.06e-16	0.277508	0.292	0.135	6.9e-12
Node	MTIF3	1.33e-09	0.277414	0.631	0.451	4.45e-05
Node	IQCG	7.28e-23	0.277004	0.206	0.068	2.45e-18
Node	TXNDC12	3.53e-11	0.276492	0.564	0.37	1.19e-06
Node	ULBP3	2.09e-65	0.276057	0.172	0.022	7.01e-61
Node	CD2AP	2.28e-13	0.275889	0.314	0.165	7.65e-09
Node	SPA17	1.98e-11	0.274922	0.361	0.208	6.64e-07
Node	GPX3	2.51e-23	0.274898	0.25	0.091	8.42e-19
Node	TMED4	1.33e-11	0.274602	0.475	0.293	4.46e-07
Node	FOXN3	4.33e-11	0.274253	0.417	0.256	1.45e-06
Node	LAMTOR5	1.66e-10	0.274098	0.8	0.635	5.57e-06
Node	MRPL4	1.12e-13	0.27329	0.469	0.275	3.75e-09
Node	SRPRB	7.59e-15	0.273251	0.35	0.183	2.55e-10
Node	RASGEF1B	4.49e-36	0.273042	0.167	0.035	1.51e-31
Node	TMEM205	1.42e-12	0.272945	0.383	0.219	4.76e-08
Node	MAP1LC3B	2.71e-11	0.272628	0.578	0.382	9.1e-07
Node	KLF13	2.67e-25	0.272205	0.236	0.079	8.95e-21
Node	ACTN4	1.05e-08	0.272186	0.369	0.241	0.000353
Node	MUC12	2.84e-37	0.271779	0.153	0.029	9.55e-33
Node	STOML2	8.36e-10	0.271594	0.822	0.702	2.81e-05
Node	HAS3	1.23e-188	0.27119	0.133	0.002	4.12e-184
Node	ARCN1	4.63e-13	0.271065	0.519	0.322	1.55e-08
Node	AK3	1.35e-16	0.270763	0.364	0.183	4.55e-12
Node	ALPL	3.28e-13	0.269834	0.306	0.16	1.1e-08
Node	AC100839.1	1.23e-93	0.269581	0.133	0.009	4.12e-89
Node	SELENOW	5.52e-10	0.269112	0.95	0.886	1.85e-05
Node	INSR	3.92e-23	0.268615	0.231	0.08	1.32e-18
Node	DYRK3	2.58e-13	0.268105	0.306	0.16	8.66e-09
Node	ARPC3	1.97e-11	0.267827	0.906	0.752	6.6e-07
Node	TRH	3.06e-55	0.267593	0.161	0.023	1.03e-50
Node	TUBA1C	8.51e-05	0.267589	0.586	0.489	1
Node	SPRY2	3.48e-15	0.267414	0.272	0.127	1.17e-10
Node	CSK	8.71e-18	0.266403	0.283	0.126	2.93e-13
Node	TCEAL8	3.39e-08	0.265369	0.842	0.696	0.00113787
Node	YIPF5	1.28e-09	0.265238	0.364	0.223	4.31e-05
Node	CRIP2	3.22e-49	0.265201	0.139	0.019	1.08e-44
Node	RET	3.62e-202	0.264364	0.139	0.002	1.22e-197
Node	VPS35L	2.82e-12	0.264158	0.258	0.131	9.47e-08
Node	FKBP11	1.06e-20	0.263684	0.236	0.089	3.55e-16
Node	CAPG	5.74e-19	0.263598	0.317	0.142	1.93e-14
Node	NUAK1	2.22e-19	0.263102	0.222	0.083	7.47e-15
Node	TMEM150A	5.86e-18	0.262618	0.239	0.098	1.97e-13
Node	IKBIP	5.16e-11	0.262559	0.372	0.221	1.73e-06
Node	BLVRA	3.91e-18	0.262428	0.275	0.118	1.31e-13
Node	UCP2	1.01e-15	0.262273	0.328	0.161	3.39e-11
Node	FKBP4	4.61e-10	0.262129	0.553	0.379	1.55e-05
Node	SEC24D	9.39e-28	0.261429	0.194	0.055	3.15e-23
Node	ACTG1	1.18e-17	0.261162	1	0.999	3.96e-13
Node	ADRM1	2.44e-09	0.260713	0.564	0.394	8.18e-05
Node	SRSF8	7.86e-34	0.260276	0.203	0.051	2.64e-29
Node	SVIL	7.55e-10	0.260253	0.356	0.217	2.54e-05
Node	MT1X	3.3e-09	0.26011	0.511	0.341	0.000111
Node	APCDD1	5.55e-22	0.25988	0.183	0.058	1.86e-17
Node	EPS8	2.64e-38	0.259847	0.175	0.036	8.85e-34
Node	ARL1	3.07e-10	0.259802	0.422	0.265	1.03e-05
Node	MNX1-AS1	2.28e-244	0.259084	0.125	0.001	7.64e-240
Node	CIB2	1.03e-11	0.259012	0.419	0.252	3.46e-07
Node	DHRS3	8.11e-144	0.259003	0.133	0.004	2.72e-139
Node	PTCH1	1.91e-09	0.258971	0.342	0.204	6.41e-05
Node	HERPUD1	1.62e-13	0.25896	0.261	0.128	5.45e-09
Node	GAS6	2.56e-28	0.258328	0.167	0.042	8.6e-24
Node	RNF220	2.8e-12	0.258053	0.328	0.178	9.39e-08
Node	KRT10	3.97e-09	0.257013	0.667	0.505	0.000133
Node	EIF4A3	1.3e-08	0.256801	0.647	0.484	0.000437
Node	SOD1	1.35e-10	0.25532	0.903	0.843	4.54e-06
Node	SCARB2	1.45e-11	0.254865	0.369	0.212	4.88e-07
Node	LRRC8A	1.04e-12	0.254733	0.286	0.147	3.49e-08
Node	DAPK1	5.39e-15	0.254229	0.286	0.135	1.81e-10
Node	POMP	1.92e-09	0.253813	0.936	0.848	6.43e-05
Node	EPAS1	2.23e-133	0.253445	0.125	0.004	7.49e-129
Node	NORAD	1.17e-08	0.253392	0.519	0.359	0.000391
Node	ZEB1	2.18e-17	0.253114	0.311	0.144	7.33e-13
Node	YIF1A	2.97e-09	0.25311	0.483	0.328	9.96e-05
Node	SLC25A4	1.26e-12	0.252688	0.286	0.147	4.24e-08
Node	PDE5A	1.24e-46	0.252523	0.153	0.024	4.16e-42
Node	TMBIM6	6.55e-09	0.252431	0.914	0.8	0.00022
Node	ERBB2	1.07e-16	0.252336	0.267	0.118	3.59e-12
Node	STMN2	4.05e-10	0.251355	0.192	0.093	1.36e-05
Node	SLC20A1	3.64e-15	0.251309	0.317	0.157	1.22e-10
Node	NUDT16L1	1.93e-09	0.251053	0.392	0.246	6.46e-05
Node	AL591030.1	1.91e-94	0.250968	0.131	0.008	6.43e-90
Node	CAPNS1	8.78e-11	0.250779	0.686	0.478	2.95e-06
Node	APLNR	3.48e-15	0.250757	0.575	0.335	1.17e-10
Node	MRPL20	9.42e-09	0.2502	0.842	0.704	0.000316
NMP	HOXB-AS3	1.59e-144	2.29055	0.962	0.222	5.34e-140
NMP	MSGN1	3.6e-192	1.56053	0.673	0.065	1.21e-187
NMP	HOXB9	0	1.50635	0.692	0.023	0
NMP	CDX1	9.05e-112	1.41429	0.811	0.165	3.04e-107
NMP	RSPO3	7.88e-51	1.38068	0.811	0.343	2.64e-46
NMP	TBX6	2.32e-115	1.23155	0.774	0.139	7.8e-111
NMP	CRABP2	8.27e-52	1.20077	0.987	0.768	2.78e-47
NMP	FGF17	1.19e-116	1.10084	0.553	0.07	3.98e-112
NMP	HOXA-AS3	2.77e-250	1.08085	0.566	0.033	9.29e-246
NMP	RBP1	9.79e-53	1.07479	0.994	0.822	3.29e-48
NMP	HES7	9.55e-89	1.04938	0.642	0.114	3.21e-84
NMP	APLNR	4.58e-50	1.03755	0.855	0.335	1.54e-45
NMP	FGF3	0	1.01337	0.434	0.011	0
NMP	WNT5A	1.22e-44	0.890348	0.673	0.223	4.11e-40
NMP	GLUL	2.27e-29	0.866683	0.931	0.607	7.62e-25
NMP	CDX2	1.03e-110	0.864564	0.528	0.066	3.45e-106
NMP	CALM1	2.21e-49	0.857743	0.994	0.909	7.41e-45
NMP	CITED1	1.41e-58	0.810252	0.509	0.106	4.74e-54
NMP	GYPC	8.53e-25	0.788597	0.862	0.565	2.86e-20
NMP	DUSP6	3.43e-36	0.781486	0.824	0.358	1.15e-31
NMP	DDX21	1.17e-31	0.767391	0.855	0.425	3.91e-27
NMP	NOP56	8.41e-26	0.767097	0.956	0.66	2.82e-21
NMP	PDLIM1	5.22e-41	0.762616	0.579	0.173	1.75e-36
NMP	VAMP8	7.96e-87	0.75365	0.635	0.111	2.67e-82
NMP	DLL1	8.02e-52	0.743494	0.616	0.155	2.69e-47
NMP	LMO4	1.71e-18	0.731584	0.862	0.567	5.74e-14
NMP	HOXB8	2.21e-150	0.731392	0.509	0.045	7.41e-146
NMP	CHCHD10	5.14e-29	0.729418	0.78	0.367	1.73e-24
NMP	MSX1	8.26e-26	0.715231	0.528	0.198	2.77e-21
NMP	CYCS	2.37e-22	0.693665	0.906	0.657	7.96e-18
NMP	CA4	1.79e-84	0.692419	0.503	0.073	5.99e-80
NMP	PCDH19	7.88e-26	0.689564	0.704	0.304	2.65e-21
NMP	ENO1	3.08e-37	0.686986	1	0.925	1.03e-32
NMP	KHDRBS3	3.48e-21	0.682536	0.755	0.402	1.17e-16
NMP	COTL1	3.73e-22	0.682513	0.906	0.601	1.25e-17
NMP	CACHD1	5.17e-29	0.680619	0.61	0.237	1.74e-24
NMP	SERPINE2	1.48e-29	0.680494	0.673	0.274	4.99e-25
NMP	DUSP5	1.32e-59	0.67364	0.465	0.089	4.45e-55
NMP	DLL3	2.05e-32	0.66109	0.698	0.255	6.88e-28
NMP	WWC2	1.16e-25	0.660812	0.679	0.298	3.91e-21
NMP	FKBP1A	3.5e-21	0.648661	0.925	0.639	1.17e-16
NMP	RND3	1.86e-33	0.635944	0.522	0.162	6.25e-29
NMP	MFGE8	5.56e-18	0.635318	0.748	0.415	1.87e-13
NMP	BOLA3	6.45e-20	0.624581	0.748	0.401	2.17e-15
NMP	SRM	2.24e-20	0.620786	0.881	0.551	7.51e-16
NMP	TNNT1	9.07e-17	0.617767	0.849	0.558	3.05e-12
NMP	PA2G4	1.29e-24	0.617324	0.969	0.833	4.33e-20
NMP	C1QBP	1.24e-25	0.612282	0.994	0.832	4.15e-21
NMP	TOMM40	7.35e-19	0.609983	0.774	0.44	2.47e-14
NMP	NEFM	2.75e-21	0.600941	0.453	0.166	9.24e-17
NMP	HOXD1	1.48e-68	0.589369	0.377	0.052	4.98e-64
NMP	PTCH1	1.14e-27	0.584916	0.572	0.204	3.83e-23
NMP	RANBP1	6.65e-28	0.576824	0.994	0.915	2.23e-23
NMP	NME1	6.84e-23	0.576294	0.981	0.767	2.3e-18
NMP	FKBP4	7.56e-19	0.576076	0.723	0.38	2.54e-14
NMP	RNF24	3.38e-29	0.568929	0.553	0.187	1.14e-24
NMP	PHLDA2	1.3e-65	0.565834	0.371	0.051	4.38e-61
NMP	DKC1	7.19e-19	0.559278	0.761	0.41	2.41e-14
NMP	EIF1AX	1.92e-24	0.555565	1	0.935	6.45e-20
NMP	ENPP2	9.03e-32	0.554457	0.415	0.111	3.03e-27
NMP	RAP2B	4.41e-21	0.553918	0.648	0.292	1.48e-16
NMP	SLIT2	1.76e-22	0.551886	0.509	0.194	5.92e-18
NMP	WFDC2	1.49e-34	0.537843	0.314	0.065	5.02e-30
NMP	OLFM3	7.6e-24	0.536161	0.472	0.166	2.55e-19
NMP	FOXB1	3e-41	0.531692	0.478	0.115	1.01e-36
NMP	AMD1	6e-17	0.52744	0.774	0.443	2.02e-12
NMP	WNT3A	7.63e-87	0.525477	0.302	0.027	2.56e-82
NMP	RRM2	5.88e-17	0.520454	0.767	0.443	1.98e-12
NMP	TOMM5	8.12e-18	0.518453	0.975	0.778	2.73e-13
NMP	EIF5A	5.07e-18	0.497193	0.987	0.876	1.7e-13
NMP	ODC1	1.75e-16	0.494448	0.918	0.615	5.89e-12
NMP	SRSF7	2e-16	0.491532	0.962	0.847	6.73e-12
NMP	PPP1R14B	2.25e-19	0.491462	0.994	0.869	7.56e-15
NMP	PLXNA2	3.18e-20	0.49102	0.522	0.211	1.07e-15
NMP	PAK1IP1	1.47e-18	0.489306	0.547	0.24	4.93e-14
NMP	LFNG	4.18e-22	0.486465	0.465	0.164	1.4e-17
NMP	REXO2	1.42e-14	0.48268	0.748	0.42	4.77e-10
NMP	GSPT1	1.29e-10	0.478559	0.792	0.521	4.32e-06
NMP	PPIB	2.57e-17	0.477462	0.994	0.866	8.63e-13
NMP	FGF4	1.3e-289	0.475247	0.214	0.002	4.37e-285
NMP	ADRM1	1.64e-12	0.474612	0.679	0.395	5.5e-08
NMP	WDR43	1.14e-14	0.473709	0.679	0.374	3.83e-10
NMP	ITPR1	1.05e-18	0.473056	0.39	0.142	3.54e-14
NMP	NQO1	3.81e-27	0.472255	0.371	0.101	1.28e-22
NMP	EIF4A3	5.5e-12	0.47103	0.742	0.486	1.85e-07
NMP	GSTO1	5.86e-15	0.467175	0.73	0.408	1.97e-10
NMP	PRELID1	8.58e-15	0.465041	0.981	0.781	2.88e-10
NMP	PGRMC1	1.56e-14	0.46396	0.918	0.703	5.23e-10
NMP	MEST	1.02e-17	0.463587	0.981	0.786	3.41e-13
NMP	NCL	6.87e-16	0.460112	1	0.975	2.31e-11
NMP	MAD2L1	1.61e-12	0.460101	0.843	0.568	5.41e-08
NMP	SP5	4.78e-23	0.456477	0.415	0.133	1.61e-18
NMP	CD3EAP	6.75e-25	0.454102	0.428	0.136	2.27e-20
NMP	PPA1	5.68e-12	0.453635	0.943	0.684	1.91e-07
NMP	NUDT15	8.74e-15	0.453511	0.654	0.342	2.94e-10
NMP	GREB1L	1.25e-13	0.450796	0.648	0.343	4.2e-09
NMP	ENC1	1.63e-18	0.4497	0.403	0.148	5.48e-14
NMP	FGF18	7.21e-22	0.449462	0.321	0.091	2.42e-17
NMP	MRPL12	8.88e-15	0.449308	0.755	0.409	2.98e-10
NMP	ROCK2	7.01e-14	0.448488	0.591	0.302	2.35e-09
NMP	GSN	6.86e-17	0.446789	0.484	0.203	2.3e-12
NMP	WNT8A	5.6e-103	0.445666	0.245	0.015	1.88e-98
NMP	CCT2	3.44e-16	0.443926	0.981	0.856	1.16e-11
NMP	GMNN	1.74e-13	0.443836	0.868	0.551	5.86e-09
NMP	CYP51A1	4.31e-11	0.441733	0.843	0.628	1.45e-06
NMP	ARPC2	9.29e-12	0.441119	0.969	0.783	3.12e-07
NMP	GNL3	9.91e-13	0.440679	0.755	0.443	3.33e-08
NMP	LTV1	5.48e-18	0.440015	0.541	0.235	1.84e-13
NMP	FZD10	6.88e-39	0.43917	0.396	0.087	2.31e-34
NMP	EIF3J	2.41e-12	0.436745	0.849	0.568	8.09e-08
NMP	GPATCH4	7.31e-14	0.436598	0.673	0.367	2.46e-09
NMP	CTPS1	1.02e-11	0.436458	0.56	0.3	3.41e-07
NMP	NIFK	5.58e-12	0.434177	0.805	0.498	1.87e-07
NMP	FGF8	1.49e-56	0.431966	0.314	0.043	4.99e-52
NMP	TYMS	1.6e-11	0.431385	0.906	0.68	5.39e-07
NMP	LDHA	4.16e-11	0.430091	0.874	0.611	1.4e-06
NMP	ETV4	1.12e-33	0.429101	0.314	0.066	3.77e-29
NMP	MYL9	8.84e-14	0.428664	0.566	0.278	2.97e-09
NMP	NME2	2.39e-22	0.427935	1	0.985	8.02e-18
NMP	PGAM1	5.29e-10	0.426995	0.774	0.525	1.77e-05
NMP	NES	9.04e-09	0.425688	0.899	0.702	0.000304
NMP	VWA2	5.92e-47	0.425407	0.289	0.044	1.99e-42
NMP	ANOS1	3.26e-22	0.424333	0.547	0.203	1.09e-17
NMP	HES6	1.58e-27	0.423048	0.283	0.064	5.29e-23
NMP	TTYH1	5.61e-32	0.420255	0.277	0.055	1.88e-27
NMP	UTP14A	4.55e-11	0.419503	0.585	0.329	1.53e-06
NMP	ALPL	1.12e-17	0.419123	0.421	0.161	3.77e-13
NMP	PDCD5	6.01e-12	0.415488	0.969	0.766	2.02e-07
NMP	LYAR	1.95e-13	0.415189	0.597	0.309	6.56e-09
NMP	TNFRSF11A	2.92e-95	0.414495	0.233	0.014	9.82e-91
NMP	UPP1	1.33e-21	0.414469	0.39	0.126	4.45e-17
NMP	RRP9	2.36e-22	0.411254	0.459	0.159	7.93e-18
NMP	POLR3K	1.37e-13	0.410377	0.61	0.312	4.59e-09
NMP	PUM3	3.97e-12	0.409219	0.585	0.313	1.33e-07
NMP	PNO1	1.12e-14	0.408247	0.478	0.212	3.76e-10
NMP	SKA1	1.23e-16	0.407542	0.358	0.133	4.13e-12
NMP	NOP58	9.49e-12	0.407168	0.824	0.508	3.18e-07
NMP	HOXB3	3.84e-11	0.405354	0.579	0.321	1.29e-06
NMP	PSMA7	9.71e-13	0.404811	0.994	0.932	3.26e-08
NMP	ABLIM1	6.27e-16	0.403809	0.459	0.193	2.1e-11
NMP	ACAT2	1.56e-10	0.403459	0.906	0.709	5.25e-06
NMP	EEF1E1	1.51e-09	0.402411	0.673	0.421	5.06e-05
NMP	GTPBP4	1.89e-11	0.401702	0.679	0.388	6.35e-07
NMP	CTBP2	5.81e-09	0.40085	0.704	0.482	0.000195
NMP	SLC1A5	8.04e-14	0.400039	0.541	0.262	2.7e-09
NMP	NOP16	1.14e-18	0.39954	0.44	0.166	3.82e-14
NMP	FTL	2.73e-16	0.397864	1	1	9.16e-12
NMP	L1TD1	5.74e-29	0.397653	0.245	0.048	1.93e-24
NMP	TUBA1C	1.54e-08	0.396221	0.742	0.488	0.000517
NMP	CCT6A	2.42e-11	0.395955	0.962	0.822	8.12e-07
NMP	MRTO4	1.26e-12	0.394964	0.673	0.356	4.24e-08
NMP	SLIRP	3.35e-11	0.392729	0.994	0.887	1.12e-06
NMP	CCT5	1.29e-11	0.391143	0.962	0.818	4.32e-07
NMP	FSCN1	1.2e-09	0.390753	0.887	0.677	4.04e-05
NMP	RCN2	1.12e-10	0.389235	0.95	0.82	3.77e-06
NMP	KNOP1	6.18e-10	0.388595	0.836	0.597	2.08e-05
NMP	HOXC8	3.92e-176	0.38676	0.208	0.005	1.32e-171
NMP	CALR	5.94e-10	0.386175	0.975	0.896	2e-05
NMP	MTFP1	7.39e-15	0.384947	0.421	0.177	2.48e-10
NMP	POU5F1	3.26e-15	0.382457	0.535	0.241	1.09e-10
NMP	NIP7	7.09e-17	0.382401	0.528	0.221	2.38e-12
NMP	CBR1	6.73e-13	0.382058	0.459	0.208	2.26e-08
NMP	HPRT1	2.55e-11	0.380789	0.604	0.322	8.55e-07
NMP	CLDN6	1.58e-28	0.380548	0.302	0.069	5.31e-24
NMP	NANS	1.34e-11	0.37897	0.61	0.327	4.5e-07
NMP	PSMG1	5.85e-09	0.376364	0.597	0.372	0.000196
NMP	SNCG	4.09e-23	0.376182	0.377	0.113	1.37e-18
NMP	EBNA1BP2	1.3e-09	0.375869	0.604	0.351	4.36e-05
NMP	GTF3A	1.37e-08	0.37536	0.786	0.522	0.000461
NMP	SLC39A1	5.05e-13	0.370029	0.591	0.291	1.69e-08
NMP	STOML2	7.15e-10	0.369778	0.931	0.703	2.4e-05
NMP	H2AFX	2.95e-11	0.369018	0.78	0.489	9.9e-07
NMP	NOLC1	1.24e-11	0.368551	0.623	0.335	4.16e-07
NMP	TXN	5.03e-11	0.367929	1	0.907	1.69e-06
NMP	PAICS	3.99e-08	0.365538	0.918	0.701	0.00134027
NMP	GADD45GIP1	1.68e-09	0.365437	0.906	0.716	5.63e-05
NMP	TIMM50	1.1e-11	0.365061	0.579	0.301	3.71e-07
NMP	CST2	2.52e-27	0.36446	0.189	0.032	8.46e-23
NMP	SNAI1	1.09e-50	0.364188	0.226	0.026	3.65e-46
NMP	EMG1	1.51e-15	0.363374	0.509	0.222	5.07e-11
NMP	SLC2A1	1.55e-18	0.362331	0.365	0.124	5.2e-14
NMP	MT1X	1.1e-09	0.362025	0.591	0.344	3.68e-05
NMP	NOL7	4.36e-08	0.361255	0.868	0.628	0.00146333
NMP	HNRNPAB	2.72e-11	0.359779	0.981	0.855	9.13e-07
NMP	NAA50	2.84e-09	0.357004	0.604	0.362	9.54e-05
NMP	ESF1	2.13e-11	0.356317	0.717	0.411	7.15e-07
NMP	TUBB4B	5.09e-09	0.35583	0.893	0.674	0.000171
NMP	NOC3L	1.96e-15	0.355438	0.509	0.218	6.59e-11
NMP	PRDX3	3.96e-08	0.355138	0.824	0.598	0.0013285
NMP	ANP32A	4.07e-09	0.35453	0.969	0.862	0.000137
NMP	PSMB5	2.8e-12	0.353006	0.981	0.924	9.4e-08
NMP	COPRS	7.62e-09	0.35279	0.723	0.459	0.000256
NMP	PCNA	1.32e-06	0.351644	0.755	0.54	0.0441994
NMP	TXNRD1	1.16e-07	0.351491	0.585	0.363	0.00388366
NMP	SNRPG	3.91e-10	0.350534	0.987	0.88	1.31e-05
NMP	TIMM8A	1.34e-14	0.3499	0.428	0.176	4.5e-10
NMP	PSMD7	2.23e-08	0.349059	0.937	0.68	0.000747
NMP	APLP2	4.53e-10	0.347822	0.899	0.685	1.52e-05
NMP	PNP	4.43e-21	0.346891	0.371	0.116	1.49e-16
NMP	CNDP2	1.39e-09	0.346094	0.516	0.278	4.68e-05
NMP	SNRPD1	5.14e-11	0.346039	1	0.889	1.72e-06
NMP	UQCRQ	1.25e-10	0.345589	0.943	0.711	4.21e-06
NMP	SYNCRIP	4.4e-07	0.345461	0.893	0.66	0.0147645
NMP	ISOC2	4.62e-15	0.345278	0.497	0.213	1.55e-10
NMP	YARS	2.67e-09	0.345191	0.547	0.31	8.96e-05
NMP	ABCE1	2.02e-09	0.344983	0.667	0.405	6.78e-05
NMP	MLEC	1.16e-07	0.343339	0.83	0.587	0.00388843
NMP	DHCR24	3.6e-07	0.343205	0.553	0.349	0.0120912
NMP	CYYR1	3.83e-12	0.342073	0.522	0.26	1.29e-07
NMP	ASS1	6.02e-13	0.341777	0.409	0.176	2.02e-08
NMP	MLXIP	3.89e-12	0.341752	0.384	0.167	1.31e-07
NMP	SPRY1	2.71e-15	0.341209	0.421	0.165	9.1e-11
NMP	GRPEL1	2.84e-10	0.340593	0.453	0.225	9.54e-06
NMP	DDX18	8.91e-10	0.340106	0.843	0.6	2.99e-05
NMP	PRDX1	2.73e-14	0.338859	1	0.981	9.18e-10
NMP	EXOSC7	4.85e-08	0.338779	0.597	0.365	0.00162796
NMP	DCAF13	3.14e-07	0.338165	0.723	0.474	0.0105485
NMP	TAGLN2	4.35e-13	0.337281	0.472	0.22	1.46e-08
NMP	BRIX1	1.1e-10	0.336746	0.61	0.329	3.7e-06
NMP	PRIMA1	9.25e-40	0.333942	0.208	0.027	3.11e-35
NMP	VDAC1	3.9e-08	0.333763	0.893	0.712	0.00130981
NMP	TFAM	1.3e-07	0.333637	0.73	0.494	0.00437453
NMP	HES5	2.09e-20	0.333458	0.107	0.014	7.01e-16
NMP	EIF2S1	1.61e-08	0.332833	0.66	0.39	0.000541
NMP	DNAJC2	1.57e-07	0.332595	0.579	0.361	0.00525751
NMP	LDHB	6.04e-17	0.332396	1	0.988	2.03e-12
NMP	SNRNP40	5.36e-10	0.332181	0.736	0.444	1.8e-05
NMP	TTC39B	1.87e-23	0.332012	0.239	0.053	6.29e-19
NMP	HOXC4	2.96e-56	0.330494	0.157	0.011	9.95e-52
NMP	C12orf45	6.04e-09	0.330385	0.585	0.349	0.000203
NMP	TIMM13	1.04e-07	0.329591	0.931	0.784	0.00347741
NMP	DSP	6.08e-07	0.326108	0.906	0.798	0.020408
NMP	DUS1L	4.17e-12	0.325873	0.535	0.26	1.4e-07
NMP	OAZ1	6.06e-08	0.325714	0.975	0.896	0.00203487
NMP	TOMM6	4.69e-08	0.324825	0.981	0.832	0.00157539
NMP	ABCG1	3.64e-17	0.323235	0.314	0.102	1.22e-12
NMP	SNRPB	5.43e-08	0.32287	0.994	0.878	0.0018242
NMP	SMS	1.57e-08	0.322513	0.931	0.775	0.000528
NMP	SNRPN	3e-06	0.321903	0.824	0.611	0.100569
NMP	MGST1	1.04e-05	0.321019	0.843	0.675	0.349472
NMP	PSMD11	1.7e-08	0.320119	0.855	0.603	0.000571
NMP	MAT2A	1.52e-08	0.320046	0.723	0.464	0.000512
NMP	EXOSC5	1.31e-11	0.31989	0.447	0.21	4.41e-07
NMP	ECRG4	2.41e-13	0.31845	0.321	0.121	8.08e-09
NMP	RRS1	5.6e-12	0.317987	0.409	0.181	1.88e-07
NMP	PIMREG	3.2e-10	0.317321	0.509	0.266	1.08e-05
NMP	VRK1	4.72e-08	0.315496	0.604	0.362	0.00158447
NMP	MTHFD2	2.42e-09	0.315279	0.465	0.247	8.13e-05
NMP	SKAP2	2.21e-10	0.314425	0.629	0.34	7.42e-06
NMP	ABCF1	9.96e-06	0.314085	0.767	0.58	0.334552
NMP	CD63	5.2e-10	0.312835	0.981	0.929	1.75e-05
NMP	COA6	2.07e-09	0.312824	0.66	0.381	6.95e-05
NMP	IGDCC3	7.47e-07	0.312417	0.761	0.525	0.0250863
NMP	UNG	4.11e-10	0.312217	0.484	0.249	1.38e-05
NMP	MCM10	1.86e-09	0.312158	0.484	0.255	6.25e-05
NMP	DUSP23	1.47e-10	0.312058	0.428	0.203	4.94e-06
NMP	MRPL17	3.11e-09	0.310751	0.541	0.297	0.000104
NMP	PPAT	3.7e-10	0.310639	0.547	0.289	1.24e-05
NMP	RBFA	4.57e-09	0.310481	0.472	0.25	0.000153
NMP	DNAJB11	1.73e-09	0.310424	0.623	0.352	5.82e-05
NMP	PKIB	8.69e-07	0.309478	0.654	0.421	0.0291927
NMP	MYCN	1.72e-09	0.309421	0.516	0.276	5.79e-05
NMP	GNB4	1e-10	0.309003	0.352	0.157	3.36e-06
NMP	RAC3	2.65e-09	0.308828	0.503	0.259	8.91e-05
NMP	LRRC59	5.36e-09	0.307891	0.585	0.331	0.00018
NMP	UTP18	1.16e-09	0.307212	0.56	0.302	3.89e-05
NMP	GSTP1	1.34e-13	0.306959	1	0.995	4.5e-09
NMP	DCXR	1.16e-06	0.306807	0.648	0.42	0.0390266
NMP	GOT2	1.97e-09	0.306048	0.623	0.338	6.6e-05
NMP	TARS	1.39e-07	0.30547	0.547	0.31	0.00466861
NMP	SRSF2	3.25e-08	0.304626	0.937	0.786	0.00109291
NMP	TMED9	1.78e-07	0.303821	0.635	0.408	0.00597908
NMP	PRCP	4.1e-10	0.30361	0.491	0.25	1.38e-05
NMP	UQCRC1	6.28e-07	0.303507	0.711	0.49	0.0210888
NMP	YWHAH	1.71e-07	0.302894	0.874	0.647	0.00573728
NMP	BUD23	4.21e-09	0.302701	0.509	0.271	0.000141
NMP	PGM1	4.34e-09	0.302575	0.566	0.313	0.000146
NMP	RUVBL1	8.58e-08	0.302537	0.786	0.531	0.00287964
NMP	RRP1B	7.42e-08	0.302319	0.616	0.372	0.00249188
NMP	NDUFAF4	5.27e-11	0.301285	0.503	0.244	1.77e-06
NMP	PHGDH	1.46e-06	0.301035	0.906	0.696	0.0490164
NMP	NDUFAF8	1.48e-05	0.300737	0.717	0.526	0.498609
NMP	MRPS26	3.8e-06	0.300689	0.742	0.542	0.127509
NMP	PCOLCE2	8.74e-12	0.300583	0.377	0.162	2.93e-07
NMP	RARRES2	5.3e-35	0.300045	0.264	0.046	1.78e-30
NMP	SLC5A6	7.9e-12	0.299912	0.34	0.141	2.65e-07
NMP	EIF3A	7.18e-07	0.299672	0.962	0.87	0.0241001
NMP	DMKN	3.03e-14	0.299565	0.371	0.141	1.02e-09
NMP	SALL4	4.51e-07	0.298724	0.799	0.585	0.0151313
NMP	NTS	9.86e-11	0.298152	0.459	0.225	3.31e-06
NMP	TUBB2A	8.54e-08	0.296807	0.365	0.185	0.00286596
NMP	NUDC	2.43e-07	0.296569	0.881	0.693	0.00815315
NMP	MYBL2	3.63e-07	0.296318	0.447	0.265	0.0121936
NMP	ECI2	2.96e-08	0.296299	0.623	0.363	0.000994
NMP	COA4	1.12e-06	0.295955	0.742	0.506	0.0377324
NMP	RAD51AP1	1.49e-08	0.295773	0.528	0.298	0.000499
NMP	BOP1	5.55e-13	0.295727	0.409	0.175	1.86e-08
NMP	YWHAB	4.09e-07	0.295483	0.975	0.86	0.0137248
NMP	EIF5B	9.43e-06	0.295375	0.881	0.724	0.316682
NMP	RIOK1	1.01e-09	0.295353	0.465	0.238	3.38e-05
NMP	WDR75	7.44e-08	0.295073	0.465	0.257	0.00249748
NMP	CHORDC1	1.92e-07	0.294662	0.591	0.355	0.00645305
NMP	URAD	4.85e-66	0.294448	0.189	0.014	1.63e-61
NMP	KRR1	5.49e-08	0.294182	0.61	0.355	0.00184315
NMP	PSTPIP1	3.26e-31	0.293848	0.182	0.027	1.1e-26
NMP	PARK7	1.43e-07	0.293677	1	0.932	0.00481443
NMP	PDIA3	2.84e-06	0.292816	0.931	0.766	0.0954079
NMP	CTSC	6.24e-09	0.291878	0.497	0.259	0.00021
NMP	DNAJA1	1.01e-06	0.291875	0.956	0.845	0.0339641
NMP	PHB	6.26e-06	0.291858	0.906	0.731	0.210352
NMP	CMSS1	1.11e-06	0.291802	0.774	0.517	0.0372415
NMP	LARP1	1.18e-05	0.291764	0.629	0.43	0.394536
NMP	MRPS15	2.73e-06	0.291597	0.836	0.668	0.0915592
NMP	VAMP5	1.07e-18	0.291569	0.245	0.065	3.61e-14
NMP	PDIA6	1.01e-06	0.291106	0.956	0.87	0.0338894
NMP	PAM16	7.3e-08	0.291013	0.56	0.328	0.0024502
NMP	HAT1	1.51e-07	0.290329	0.585	0.35	0.00505711
NMP	WDR12	1.54e-09	0.289238	0.39	0.189	5.19e-05
NMP	TMEM132C	3.37e-13	0.289156	0.352	0.137	1.13e-08
NMP	SUCLG1	1.32e-08	0.289004	0.654	0.38	0.000442
NMP	RHOC	2.17e-09	0.288418	0.597	0.327	7.29e-05
NMP	PSMD1	2.23e-05	0.28827	0.799	0.604	0.749698
NMP	CACYBP	6.4e-06	0.28783	0.83	0.641	0.214914
NMP	ARL2	8.28e-07	0.287624	0.874	0.668	0.0278107
NMP	S1PR3	3.86e-10	0.286373	0.358	0.161	1.3e-05
NMP	MICOS10	4.26e-07	0.286226	0.95	0.8	0.014318
NMP	ITPA	8.69e-09	0.285916	0.453	0.234	0.000292
NMP	SLC3A2	1.32e-07	0.284737	0.516	0.291	0.00443739
NMP	BCAP31	1.89e-05	0.284488	0.61	0.414	0.634414
NMP	TPM3	4.04e-06	0.284403	0.95	0.809	0.135813
NMP	CNBP	6.2e-07	0.284235	0.937	0.764	0.0208038
NMP	DCTPP1	2.17e-07	0.28422	0.516	0.296	0.00729905
NMP	MRPL3	1.42e-06	0.28396	0.774	0.532	0.0476262
NMP	EIF2S2	5.26e-07	0.28369	0.95	0.773	0.0176783
NMP	CEBPZ	9.9e-06	0.283159	0.748	0.527	0.332513
NMP	NPM3	2.29e-08	0.28248	0.648	0.371	0.000768
NMP	MRPL15	1.11e-06	0.282417	0.698	0.47	0.0374369
NMP	VCL	2.71e-07	0.281938	0.635	0.391	0.00910952
NMP	SURF2	3.9e-08	0.281847	0.572	0.33	0.00130803
NMP	PRPF19	2.72e-07	0.281821	0.497	0.294	0.00913535
NMP	TMEM147	2.1e-07	0.281251	0.761	0.493	0.00705406
NMP	NOTCH1	2.1e-10	0.280485	0.34	0.149	7.06e-06
NMP	AC103702.1	5.77e-19	0.280292	0.302	0.089	1.94e-14
NMP	U2SURP	1.05e-05	0.279986	0.874	0.704	0.351371
NMP	SNRPA1	1.25e-06	0.279463	0.786	0.543	0.041887
NMP	EIF3B	6.53e-07	0.279382	0.673	0.449	0.0219179
NMP	HOXA3	3.93e-14	0.279322	0.245	0.078	1.32e-09
NMP	NHP2	3.16e-06	0.278484	0.931	0.757	0.106039
NMP	CLSPN	2.22e-07	0.278309	0.774	0.523	0.00745652
NMP	CSE1L	2.36e-06	0.277528	0.761	0.51	0.0793534
NMP	MRPL47	1.89e-06	0.277364	0.774	0.557	0.0635164
NMP	RBM3	4.48e-06	0.277094	0.868	0.689	0.150375
NMP	UTP20	1.19e-09	0.27623	0.415	0.202	4.01e-05
NMP	ARF1	2.62e-06	0.276206	0.78	0.576	0.0880302
NMP	AKAP12	1.08e-06	0.27607	0.843	0.65	0.0363975
NMP	SLC16A1	5.87e-07	0.276024	0.761	0.524	0.0197137
NMP	SSB	3.24e-08	0.275685	0.987	0.885	0.00108801
NMP	PTPN11	7.15e-08	0.275669	0.503	0.284	0.00240081
NMP	RRP15	2.09e-08	0.27537	0.541	0.301	0.000703
NMP	ADRA2C	3.84e-21	0.275097	0.195	0.041	1.29e-16
NMP	SPEG	1.16e-24	0.274845	0.214	0.042	3.89e-20
NMP	SUPT16H	2.05e-07	0.274811	0.956	0.841	0.00687358
NMP	EOGT	4.9e-23	0.274482	0.201	0.04	1.65e-18
NMP	TLE3	2.8e-10	0.274064	0.39	0.179	9.4e-06
NMP	NAE1	3.59e-05	0.273814	0.849	0.626	1
NMP	SDF2L1	2.02e-07	0.273138	0.478	0.266	0.00677081
NMP	CHCHD7	1.89e-08	0.273035	0.459	0.242	0.000636
NMP	DES	5.32e-36	0.273009	0.164	0.019	1.79e-31
NMP	MESP1	1.23e-12	0.272875	0.214	0.067	4.12e-08
NMP	EIF4G1	1.49e-05	0.272704	0.686	0.489	0.499759
NMP	MMP2	8.02e-05	0.272648	0.591	0.41	1
NMP	DDX1	4.84e-05	0.272332	0.792	0.636	1
NMP	MRPS34	0.000102	0.272282	0.78	0.596	1
NMP	CCT3	5.34e-08	0.27202	0.981	0.883	0.00179394
NMP	MALSU1	1.44e-05	0.271808	0.547	0.358	0.48183
NMP	PARP1	2.06e-05	0.271636	0.931	0.834	0.69181
NMP	SRPRB	3.01e-08	0.270838	0.371	0.186	0.00101023
NMP	PRPF38B	2.02e-07	0.270675	0.692	0.429	0.00677624
NMP	GARS	6.24e-06	0.269943	0.629	0.416	0.209628
NMP	TIMM17A	1.95e-07	0.269923	0.535	0.308	0.00653443
NMP	EFNB1	1.41e-15	0.269733	0.245	0.073	4.74e-11
NMP	TIMM9	1.3e-09	0.269603	0.491	0.25	4.37e-05
NMP	HACD1	2.77e-15	0.268979	0.258	0.079	9.3e-11
NMP	MRPS12	1.45e-06	0.268922	0.566	0.348	0.0485422
NMP	CNPY2	1.51e-05	0.268907	0.868	0.678	0.505666
NMP	DDX46	3.91e-06	0.268718	0.887	0.694	0.131419
NMP	IL17RD	2.75e-11	0.268343	0.258	0.096	9.24e-07
NMP	LIMD2	6.07e-07	0.26803	0.566	0.342	0.0203936
NMP	NAA15	3.41e-06	0.267369	0.491	0.295	0.114651
NMP	DDX10	1.03e-07	0.267358	0.434	0.24	0.00346186
NMP	ATAD2	8.75e-08	0.266687	0.459	0.255	0.00293691
NMP	EMC6	1.89e-05	0.265814	0.711	0.507	0.633243
NMP	GLRX2	3.68e-07	0.265559	0.333	0.173	0.0123488
NMP	SMIM4	2.2e-05	0.265482	0.478	0.307	0.737024
NMP	NTMT1	1.52e-08	0.265337	0.491	0.267	0.00051
NMP	NAA20	9.23e-09	0.264905	0.491	0.265	0.00031
NMP	HOXB4	7.75e-09	0.264639	0.484	0.252	0.00026
NMP	ENOPH1	1.54e-10	0.264552	0.396	0.177	5.18e-06
NMP	POMP	5.02e-07	0.264333	0.969	0.849	0.0168421
NMP	ZC3H15	8.35e-06	0.264108	0.862	0.686	0.280265
NMP	HAPLN3	1.55e-12	0.263874	0.447	0.19	5.21e-08
NMP	HIGD1A	1.23e-07	0.263798	0.509	0.281	0.00414399
NMP	SDC1	2.48e-12	0.263641	0.245	0.085	8.34e-08
NMP	EIF6	3e-06	0.263283	0.679	0.437	0.100893
NMP	ZBTB38	4.17e-07	0.262737	0.371	0.197	0.0140082
NMP	PRMT1	1.89e-06	0.262509	0.969	0.859	0.0634596
NMP	ANP32B	9.84e-08	0.262321	0.994	0.919	0.00330277
NMP	RDX	6.92e-05	0.261906	0.855	0.669	1
NMP	RAN	4.39e-10	0.261877	1	0.985	1.47e-05
NMP	DUT	2.14e-06	0.26156	0.956	0.743	0.0717271
NMP	RSL1D1	3.99e-05	0.26089	0.811	0.635	1
NMP	TATDN1	6.01e-06	0.26083	0.516	0.327	0.201725
NMP	UQCC3	4.87e-08	0.260505	0.56	0.31	0.00163666
NMP	DNAJA2	7.41e-06	0.260471	0.642	0.424	0.248803
NMP	PSMD14	9.01e-06	0.260361	0.767	0.524	0.302512
NMP	SLC25A37	1.02e-06	0.260053	0.484	0.286	0.0342708
NMP	PERP	5.33e-05	0.259877	0.799	0.595	1
NMP	MIXL1	1.75e-22	0.259728	0.201	0.041	5.87e-18
NMP	MEA1	2.54e-05	0.259102	0.66	0.444	0.85171
NMP	RAP2C	7.87e-10	0.25842	0.277	0.115	2.64e-05
NMP	SET	6.2e-10	0.258103	1	0.992	2.08e-05
NMP	LRRC1	4.35e-25	0.258067	0.201	0.037	1.46e-20
NMP	ARPC5L	3.16e-05	0.257669	0.566	0.388	1
NMP	SF3A3	7e-06	0.257158	0.686	0.475	0.235025
NMP	DYNLL2	2.24e-06	0.257136	0.516	0.306	0.0750793
NMP	SNRPF	1.45e-07	0.256992	1	0.953	0.00486058
NMP	DENR	6.44e-05	0.256787	0.767	0.568	1
NMP	SFRP2	4.95e-09	0.256787	0.296	0.13	0.000166
NMP	PPP1R14C	1.39e-26	0.256742	0.214	0.039	4.66e-22
NMP	MDH2	6.38e-06	0.256329	0.818	0.609	0.214171
NMP	FARSB	6.2e-09	0.256104	0.409	0.203	0.000208
NMP	NDUFB2	6.06e-06	0.255355	1	0.9	0.203566
NMP	JAM3	1.19e-07	0.255108	0.39	0.204	0.0039995
NMP	CCT7	1.35e-05	0.25472	0.918	0.735	0.451971
NMP	ARHGDIA	9.94e-06	0.254545	0.585	0.372	0.333655
NMP	HSBP1	7.8e-07	0.254522	0.994	0.902	0.0262049
NMP	WNT5B	2.87e-25	0.253725	0.182	0.031	9.64e-21
NMP	DANCR	1.08e-05	0.25369	0.893	0.723	0.362611
NMP	MAGOHB	2.95e-05	0.253532	0.604	0.41	0.990926
NMP	PSMD12	5.06e-06	0.253255	0.673	0.461	0.169743
NMP	PNPT1	7.9e-09	0.253167	0.428	0.212	0.000265
NMP	UCHL3	3.89e-07	0.253106	0.591	0.347	0.0130614
NMP	C7orf50	2.98e-06	0.252981	0.591	0.364	0.1002
NMP	FEN1	6.03e-07	0.252572	0.616	0.379	0.0202327
NMP	GGA2	2.88e-08	0.252111	0.371	0.184	0.000969
NMP	MRPL20	1.13e-05	0.251118	0.862	0.706	0.378752
NMP	SIVA1	5.06e-05	0.251116	0.906	0.71	1
NMP	POP7	2.1e-05	0.25101	0.597	0.409	0.705293
NMP	GCSH	3.51e-05	0.250825	0.912	0.732	1
NMP	MRPL58	2.38e-08	0.25009	0.421	0.217	0.0008
Gut	SAT1	9.14e-24	2.92501	1	0.488	3.07e-19
Gut	FGF17	1.75e-72	2.34752	0.875	0.075	5.88e-68
Gut	HOXB-AS3	1e-28	2.34512	0.938	0.231	3.36e-24
Gut	FN1	8.61e-15	2.23778	0.969	0.539	2.89e-10
Gut	LY6G6D	2.12e-108	2.21997	0.812	0.04	7.12e-104
Gut	EPCAM	1.23e-222	2.19868	0.844	0.02	4.13e-218
Gut	HOXB9	4.75e-169	2.11663	0.906	0.031	1.6e-164
Gut	RCN2	9.23e-21	2.09229	1	0.821	3.1e-16
Gut	FOXJ1	5.57e-114	2.06737	0.625	0.022	1.87e-109
Gut	CDX2	3.89e-73	1.82608	0.875	0.07	1.31e-68
Gut	CYP26A1	0	1.80259	0.531	0.002	0
Gut	HOXC8	0	1.77365	0.75	0.006	0
Gut	FGF8	3.31e-63	1.71855	0.656	0.045	1.11e-58
Gut	HOXA-AS3	9.52e-72	1.62413	0.656	0.039	3.19e-67
Gut	VAMP8	1.01e-39	1.61458	0.844	0.117	3.38e-35
Gut	KRT18	7.8e-15	1.61378	0.969	0.634	2.62e-10
Gut	MFGE8	9.52e-10	1.56687	0.781	0.419	3.2e-05
Gut	SCG5	8.71e-28	1.56184	0.844	0.174	2.93e-23
Gut	TGFBI	3.98e-17	1.5503	0.688	0.174	1.34e-12
Gut	CRYM	0	1.54137	0.688	0.005	0
Gut	PRSS2	6.28e-88	1.53202	0.594	0.025	2.11e-83
Gut	CDX1	1.05e-29	1.529	0.875	0.172	3.51e-25
Gut	DSP	2.94e-15	1.51427	1	0.799	9.87e-11
Gut	SLC7A11	2.09e-40	1.487	0.719	0.081	7e-36
Gut	RAB3B	1.7e-36	1.48427	0.656	0.074	5.71e-32
Gut	C9orf24	8.96e-64	1.47688	0.5	0.025	3.01e-59
Gut	HOXB8	2.34e-81	1.46579	0.781	0.05	7.87e-77
Gut	SLC39A8	1.37e-37	1.46552	0.719	0.092	4.6e-33
Gut	WNT5B	1.65e-115	1.44348	0.75	0.031	5.54e-111
Gut	URAD	9.23e-148	1.43899	0.594	0.015	3.1e-143
Gut	FBLN2	3.2e-75	1.42778	0.688	0.041	1.07e-70
Gut	HES7	2e-21	1.41178	0.656	0.121	6.7e-17
Gut	APELA	6.77e-111	1.39567	0.5	0.014	2.27e-106
Gut	ODC1	3.31e-12	1.38037	0.969	0.618	1.11e-07
Gut	UCHL1	1.28e-11	1.27578	0.938	0.67	4.31e-07
Gut	FTL	1.01e-17	1.27524	1	1	3.41e-13
Gut	PPP1R14C	3.5e-49	1.2582	0.562	0.04	1.17e-44
Gut	SPINT2	9.71e-25	1.25291	0.75	0.141	3.26e-20
Gut	BEX1	2.55e-10	1.24198	0.906	0.516	8.55e-06
Gut	PHLDA2	1.63e-40	1.19625	0.594	0.054	5.47e-36
Gut	SLIT2	1.18e-11	1.19126	0.625	0.197	3.95e-07
Gut	CDH2	3.82e-11	1.16924	0.906	0.589	1.28e-06
Gut	WNT3A	1.61e-61	1.15765	0.531	0.029	5.42e-57
Gut	ARSE	9.13e-58	1.15761	0.531	0.031	3.07e-53
Gut	DIPK2A	5.02e-22	1.14918	0.594	0.098	1.69e-17
Gut	PDIA4	1.27e-10	1.146	0.906	0.484	4.28e-06
Gut	GSN	2.76e-19	1.13947	0.812	0.205	9.28e-15
Gut	PERP	3.72e-10	1.13308	0.875	0.597	1.25e-05
Gut	FRZB	1.82e-13	1.13257	0.719	0.214	6.11e-09
Gut	WFDC2	1.58e-36	1.10693	0.625	0.067	5.31e-32
Gut	MLEC	1.03e-10	1.10518	0.875	0.59	3.44e-06
Gut	MCOLN3	3.38e-50	1.10498	0.5	0.031	1.13e-45
Gut	CD63	7.88e-15	1.08821	1	0.93	2.65e-10
Gut	DSC2	4.73e-11	1.08622	0.75	0.297	1.59e-06
Gut	TAGLN2	6.34e-16	1.07865	0.781	0.222	2.13e-11
Gut	TM7SF2	4.73e-42	1.0782	0.688	0.071	1.59e-37
Gut	TPM1	3.18e-08	1.06948	0.938	0.771	0.00106899
Gut	EPHA4	1.38e-12	1.05716	0.969	0.438	4.62e-08
Gut	FOXA2	7.09e-49	1.04498	0.469	0.028	2.38e-44
Gut	CAPN9	6.7e-72	1.04414	0.438	0.017	2.25e-67
Gut	PTK7	7.01e-11	1.02035	0.719	0.29	2.35e-06
[truncated: 662 more rows]

## Sheet: S3 Human gastruloid 72hrs
cluster	gene	p_val	avg_log2FC	pct in cluster	pct in other	p_val_adj
Cardiac	COL3A1	0	2.33885	0.528	0.12	0
Cardiac	KRT19	0	2.07429	0.797	0.319	0
Cardiac	COL1A1	0	1.95287	0.443	0.071	0
Cardiac	TMEM88	0	1.83732	0.734	0.286	0
Cardiac	FAM89A	0	1.81294	0.666	0.195	0
Cardiac	RGS5	0	1.80574	0.3	0.025	0
Cardiac	PBX3	0	1.76725	0.498	0.128	0
Cardiac	LIX1	0	1.7544	0.823	0.308	0
Cardiac	PRRX1	0	1.66854	0.386	0.051	0
Cardiac	HAND1	0	1.6584	0.412	0.073	0
Cardiac	CTSV	0	1.60849	0.439	0.133	0
Cardiac	PLSCR5	0	1.60838	0.352	0.028	0
Cardiac	RHOBTB3	0	1.58641	0.464	0.138	0
Cardiac	RUNX1T1	0	1.54112	0.38	0.053	0
Cardiac	TNC	0	1.53467	0.294	0.019	0
Cardiac	BMP5	0	1.46033	0.324	0.047	0
Cardiac	PKP2	0	1.43355	0.375	0.068	0
Cardiac	IFITM3	0	1.43332	0.651	0.304	0
Cardiac	GUCY1A1	0	1.43177	0.282	0.026	0
Cardiac	RGS4	0	1.42726	0.278	0.024	0
Cardiac	PDGFRA	0	1.38692	0.704	0.356	0
Cardiac	TPM1	0	1.35334	0.837	0.595	0
Cardiac	VIM	0	1.34685	0.992	0.971	0
Cardiac	PCDH7	0	1.30386	0.299	0.038	0
Cardiac	NID2	0	1.2988	0.345	0.069	0
Cardiac	LUM	6.1e-246	1.2968	0.218	0.028	2.05e-241
Cardiac	CPE	8.52e-214	1.28399	0.369	0.137	2.86e-209
Cardiac	TNNI1	1.26e-281	1.28264	0.222	0.021	4.24e-277
Cardiac	PTPN13	7.88e-295	1.24952	0.561	0.264	2.65e-290
Cardiac	IRX3	2.05e-287	1.2203	0.403	0.123	6.89e-283
Cardiac	ATF7IP2	1.75e-217	1.19936	0.383	0.141	5.86e-213
Cardiac	BST2	4.67e-180	1.18055	0.382	0.165	1.57e-175
Cardiac	MEIS1	5.2e-243	1.14656	0.437	0.172	1.75e-238
Cardiac	COL11A1	9.09e-209	1.13732	0.265	0.064	3.05e-204
Cardiac	HTRA1	6.41e-242	1.13201	0.326	0.087	2.15e-237
Cardiac	PCOLCE	3.55e-232	1.12388	0.264	0.055	1.19e-227
Cardiac	RESF1	7.38e-223	1.12268	0.565	0.31	2.48e-218
Cardiac	CELF2	4.62e-237	1.10135	0.251	0.046	1.55e-232
Cardiac	LHX1	4.75e-236	1.07135	0.265	0.053	1.6e-231
Cardiac	BAALC	1.53e-206	1.06699	0.292	0.081	5.13e-202
Cardiac	CFC1	2.85e-217	1.05311	0.242	0.048	9.55e-213
Cardiac	ACTC1	3.87e-161	1.04934	0.246	0.072	1.3e-156
Cardiac	CTTNBP2	1.28e-187	1.04078	0.297	0.093	4.28e-183
Cardiac	FXYD6	4.73e-175	1.02053	0.418	0.198	1.59e-170
Cardiac	LAMP5	4.83e-196	1.00425	0.158	0.015	1.62e-191
Cardiac	ANK3	3.17e-149	0.988156	0.372	0.173	1.07e-144
Cardiac	ALPK2	5.02e-227	0.982605	0.209	0.028	1.69e-222
Cardiac	KRT8	0	0.976629	0.839	0.521	0
Cardiac	GATA6	1.98e-221	0.974441	0.192	0.023	6.66e-217
Cardiac	LRP1B	5.78e-243	0.963884	0.188	0.016	1.94e-238
Cardiac	BNC2	2.39e-225	0.939702	0.172	0.014	8.03e-221
Cardiac	COL6A3	2.08e-177	0.933896	0.21	0.044	6.97e-173
Cardiac	MSX2	9.34e-177	0.932173	0.238	0.06	3.14e-172
Cardiac	CNTNAP2	1.41e-157	0.930936	0.464	0.255	4.74e-153
Cardiac	SYT10	2.15e-176	0.929287	0.154	0.018	7.22e-172
Cardiac	EMP2	4.3e-128	0.926055	0.412	0.23	1.44e-123
Cardiac	MEIS3	3.74e-144	0.906602	0.309	0.124	1.25e-139
Cardiac	IFITM2	1.73e-131	0.905243	0.335	0.152	5.81e-127
Cardiac	HAND2	4.9e-192	0.900703	0.178	0.024	1.65e-187
Cardiac	TFPI	4.21e-134	0.861513	0.215	0.064	1.41e-129
Cardiac	CSRP2	4.37e-120	0.851343	0.721	0.645	1.47e-115
Cardiac	PRRX2	5.72e-153	0.85002	0.306	0.113	1.92e-148
Cardiac	SERINC3	1.11e-92	0.8474	0.284	0.144	3.71e-88
Cardiac	MYL4	4.78e-146	0.844745	0.132	0.016	1.6e-141
Cardiac	COL6A2	2.51e-109	0.837072	0.207	0.071	8.42e-105
Cardiac	ID2	2.83e-115	0.828227	0.314	0.144	9.52e-111
Cardiac	SPARC	8.55e-143	0.82653	0.621	0.455	2.87e-138
Cardiac	TGFBI	1.8e-133	0.823493	0.296	0.113	6.04e-129
Cardiac	BAMBI	2.7e-129	0.821416	0.163	0.036	9.07e-125
Cardiac	CCBE1	7.5e-159	0.805063	0.159	0.025	2.52e-154
Cardiac	FOXH1	1.25e-96	0.766484	0.226	0.092	4.18e-92
Cardiac	SVEP1	5.02e-162	0.764816	0.159	0.023	1.68e-157
Cardiac	RDH10	1.32e-138	0.755187	0.629	0.425	4.45e-134
Cardiac	MFAP4	8.52e-111	0.752657	0.186	0.056	2.86e-106
Cardiac	EFNB3	4.46e-115	0.749719	0.202	0.064	1.5e-110
Cardiac	PNRC1	2.79e-87	0.733956	0.392	0.241	9.37e-83
Cardiac	TMEM141	3.06e-79	0.732584	0.37	0.233	1.03e-74
Cardiac	AC068587.4	6.02e-102	0.732484	0.193	0.065	2.02e-97
Cardiac	UNC5C	1.67e-98	0.732151	0.222	0.087	5.59e-94
Cardiac	MDK	0	0.727354	0.986	0.975	0
Cardiac	METTL7A	2.75e-115	0.725918	0.173	0.046	9.22e-111
Cardiac	ST8SIA1	4.35e-124	0.725514	0.172	0.042	1.46e-119
Cardiac	NRP1	4.73e-132	0.723907	0.176	0.041	1.59e-127
Cardiac	SPTBN1	1.56e-87	0.722282	0.461	0.316	5.24e-83
Cardiac	CDH11	1.65e-127	0.715764	0.621	0.451	5.55e-123
Cardiac	TCF4	4.04e-95	0.712974	0.558	0.424	1.36e-90
Cardiac	TRIOBP	6.47e-80	0.711717	0.34	0.201	2.17e-75
Cardiac	TP53I11	5e-75	0.71047	0.263	0.138	1.68e-70
Cardiac	LGR4	7.55e-80	0.710402	0.29	0.153	2.54e-75
Cardiac	GPR155	1.07e-121	0.70958	0.111	0.014	3.6e-117
Cardiac	PKIG	6.52e-63	0.707632	0.314	0.197	2.19e-58
Cardiac	GATA6-AS1	1.47e-130	0.693531	0.102	0.008	4.92e-126
Cardiac	NR2F1	1.64e-78	0.690477	0.266	0.128	5.5e-74
Cardiac	ARL4C	9.13e-95	0.690309	0.513	0.359	3.07e-90
Cardiac	COL6A1	1.16e-79	0.688935	0.505	0.381	3.91e-75
Cardiac	SORL1	3.95e-96	0.685339	0.168	0.053	1.33e-91
Cardiac	FAM118A	4.28e-69	0.684882	0.224	0.11	1.44e-64
Cardiac	ITM2C	2.01e-81	0.684419	0.499	0.364	6.75e-77
Cardiac	PLD3	1.58e-77	0.681268	0.46	0.326	5.3e-73
Cardiac	APOE	5.56e-88	0.681163	0.65	0.542	1.87e-83
Cardiac	KIAA1324L	9.48e-89	0.680563	0.164	0.053	3.18e-84
Cardiac	SOX6	1.27e-107	0.67644	0.154	0.039	4.28e-103
Cardiac	HAPLN1	6.49e-29	0.676182	0.417	0.356	2.18e-24
Cardiac	CDH3	7.62e-144	0.674709	0.123	0.013	2.56e-139
Cardiac	TXNIP	7.73e-60	0.672559	0.301	0.184	2.6e-55
Cardiac	KDR	3.21e-91	0.672543	0.12	0.027	1.08e-86
Cardiac	BAZ2B	7.34e-81	0.670421	0.423	0.278	2.47e-76
Cardiac	DAB1	1.75e-113	0.668608	0.141	0.03	5.89e-109
Cardiac	PRTG	7.06e-179	0.667793	0.859	0.776	2.37e-174
Cardiac	CAP2	1.74e-78	0.667735	0.204	0.086	5.83e-74
Cardiac	CRB2	3.27e-91	0.662673	0.189	0.067	1.1e-86
Cardiac	NPC2	6.08e-87	0.662266	0.572	0.456	2.04e-82
Cardiac	ZNF503	1.68e-67	0.65913	0.442	0.316	5.63e-63
Cardiac	SH3BP5	8.26e-88	0.655795	0.159	0.051	2.77e-83
Cardiac	PMP22	3.39e-86	0.647849	0.177	0.062	1.14e-81
Cardiac	GATA3	9.95e-110	0.642673	0.134	0.027	3.34e-105
Cardiac	PBX1	2.39e-80	0.634044	0.514	0.383	8.03e-76
Cardiac	CREG1	7.65e-57	0.626435	0.16	0.07	2.57e-52
Cardiac	CD99	1.21e-68	0.624283	0.544	0.437	4.06e-64
Cardiac	ARMH4	4.82e-75	0.623681	0.149	0.051	1.62e-70
Cardiac	IGF2	1.83e-107	0.621313	0.138	0.03	6.14e-103
Cardiac	THY1	3.33e-74	0.619508	0.255	0.126	1.12e-69
Cardiac	WSB1	2.86e-66	0.612868	0.533	0.428	9.62e-62
Cardiac	LRRTM1	7.94e-82	0.612465	0.175	0.063	2.67e-77
Cardiac	DDR2	7.19e-104	0.612343	0.121	0.023	2.41e-99
Cardiac	PDE3A	6.89e-123	0.60906	0.104	0.01	2.31e-118
Cardiac	VCAN	7.58e-76	0.606749	0.681	0.586	2.55e-71
Cardiac	TSHZ2	1.64e-72	0.606563	0.226	0.105	5.51e-68
Cardiac	ABCA1	7.94e-62	0.601843	0.189	0.087	2.67e-57
Cardiac	RARB	4.82e-127	0.601017	0.121	0.016	1.62e-122
Cardiac	NREP	3.54e-96	0.600286	0.689	0.581	1.19e-91
Cardiac	MAPK10	8.15e-64	0.596735	0.239	0.123	2.74e-59
Cardiac	IGSF3	2.47e-66	0.595942	0.203	0.093	8.3e-62
Cardiac	NEXN	2.68e-58	0.592864	0.165	0.072	9.01e-54
Cardiac	SLC9A3R1	5.95e-44	0.591648	0.264	0.17	2e-39
Cardiac	CGNL1	5.46e-72	0.588431	0.235	0.111	1.83e-67
Cardiac	TANC2	3.21e-77	0.583571	0.129	0.037	1.08e-72
Cardiac	TWIST1	2.13e-42	0.578207	0.358	0.261	7.15e-38
Cardiac	LBH	2.62e-82	0.577342	0.135	0.038	8.79e-78
Cardiac	CYB5D1	6.16e-75	0.57359	0.136	0.043	2.07e-70
Cardiac	AHNAK	8.24e-46	0.572703	0.22	0.127	2.77e-41
Cardiac	NRIP1	4.05e-43	0.571699	0.321	0.225	1.36e-38
Cardiac	KDM6B	4.15e-49	0.570213	0.235	0.136	1.39e-44
Cardiac	SERTM2	1.37e-114	0.569179	0.102	0.012	4.59e-110
Cardiac	JCAD	3.34e-58	0.568965	0.156	0.066	1.12e-53
Cardiac	SLC7A2	3.1e-82	0.562348	0.119	0.03	1.04e-77
Cardiac	NAV1	1.38e-48	0.559152	0.288	0.184	4.62e-44
Cardiac	GPRC5C	2.98e-45	0.554395	0.161	0.079	1e-40
Cardiac	ADAMTS6	6.46e-38	0.552283	0.259	0.171	2.17e-33
Cardiac	CIRBP	8.74e-85	0.551664	0.731	0.647	2.93e-80
Cardiac	EPB41L3	3.07e-45	0.550296	0.221	0.128	1.03e-40
Cardiac	BMP4	8.19e-68	0.549149	0.123	0.038	2.75e-63
Cardiac	SEPTIN9	6.72e-55	0.544425	0.486	0.388	2.26e-50
Cardiac	SDCBP	1.89e-40	0.544344	0.384	0.299	6.36e-36
Cardiac	AP1S2	1.75e-45	0.540922	0.437	0.346	5.89e-41
Cardiac	CSNK2A2	7.95e-33	0.539774	0.261	0.182	2.67e-28
Cardiac	RBM20	8.65e-88	0.536265	0.108	0.022	2.9e-83
Cardiac	WASF1	2.9e-39	0.532685	0.256	0.167	9.74e-35
Cardiac	SEMA3A	1.74e-47	0.530291	0.211	0.116	5.85e-43
Cardiac	FLRT3	3.81e-56	0.521665	0.123	0.045	1.28e-51
Cardiac	SOX4	3.49e-74	0.521121	0.855	0.813	1.17e-69
Cardiac	DACT3	2.37e-69	0.511967	0.12	0.036	7.94e-65
Cardiac	CYB5A	1.63e-26	0.510765	0.258	0.189	5.47e-22
Cardiac	FNDC5	3.61e-36	0.509948	0.173	0.098	1.21e-31
Cardiac	FARP1	2.26e-37	0.509593	0.364	0.274	7.57e-33
Cardiac	SLC35F1	4.99e-70	0.504758	0.104	0.026	1.67e-65
Cardiac	HOXB-AS1	7.69e-37	0.502996	0.164	0.089	2.58e-32
Cardiac	EMILIN1	1.34e-69	0.500633	0.107	0.028	4.51e-65
Cardiac	MEIS2	1.03e-55	0.499993	0.577	0.469	3.46e-51
Cardiac	ALX1	6.82e-63	0.499263	0.115	0.036	2.29e-58
Cardiac	TRIM24	3.27e-23	0.497346	0.251	0.188	1.1e-18
Cardiac	AMIGO2	2.81e-63	0.495566	0.118	0.037	9.43e-59
Cardiac	SPTAN1	2.21e-38	0.494757	0.252	0.162	7.4e-34
Cardiac	CD74	1.85e-51	0.493674	0.116	0.043	6.22e-47
Cardiac	LTBP4	2.12e-57	0.492489	0.137	0.052	7.11e-53
Cardiac	SEPTIN7	4.45e-85	0.491544	0.749	0.684	1.49e-80
Cardiac	CBFA2T2	5.66e-50	0.489673	0.119	0.046	1.9e-45
Cardiac	FAM107B	9.37e-35	0.488338	0.229	0.146	3.15e-30
Cardiac	BRI3	9.78e-47	0.48571	0.595	0.532	3.28e-42
Cardiac	C1QTNF4	2.59e-59	0.481604	0.101	0.029	8.7e-55
Cardiac	PRXL2A	3.44e-45	0.480541	0.597	0.538	1.15e-40
Cardiac	HEY1	1.11e-47	0.478394	0.173	0.084	3.72e-43
Cardiac	GNG11	1.11e-28	0.478361	0.133	0.072	3.72e-24
Cardiac	HEPH	2.06e-32	0.475937	0.143	0.078	6.91e-28
Cardiac	METRN	2.12e-43	0.475146	0.522	0.44	7.12e-39
Cardiac	SSBP3	5.42e-29	0.467252	0.298	0.223	1.82e-24
Cardiac	C4orf48	4.96e-41	0.466649	0.559	0.495	1.67e-36
Cardiac	FGFR2	4.37e-56	0.459298	0.111	0.037	1.47e-51
Cardiac	PXDN	1.18e-33	0.456151	0.373	0.287	3.97e-29
Cardiac	BTG1	3.32e-34	0.456007	0.495	0.428	1.11e-29
Cardiac	SERPINF1	4.94e-46	0.454309	0.115	0.045	1.66e-41
Cardiac	MDM1	2.29e-40	0.453113	0.141	0.068	7.7e-36
Cardiac	IRX2	1.45e-24	0.451483	0.164	0.103	4.86e-20
Cardiac	PCDH17	2.53e-32	0.448375	0.113	0.054	8.48e-28
Cardiac	ANXA6	6.66e-22	0.447559	0.253	0.193	2.24e-17
Cardiac	PTGIS	1.24e-44	0.447158	0.137	0.061	4.17e-40
Cardiac	MID1	5.11e-26	0.444954	0.191	0.125	1.72e-21
Cardiac	WFIKKN1	3.19e-28	0.44456	0.187	0.118	1.07e-23
Cardiac	FBLN1	1.09e-42	0.444076	0.601	0.552	3.66e-38
Cardiac	FIGN	2.13e-27	0.441842	0.185	0.118	7.15e-23
Cardiac	QPRT	1.32e-61	0.439425	0.746	0.679	4.44e-57
Cardiac	RHOU	1.89e-39	0.437298	0.154	0.078	6.35e-35
Cardiac	ADAMTS12	6.98e-38	0.435577	0.134	0.064	2.34e-33
Cardiac	EIF4A2	1.75e-45	0.434062	0.595	0.526	5.86e-41
Cardiac	SC5D	2.9e-22	0.425584	0.276	0.213	9.74e-18
Cardiac	NEO1	5.74e-23	0.422755	0.247	0.181	1.93e-18
Cardiac	PTRHD1	1.65e-20	0.418569	0.351	0.297	5.54e-16
Cardiac	AMOT	1.55e-30	0.417658	0.125	0.064	5.22e-26
Cardiac	DCTN3	6.54e-22	0.416565	0.4	0.346	2.2e-17
Cardiac	TBL1X	5.95e-23	0.411523	0.346	0.283	2e-18
Cardiac	HAS2	1.33e-16	0.410558	0.451	0.409	4.46e-12
Cardiac	EEF2	3.28e-92	0.410031	0.897	0.862	1.1e-87
Cardiac	CAMLG	8.01e-19	0.409678	0.303	0.248	2.69e-14
Cardiac	SPSB4	8.83e-46	0.405839	0.101	0.037	2.97e-41
Cardiac	DAAM1	2.34e-19	0.403256	0.251	0.193	7.84e-15
Cardiac	JUP	7.13e-24	0.402658	0.154	0.096	2.39e-19
Cardiac	KCNG1	9.57e-35	0.402249	0.162	0.088	3.21e-30
Cardiac	NAALAD2	3.72e-35	0.401575	0.109	0.049	1.25e-30
Cardiac	NR2F2	3.16e-23	0.401082	0.209	0.142	1.06e-18
Cardiac	SELENOP	1.93e-21	0.399194	0.183	0.123	6.49e-17
Cardiac	TAX1BP3	2.73e-18	0.398368	0.222	0.167	9.15e-14
Cardiac	DDIT4	2.48e-34	0.395037	0.149	0.078	8.31e-30
Cardiac	CD24	4.97e-37	0.394895	0.701	0.685	1.67e-32
Cardiac	TMEM185A	1.39e-28	0.394814	0.106	0.052	4.66e-24
Cardiac	HOXB2	9.98e-19	0.392594	0.403	0.356	3.35e-14
Cardiac	ANGPT2	4.47e-27	0.392218	0.104	0.052	1.5e-22
Cardiac	DENND4C	1.25e-35	0.391726	0.1	0.042	4.21e-31
Cardiac	ARHGAP28	3.1e-23	0.389785	0.296	0.226	1.04e-18
Cardiac	YPEL5	1.27e-20	0.388712	0.191	0.132	4.25e-16
Cardiac	DUSP6	8.92e-20	0.387748	0.43	0.379	3e-15
Cardiac	PFDN5	5.25e-70	0.387168	0.861	0.823	1.76e-65
Cardiac	AFAP1L2	4.6e-28	0.387133	0.108	0.054	1.54e-23
Cardiac	ST3GAL6	2.9e-38	0.387036	0.108	0.045	9.73e-34
Cardiac	RBPMS	4.31e-17	0.385611	0.217	0.165	1.45e-12
Cardiac	LEPROT	3.45e-16	0.385337	0.265	0.214	1.16e-11
Cardiac	FUT8	4.23e-24	0.384375	0.157	0.097	1.42e-19
Cardiac	PTH1R	7.75e-23	0.384025	0.144	0.089	2.6e-18
Cardiac	KDM5B	1.39e-23	0.383492	0.5	0.454	4.65e-19
Cardiac	HS6ST2	9.44e-32	0.382699	0.118	0.058	3.17e-27
Cardiac	COL2A1	2.23e-33	0.382545	0.512	0.416	7.48e-29
Cardiac	MYL6	5.34e-92	0.379233	0.932	0.911	1.79e-87
Cardiac	ENDOG	1.1e-16	0.379224	0.222	0.171	3.69e-12
Cardiac	PKNOX1	1.12e-28	0.379173	0.122	0.064	3.77e-24
Cardiac	TMEM123	6.8e-21	0.377558	0.345	0.285	2.28e-16
Cardiac	SERPINH1	4.41e-26	0.37722	0.519	0.471	1.48e-21
Cardiac	EIF3F	1.56e-54	0.376727	0.791	0.745	5.23e-50
Cardiac	SERPING1	4.61e-13	0.374387	0.294	0.255	1.55e-08
Cardiac	FKBP10	1.24e-15	0.370923	0.264	0.214	4.17e-11
Cardiac	TSC22D1	3.71e-24	0.370864	0.485	0.434	1.25e-19
Cardiac	KIAA1217	1.2e-29	0.367414	0.114	0.056	4.02e-25
Cardiac	ATF7IP	1.96e-18	0.360557	0.337	0.282	6.59e-14
Cardiac	DNAJC15	2.98e-18	0.359654	0.372	0.32	1e-13
Cardiac	GRN	1.69e-14	0.358263	0.253	0.206	5.66e-10
Cardiac	RAB13	1.13e-15	0.357795	0.41	0.373	3.79e-11
Cardiac	PLCG2	7.2e-11	0.356737	0.272	0.233	2.42e-06
Cardiac	IL6ST	2e-14	0.356065	0.136	0.093	6.72e-10
Cardiac	JARID2	1.63e-16	0.355863	0.242	0.188	5.46e-12
Cardiac	COL9A2	8.56e-15	0.35562	0.192	0.144	2.88e-10
Cardiac	GOLGA7	7.09e-13	0.354511	0.248	0.206	2.38e-08
Cardiac	C11orf74	8.68e-15	0.354484	0.21	0.162	2.91e-10
Cardiac	MXD4	2.58e-16	0.352967	0.407	0.366	8.65e-12
Cardiac	MLLT11	1.16e-16	0.349243	0.392	0.347	3.88e-12
Cardiac	MAP1B	1.19e-25	0.348273	0.716	0.724	4e-21
Cardiac	YAP1	1.47e-15	0.347902	0.447	0.416	4.94e-11
Cardiac	LRP1	1.18e-15	0.346916	0.193	0.144	3.96e-11
Cardiac	SSBP2	4.85e-18	0.346717	0.232	0.175	1.63e-13
Cardiac	DAB2	1.04e-13	0.34665	0.214	0.168	3.48e-09
Cardiac	IGBP1	7.04e-12	0.346501	0.247	0.208	2.36e-07
Cardiac	DDX17	1.29e-35	0.345875	0.689	0.667	4.33e-31
Cardiac	MMP24OS	9.88e-14	0.345659	0.168	0.124	3.32e-09
Cardiac	NOP53	7.37e-22	0.345435	0.512	0.471	2.47e-17
Cardiac	TNIK	2.66e-17	0.345202	0.178	0.125	8.92e-13
Cardiac	KRT18	1.09e-91	0.34472	0.695	0.512	3.68e-87
Cardiac	TBL1XR1	5.76e-15	0.344301	0.332	0.283	1.93e-10
Cardiac	TCF7L2	4.6e-15	0.34428	0.227	0.177	1.55e-10
Cardiac	ALKBH7	5.27e-16	0.341948	0.424	0.386	1.77e-11
Cardiac	GTF2I	4.35e-39	0.341527	0.732	0.7	1.46e-34
Cardiac	MFAP2	1.56e-14	0.341208	0.356	0.312	5.25e-10
Cardiac	FGF10	2.98e-27	0.340707	0.107	0.053	9.99e-23
Cardiac	CHP1	1.64e-12	0.340188	0.181	0.14	5.5e-08
Cardiac	MRC2	4.02e-16	0.337954	0.18	0.13	1.35e-11
Cardiac	PLIN2	2.29e-15	0.33741	0.386	0.343	7.7e-11
Cardiac	PELI1	4.75e-13	0.337165	0.127	0.088	1.59e-08
Cardiac	REST	3.73e-12	0.334894	0.363	0.33	1.25e-07
Cardiac	GSTZ1	3.25e-12	0.334848	0.22	0.178	1.09e-07
Cardiac	CBLB	6.33e-11	0.334713	0.159	0.122	2.12e-06
Cardiac	NPEPPS	1.37e-15	0.334608	0.317	0.27	4.61e-11
Cardiac	VPS28	3.16e-17	0.334469	0.422	0.38	1.06e-12
Cardiac	GPC6	7.78e-21	0.332608	0.117	0.068	2.61e-16
Cardiac	TRIM5	1.37e-17	0.330555	0.13	0.083	4.59e-13
Cardiac	COMMD6	2.71e-27	0.328248	0.659	0.629	9.1e-23
Cardiac	SATB1	1.72e-11	0.326386	0.158	0.118	5.78e-07
Cardiac	COL5A1	1.4e-14	0.325705	0.13	0.088	4.7e-10
Cardiac	MMP2	2.69e-20	0.32401	0.336	0.272	9.04e-16
Cardiac	EMP3	2.83e-13	0.323924	0.177	0.132	9.51e-09
Cardiac	PJA2	4e-15	0.323819	0.327	0.278	1.34e-10
Cardiac	NNT	9.96e-17	0.323522	0.134	0.088	3.34e-12
Cardiac	USP9X	4.14e-12	0.323101	0.329	0.291	1.39e-07
Cardiac	PNISR	4.52e-31	0.321295	0.714	0.692	1.52e-26
Cardiac	GPX8	5.89e-10	0.321291	0.287	0.254	1.98e-05
Cardiac	PLP1	4.54e-08	0.319956	0.221	0.191	0.00152323
Cardiac	BRK1	2.5e-24	0.319285	0.609	0.583	8.41e-20
Cardiac	PHKB	2.4e-13	0.31895	0.197	0.152	8.07e-09
Cardiac	NCOA1	7.85e-14	0.318375	0.145	0.102	2.63e-09
Cardiac	FSTL1	9.31e-11	0.31795	0.41	0.388	3.13e-06
Cardiac	MAGED1	1.8e-12	0.317376	0.378	0.347	6.04e-08
Cardiac	CIR1	9.55e-10	0.316591	0.327	0.297	3.21e-05
Cardiac	ECE1	6.71e-22	0.315615	0.116	0.066	2.25e-17
Cardiac	CHD2	2.84e-12	0.315371	0.274	0.229	9.53e-08
Cardiac	DRAM2	4.11e-15	0.315063	0.141	0.096	1.38e-10
Cardiac	ZNF428	1.56e-10	0.313999	0.418	0.401	5.24e-06
Cardiac	LNPEP	2.11e-20	0.313881	0.144	0.091	7.09e-16
Cardiac	SELENOW	6.64e-31	0.313392	0.752	0.735	2.23e-26
Cardiac	CORO1C	3.83e-11	0.31329	0.172	0.133	1.29e-06
Cardiac	EIF3E	3.75e-38	0.312596	0.821	0.797	1.26e-33
Cardiac	SLC25A6	6.59e-46	0.312596	0.846	0.829	2.21e-41
Cardiac	PCBP2	1.15e-39	0.310805	0.816	0.8	3.86e-35
Cardiac	SH3BGRL	2.99e-10	0.310231	0.289	0.253	1e-05
Cardiac	TPT1	1.19e-183	0.30976	0.998	0.995	4.01e-179
Cardiac	DSTN	1.35e-32	0.308979	0.73	0.714	4.55e-28
Cardiac	PCBD1	7.81e-10	0.308896	0.298	0.264	2.62e-05
Cardiac	SVBP	5.62e-10	0.308746	0.34	0.31	1.89e-05
Cardiac	KLHL24	3.38e-15	0.30684	0.155	0.108	1.13e-10
Cardiac	FLNA	2.53e-12	0.306787	0.4	0.37	8.51e-08
Cardiac	EEF1G	4.27e-98	0.305817	0.973	0.962	1.43e-93
Cardiac	MIER1	8.03e-08	0.304474	0.243	0.215	0.00269605
Cardiac	TMX4	1.05e-11	0.303963	0.22	0.178	3.53e-07
Cardiac	EXT2	3.38e-10	0.303956	0.15	0.113	1.14e-05
Cardiac	DLC1	2.91e-10	0.30345	0.124	0.09	9.77e-06
Cardiac	ODF2L	2.52e-08	0.302906	0.25	0.219	0.000846
Cardiac	FHL3	1.91e-14	0.302529	0.107	0.068	6.4e-10
Cardiac	CHD9	3.48e-09	0.302461	0.349	0.322	0.000117
Cardiac	IFI27L2	4.55e-12	0.302131	0.429	0.403	1.53e-07
Cardiac	CTNNB1	1.07e-14	0.301949	0.451	0.418	3.6e-10
Cardiac	SIPA1L2	4.85e-15	0.300929	0.13	0.086	1.63e-10
Cardiac	ANTXR2	2.19e-10	0.30021	0.136	0.101	7.37e-06
Cardiac	CLIP3	9.9e-17	0.298311	0.115	0.071	3.32e-12
Cardiac	GAS5	8.05e-18	0.296819	0.63	0.617	2.7e-13
Cardiac	C9orf16	1.32e-10	0.296698	0.401	0.38	4.42e-06
Cardiac	SERPINB1	8.38e-10	0.296572	0.165	0.129	2.81e-05
Cardiac	B4GALT4	4.86e-16	0.296545	0.104	0.064	1.63e-11
Cardiac	KDM4B	1.62e-15	0.296306	0.124	0.081	5.44e-11
Cardiac	ALDH2	1.51e-08	0.29546	0.229	0.196	0.000507
Cardiac	TMEM219	1.03e-08	0.295237	0.299	0.27	0.000345
Cardiac	TMEM135	6.11e-14	0.294951	0.109	0.07	2.05e-09
Cardiac	NOVA1	2.85e-08	0.294905	0.263	0.233	0.000955
Cardiac	PCDHGB6	5.55e-15	0.294893	0.124	0.081	1.86e-10
Cardiac	MYADM	5.14e-14	0.293068	0.159	0.113	1.73e-09
Cardiac	DPYSL3	5.13e-05	0.291843	0.167	0.146	1
Cardiac	NECTIN2	2.37e-08	0.29036	0.22	0.188	0.000795
Cardiac	EIF3L	1.34e-11	0.289422	0.483	0.47	4.51e-07
Cardiac	MED13L	1.51e-07	0.286587	0.185	0.156	0.0050558
Cardiac	TUBB6	2.69e-11	0.285976	0.189	0.149	9.02e-07
Cardiac	UQCRB	3.17e-43	0.285632	0.884	0.868	1.06e-38
Cardiac	CRNDE	2.98e-08	0.284244	0.332	0.306	0.00100064
Cardiac	MCC	3.57e-10	0.284125	0.105	0.074	1.2e-05
Cardiac	COLEC12	5.51e-08	0.283798	0.282	0.253	0.00185109
Cardiac	DGKZ	4.65e-09	0.283671	0.137	0.104	0.000156
Cardiac	GOLGB1	1.27e-16	0.283475	0.512	0.472	4.27e-12
Cardiac	SLC38A2	6.31e-08	0.283375	0.292	0.264	0.00211991
Cardiac	TEAD1	4.14e-06	0.282862	0.2	0.175	0.139112
Cardiac	FTH1	1.26e-95	0.282835	0.985	0.983	4.23e-91
Cardiac	EPB41L4A-AS1	7.71e-06	0.282749	0.273	0.256	0.258908
Cardiac	RBFOX2	2.07e-07	0.281891	0.354	0.339	0.006957
Cardiac	EEF1A1	2.32e-222	0.28171	1	1	7.79e-218
Cardiac	FAM210B	7.67e-08	0.280839	0.136	0.107	0.00257383
Cardiac	CHIC2	2.72e-13	0.279675	0.111	0.073	9.13e-09
Cardiac	ZFAND6	3.86e-08	0.279603	0.282	0.252	0.00129579
Cardiac	SERINC1	8.61e-09	0.27911	0.221	0.187	0.000289
Cardiac	TMEM59	2.56e-07	0.277352	0.34	0.322	0.00860908
Cardiac	TAX1BP1	2.06e-08	0.275454	0.417	0.404	0.000693
Cardiac	IP6K2	5.64e-08	0.275195	0.318	0.292	0.00189491
Cardiac	ARRDC3	8.51e-09	0.273876	0.193	0.159	0.000286
Cardiac	COL4A5	1.04e-07	0.273106	0.175	0.143	0.00350594
Cardiac	TTLL7	3.66e-09	0.272907	0.139	0.106	0.000123
Cardiac	MVB12A	9.56e-07	0.272833	0.196	0.169	0.0320999
Cardiac	KLF3	8.12e-10	0.272559	0.121	0.088	2.73e-05
Cardiac	UCP2	1.75e-07	0.272399	0.137	0.109	0.00586385
Cardiac	USP22	2.07e-09	0.272174	0.44	0.427	6.95e-05
Cardiac	GABARAP	5.12e-27	0.27191	0.776	0.765	1.72e-22
Cardiac	CREB3L2	5.43e-10	0.271776	0.168	0.13	1.82e-05
Cardiac	MXRA8	4.81e-12	0.271477	0.132	0.093	1.61e-07
Cardiac	TRAPPC1	4.54e-09	0.270933	0.459	0.45	0.000153
Cardiac	SH3BGRL3	2.62e-13	0.270465	0.558	0.545	8.78e-09
Cardiac	N4BP2L2	8.55e-07	0.268945	0.378	0.369	0.0287131
Cardiac	SERTAD3	4.24e-12	0.268313	0.124	0.087	1.42e-07
Cardiac	LIN28A	4.06e-11	0.267612	0.381	0.344	1.36e-06
Cardiac	PAPSS1	4.93e-07	0.267266	0.205	0.177	0.0165618
Cardiac	AMOTL2	9.45e-09	0.265989	0.11	0.081	0.000317
Cardiac	PLEKHA5	6.1e-07	0.265986	0.242	0.214	0.0204842
Cardiac	UBXN1	9.09e-08	0.265269	0.471	0.466	0.00305084
Cardiac	ING4	2.08e-06	0.264407	0.148	0.122	0.0698958
Cardiac	TP53I3	2.12e-07	0.264041	0.308	0.282	0.00713278
Cardiac	ZMYM2	2.86e-07	0.263137	0.336	0.315	0.00961202
Cardiac	RBM5	1.61e-07	0.262262	0.24	0.209	0.00539103
Cardiac	WBP1	0.000206	0.261694	0.245	0.233	1
Cardiac	QARS	0.000133	0.261076	0.25	0.235	1
Cardiac	SESN3	2.1e-07	0.260626	0.285	0.257	0.00703871
Cardiac	CLCN5	6.47e-08	0.260606	0.126	0.097	0.00217271
Cardiac	SMIM30	9.53e-06	0.260047	0.208	0.185	0.320041
Cardiac	CYTH2	2.08e-06	0.25943	0.181	0.154	0.0698075
Cardiac	ARMCX6	0.000322	0.258344	0.162	0.145	1
Cardiac	HSD17B11	1.69e-07	0.257737	0.113	0.086	0.00567105
Cardiac	NBAS	7.02e-06	0.257503	0.142	0.117	0.235662
Cardiac	SAT2	0.000287	0.256766	0.212	0.197	1
Cardiac	TNRC6B	5.88e-08	0.256528	0.4	0.385	0.00197421
Cardiac	RACK1	1.1e-90	0.256496	0.991	0.984	3.68e-86
Cardiac	SEMA5A	3.26e-11	0.256304	0.134	0.096	1.09e-06
Cardiac	YPEL3	6.31e-09	0.255866	0.127	0.096	0.000212
Cardiac	H1F0	2.15e-07	0.255755	0.104	0.077	0.00723554
Cardiac	H3F3B	9.69e-40	0.255609	0.918	0.917	3.25e-35
Cardiac	TBX3	1.02e-11	0.254327	0.102	0.068	3.42e-07
Cardiac	ACTN1	3.15e-06	0.253658	0.267	0.246	0.105869
Cardiac	PAM	4.3e-08	0.253514	0.173	0.141	0.00144542
Cardiac	PCMTD1	1.78e-07	0.252564	0.158	0.127	0.00597325
Cardiac	SEMA6D	1.07e-11	0.252485	0.106	0.07	3.58e-07
Cardiac	SRSF5	3.95e-17	0.25136	0.671	0.668	1.33e-12
Cardiac	AHCY	3.56e-06	0.25126	0.382	0.376	0.119648
Cardiac	SMIM26	2.29e-06	0.250423	0.408	0.402	0.0768173
Cardiac	ATRX	4.25e-18	0.250373	0.653	0.642	1.43e-13
Somite	FST	0	2.09983	0.672	0.194	0
Somite	TCF15	0	1.88679	0.767	0.261	0
Somite	RIPPLY1	0	1.79167	0.618	0.13	0
Somite	SIX1	0	1.38925	0.403	0.07	0
Somite	NNAT	0	1.37375	0.78	0.458	0
Somite	NMU	1.62e-260	1.29428	0.498	0.179	5.43e-256
Somite	ALCAM	7.59e-239	1.12231	0.505	0.19	2.55e-234
Somite	FOXC2	2.88e-261	1.04822	0.607	0.247	9.68e-257
Somite	FOXD1	3.18e-235	1.00913	0.326	0.076	1.07e-230
Somite	PAX3	3.58e-206	0.966455	0.261	0.055	1.2e-201
Somite	COL14A1	3.59e-178	0.963571	0.483	0.211	1.21e-173
Somite	ZNF704	2.29e-162	0.945793	0.386	0.149	7.68e-158
Somite	MEOX1	1.97e-203	0.912639	0.282	0.065	6.63e-199
Somite	COL1A2	2e-173	0.864398	0.703	0.433	6.72e-169
Somite	FABP5	3.92e-231	0.849196	0.949	0.789	1.32e-226
Somite	BOC	1.73e-116	0.824014	0.373	0.168	5.8e-112
Somite	CER1	1.23e-88	0.790741	0.19	0.062	4.13e-84
Somite	LRIG3	5.84e-118	0.778954	0.379	0.172	1.96e-113
Somite	FRMD6	5.58e-127	0.760675	0.298	0.109	1.88e-122
Somite	CNKSR3	2.08e-120	0.736609	0.387	0.173	6.98e-116
Somite	PDE4DIP	8.11e-107	0.701819	0.256	0.094	2.72e-102
Somite	ITM2A	2.45e-113	0.691958	0.515	0.284	8.23e-109
Somite	CADM1	4.55e-76	0.656991	0.487	0.306	1.53e-71
Somite	ANXA2	1.23e-91	0.656034	0.623	0.424	4.13e-87
Somite	TCHP	6.16e-76	0.639919	0.341	0.178	2.07e-71
Somite	CALD1	3.85e-104	0.636433	0.832	0.719	1.29e-99
Somite	PRL	3.52e-64	0.635413	0.282	0.138	1.18e-59
Somite	KLHL4	5.64e-84	0.625785	0.318	0.146	1.89e-79
Somite	EFNB2	4.01e-67	0.607137	0.338	0.181	1.35e-62
Somite	FLRT2	1e-68	0.594975	0.224	0.095	3.37e-64
Somite	FOXD2	3.89e-179	0.588702	0.122	0.007	1.31e-174
Somite	ARHGAP10	2.28e-69	0.585871	0.321	0.168	7.65e-65
Somite	PAPPA	1.52e-79	0.580097	0.266	0.116	5.11e-75
Somite	HOTAIRM1	7.09e-77	0.575522	0.6	0.398	2.38e-72
Somite	SFRP1	1.52e-58	0.559485	0.564	0.4	5.09e-54
Somite	COL4A2	2.36e-60	0.555569	0.422	0.263	7.94e-56
Somite	IL18	1.3e-78	0.546087	0.192	0.068	4.38e-74
Somite	SEPTIN11	1.25e-75	0.534232	0.716	0.546	4.19e-71
Somite	LHFPL6	5.07e-57	0.527166	0.234	0.112	1.7e-52
Somite	ZIC2	3.24e-69	0.521612	0.329	0.168	1.09e-64
Somite	FBN2	4.94e-52	0.52096	0.496	0.343	1.66e-47
Somite	PTN	2.36e-39	0.517657	0.56	0.433	7.91e-35
Somite	ZFP36L2	4.94e-54	0.515158	0.451	0.291	1.66e-49
Somite	SYT6	2.39e-70	0.503078	0.147	0.046	8.04e-66
Somite	TMEM150C	1.16e-73	0.494811	0.134	0.038	3.88e-69
Somite	TLE1	9e-51	0.493501	0.247	0.127	3.02e-46
Somite	RHOBTB1	2.02e-61	0.489597	0.19	0.077	6.78e-57
Somite	PFN2	6.29e-54	0.468128	0.678	0.549	2.11e-49
Somite	DKK1	1.34e-43	0.468028	0.231	0.122	4.5e-39
Somite	NRP2	8.38e-34	0.461188	0.296	0.185	2.81e-29
Somite	SFRP2	9.39e-44	0.453874	0.17	0.079	3.15e-39
Somite	NTM	3.83e-43	0.448471	0.245	0.134	1.29e-38
Somite	AIF1	6.25e-57	0.434318	0.175	0.071	2.1e-52
Somite	SALL4	2.92e-40	0.419858	0.552	0.423	9.79e-36
Somite	ALDH1A2	6.19e-36	0.415903	0.375	0.249	2.08e-31
Somite	SEC22B	2.63e-38	0.415464	0.24	0.135	8.81e-34
Somite	LRMDA	8.94e-43	0.414562	0.127	0.05	3e-38
Somite	FOXC1	3.74e-52	0.408999	0.461	0.294	1.26e-47
Somite	CXADR	1.7e-38	0.403741	0.362	0.234	5.72e-34
Somite	LRIG1	7.64e-35	0.403088	0.225	0.129	2.56e-30
Somite	EYA1	8.52e-51	0.400583	0.144	0.056	2.86e-46
Somite	PLPP3	3.74e-40	0.399211	0.194	0.098	1.26e-35
Somite	TYMS	1.38e-41	0.398235	0.621	0.476	4.64e-37
Somite	DDX39B	9.77e-52	0.397302	0.754	0.626	3.28e-47
Somite	CRABP1	1.56e-26	0.397115	0.164	0.091	5.25e-22
Somite	EGR1	2.54e-36	0.390278	0.363	0.237	8.53e-32
Somite	ARGLU1	7.08e-46	0.374942	0.753	0.638	2.38e-41
Somite	PCNA	7.98e-30	0.37107	0.487	0.37	2.68e-25
Somite	NOTCH2	1.84e-29	0.36863	0.248	0.154	6.19e-25
Somite	SSTR2	6.96e-31	0.367247	0.227	0.131	2.34e-26
Somite	ZFP36L1	5.36e-28	0.366274	0.565	0.449	1.8e-23
Somite	H2AFY2	7.94e-38	0.361326	0.639	0.497	2.67e-33
Somite	GJA1	6.06e-44	0.361028	0.701	0.556	2.03e-39
Somite	LPIN2	1.26e-21	0.359196	0.287	0.202	4.23e-17
Somite	GAS1	1.93e-29	0.358605	0.252	0.153	6.47e-25
Somite	LSAMP	6.15e-24	0.356759	0.157	0.089	2.06e-19
Somite	PLCH1	2.93e-39	0.353203	0.101	0.037	9.85e-35
Somite	EFNA5	5.28e-26	0.349552	0.212	0.13	1.77e-21
Somite	SPIN4	6.27e-27	0.338443	0.262	0.168	2.1e-22
Somite	MN1	1.53e-32	0.336222	0.114	0.049	5.14e-28
Somite	SPOCK3	8.05e-20	0.336201	0.1	0.051	2.7e-15
Somite	GMPS	1.01e-27	0.333248	0.46	0.35	3.4e-23
Somite	NUDT4	4.07e-20	0.333135	0.231	0.155	1.37e-15
Somite	SKAP2	5.6e-33	0.328919	0.414	0.283	1.88e-28
Somite	TSPAN2	5.44e-37	0.328486	0.116	0.047	1.83e-32
Somite	FOXP1	1.32e-21	0.327437	0.399	0.302	4.43e-17
Somite	HOXB5	1.79e-36	0.325874	0.183	0.093	6.01e-32
Somite	FHOD3	9.3e-35	0.322101	0.115	0.048	3.12e-30
Somite	NDC80	6.5e-20	0.321429	0.276	0.195	2.18e-15
Somite	SEMA3D	1.32e-27	0.319059	0.107	0.049	4.42e-23
Somite	KLHL23	4.39e-24	0.317935	0.36	0.259	1.47e-19
Somite	LRCH1	7.01e-35	0.31608	0.1	0.038	2.35e-30
Somite	HOXA5	2.24e-27	0.314919	0.136	0.069	7.54e-23
Somite	SEMA6A	3.38e-25	0.313637	0.342	0.237	1.14e-20
Somite	CITED2	9.91e-22	0.313404	0.47	0.368	3.33e-17
Somite	ARMCX2	6.29e-24	0.311842	0.276	0.184	2.11e-19
Somite	COL4A1	6.64e-23	0.31176	0.319	0.225	2.23e-18
Somite	ADA	2.16e-28	0.310785	0.121	0.057	7.24e-24
Somite	GPC3	6.52e-33	0.307715	0.738	0.616	2.19e-28
Somite	DUT	4.2e-27	0.306608	0.679	0.571	1.41e-22
Somite	MCM6	4.86e-22	0.305339	0.356	0.262	1.63e-17
Somite	IER2	1.37e-19	0.305104	0.401	0.31	4.61e-15
Somite	SCML2	6.51e-26	0.300871	0.149	0.079	2.19e-21
Somite	SALL1	4.96e-20	0.300135	0.386	0.295	1.67e-15
Somite	NCAM1	1.46e-23	0.29933	0.402	0.298	4.92e-19
Somite	RDH10	5.33e-32	0.298176	0.606	0.462	1.79e-27
Somite	TPGS2	1.12e-19	0.298115	0.435	0.344	3.75e-15
Somite	C1orf21	6.95e-19	0.296907	0.182	0.115	2.33e-14
Somite	LFNG	5.2e-16	0.295901	0.17	0.111	1.75e-11
Somite	H2AFZ	2.48e-61	0.291997	0.959	0.921	8.34e-57
Somite	AUTS2	3.48e-18	0.291834	0.227	0.154	1.17e-13
Somite	SACS	2.62e-13	0.291273	0.25	0.188	8.8e-09
Somite	CHAF1A	4.93e-14	0.29054	0.292	0.225	1.66e-09
Somite	MCM3	7.04e-20	0.289056	0.516	0.418	2.36e-15
Somite	MCM4	1.53e-19	0.288966	0.445	0.349	5.14e-15
Somite	ID3	5.09e-22	0.286309	0.697	0.606	1.71e-17
Somite	CLSPN	3.88e-25	0.283475	0.469	0.357	1.3e-20
Somite	HES4	2.29e-22	0.282748	0.257	0.172	7.68e-18
Somite	TMSB4X	2.79e-36	0.280508	0.907	0.859	9.38e-32
Somite	NASP	1.39e-53	0.279425	0.953	0.877	4.67e-49
Somite	MCM7	2.67e-19	0.278451	0.515	0.418	8.96e-15
Somite	GMDS	9.62e-21	0.277353	0.14	0.08	3.23e-16
Somite	BRCA1	6.57e-19	0.275586	0.278	0.197	2.21e-14
Somite	AF117829.1	9.47e-21	0.273995	0.199	0.125	3.18e-16
Somite	APLNR	3.01e-17	0.273315	0.322	0.239	1.01e-12
Somite	OLFML3	8.11e-13	0.273021	0.282	0.218	2.72e-08
Somite	COLEC12	5.33e-20	0.269198	0.337	0.242	1.79e-15
Somite	CRMP1	4.79e-19	0.267947	0.257	0.178	1.61e-14
Somite	ENPP2	2.98e-15	0.267879	0.116	0.069	1e-10
Somite	MSH6	2.58e-18	0.266091	0.496	0.398	8.65e-14
Somite	SQLE	3.25e-16	0.264275	0.565	0.477	1.09e-11
Somite	SASH1	1.58e-14	0.262517	0.179	0.121	5.32e-10
Somite	RFTN1	1.14e-21	0.26229	0.131	0.071	3.83e-17
Somite	GABRB3	9.29e-15	0.26128	0.146	0.094	3.12e-10
Somite	CHEK1	3.06e-18	0.260698	0.326	0.241	1.03e-13
Somite	FGFR1	1.14e-15	0.259555	0.542	0.464	3.84e-11
Somite	ARID3B	1.87e-15	0.258093	0.23	0.161	6.28e-11
Somite	TMEM97	5.22e-18	0.257761	0.567	0.481	1.75e-13
Somite	DMD	1.74e-17	0.257604	0.135	0.08	5.83e-13
Somite	HOXA2	3.77e-19	0.257489	0.133	0.076	1.27e-14
Somite	STOX1	1.49e-16	0.257429	0.181	0.119	5.01e-12
Somite	TWIST1	5.69e-32	0.257223	0.398	0.264	1.91e-27
Somite	SIX4	5.94e-22	0.257082	0.122	0.064	1.99e-17
Somite	KIAA1109	2.9e-16	0.255732	0.22	0.15	9.75e-12
Somite	PALM2-AKAP2	2.48e-15	0.255062	0.209	0.145	8.34e-11
Somite	RAB11A	8.92e-17	0.252793	0.468	0.383	3e-12
Somite	CEP126	3.36e-17	0.251267	0.134	0.079	1.13e-12
Advanced Meso.	KRT18	2.45e-93	1.00978	0.709	0.546	8.23e-89
Advanced Meso.	KRT8	6.81e-60	0.715355	0.725	0.609	2.29e-55
Advanced Meso.	ID3	4.45e-88	0.687279	0.765	0.597	1.5e-83
Advanced Meso.	LRRC75A	1.54e-09	0.510262	0.272	0.22	5.18e-05
Advanced Meso.	ID1	3.28e-34	0.504045	0.403	0.277	1.1e-29
Advanced Meso.	TUBA1B	2.89e-117	0.486572	0.971	0.884	9.7e-113
Advanced Meso.	MGST1	5.06e-28	0.402487	0.608	0.5	1.7e-23
Advanced Meso.	LDHA	1.99e-23	0.384669	0.539	0.446	6.69e-19
Advanced Meso.	ACAT2	5.04e-31	0.380992	0.681	0.575	1.69e-26
Advanced Meso.	LIX1	8.03e-36	0.374182	0.614	0.456	2.7e-31
Advanced Meso.	MRPS15	5.44e-19	0.373687	0.566	0.496	1.83e-14
Advanced Meso.	PHGDH	7.95e-21	0.367035	0.585	0.508	2.67e-16
Advanced Meso.	PRELID1	4.27e-25	0.358795	0.664	0.599	1.43e-20
Advanced Meso.	EIF5A	5.59e-37	0.358461	0.826	0.746	1.88e-32
Advanced Meso.	H2AFZ	2.39e-70	0.350305	0.956	0.924	8.04e-66
Advanced Meso.	RANBP1	1.84e-39	0.341995	0.858	0.78	6.18e-35
Advanced Meso.	ID4	3.02e-15	0.336418	0.198	0.131	1.01e-10
Advanced Meso.	DBI	1.84e-33	0.333277	0.813	0.762	6.18e-29
Advanced Meso.	TPM2	1.2e-25	0.331848	0.732	0.665	4.04e-21
Advanced Meso.	FDPS	2.23e-23	0.319257	0.683	0.603	7.5e-19
Advanced Meso.	MIF	8.64e-63	0.317087	0.957	0.943	2.9e-58
Advanced Meso.	TXN	6.51e-32	0.312322	0.807	0.743	2.19e-27
Advanced Meso.	NME1	2.91e-21	0.306905	0.675	0.587	9.77e-17
Advanced Meso.	ARL4C	1.69e-18	0.306434	0.492	0.395	5.69e-14
Advanced Meso.	SNRPB	4.77e-27	0.303411	0.793	0.721	1.6e-22
Advanced Meso.	SNRPA1	6.94e-14	0.300262	0.46	0.39	2.33e-09
Advanced Meso.	PSMA7	6.77e-32	0.29844	0.847	0.8	2.27e-27
Advanced Meso.	RAN	3.13e-49	0.297714	0.933	0.903	1.05e-44
Advanced Meso.	SLIRP	2.91e-19	0.292561	0.729	0.68	9.77e-15
Advanced Meso.	NR2F1	1.15e-13	0.291828	0.233	0.163	3.86e-09
Advanced Meso.	LSM7	2.93e-23	0.291264	0.783	0.728	9.82e-19
Advanced Meso.	SLC7A8	3.77e-23	0.289179	0.159	0.085	1.26e-18
Advanced Meso.	PPP1R14B	2.01e-19	0.286523	0.752	0.701	6.73e-15
Advanced Meso.	POLR2L	9.8e-18	0.28526	0.737	0.688	3.29e-13
Advanced Meso.	NEFM	2.88e-13	0.282718	0.198	0.135	9.67e-09
Advanced Meso.	NDUFA12	1.88e-11	0.282677	0.587	0.531	6.3e-07
Advanced Meso.	SNRPD1	2.69e-23	0.27799	0.79	0.73	9.04e-19
Advanced Meso.	REXO2	2.04e-09	0.277291	0.35	0.29	6.83e-05
Advanced Meso.	TOMM5	2.03e-16	0.275893	0.662	0.594	6.82e-12
Advanced Meso.	DLK1	3.56e-15	0.27198	0.101	0.055	1.19e-10
Advanced Meso.	HOXB-AS3	1.67e-23	0.270584	0.58	0.445	5.59e-19
Advanced Meso.	GNAS	9.48e-35	0.270242	0.916	0.921	3.18e-30
Advanced Meso.	TUBA1C	3.69e-10	0.266873	0.394	0.329	1.24e-05
Advanced Meso.	SNRPG	3.07e-19	0.266199	0.763	0.701	1.03e-14
Advanced Meso.	PRDX1	2.19e-34	0.265426	0.915	0.891	7.35e-30
Advanced Meso.	PTMA	1.36e-93	0.26538	1	0.999	4.56e-89
Advanced Meso.	LSM3	4.06e-11	0.262772	0.634	0.584	1.36e-06
Advanced Meso.	PDCD5	1.62e-14	0.262317	0.656	0.602	5.45e-10
Advanced Meso.	CACYBP	6.21e-12	0.26185	0.537	0.47	2.09e-07
Advanced Meso.	MRPL51	1.68e-15	0.261779	0.736	0.698	5.63e-11
Advanced Meso.	RESF1	5.43e-14	0.261491	0.463	0.383	1.82e-09
Advanced Meso.	COX7B	1.62e-14	0.259718	0.684	0.633	5.43e-10
Advanced Meso.	POMP	4.7e-17	0.256534	0.733	0.679	1.58e-12
Advanced Meso.	ARL2	1.1e-10	0.255942	0.527	0.469	3.7e-06
Advanced Meso.	SPIN4	6.93e-09	0.255328	0.233	0.18	0.000233
Advanced Meso.	GCSH	1.02e-11	0.251994	0.62	0.57	3.43e-07
Advanced Meso.	TPI1	1.26e-20	0.251493	0.831	0.783	4.24e-16
PSM	MSGN1	0	1.82321	0.472	0.02	0
PSM	HOXB-AS3	0	1.65104	0.935	0.408	0
PSM	TBX6	0	1.5971	0.555	0.063	0
PSM	NTS	1.94e-227	1.55667	0.568	0.188	6.53e-223
PSM	HOXB9	0	1.36966	0.466	0.083	0
PSM	MEST	0	1.32526	0.972	0.743	0
PSM	HOXA-AS3	0	1.31369	0.425	0.063	0
PSM	CITED1	0	1.28989	0.445	0.076	0
PSM	CDX1	2.87e-268	1.24268	0.484	0.114	9.64e-264
PSM	FOXB1	0	1.21441	0.388	0.057	0
PSM	DLL3	3.39e-239	1.19433	0.545	0.159	1.14e-234
PSM	PCDH19	1.11e-242	1.1798	0.653	0.224	3.73e-238
PSM	WWC2	3.19e-230	1.16073	0.606	0.204	1.07e-225
PSM	HES7	2.57e-220	1.1447	0.392	0.085	8.62e-216
PSM	RSPO3	2.75e-176	1.11698	0.705	0.334	9.25e-172
PSM	SP5	1.44e-243	1.10887	0.398	0.081	4.82e-239
PSM	DLL1	9.84e-254	1.10057	0.408	0.081	3.3e-249
PSM	SKAP2	5.12e-170	1.04121	0.636	0.271	1.72e-165
PSM	FGF17	7.33e-222	1.0236	0.385	0.079	2.46e-217
PSM	S1PR3	8.46e-164	1.00962	0.402	0.116	2.84e-159
PSM	CXCR4	4.94e-174	1.00857	0.529	0.184	1.66e-169
PSM	CRABP2	6.15e-165	1.0084	0.837	0.497	2.07e-160
PSM	MAGI1	3.03e-163	0.975645	0.43	0.133	1.02e-158
PSM	VWA2	7.22e-218	0.943428	0.265	0.038	2.42e-213
PSM	RBP1	9.21e-163	0.930765	0.868	0.611	3.09e-158
PSM	GLUL	9.28e-129	0.895748	0.762	0.453	3.12e-124
PSM	SEMA4D	2.83e-177	0.88904	0.245	0.04	9.52e-173
PSM	EOGT	1.69e-169	0.841146	0.224	0.035	5.67e-165
PSM	ARPC2	7e-138	0.82338	0.867	0.609	2.35e-133
PSM	ANOS1	8.47e-138	0.821113	0.372	0.113	2.84e-133
PSM	GYPC	4.03e-104	0.796661	0.709	0.424	1.35e-99
PSM	APLNR	2.31e-127	0.796051	0.542	0.22	7.74e-123
PSM	RND3	5.48e-117	0.764545	0.356	0.116	1.84e-112
PSM	GREB1L	1.45e-86	0.743309	0.484	0.228	4.88e-82
PSM	FAM98A	1.3e-79	0.741301	0.411	0.186	4.38e-75
PSM	FABP5	1.59e-157	0.740342	0.982	0.804	5.34e-153
PSM	ITPR1	1.28e-126	0.739601	0.318	0.09	4.3e-122
PSM	HOXB8	3.92e-121	0.71382	0.304	0.085	1.32e-116
PSM	WNT5A	5.41e-74	0.705381	0.395	0.179	1.82e-69
PSM	ABCG1	1.64e-117	0.70146	0.248	0.06	5.52e-113
PSM	PTCH1	1.45e-69	0.696867	0.324	0.135	4.86e-65
PSM	TNFRSF11A	1.18e-178	0.696272	0.139	0.01	3.97e-174
PSM	FGF3	8.49e-171	0.689941	0.126	0.008	2.85e-166
PSM	HOXA1	5.79e-98	0.687585	0.327	0.111	1.94e-93
PSM	PRL	4.56e-68	0.681521	0.347	0.147	1.53e-63
PSM	MLLT3	4.81e-67	0.676739	0.536	0.301	1.61e-62
PSM	HOXD1	3.16e-112	0.671835	0.202	0.043	1.06e-107
PSM	CHCHD10	1.15e-79	0.662421	0.469	0.226	3.87e-75
PSM	MSX1	8.74e-81	0.652317	0.345	0.135	2.94e-76
PSM	DUSP6	4.52e-78	0.619871	0.638	0.365	1.52e-73
PSM	HAS2	1.12e-92	0.619692	0.696	0.388	3.75e-88
PSM	KHDRBS3	2.62e-62	0.615776	0.46	0.241	8.81e-58
PSM	SAT1	1.25e-91	0.60893	0.722	0.421	4.19e-87
PSM	TIMM50	4.33e-66	0.601053	0.389	0.182	1.45e-61
PSM	ENPP2	2.82e-79	0.585223	0.213	0.062	9.47e-75
PSM	CYCS	2.1e-59	0.580106	0.681	0.458	7.04e-55
PSM	DKK1	1.75e-59	0.577942	0.3	0.127	5.86e-55
PSM	FKBP1A	8.33e-58	0.569859	0.708	0.485	2.8e-53
PSM	CDX2	1.58e-63	0.561484	0.234	0.083	5.32e-59
PSM	CACHD1	2.33e-50	0.560701	0.337	0.164	7.81e-46
PSM	HOXA3	2.95e-72	0.559631	0.217	0.068	9.89e-68
PSM	PDLIM1	5.06e-59	0.558287	0.289	0.122	1.7e-54
PSM	HOXC4	1.23e-101	0.558035	0.155	0.028	4.15e-97
PSM	ARHGAP24	1.45e-84	0.554011	0.248	0.076	4.88e-80
PSM	HDDC2	1.43e-57	0.553224	0.653	0.429	4.79e-53
PSM	L1TD1	1.16e-36	0.551672	0.168	0.067	3.9e-32
PSM	DDX21	4.3e-55	0.551589	0.516	0.293	1.44e-50
PSM	PSTPIP1	1.66e-124	0.550546	0.133	0.016	5.57e-120
PSM	C20orf27	3.66e-51	0.549608	0.432	0.238	1.23e-46
PSM	ST8SIA6	6.72e-77	0.545941	0.191	0.052	2.26e-72
PSM	AKAP12	6.4e-49	0.54118	0.69	0.476	2.15e-44
PSM	NDFIP2	2.01e-60	0.540108	0.26	0.101	6.76e-56
PSM	NOP56	6.72e-56	0.537565	0.702	0.476	2.25e-51
PSM	PEG10	8.8e-60	0.535772	0.725	0.484	2.95e-55
PSM	CTPS1	4.64e-52	0.535153	0.385	0.198	1.56e-47
PSM	FZD10	3.93e-64	0.534385	0.228	0.079	1.32e-59
PSM	ACAT2	1.6e-57	0.526433	0.784	0.569	5.36e-53
PSM	IDI1	9.15e-44	0.520133	0.587	0.379	3.07e-39
PSM	PLXNA2	7.1e-46	0.507061	0.294	0.138	2.38e-41
PSM	COTL1	5.85e-48	0.504946	0.634	0.424	1.96e-43
PSM	ROCK2	1.08e-45	0.503344	0.433	0.243	3.61e-41
PSM	HOXB1	3.24e-79	0.502836	0.206	0.057	1.09e-74
PSM	CALM1	1.67e-70	0.500891	0.91	0.76	5.6e-66
PSM	RNF24	2.45e-44	0.495462	0.269	0.124	8.24e-40
PSM	RAP2B	3.76e-41	0.493361	0.395	0.222	1.26e-36
PSM	GPATCH4	1.47e-46	0.490813	0.451	0.251	4.94e-42
PSM	FGF8	1.47e-65	0.488726	0.192	0.058	4.95e-61
PSM	EIF5A	2.48e-68	0.488282	0.908	0.741	8.34e-64
PSM	NME1	4.94e-55	0.483841	0.789	0.578	1.66e-50
PSM	HOTAIRM1	6.41e-44	0.480305	0.633	0.418	2.15e-39
PSM	BOLA3	1.44e-40	0.479329	0.43	0.25	4.85e-36
PSM	HOXC8	4.66e-47	0.477757	0.129	0.038	1.56e-42
PSM	RANBP1	1.02e-74	0.476668	0.932	0.776	3.44e-70
PSM	SLC1A5	9.19e-45	0.475458	0.338	0.173	3.09e-40
PSM	RRP1B	3.56e-38	0.475341	0.438	0.262	1.19e-33
PSM	CNTFR	2.08e-49	0.472566	0.277	0.122	6.97e-45
PSM	SRM	9.99e-44	0.469876	0.612	0.404	3.36e-39
PSM	PAICS	2.2e-47	0.469463	0.751	0.531	7.4e-43
PSM	LEF1	2.9e-47	0.468418	0.712	0.5	9.73e-43
PSM	EIF1AX	5.03e-75	0.465769	0.933	0.808	1.69e-70
PSM	HOXB3	2.16e-44	0.463469	0.548	0.336	7.27e-40
PSM	ADGRL2	6.16e-38	0.462801	0.415	0.239	2.07e-33
PSM	RALGPS2	3.5e-35	0.462646	0.435	0.265	1.17e-30
PSM	ANP32E	3.31e-45	0.45741	0.756	0.557	1.11e-40
PSM	C1QBP	5.12e-51	0.455572	0.832	0.653	1.72e-46
PSM	MTHFD2	2.6e-38	0.45282	0.285	0.143	8.73e-34
PSM	ARL4A	9.32e-47	0.452498	0.203	0.079	3.13e-42
PSM	MLXIP	1.47e-41	0.451871	0.233	0.103	4.95e-37
PSM	CYP51A1	1.55e-40	0.449911	0.695	0.49	5.2e-36
PSM	AC103702.1	1.03e-43	0.448814	0.243	0.107	3.46e-39
PSM	RRM2	1.33e-42	0.447757	0.49	0.293	4.46e-38
PSM	SUCO	1.31e-34	0.445655	0.307	0.165	4.41e-30
PSM	TOMM40	1.73e-39	0.445512	0.492	0.3	5.83e-35
PSM	TTC39B	3.99e-61	0.445235	0.128	0.03	1.34e-56
PSM	C3orf52	5.34e-49	0.440928	0.11	0.028	1.79e-44
PSM	FAM219A	2.77e-72	0.440879	0.109	0.019	9.32e-68
PSM	PPAT	5.19e-38	0.440282	0.344	0.187	1.74e-33
PSM	NCL	2.82e-84	0.438451	0.978	0.922	9.48e-80
PSM	HES6	3.83e-41	0.436959	0.145	0.05	1.28e-36
PSM	CCT5	4.39e-46	0.432416	0.821	0.645	1.47e-41
PSM	WDR43	2.92e-39	0.431906	0.433	0.252	9.8e-35
PSM	HVCN1	2.37e-58	0.431014	0.175	0.054	7.96e-54
PSM	ABCE1	1.81e-41	0.430255	0.481	0.283	6.09e-37
PSM	PA2G4	1.93e-44	0.428773	0.811	0.639	6.47e-40
PSM	APP	1.38e-32	0.426534	0.62	0.437	4.65e-28
PSM	ZBTB16	1.28e-42	0.426032	0.145	0.049	4.3e-38
PSM	EIF4G1	3.54e-35	0.425461	0.535	0.35	1.19e-30
PSM	EIF5B	8.18e-38	0.423848	0.716	0.526	2.75e-33
PSM	PCSK5	5.17e-42	0.422622	0.16	0.057	1.73e-37
PSM	IGDCC3	3.51e-37	0.421491	0.597	0.398	1.18e-32
PSM	SKA1	9.28e-39	0.4201	0.199	0.085	3.12e-34
PSM	MT1X	1.85e-35	0.41707	0.383	0.218	6.21e-31
PSM	GTPBP4	3.7e-30	0.4163	0.413	0.258	1.24e-25
PSM	TMEM132C	2.14e-38	0.41612	0.195	0.082	7.2e-34
PSM	IL17RD	4.89e-29	0.415704	0.215	0.107	1.64e-24
PSM	CDV3	8.76e-32	0.415076	0.591	0.405	2.94e-27
PSM	ACSS3	6.65e-42	0.414252	0.221	0.094	2.23e-37
PSM	HNRNPAB	6.12e-47	0.410547	0.88	0.705	2.06e-42
PSM	ABLIM1	1.46e-26	0.408394	0.249	0.135	4.89e-22
PSM	LYAR	4.09e-30	0.405958	0.338	0.197	1.37e-25
PSM	GMNN	6.29e-36	0.405363	0.566	0.369	2.11e-31
PSM	PPP1R14B	6.38e-48	0.405089	0.857	0.691	2.14e-43
PSM	HOXB4	1.21e-31	0.403811	0.37	0.214	4.07e-27
PSM	CCT6A	3.86e-41	0.401688	0.825	0.661	1.3e-36
PSM	SERINC5	4.55e-29	0.400004	0.399	0.246	1.53e-24
PSM	DDX39A	5.1e-32	0.398453	0.385	0.229	1.71e-27
PSM	PRICKLE2	9.19e-55	0.39608	0.141	0.039	3.09e-50
PSM	GBX2	1.96e-59	0.394034	0.12	0.028	6.59e-55
PSM	MRPL3	5.21e-29	0.393644	0.539	0.368	1.75e-24
PSM	MAD2L1	3.5e-35	0.393452	0.594	0.4	1.17e-30
PSM	TFAM	9.2e-30	0.392022	0.528	0.357	3.09e-25
PSM	PPP1R17	2.82e-51	0.391398	0.122	0.032	9.48e-47
PSM	STRA6	3.94e-30	0.391191	0.319	0.18	1.32e-25
PSM	LDHA	4.32e-31	0.390382	0.623	0.441	1.45e-26
PSM	JAKMIP2	1.68e-28	0.390109	0.235	0.122	5.65e-24
PSM	KNOP1	4.82e-29	0.387562	0.574	0.398	1.62e-24
PSM	CD3EAP	3.13e-36	0.387528	0.187	0.079	1.05e-31
PSM	DNMT1	6.41e-30	0.386601	0.597	0.414	2.15e-25
PSM	PPP3CA	7.81e-32	0.383539	0.408	0.244	2.62e-27
PSM	FKBP4	1.45e-25	0.38293	0.356	0.222	4.87e-21
PSM	STOX1	7.65e-32	0.382562	0.24	0.119	2.57e-27
PSM	NIFK	1.23e-29	0.381202	0.506	0.336	4.12e-25
PSM	YARS	1.38e-33	0.381074	0.372	0.215	4.62e-29
PSM	SNRPB	3.06e-40	0.380801	0.861	0.717	1.03e-35
PSM	DOCK11	2.85e-33	0.376178	0.208	0.096	9.56e-29
PSM	MOB3B	6.25e-40	0.375226	0.16	0.059	2.1e-35
PSM	CYYR1	7.6e-26	0.374906	0.274	0.154	2.55e-21
PSM	H2AFX	8.48e-26	0.374726	0.476	0.328	2.85e-21
PSM	SRSF7	2.62e-38	0.374102	0.848	0.704	8.81e-34
PSM	MGST1	9.03e-34	0.372061	0.684	0.498	3.03e-29
PSM	GSTO1	3.17e-29	0.371459	0.465	0.299	1.07e-24
PSM	LRP8	1.49e-37	0.370244	0.125	0.042	4.99e-33
PSM	GLTP	1.72e-26	0.368631	0.22	0.113	5.76e-22
PSM	SYT1	1.4e-26	0.366798	0.241	0.129	4.7e-22
PSM	DKC1	1.2e-24	0.364425	0.417	0.273	4.02e-20
PSM	HELLS	1.59e-35	0.364255	0.685	0.483	5.34e-31
PSM	SNRPD1	1.78e-38	0.364246	0.872	0.723	5.98e-34
PSM	EBNA1BP2	4.67e-27	0.364126	0.388	0.241	1.57e-22
PSM	TOMM5	6.47e-32	0.363541	0.759	0.586	2.17e-27
PSM	ZFP42	6.57e-29	0.359374	0.198	0.095	2.21e-24
PSM	ENO1	5.32e-49	0.358835	0.929	0.798	1.79e-44
PSM	FOXC1	1.22e-28	0.358052	0.479	0.312	4.09e-24
PSM	NUDT15	2.74e-24	0.357676	0.354	0.222	9.21e-20
PSM	POLR3K	1.34e-24	0.356925	0.332	0.202	4.51e-20
PSM	MRTO4	1.6e-27	0.35602	0.387	0.239	5.38e-23
PSM	RRS1	3.78e-33	0.354524	0.252	0.125	1.27e-28
PSM	GALNT10	1.63e-46	0.35379	0.13	0.038	5.48e-42
PSM	SNRPN	1.64e-27	0.35199	0.608	0.438	5.51e-23
PSM	PGRMC1	2.48e-28	0.350615	0.694	0.522	8.33e-24
PSM	UTP14A	1.18e-23	0.350273	0.348	0.218	3.98e-19
PSM	TXN	3.01e-31	0.350244	0.854	0.741	1.01e-26
PSM	CLSPN	2.92e-26	0.350024	0.53	0.362	9.8e-22
PSM	GNL3	1.05e-28	0.349767	0.458	0.293	3.54e-24
PSM	ETV5	1.8e-33	0.348017	0.153	0.061	6.04e-29
PSM	MGST2	4.66e-32	0.346173	0.176	0.076	1.56e-27
PSM	PRDX3	5.66e-27	0.345742	0.598	0.426	1.9e-22
PSM	DNAJA1	9.28e-34	0.345504	0.825	0.658	3.12e-29
PSM	AC009654.1	1.72e-65	0.345288	0.102	0.018	5.77e-61
PSM	ZWINT	1.35e-24	0.344959	0.465	0.312	4.52e-20
PSM	SEZ6L	1.91e-40	0.344592	0.1	0.027	6.41e-36
PSM	PDCD5	9.24e-29	0.344222	0.752	0.593	3.1e-24
PSM	NAE1	6.68e-24	0.343977	0.618	0.457	2.24e-19
PSM	LMAN1	2.62e-25	0.342746	0.572	0.408	8.79e-21
PSM	ATAD2	3.52e-23	0.34156	0.278	0.162	1.18e-18
PSM	SRRT	3.31e-21	0.341321	0.401	0.267	1.11e-16
PSM	SRSF2	2.26e-29	0.340731	0.785	0.618	7.6e-25
PSM	PNP	4.7e-27	0.340632	0.171	0.079	1.58e-22
PSM	SPRY4	4.31e-34	0.339611	0.108	0.035	1.45e-29
PSM	FDX1	1.07e-26	0.338764	0.346	0.208	3.61e-22
PSM	SACS	1.92e-28	0.337842	0.325	0.186	6.43e-24
PSM	CPNE8	6.73e-52	0.336377	0.117	0.029	2.26e-47
PSM	CCT2	1.54e-33	0.336342	0.838	0.696	5.16e-29
PSM	PINX1	1.79e-22	0.334931	0.208	0.113	6e-18
PSM	NOL7	3.1e-23	0.334001	0.618	0.453	1.04e-18
PSM	ANP32A	5.7e-30	0.333459	0.846	0.711	1.91e-25
PSM	NOP58	1.11e-24	0.332523	0.502	0.342	3.73e-20
PSM	PRCP	2.41e-26	0.329633	0.308	0.176	8.1e-22
PSM	TSPAN5	1.25e-21	0.328499	0.263	0.154	4.21e-17
PSM	DHCR24	2.76e-22	0.328362	0.392	0.258	9.26e-18
PSM	NES	6.82e-28	0.327925	0.722	0.555	2.29e-23
PSM	SNRPA1	6.3e-22	0.326423	0.536	0.385	2.12e-17
PSM	FZD7	2.1e-22	0.325808	0.345	0.214	7.06e-18
PSM	PUM3	1.39e-27	0.325542	0.343	0.202	4.67e-23
PSM	PTGES3	6.45e-34	0.324892	0.878	0.742	2.17e-29
PSM	TRIL	3.98e-24	0.324293	0.156	0.073	1.34e-19
PSM	UPP1	4.88e-28	0.324268	0.163	0.072	1.64e-23
PSM	DDX18	7.06e-25	0.323865	0.582	0.411	2.37e-20
PSM	PCOLCE2	1.56e-26	0.323654	0.202	0.1	5.25e-22
PSM	PARP1	3.05e-29	0.322813	0.815	0.663	1.02e-24
PSM	DUT	1.58e-31	0.322632	0.763	0.574	5.31e-27
PSM	ECRG4	1.09e-32	0.321973	0.179	0.077	3.65e-28
PSM	MRPL12	5.22e-24	0.320861	0.444	0.292	1.75e-19
PSM	NARS	1.2e-22	0.32053	0.42	0.278	4.04e-18
PSM	PAK1IP1	1.63e-26	0.320487	0.29	0.163	5.48e-22
PSM	MFGE8	7.18e-18	0.319766	0.413	0.29	2.41e-13
PSM	PNO1	4.17e-22	0.319584	0.238	0.135	1.4e-17
PSM	TPM3	2.09e-26	0.319418	0.805	0.647	7.01e-22
PSM	C18orf54	4.26e-22	0.319157	0.193	0.101	1.43e-17
PSM	HOXD4	4.59e-29	0.315978	0.154	0.066	1.54e-24
PSM	EIF3B	1.24e-19	0.315116	0.466	0.324	4.18e-15
PSM	VRK1	2.51e-22	0.314862	0.362	0.231	8.44e-18
PSM	PCBP4	6.98e-24	0.314817	0.285	0.165	2.34e-19
PSM	POLE3	1.86e-17	0.314218	0.358	0.245	6.26e-13
PSM	SLIRP	1.89e-26	0.313941	0.809	0.673	6.36e-22
PSM	BRIX1	1.02e-19	0.313906	0.331	0.215	3.43e-15
PSM	RAB30	9.36e-45	0.313556	0.105	0.027	3.14e-40
PSM	GSPT1	9.57e-23	0.311957	0.506	0.353	3.21e-18
PSM	MCM10	9.79e-19	0.311602	0.261	0.16	3.29e-14
PSM	SRPK1	5.44e-21	0.310873	0.532	0.383	1.83e-16
PSM	DEK	1.65e-31	0.310849	0.878	0.719	5.53e-27
PSM	BIRC5	1.79e-19	0.310741	0.523	0.38	6e-15
PSM	GTF3A	1.2e-19	0.310302	0.532	0.385	4.01e-15
PSM	SUMO3	2.09e-18	0.310163	0.348	0.23	7.03e-14
PSM	CIP2A	1.32e-18	0.310025	0.225	0.133	4.43e-14
PSM	VDAC1	1.79e-22	0.309962	0.671	0.519	6.01e-18
PSM	SAE1	7.71e-21	0.308137	0.477	0.337	2.59e-16
PSM	IQGAP1	1.6e-16	0.307267	0.286	0.186	5.39e-12
PSM	RUVBL1	8.49e-21	0.306813	0.518	0.368	2.85e-16
PSM	EXOSC5	2.15e-23	0.305847	0.246	0.137	7.22e-19
PSM	CACYBP	1.33e-21	0.305246	0.626	0.463	4.46e-17
PSM	ARL4D	8.25e-22	0.304956	0.131	0.059	2.77e-17
PSM	TEX30	9.74e-27	0.304069	0.209	0.105	3.27e-22
PSM	TUBB2A	3e-21	0.303807	0.226	0.127	1.01e-16
PSM	ACTL6A	1.03e-17	0.302958	0.429	0.3	3.44e-13
PSM	NDUFAF8	2.65e-24	0.302631	0.548	0.377	8.89e-20
PSM	PSMD12	4.34e-20	0.302606	0.464	0.326	1.46e-15
PSM	IFT57	9.43e-19	0.301518	0.508	0.368	3.17e-14
PSM	CBR1	1.56e-20	0.301493	0.229	0.13	5.24e-16
PSM	ATIC	3.43e-22	0.301293	0.439	0.294	1.15e-17
PSM	PRELID1	3.31e-23	0.30097	0.748	0.592	1.11e-18
PSM	NIP7	8.69e-25	0.300571	0.273	0.155	2.92e-20
PSM	SNRPG	1.9e-25	0.300519	0.842	0.696	6.36e-21
PSM	TPX2	1.26e-21	0.300156	0.528	0.377	4.24e-17
PSM	TYMS	5.94e-27	0.299108	0.668	0.488	1.99e-22
PSM	NOP16	4.56e-30	0.298838	0.222	0.108	1.53e-25
PSM	SSRP1	3.49e-22	0.297942	0.664	0.496	1.17e-17
PSM	TNNT1	2.77e-22	0.297314	0.526	0.365	9.29e-18
PSM	TCOF1	8.76e-20	0.297173	0.417	0.283	2.94e-15
PSM	SQLE	1.28e-19	0.296428	0.635	0.479	4.29e-15
PSM	STIP1	2.2e-21	0.295847	0.507	0.353	7.38e-17
PSM	HOXB2	5.45e-25	0.294193	0.515	0.353	1.83e-20
PSM	PSMG1	1.02e-18	0.294	0.378	0.254	3.42e-14
PSM	NTMT1	1.76e-18	0.293747	0.278	0.175	5.92e-14
PSM	UTP18	8.6e-19	0.29303	0.314	0.202	2.89e-14
PSM	RERE	7.92e-23	0.292299	0.47	0.316	2.66e-18
PSM	AMD1	4.79e-20	0.291612	0.444	0.303	1.61e-15
PSM	ENC1	7.06e-14	0.291252	0.175	0.104	2.37e-09
PSM	SLC25A33	2.8e-18	0.29076	0.208	0.119	9.39e-14
PSM	PRMT1	2.22e-22	0.290617	0.812	0.686	7.45e-18
PSM	SPRY1	4.38e-24	0.290587	0.253	0.142	1.47e-19
PSM	PLAGL2	4.87e-13	0.290085	0.148	0.086	1.64e-08
PSM	MRPL15	8.9e-21	0.289969	0.475	0.326	2.99e-16
PSM	RAC3	1.5e-18	0.28983	0.308	0.198	5.03e-14
PSM	SUPT16H	5.4e-25	0.289766	0.824	0.674	1.81e-20
PSM	BZW1	8.18e-21	0.289537	0.742	0.6	2.74e-16
PSM	NAA15	2.18e-18	0.288621	0.322	0.208	7.33e-14
PSM	MTDH	2.29e-22	0.287373	0.594	0.424	7.69e-18
PSM	DYRK3	3.23e-16	0.286713	0.164	0.091	1.08e-11
PSM	GNPNAT1	1.19e-14	0.286581	0.198	0.12	3.98e-10
PSM	SYNCRIP	1.7e-19	0.28638	0.647	0.492	5.72e-15
PSM	EXOSC7	1.28e-16	0.284746	0.364	0.249	4.3e-12
PSM	EIF2S1	5.35e-21	0.283883	0.398	0.263	1.8e-16
PSM	RBM3	2.84e-21	0.282568	0.728	0.57	9.55e-17
PSM	G3BP1	7.78e-21	0.282315	0.729	0.567	2.61e-16
PSM	RRP15	3.28e-18	0.281506	0.285	0.179	1.1e-13
PSM	SLC20A1	2.19e-16	0.281162	0.211	0.125	7.37e-12
PSM	SDF2L1	5.94e-18	0.280928	0.287	0.181	1.99e-13
PSM	DPF3	1.1e-22	0.280668	0.152	0.072	3.69e-18
PSM	PCNA	1.11e-17	0.280504	0.52	0.38	3.73e-13
PSM	U2SURP	5.05e-20	0.28	0.693	0.541	1.7e-15
PSM	ITM2A	8.08e-23	0.279895	0.468	0.318	2.71e-18
PSM	PGP	9.87e-19	0.279199	0.575	0.428	3.32e-14
PSM	PIMREG	1.31e-18	0.279068	0.265	0.163	4.39e-14
PSM	GABRB3	8.52e-23	0.278477	0.186	0.095	2.86e-18
PSM	MSN	1.26e-18	0.278269	0.543	0.397	4.24e-14
PSM	CNBP	6.04e-20	0.278002	0.752	0.598	2.03e-15
PSM	CHCHD3	1.66e-18	0.27797	0.442	0.306	5.58e-14
PSM	AUXG01000058.1	4.91e-11	0.277644	0.179	0.115	1.65e-06
PSM	NUCKS1	7.36e-41	0.27724	0.988	0.927	2.47e-36
PSM	EIF4A3	5.73e-20	0.277018	0.46	0.318	1.92e-15
PSM	EEF1E1	3.93e-20	0.27686	0.437	0.295	1.32e-15
PSM	LMNB1	3.98e-19	0.276723	0.585	0.432	1.34e-14
PSM	DDX1	2.35e-18	0.276633	0.556	0.41	7.88e-14
PSM	YRDC	1.36e-23	0.276139	0.16	0.076	4.58e-19
PSM	SULF1	6.95e-21	0.275773	0.166	0.084	2.33e-16
PSM	CHCHD7	1.44e-17	0.275747	0.257	0.157	4.83e-13
PSM	WDR12	9.44e-16	0.275498	0.202	0.12	3.17e-11
PSM	COL18A1	7.06e-18	0.275478	0.328	0.21	2.37e-13
PSM	RRP9	4.42e-21	0.275136	0.189	0.1	1.48e-16
PSM	SPDL1	1.59e-15	0.274857	0.295	0.197	5.34e-11
PSM	NIN	6.77e-13	0.274766	0.18	0.111	2.27e-08
PSM	QDPR	7.52e-19	0.274645	0.382	0.256	2.52e-14
PSM	IQGAP2	1.42e-22	0.273733	0.244	0.137	4.76e-18
PSM	AIF1	1.99e-20	0.2737	0.167	0.085	6.68e-16
PSM	SALL4	4.38e-21	0.273432	0.595	0.433	1.47e-16
PSM	NASP	1.39e-34	0.272882	0.958	0.886	4.68e-30
PSM	CMSS1	1.26e-19	0.271937	0.467	0.322	4.23e-15
PSM	TCHP	4.92e-21	0.27176	0.323	0.2	1.65e-16
PSM	MCM7	4.04e-20	0.270901	0.581	0.421	1.36e-15
PSM	IARS	2.73e-18	0.270881	0.413	0.283	9.16e-14
PSM	SIVA1	1.69e-18	0.270759	0.692	0.54	5.67e-14
PSM	HRAS	8.21e-18	0.270363	0.287	0.181	2.76e-13
PSM	MYO10	2.78e-16	0.270142	0.312	0.206	9.35e-12
PSM	SLC25A24	1.34e-17	0.269611	0.324	0.212	4.51e-13
PSM	HIGD1A	2.93e-14	0.269252	0.26	0.17	9.82e-10
PSM	USP14	3.87e-18	0.269181	0.53	0.385	1.3e-13
PSM	CALR	6.76e-21	0.268511	0.889	0.773	2.27e-16
PSM	PRC1	1.23e-14	0.268346	0.298	0.201	4.12e-10
PSM	PSMB5	4.8e-23	0.268176	0.866	0.776	1.61e-18
PSM	SUZ12	2.41e-12	0.267624	0.302	0.211	8.11e-08
PSM	RAN	3.11e-33	0.26755	0.965	0.901	1.04e-28
PSM	EIF3J	1.22e-18	0.267495	0.522	0.375	4.08e-14
PSM	GNAL	2.29e-18	0.266753	0.141	0.07	7.69e-14
PSM	ARHGAP11A	1.71e-18	0.266672	0.237	0.14	5.74e-14
PSM	DSG2	3.87e-18	0.266483	0.498	0.352	1.3e-13
PSM	GATAD2A	9.18e-14	0.265579	0.287	0.194	3.08e-09
PSM	TFDP1	1.27e-16	0.265459	0.268	0.17	4.26e-12
PSM	PREX1	2.2e-22	0.26531	0.133	0.059	7.39e-18
PSM	LRRC4C	1.01e-34	0.26505	0.105	0.033	3.38e-30
PSM	PERP	1.89e-19	0.264194	0.592	0.434	6.34e-15
PSM	SSB	1.03e-17	0.264109	0.828	0.729	3.46e-13
PSM	RIF1	2.79e-14	0.264105	0.478	0.353	9.36e-10
PSM	PSIP1	4.15e-20	0.264022	0.838	0.692	1.39e-15
PSM	PHF5A	5.98e-20	0.263777	0.33	0.21	2.01e-15
PSM	UHRF1	1.08e-15	0.263053	0.29	0.191	3.64e-11
PSM	PNPT1	6.07e-17	0.262733	0.237	0.143	2.04e-12
PSM	GLS	9.72e-18	0.262575	0.191	0.107	3.26e-13
PSM	MID1IP1	5.96e-14	0.262219	0.191	0.116	2e-09
PSM	FGF18	1.04e-25	0.261984	0.153	0.068	3.51e-21
PSM	VDAC3	3.1e-16	0.261409	0.592	0.447	1.04e-11
PSM	NKD1	6.88e-15	0.26022	0.13	0.069	2.31e-10
PSM	TIMM8A	2.13e-19	0.25893	0.208	0.116	7.16e-15
PSM	HOXD3	2.02e-25	0.258643	0.116	0.046	6.8e-21
PSM	LIN28B	6.95e-17	0.258626	0.493	0.355	2.33e-12
PSM	ARHGEF26	4.3e-23	0.258588	0.14	0.063	1.45e-18
PSM	LMNB2	9.96e-14	0.258074	0.295	0.201	3.34e-09
PSM	RSL1D1	5.07e-15	0.257902	0.608	0.476	1.7e-10
PSM	TSPAN12	4.02e-25	0.257528	0.152	0.068	1.35e-20
PSM	PPA1	7.71e-19	0.257371	0.665	0.505	2.59e-14
PSM	EGFLAM	2.42e-26	0.25737	0.108	0.041	8.13e-22
PSM	PRMT5	3.89e-18	0.257367	0.278	0.172	1.31e-13
PSM	SRRM1	6.44e-18	0.257244	0.755	0.618	2.16e-13
PSM	GSTM3	3.69e-13	0.257242	0.187	0.115	1.24e-08
PSM	ODC1	8.18e-19	0.257075	0.68	0.516	2.75e-14
PSM	ENPP1	2.9e-17	0.256911	0.207	0.121	9.72e-13
PSM	ISM1	9.77e-29	0.256684	0.102	0.035	3.28e-24
PSM	ETF1	8.33e-23	0.25666	0.394	0.249	2.8e-18
PSM	LIMS1	3.06e-12	0.256497	0.32	0.228	1.03e-07
PSM	PRKDC	3.44e-19	0.256016	0.88	0.76	1.16e-14
PSM	LMO4	4.22e-17	0.255759	0.559	0.421	1.42e-12
PSM	TUBA1B	2.49e-30	0.255715	0.987	0.888	8.37e-26
PSM	LSM14A	3.28e-13	0.255597	0.425	0.316	1.1e-08
PSM	PRDX1	2.51e-32	0.255597	0.952	0.888	8.42e-28
PSM	SIMC1	3.83e-20	0.254028	0.108	0.046	1.29e-15
PSM	GRPEL1	1.73e-15	0.253959	0.229	0.141	5.81e-11
PSM	NEK2	2.13e-14	0.25393	0.175	0.103	7.15e-10
PSM	AK6	1.54e-21	0.25381	0.253	0.144	5.16e-17
PSM	DESI2	3.64e-15	0.253403	0.315	0.211	1.22e-10
PSM	GJA1	3.55e-16	0.253057	0.711	0.572	1.19e-11
PSM	RELL1	6.16e-14	0.252644	0.1	0.049	2.07e-09
PSM	NCS1	6.57e-18	0.252508	0.22	0.128	2.2e-13
PSM	PCLAF	1.05e-16	0.252409	0.631	0.492	3.51e-12
PSM	FASN	1.43e-16	0.252299	0.478	0.343	4.8e-12
PSM	DCXR	9.38e-16	0.251641	0.425	0.296	3.15e-11
PSM	TCERG1	2.24e-17	0.251552	0.475	0.338	7.53e-13
PSM	ARPC5L	5.76e-16	0.251337	0.395	0.274	1.93e-11
PSM	TIMM17A	2.04e-14	0.251327	0.292	0.195	6.85e-10
PSM	MCM4	4.68e-16	0.251014	0.488	0.355	1.57e-11
PSM	SLIT2	5.41e-19	0.25086	0.305	0.189	1.81e-14
PSM	ETV4	2.99e-24	0.250618	0.146	0.066	1e-19
PSM	CLINT1	1.24e-15	0.250288	0.397	0.278	4.18e-11
PSM	PKIB	7.34e-14	0.250012	0.402	0.292	2.46e-09
Differentiation front	RIPPLY2	0	2.75055	0.491	0.026	0
Differentiation front	RIPPLY1	3.21e-193	2.51077	0.641	0.212	1.08e-188
Differentiation front	SSTR2	0	2.44786	0.772	0.111	0
Differentiation front	MESP2	0	2.25108	0.38	0.025	0
Differentiation front	PCDH8	0	1.96838	0.439	0.016	0
Differentiation front	FGF18	0	1.94078	0.543	0.046	0
Differentiation front	PRL	1.43e-206	1.75212	0.573	0.143	4.82e-202
Differentiation front	CER1	1.46e-206	1.64772	0.404	0.069	4.89e-202
Differentiation front	FOXC2	5.45e-246	1.59715	0.829	0.293	1.83e-241
Differentiation front	CXCR4	1.99e-222	1.55538	0.684	0.192	6.67e-218
Differentiation front	PCDH19	8.01e-233	1.51728	0.765	0.24	2.69e-228
Differentiation front	DLL3	3.06e-225	1.43844	0.66	0.173	1.03e-220
Differentiation front	APLNR	9.35e-212	1.43124	0.726	0.226	3.14e-207
Differentiation front	NTS	1.18e-126	1.4232	0.582	0.208	3.97e-122
Differentiation front	SKAP2	1.28e-167	1.36738	0.744	0.283	4.31e-163
Differentiation front	MEST	1.45e-213	1.30594	0.989	0.755	4.87e-209
Differentiation front	TTN	6.47e-111	1.297	0.562	0.213	2.17e-106
Differentiation front	RND3	8.21e-164	1.29117	0.483	0.12	2.76e-159
Differentiation front	DLL1	8.56e-146	1.25529	0.418	0.099	2.88e-141
Differentiation front	ZIC2	7.14e-148	1.22143	0.568	0.179	2.4e-143
Differentiation front	ZBTB18	3.06e-214	1.20899	0.408	0.066	1.03e-209
Differentiation front	SPRY1	1.02e-154	1.18861	0.494	0.132	3.41e-150
Differentiation front	ABCG1	3.25e-186	1.08228	0.371	0.062	1.09e-181
Differentiation front	WWC2	6.34e-112	1.05792	0.599	0.226	2.13e-107
Differentiation front	NOTCH1	2.33e-140	1.02813	0.415	0.1	7.81e-136
Differentiation front	MEOX1	1.9e-144	1.00751	0.41	0.094	6.37e-140
Differentiation front	STOX1	2.74e-123	0.97625	0.422	0.113	9.19e-119
Differentiation front	FOXC1	4.09e-94	0.973743	0.669	0.308	1.37e-89
Differentiation front	ANOS1	1.77e-138	0.966623	0.46	0.121	5.93e-134
Differentiation front	MESP1	1.71e-102	0.955666	0.179	0.026	5.73e-98
Differentiation front	MAGI1	9.38e-92	0.937359	0.441	0.149	3.15e-87
Differentiation front	HOTAIRM1	1.22e-82	0.908213	0.765	0.421	4.11e-78
Differentiation front	GADD45G	4.36e-172	0.877649	0.164	0.011	1.46e-167
Differentiation front	SOX9	3.54e-81	0.849133	0.364	0.114	1.19e-76
Differentiation front	HOXA1	1.7e-85	0.835732	0.379	0.119	5.72e-81
Differentiation front	LEF1	6.32e-78	0.83142	0.808	0.505	2.12e-73
Differentiation front	FABP5	6.28e-116	0.825202	0.985	0.814	2.11e-111
Differentiation front	SLC5A3	8.6e-61	0.806871	0.579	0.296	2.89e-56
Differentiation front	TBX6	2.44e-81	0.781018	0.347	0.104	8.2e-77
Differentiation front	ADGRL2	2.24e-62	0.766081	0.522	0.242	7.52e-58
Differentiation front	UPP1	7.96e-84	0.762378	0.276	0.07	2.67e-79
Differentiation front	SOX4	4.48e-79	0.746838	0.943	0.819	1.5e-74
Differentiation front	ARHGAP10	5.14e-63	0.735729	0.448	0.185	1.73e-58
Differentiation front	SULF1	1.24e-66	0.731951	0.276	0.081	4.16e-62
Differentiation front	GLUL	6.19e-54	0.722085	0.74	0.472	2.08e-49
Differentiation front	PTCH1	1.27e-57	0.719232	0.373	0.142	4.27e-53
Differentiation front	MYCN	3.33e-53	0.714806	0.407	0.174	1.12e-48
Differentiation front	TCF15	4.79e-83	0.68435	0.745	0.348	1.61e-78
Differentiation front	LFNG	1.46e-67	0.680336	0.337	0.11	4.91e-63
Differentiation front	TRIL	1.23e-82	0.671633	0.277	0.069	4.13e-78
Differentiation front	CITED1	1.05e-59	0.667827	0.31	0.105	3.52e-55
Differentiation front	CALD1	1.19e-56	0.663977	0.897	0.734	3.99e-52
Differentiation front	WNT5A	4.36e-57	0.659124	0.445	0.188	1.46e-52
Differentiation front	PPP1R17	2.73e-103	0.633666	0.2	0.032	9.16e-99
Differentiation front	SAT1	5.09e-62	0.628945	0.765	0.435	1.71e-57
Differentiation front	ITM2A	4.44e-48	0.601592	0.596	0.318	1.49e-43
Differentiation front	SNAI2	6.13e-33	0.599405	0.368	0.183	2.06e-28
Differentiation front	SACS	7.86e-39	0.598201	0.393	0.189	2.64e-34
Differentiation front	MYO10	1.3e-39	0.591409	0.417	0.204	4.37e-35
Differentiation front	TRMT5	1.76e-51	0.59084	0.331	0.127	5.9e-47
Differentiation front	HOXA5	1.23e-56	0.583261	0.243	0.073	4.13e-52
Differentiation front	OLFML3	4.61e-36	0.580471	0.431	0.219	1.55e-31
Differentiation front	CNKSR3	1.08e-34	0.578701	0.406	0.208	3.61e-30
Differentiation front	GJA1	3.5e-51	0.575939	0.839	0.571	1.17e-46
Differentiation front	CITED2	6.6e-35	0.57213	0.613	0.376	2.22e-30
Differentiation front	PDE4DIP	2.92e-46	0.561194	0.308	0.118	9.8e-42
Differentiation front	PAPPA	2.17e-40	0.55272	0.326	0.138	7.28e-36
Differentiation front	DDX21	6.98e-35	0.537862	0.533	0.304	2.34e-30
Differentiation front	SYT6	2.61e-49	0.530049	0.204	0.059	8.76e-45
Differentiation front	AIF1	1.99e-44	0.524861	0.245	0.084	6.67e-40
Differentiation front	GNL3	1.55e-32	0.51888	0.519	0.298	5.22e-28
Differentiation front	LRCH1	5.89e-57	0.518145	0.18	0.043	1.98e-52
Differentiation front	MRPS6	5.09e-38	0.515238	0.841	0.664	1.71e-33
Differentiation front	SLC25A24	5.12e-32	0.51102	0.41	0.212	1.72e-27
Differentiation front	RAP2B	1.72e-33	0.510135	0.438	0.228	5.77e-29
Differentiation front	RRS1	6.93e-39	0.509469	0.306	0.128	2.33e-34
Differentiation front	PFN2	3.8e-35	0.508403	0.786	0.564	1.28e-30
Differentiation front	HOXD4	5.94e-56	0.505609	0.229	0.066	2e-51
Differentiation front	SIX1	1.05e-38	0.504773	0.317	0.132	3.52e-34
Differentiation front	SEMA4D	8.19e-44	0.497451	0.187	0.056	2.75e-39
Differentiation front	STRA6	3.91e-33	0.48349	0.379	0.184	1.31e-28
Differentiation front	CACHD1	3.64e-36	0.480911	0.368	0.171	1.22e-31
Differentiation front	NRP2	1.25e-34	0.478343	0.403	0.197	4.19e-30
Differentiation front	ISM1	3.66e-61	0.474406	0.164	0.034	1.23e-56
Differentiation front	SDC2	3.5e-31	0.471478	0.373	0.188	1.18e-26
Differentiation front	FRMD6	1.96e-33	0.46809	0.315	0.14	6.58e-29
Differentiation front	TMEM108	9.07e-51	0.468016	0.168	0.041	3.05e-46
Differentiation front	TRPC6	6.06e-119	0.467369	0.124	0.01	2.03e-114
Differentiation front	PLXNA2	3.01e-29	0.465958	0.308	0.145	1.01e-24
Differentiation front	JPT1	7.03e-28	0.464919	0.772	0.58	2.36e-23
Differentiation front	LHFPL6	1.07e-27	0.464743	0.28	0.13	3.6e-23
Differentiation front	PPP3CA	6.66e-24	0.463998	0.431	0.252	2.24e-19
Differentiation front	RALGPS2	6.57e-27	0.463671	0.47	0.272	2.2e-22
Differentiation front	DYNLL2	1.04e-29	0.454552	0.429	0.231	3.49e-25
Differentiation front	CYCS	1.8e-28	0.451729	0.692	0.47	6.05e-24
Differentiation front	MYBL1	4.24e-43	0.450694	0.15	0.038	1.42e-38
Differentiation front	PAK1IP1	3.8e-32	0.450375	0.345	0.166	1.28e-27
Differentiation front	PCP4	3.54e-34	0.448665	0.161	0.05	1.19e-29
Differentiation front	ODC1	4.32e-24	0.441212	0.715	0.523	1.45e-19
Differentiation front	AIG1	7.55e-24	0.435918	0.299	0.153	2.54e-19
Differentiation front	LPIN2	7.21e-27	0.432232	0.39	0.21	2.42e-22
Differentiation front	SALL4	1.12e-23	0.43163	0.643	0.439	3.77e-19
Differentiation front	LRIG1	5.92e-26	0.430942	0.291	0.141	1.99e-21
Differentiation front	RFTN1	9.85e-39	0.429844	0.218	0.075	3.31e-34
Differentiation front	FAM13A	1.15e-28	0.427476	0.347	0.173	3.86e-24
Differentiation front	NES	5.8e-26	0.424278	0.769	0.561	1.95e-21
Differentiation front	ENPP2	1.89e-37	0.422187	0.207	0.071	6.35e-33
Differentiation front	H2AFY2	1.31e-25	0.42187	0.715	0.516	4.4e-21
Differentiation front	NME1	8.72e-27	0.416469	0.804	0.589	2.93e-22
Differentiation front	RELN	2.46e-42	0.415587	0.192	0.058	8.26e-38
Differentiation front	IL18	9.71e-29	0.415568	0.217	0.087	3.26e-24
Differentiation front	PDZRN3	8.86e-25	0.414226	0.231	0.104	2.98e-20
Differentiation front	COL4A2	1.76e-21	0.410725	0.471	0.287	5.93e-17
Differentiation front	NAV2	3.56e-29	0.409634	0.222	0.089	1.2e-24
Differentiation front	ARHGAP24	1.1e-24	0.409217	0.206	0.088	3.68e-20
Differentiation front	HNRNPAB	9.75e-32	0.405701	0.892	0.714	3.27e-27
Differentiation front	TFDP2	3.21e-22	0.403298	0.6	0.392	1.08e-17
Differentiation front	NTM	2.17e-30	0.403168	0.317	0.148	7.29e-26
Differentiation front	CD44	5.71e-43	0.399874	0.18	0.052	1.92e-38
Differentiation front	AHNAK	1.44e-24	0.398662	0.302	0.149	4.85e-20
Differentiation front	MOB3B	2.27e-23	0.398484	0.164	0.064	7.63e-19
Differentiation front	PCOLCE2	3.79e-24	0.39821	0.229	0.104	1.27e-19
Differentiation front	NOP56	5.17e-23	0.396983	0.699	0.489	1.73e-18
Differentiation front	TMEM132B	3.87e-32	0.395555	0.225	0.087	1.3e-27
Differentiation front	SRSF7	3.93e-26	0.391468	0.864	0.711	1.32e-21
Differentiation front	COL4A1	1.01e-17	0.387466	0.383	0.237	3.39e-13
Differentiation front	DMD	4.34e-18	0.384068	0.185	0.086	1.46e-13
Differentiation front	TIMM50	8.84e-24	0.38283	0.365	0.195	2.97e-19
Differentiation front	ENPP1	3.98e-24	0.381277	0.259	0.122	1.34e-19
Differentiation front	LRMDA	1.38e-27	0.378375	0.168	0.061	4.64e-23
Differentiation front	SNRPD1	8.74e-27	0.378282	0.902	0.73	2.94e-22
Differentiation front	ZNF608	6.5e-24	0.37763	0.462	0.267	2.18e-19
Differentiation front	JADE2	5.31e-55	0.377448	0.109	0.018	1.78e-50
Differentiation front	MRPL15	8.1e-20	0.369165	0.516	0.332	2.72e-15
Differentiation front	TIAM1	2.86e-21	0.368184	0.243	0.118	9.61e-17
Differentiation front	LMO4	1.82e-16	0.367607	0.6	0.426	6.11e-12
Differentiation front	DDHD1	1.13e-18	0.367584	0.297	0.165	3.8e-14
Differentiation front	LHFPL2	3.29e-24	0.366666	0.277	0.133	1.11e-19
Differentiation front	EIF1AX	6.24e-28	0.364597	0.938	0.815	2.1e-23
Differentiation front	ACAT2	5.19e-22	0.3643	0.775	0.582	1.74e-17
Differentiation front	PAICS	6.03e-21	0.362283	0.743	0.543	2.02e-16
Differentiation front	CPA1	4.44e-29	0.360415	0.148	0.049	1.49e-24
Differentiation front	GRK3	2.27e-25	0.359126	0.182	0.072	7.63e-21
Differentiation front	ASRGL1	1.35e-27	0.358005	0.213	0.086	4.52e-23
Differentiation front	TGS1	2.89e-18	0.357577	0.389	0.236	9.71e-14
Differentiation front	GTPBP4	2.2e-18	0.355967	0.431	0.265	7.4e-14
Differentiation front	SHROOM3	1.75e-32	0.354331	0.173	0.058	5.88e-28
Differentiation front	HOXD3	1.06e-27	0.353326	0.144	0.048	3.55e-23
Differentiation front	ROR2	1.15e-17	0.347742	0.242	0.125	3.88e-13
Differentiation front	SPTLC3	1.1e-27	0.344361	0.124	0.038	3.7e-23
Differentiation front	TLE3	3.69e-18	0.343573	0.255	0.132	1.24e-13
Differentiation front	AMD1	2.52e-16	0.343227	0.467	0.309	8.45e-12
Differentiation front	FHOD3	1.11e-27	0.341955	0.161	0.057	3.72e-23
Differentiation front	DKC1	1.66e-15	0.341541	0.429	0.28	5.59e-11
Differentiation front	HOXA-AS2	2.64e-15	0.340735	0.22	0.116	8.88e-11
Differentiation front	NOP16	2.38e-23	0.34049	0.242	0.113	7.98e-19
Differentiation front	TOMM40	4.18e-17	0.340197	0.477	0.311	1.4e-12
Differentiation front	RANBP1	2.04e-26	0.340112	0.937	0.784	6.84e-22
Differentiation front	NUDT11	1.17e-16	0.339264	0.287	0.162	3.93e-12
Differentiation front	AL590617.2	6.82e-23	0.336241	0.155	0.06	2.29e-18
Differentiation front	RNF24	1.13e-19	0.335789	0.262	0.133	3.79e-15
Differentiation front	MORC4	7.64e-22	0.335553	0.116	0.039	2.56e-17
Differentiation front	ALDH1A2	6.41e-18	0.334549	0.428	0.267	2.15e-13
Differentiation front	HDDC2	1.15e-17	0.333101	0.631	0.443	3.88e-13
Differentiation front	CTPS1	4.64e-18	0.332339	0.358	0.21	1.56e-13
Differentiation front	UST	5.4e-15	0.328393	0.175	0.086	1.81e-10
Differentiation front	TRMT10C	2.44e-17	0.326708	0.455	0.29	8.18e-13
Differentiation front	ANP32E	9.19e-17	0.326133	0.754	0.568	3.09e-12
Differentiation front	MAD2L1	3.58e-15	0.323476	0.573	0.412	1.2e-10
Differentiation front	PNO1	3.45e-17	0.32223	0.259	0.139	1.16e-12
Differentiation front	EXOSC5	4.11e-20	0.321789	0.274	0.141	1.38e-15
Differentiation front	C1QBP	1.76e-18	0.319921	0.825	0.663	5.91e-14
Differentiation front	MRTO4	2.24e-17	0.319468	0.403	0.246	7.52e-13
Differentiation front	GCLC	2.63e-19	0.319393	0.164	0.07	8.85e-15
Differentiation front	UTP14A	1.34e-14	0.318666	0.357	0.225	4.51e-10
Differentiation front	WDR43	2.26e-17	0.316815	0.421	0.263	7.59e-13
Differentiation front	PA2G4	3.85e-18	0.316406	0.82	0.648	1.29e-13
Differentiation front	NCL	4.62e-30	0.314442	0.983	0.925	1.55e-25
Differentiation front	HES7	2.82e-16	0.313946	0.221	0.114	9.46e-12
Differentiation front	SIX4	8.94e-23	0.312936	0.175	0.07	3e-18
Differentiation front	SLIT3	4.04e-23	0.312663	0.145	0.054	1.36e-18
Differentiation front	SRM	5.34e-16	0.311181	0.601	0.416	1.79e-11
Differentiation front	AUXG01000058.1	1.35e-11	0.310384	0.206	0.116	4.53e-07
Differentiation front	LYAR	5.86e-15	0.309247	0.338	0.205	1.97e-10
Differentiation front	KNOP1	1.38e-15	0.307618	0.578	0.408	4.62e-11
Differentiation front	MPHOSPH10	1.67e-15	0.307391	0.413	0.264	5.62e-11
Differentiation front	TANC1	3.11e-17	0.306921	0.203	0.099	1.05e-12
Differentiation front	EIF2S1	3.84e-13	0.30403	0.41	0.269	1.29e-08
Differentiation front	FDX1	1.33e-17	0.303693	0.365	0.214	4.46e-13
Differentiation front	MTAP	1.1e-13	0.30268	0.242	0.138	3.68e-09
Differentiation front	CCT6A	1.93e-15	0.302641	0.828	0.669	6.46e-11
Differentiation front	DTWD1	4.71e-18	0.301429	0.373	0.219	1.58e-13
Differentiation front	PAM16	6.67e-16	0.301022	0.362	0.221	2.24e-11
Differentiation front	PAX3	1.59e-20	0.300941	0.207	0.094	5.33e-16
Differentiation front	TDG	4.7e-15	0.300268	0.474	0.316	1.58e-10
Differentiation front	RBP1	5e-19	0.299951	0.815	0.629	1.68e-14
Differentiation front	TLE1	4.61e-17	0.299272	0.27	0.146	1.55e-12
Differentiation front	NRARP	1.57e-20	0.299252	0.148	0.059	5.27e-16
Differentiation front	CCT5	1.6e-19	0.298629	0.842	0.653	5.36e-15
Differentiation front	GALNT10	1.53e-22	0.298538	0.126	0.044	5.12e-18
Differentiation front	USP14	3.29e-13	0.29688	0.554	0.392	1.1e-08
Differentiation front	GPATCH4	2.13e-15	0.296462	0.415	0.264	7.16e-11
Differentiation front	HNRNPH3	3.05e-16	0.294998	0.866	0.709	1.02e-11
Differentiation front	SUGT1	2.42e-14	0.29498	0.571	0.406	8.14e-10
Differentiation front	NIFK	1.23e-15	0.294816	0.515	0.345	4.15e-11
Differentiation front	TMEFF1	1.81e-17	0.294805	0.354	0.207	6.09e-13
Differentiation front	SNRPB	1.23e-15	0.294563	0.862	0.725	4.13e-11
Differentiation front	PCID2	1.62e-13	0.293548	0.284	0.17	5.44e-09
Differentiation front	MSN	2.12e-15	0.293137	0.58	0.403	7.12e-11
Differentiation front	MAGOHB	1.14e-09	0.2931	0.39	0.275	3.84e-05
Differentiation front	EIF5B	1.12e-13	0.293081	0.703	0.537	3.76e-09
Differentiation front	EIF5A	4.71e-18	0.29286	0.895	0.751	1.58e-13
Differentiation front	DDX18	1.11e-12	0.292352	0.578	0.421	3.74e-08
Differentiation front	TMEM132C	3.71e-14	0.291458	0.178	0.09	1.25e-09
Differentiation front	ASF1A	3.01e-11	0.289128	0.263	0.163	1.01e-06
Differentiation front	ZFP42	2.42e-19	0.288995	0.211	0.1	8.13e-15
Differentiation front	TXN	4.96e-16	0.288757	0.883	0.746	1.67e-11
Differentiation front	ARPC2	2.99e-13	0.28813	0.789	0.629	1e-08
Differentiation front	NCS1	5.63e-12	0.285865	0.227	0.132	1.89e-07
Differentiation front	TNNT1	5.84e-13	0.285153	0.524	0.374	1.96e-08
Differentiation front	RRM2	7.65e-11	0.283806	0.432	0.308	2.57e-06
Differentiation front	IQGAP2	1.49e-14	0.283796	0.253	0.142	4.99e-10
Differentiation front	NUDCD1	3.44e-14	0.282628	0.222	0.121	1.16e-09
Differentiation front	ESF1	3.55e-13	0.282373	0.425	0.283	1.19e-08
Differentiation front	ABLIM1	4.07e-21	0.281586	0.278	0.139	1.37e-16
Differentiation front	DCUN1D1	9.09e-10	0.281097	0.253	0.161	3.05e-05
Differentiation front	MCM7	4.54e-14	0.281021	0.603	0.428	1.53e-09
Differentiation front	CADM1	1.49e-13	0.280087	0.492	0.336	5.01e-09
Differentiation front	SEZ6L	1.62e-28	0.279979	0.11	0.03	5.42e-24
Differentiation front	MRPL13	6.72e-14	0.277583	0.529	0.369	2.26e-09
Differentiation front	RBM33	1.82e-13	0.277529	0.26	0.151	6.11e-09
Differentiation front	LPP	6.52e-12	0.27734	0.32	0.203	2.19e-07
Differentiation front	PPA1	2.86e-12	0.276984	0.673	0.513	9.6e-08
Differentiation front	MAML3	8.52e-19	0.276936	0.194	0.09	2.86e-14
Differentiation front	AUTS2	7.9e-14	0.274684	0.278	0.163	2.65e-09
Differentiation front	MRPL42	1.53e-11	0.274647	0.453	0.311	5.14e-07
Differentiation front	TMTC2	4.59e-20	0.273873	0.145	0.057	1.54e-15
Differentiation front	NOC3L	4.87e-12	0.272675	0.236	0.139	1.63e-07
Differentiation front	PIMREG	3.86e-13	0.272341	0.28	0.168	1.3e-08
Differentiation front	MZT1	6.3e-12	0.272058	0.366	0.239	2.12e-07
Differentiation front	RRP1B	1.95e-10	0.271783	0.394	0.275	6.55e-06
Differentiation front	PRDX3	1.09e-11	0.271139	0.59	0.436	3.65e-07
Differentiation front	GNL2	5.49e-11	0.270858	0.278	0.176	1.84e-06
Differentiation front	WDR74	8.83e-14	0.270316	0.21	0.113	2.96e-09
Differentiation front	PEG10	3.1e-12	0.269957	0.663	0.502	1.04e-07
Differentiation front	SUPV3L1	6.14e-16	0.269864	0.165	0.077	2.06e-11
Differentiation front	MRPL30	7.77e-11	0.269066	0.22	0.129	2.61e-06
Differentiation front	BAZ1A	1.46e-13	0.268242	0.344	0.215	4.9e-09
Differentiation front	PUM3	4.95e-12	0.265357	0.329	0.211	1.66e-07
Differentiation front	CRMP1	1.12e-08	0.265012	0.283	0.19	0.000378
Differentiation front	SLIRP	2.87e-12	0.264537	0.825	0.679	9.63e-08
Differentiation front	MRPL3	8.13e-13	0.264486	0.537	0.378	2.73e-08
Differentiation front	USP3	6.72e-15	0.264426	0.297	0.172	2.26e-10
Differentiation front	ST8SIA6	2.34e-16	0.263854	0.144	0.063	7.85e-12
Differentiation front	FBN2	1.69e-12	0.263481	0.526	0.368	5.67e-08
Differentiation front	NIP7	1.17e-13	0.263339	0.276	0.161	3.93e-09
Differentiation front	S1PR3	6.86e-11	0.262957	0.239	0.143	2.3e-06
Differentiation front	C1orf109	1.78e-11	0.262746	0.168	0.091	5.96e-07
Differentiation front	FDPS	1.15e-11	0.262543	0.764	0.607	3.85e-07
Differentiation front	SNRPA1	5.58e-10	0.262295	0.53	0.394	1.87e-05
Differentiation front	TSR1	6.55e-12	0.262195	0.319	0.204	2.2e-07
Differentiation front	TFDP1	1.34e-11	0.262052	0.281	0.175	4.51e-07
Differentiation front	PRPF40A	2.05e-13	0.261697	0.75	0.593	6.87e-09
Differentiation front	WDR75	7.65e-13	0.261371	0.262	0.155	2.57e-08
Differentiation front	GPC3	3.64e-11	0.261267	0.764	0.635	1.22e-06
Differentiation front	SEC22B	8.14e-14	0.259782	0.264	0.152	2.73e-09
Differentiation front	TIMM8A	9.77e-15	0.259764	0.224	0.12	3.28e-10
Differentiation front	NET1	5.88e-13	0.259602	0.255	0.147	1.97e-08
Differentiation front	BCCIP	3.32e-13	0.259305	0.414	0.272	1.12e-08
Differentiation front	ENO1	1.64e-19	0.258699	0.938	0.805	5.5e-15
Differentiation front	LTV1	1.09e-12	0.258103	0.28	0.169	3.66e-08
Differentiation front	RAN	5.03e-19	0.257632	0.954	0.905	1.69e-14
Differentiation front	ZNRD2	1.44e-16	0.256826	0.277	0.151	4.82e-12
Differentiation front	PRMT1	3.3e-12	0.256178	0.832	0.691	1.11e-07
Differentiation front	ADGRA3	6.91e-13	0.256172	0.217	0.12	2.32e-08
Differentiation front	NAMPT	1.13e-11	0.256102	0.281	0.173	3.78e-07
Differentiation front	DHX33	6.93e-08	0.256009	0.19	0.119	0.00232766
Differentiation front	HOXB-AS3	2.05e-21	0.254944	0.687	0.454	6.89e-17
Differentiation front	VRK1	9.17e-12	0.253995	0.364	0.239	3.08e-07
Differentiation front	DNAAF2	1.56e-11	0.251975	0.264	0.159	5.22e-07
Differentiation front	EIF3J	6.47e-13	0.251785	0.543	0.382	2.17e-08
Differentiation front	CNBP	2.14e-11	0.251443	0.755	0.606	7.18e-07
Differentiation front	SRRT	3.3e-13	0.251035	0.418	0.274	1.11e-08
Node	TFF3	0	4.87186	0.933	0.045	0
Node	NOTO	0	2.9372	0.605	0.005	0
Node	CA4	0	2.84244	0.663	0.03	0
Node	DAND5	0	2.61379	0.44	0.005	0
Node	TAGLN2	0	2.48612	0.73	0.11	0
Node	SPP1	0	2.45383	0.437	0.007	0
Node	PPP1R14C	0	2.38934	0.641	0.029	0
Node	PHLDA2	0	2.37554	0.581	0.028	0
Node	SAT1	1.15e-219	2.27825	0.942	0.433	3.87e-215
Node	SLC2A1	0	2.23538	0.651	0.097	0
Node	SERPINE2	3.12e-288	2.22432	0.748	0.166	1.05e-283
Node	VAMP8	0	2.08642	0.585	0.063	0
Node	SLC7A11	0	2.06699	0.448	0.035	0
Node	BEX1	6.16e-191	2.04757	0.875	0.409	2.07e-186
Node	NQO1	0	1.94606	0.494	0.034	0
Node	HES4	7e-208	1.9413	0.673	0.168	2.35e-203
Node	FOXJ1	0	1.90839	0.335	0.006	0
Node	RAB3B	4.01e-213	1.72462	0.411	0.055	1.35e-208
Node	MCOLN3	0	1.7164	0.423	0.024	0
Node	NODAL	0	1.69275	0.337	0.002	0
Node	GSN	2.15e-181	1.6347	0.565	0.127	7.23e-177
Node	TGFBI	6.72e-168	1.62107	0.619	0.155	2.26e-163
Node	HES7	1.96e-200	1.57605	0.542	0.101	6.59e-196
Node	IER3	0	1.56417	0.339	0.015	0
Node	FN1	2.32e-115	1.5334	0.792	0.386	7.79e-111
Node	CST3	2.16e-126	1.53024	0.821	0.411	7.25e-122
Node	CHRD	0	1.48322	0.341	0.022	0
Node	ITM2A	5.81e-85	1.46055	0.665	0.32	1.95e-80
Node	MNX1	0	1.41619	0.292	0.011	0
Node	BGN	1.97e-185	1.41575	0.446	0.074	6.62e-181
Node	FOXA2	0	1.41084	0.345	0.015	0
Node	TTYH1	6.22e-199	1.40737	0.369	0.046	2.09e-194
Node	GSTT2B	7.4e-270	1.39266	0.351	0.029	2.49e-265
Node	LFNG	6.63e-157	1.38994	0.498	0.107	2.23e-152
Node	EPHX1	4.66e-259	1.38327	0.371	0.034	1.57e-254
Node	LRRFIP1	6.28e-105	1.36156	0.538	0.175	2.11e-100
Node	MMP2	2.97e-100	1.333	0.659	0.277	9.98e-96
Node	C9orf24	0	1.32764	0.26	0.005	0
Node	PDLIM1	8.65e-104	1.29879	0.456	0.126	2.9e-99
Node	FOXD1	1.03e-121	1.26886	0.47	0.116	3.44e-117
Node	KC877982.1	0	1.24852	0.254	0.002	0
Node	LY6G6D	3.15e-126	1.23705	0.244	0.031	1.06e-121
Node	LAMC1	1.19e-110	1.1929	0.462	0.121	4.01e-106
Node	PPIB	1.49e-99	1.18656	0.899	0.715	4.99e-95
Node	RBP1	1.05e-82	1.15788	0.853	0.631	3.54e-78
Node	GMPR	1.48e-193	1.1402	0.262	0.022	4.97e-189
Node	SCG3	1.89e-282	1.13493	0.28	0.015	6.34e-278
Node	CDX2	1.7e-116	1.11356	0.399	0.086	5.71e-112
Node	CGNL1	9.05e-67	1.10244	0.419	0.141	3.04e-62
Node	TBXT	6.89e-294	1.07828	0.246	0.01	2.31e-289
Node	DIPK2A	4.76e-101	1.0753	0.315	0.063	1.6e-96
Node	BICC1	2.39e-149	1.07491	0.256	0.029	8.04e-145
Node	RASSF9	2.81e-276	1.07244	0.234	0.01	9.43e-272
Node	KRT18	2.13e-65	1.06966	0.845	0.562	7.15e-61
Node	WNT3A	5.23e-266	1.06753	0.244	0.012	1.76e-261
Node	PIFO	6.02e-203	1.06362	0.22	0.014	2.02e-198
Node	AL031058.1	7.41e-50	1.0626	0.492	0.232	2.49e-45
Node	VAMP5	1.67e-135	1.05699	0.272	0.036	5.6e-131
Node	ENO1	1.68e-114	1.05635	0.97	0.806	5.64e-110
Node	ODC1	6.88e-60	1.05626	0.77	0.524	2.31e-55
Node	NKD1	6.86e-91	1.05357	0.306	0.065	2.3e-86
Node	RHOC	2.37e-64	1.05201	0.508	0.209	7.96e-60
Node	SLC20A2	7.34e-108	1.04356	0.315	0.06	2.46e-103
Node	DSP	8.33e-83	1.04207	0.925	0.714	2.8e-78
Node	GLIPR1	6.13e-164	1.03745	0.206	0.016	2.06e-159
Node	BMP7	1.61e-244	1.03655	0.244	0.013	5.39e-240
Node	UCHL1	2.6e-62	1.01749	0.764	0.495	8.72e-58
Node	TAGLN	6.03e-26	1.01573	0.26	0.111	2.03e-21
Node	ETV4	2.41e-92	1.01521	0.304	0.064	8.08e-88
Node	SLC3A2	3.93e-47	1.00571	0.48	0.221	1.32e-42
Node	PERP	1.06e-59	1.00512	0.718	0.44	3.57e-55
Node	SH3KBP1	3.37e-57	0.99392	0.528	0.234	1.13e-52
Node	PDIA4	5.15e-54	0.984067	0.629	0.349	1.73e-49
Node	MOK	7.39e-107	0.974632	0.268	0.043	2.48e-102
Node	CTSB	6.18e-65	0.97115	0.355	0.108	2.07e-60
Node	PPIF	5.47e-68	0.964213	0.391	0.126	1.84e-63
Node	SEMA3E	3.92e-101	0.942688	0.222	0.032	1.32e-96
Node	FBLN2	9.92e-139	0.934571	0.276	0.035	3.33e-134
Node	NRARP	8.64e-66	0.922753	0.246	0.056	2.9e-61
Node	TCTEX1D1	0	0.921389	0.169	0.002	0
Node	SLC39A8	1.5e-69	0.919299	0.278	0.067	5.05e-65
Node	PTN	5.5e-53	0.918305	0.744	0.448	1.85e-48
Node	PTPRM	2.53e-144	0.912963	0.196	0.017	8.49e-140
Node	PON2	1.79e-39	0.898614	0.496	0.251	6e-35
Node	ENC1	3.52e-55	0.895558	0.325	0.103	1.18e-50
Node	CFAP126	4.15e-289	0.884407	0.151	0.002	1.39e-284
Node	KHDRBS3	1.07e-39	0.88276	0.498	0.255	3.6e-35
Node	FZD10	3.49e-55	0.878866	0.294	0.087	1.17e-50
Node	SLIT2	4.1e-45	0.875831	0.438	0.192	1.38e-40
Node	NTM	4.67e-40	0.851986	0.361	0.15	1.57e-35
Node	OLFM3	8.25e-36	0.847255	0.333	0.139	2.77e-31
Node	AGRN	9.95e-79	0.846168	0.218	0.039	3.34e-74
Node	RARRES2	1.71e-166	0.845756	0.188	0.012	5.73e-162
Node	APLP2	3.23e-44	0.842204	0.756	0.522	1.09e-39
Node	TGFB1	2.49e-54	0.830016	0.274	0.077	8.37e-50
Node	CXXC5	1e-39	0.826902	0.5	0.254	3.37e-35
Node	SP5	2.66e-39	0.820679	0.298	0.109	8.94e-35
Node	EFCAB1	3.23e-61	0.817609	0.242	0.057	1.09e-56
Node	RRBP1	1.14e-28	0.811862	0.579	0.37	3.83e-24
Node	TMOD2	7.74e-84	0.80771	0.202	0.031	2.6e-79
Node	PLTP	7.25e-46	0.804223	0.347	0.128	2.43e-41
Node	PDIA6	1.09e-62	0.802304	0.917	0.738	3.65e-58
Node	CALU	5.21e-37	0.802117	0.694	0.482	1.75e-32
Node	TMEM190	1.29e-168	0.800474	0.145	0.006	4.33e-164
Node	MYDGF	2.06e-38	0.796795	0.573	0.324	6.91e-34
Node	LRRC1	2.16e-98	0.796431	0.194	0.025	7.25e-94
Node	SH3PXD2A	4.19e-50	0.793947	0.276	0.082	1.41e-45
Node	MLEC	8.24e-40	0.793887	0.692	0.448	2.77e-35
Node	HIPK2	1.8e-34	0.793381	0.442	0.216	6.04e-30
Node	FTL	3.38e-98	0.789453	0.998	0.986	1.14e-93
Node	COL4A1	1.17e-33	0.787814	0.462	0.236	3.92e-29
Node	HLA-B	2.32e-79	0.785488	0.192	0.03	7.8e-75
Node	ENKUR	2.98e-183	0.7833	0.129	0.004	1e-178
Node	SRGAP3	1.04e-51	0.77949	0.246	0.066	3.49e-47
Node	TPPP3	1.94e-153	0.777795	0.103	0.003	6.51e-149
Node	SDC1	3.28e-65	0.775802	0.228	0.049	1.1e-60
Node	GPRC5C	2.34e-50	0.775292	0.31	0.098	7.87e-46
Node	TLE5	7.85e-84	0.775248	0.21	0.034	2.63e-79
Node	P4HB	1.27e-34	0.773913	0.623	0.391	4.27e-30
Node	CD320	6.06e-42	0.773633	0.359	0.143	2.04e-37
Node	LRRIQ1	1.81e-51	0.76425	0.181	0.039	6.09e-47
Node	NEAT1	2.15e-28	0.763375	0.284	0.121	7.21e-24
Node	TMED9	1.44e-33	0.756961	0.504	0.276	4.85e-29
Node	HLA-A	1.48e-31	0.756943	0.641	0.427	4.99e-27
Node	COL5A2	5.17e-36	0.753544	0.617	0.364	1.74e-31
Node	TENT5C	8.91e-180	0.753078	0.159	0.007	2.99e-175
Node	ZIC3	8.71e-45	0.752884	0.359	0.136	2.92e-40
Node	MDFI	2.59e-37	0.747625	0.373	0.159	8.7e-33
Node	RELL1	3.46e-54	0.745987	0.208	0.048	1.16e-49
Node	VWA2	3.29e-54	0.744351	0.228	0.056	1.11e-49
Node	SCGB1A1	4.91e-98	0.744076	0.101	0.006	1.65e-93
Node	NUCB2	3.14e-28	0.740853	0.377	0.187	1.05e-23
Node	CD302	6.86e-162	0.7394	0.147	0.007	2.3e-157
Node	PPIL6	8.04e-135	0.738968	0.169	0.013	2.7e-130
Node	TUBB4B	2.65e-33	0.737909	0.736	0.529	8.9e-29
Node	SLC29A1	1.89e-64	0.733577	0.224	0.048	6.36e-60
Node	TLN2	1.28e-37	0.733248	0.331	0.13	4.3e-33
Node	SRARP	2.7e-236	0.732984	0.159	0.004	9.06e-232
Node	PDIA3	2.4e-37	0.727755	0.796	0.614	8.06e-33
Node	CD9	7.86e-127	0.722974	0.19	0.018	2.64e-122
Node	MLF1	9.06e-20	0.706171	0.282	0.142	3.04e-15
Node	FAM3C	2.66e-35	0.706151	0.375	0.161	8.92e-31
Node	NEDD9	2.75e-75	0.706141	0.173	0.026	9.25e-71
Node	ASPH	2.19e-26	0.705135	0.349	0.171	7.34e-22
Node	CREB3L2	5.9e-35	0.694596	0.329	0.134	1.98e-30
Node	RAMP2	4.22e-45	0.691631	0.24	0.07	1.42e-40
Node	PRSS2	6.67e-40	0.690191	0.109	0.019	2.24e-35
Node	MYL9	1.8e-14	0.687547	0.335	0.207	6.04e-10
Node	LRPAP1	3.84e-28	0.68706	0.484	0.269	1.29e-23
Node	PXDN	1.22e-26	0.683523	0.52	0.307	4.09e-22
Node	MANF	1.29e-27	0.682324	0.548	0.336	4.34e-23
Node	DNALI1	1.14e-53	0.680506	0.222	0.053	3.82e-49
Node	FNDC3B	2.13e-34	0.680027	0.306	0.12	7.17e-30
Node	RYBP	3.94e-29	0.679518	0.284	0.118	1.32e-24
Node	CHPF	6.95e-40	0.677742	0.188	0.051	2.33e-35
Node	FURIN	8.37e-57	0.673634	0.181	0.036	2.81e-52
Node	TIMP4	1.41e-179	0.671982	0.151	0.006	4.73e-175
Node	BSCL2	6.01e-28	0.671963	0.355	0.171	2.02e-23
Node	EFHD2	1.01e-48	0.671522	0.218	0.056	3.39e-44
Node	CALR	1.63e-40	0.668291	0.919	0.78	5.47e-36
Node	PIR	8.79e-37	0.665864	0.282	0.102	2.95e-32
Node	SLC2A3	4.01e-14	0.665175	0.254	0.139	1.35e-09
Node	LGALSL	5.4e-67	0.664119	0.171	0.028	1.81e-62
Node	EFNB2	3.62e-26	0.662864	0.401	0.207	1.22e-21
Node	SPAG1	3.77e-86	0.659215	0.139	0.014	1.27e-81
Node	HES1	9.8e-17	0.658032	0.22	0.105	3.29e-12
Node	C12orf75	1.89e-41	0.645525	0.262	0.085	6.33e-37
Node	GOLM1	1.07e-25	0.64438	0.522	0.313	3.59e-21
Node	ZBTB38	2.81e-30	0.64386	0.327	0.144	9.45e-26
Node	TXNDC5	3.53e-26	0.642611	0.373	0.186	1.19e-21
Node	TXNRD1	9.84e-24	0.642165	0.45	0.26	3.3e-19
Node	CALM1	3.64e-43	0.640313	0.891	0.772	1.22e-38
Node	SPARCL1	4.89e-107	0.636769	0.129	0.009	1.64e-102
Node	CD63	9.66e-44	0.635054	0.901	0.795	3.24e-39
Node	PYURF	6.39e-25	0.634569	0.5	0.296	2.14e-20
Node	FGF8	1.47e-28	0.633969	0.198	0.067	4.93e-24
Node	NPTN	5.4e-31	0.630879	0.278	0.109	1.81e-26
Node	BMP6	6.46e-163	0.625695	0.137	0.006	2.17e-158
Node	TMED10	1.07e-27	0.625339	0.585	0.366	3.6e-23
Node	DNAH5	9.26e-151	0.623771	0.117	0.004	3.11e-146
Node	EVA1B	4.61e-28	0.622263	0.315	0.139	1.55e-23
Node	CDX1	1.96e-23	0.618099	0.312	0.149	6.57e-19
Node	DNAJC3	3.16e-21	0.617429	0.284	0.136	1.06e-16
Node	JAM3	4.68e-28	0.617281	0.327	0.148	1.57e-23
Node	PMEPA1	1.94e-252	0.612853	0.135	0.002	6.51e-248
Node	FKBP11	6.95e-33	0.608331	0.2	0.063	2.33e-28
Node	MIXL1	1.6e-43	0.607418	0.117	0.02	5.37e-39
Node	FKBP14	3.02e-53	0.603949	0.183	0.038	1.02e-48
Node	RETREG1	6.46e-92	0.603508	0.149	0.015	2.17e-87
Node	CTXN1	3.1e-16	0.603153	0.399	0.247	1.04e-11
Node	AMBP	6.65e-127	0.603148	0.115	0.005	2.23e-122
Node	UXS1	5.05e-27	0.602897	0.284	0.121	1.7e-22
Node	KDELR1	9.31e-31	0.602861	0.812	0.679	3.12e-26
Node	PGRMC2	1.99e-24	0.602187	0.403	0.215	6.67e-20
Node	WLS	1.69e-23	0.596893	0.536	0.332	5.68e-19
Node	CANX	6.42e-21	0.596332	0.667	0.485	2.16e-16
Node	ARMC3	1.18e-161	0.595946	0.107	0.003	3.95e-157
Node	MGST2	1.08e-27	0.595138	0.22	0.081	3.62e-23
Node	NPTX2	6.41e-120	0.591916	0.129	0.008	2.15e-115
Node	SDF4	4.63e-22	0.591262	0.313	0.155	1.55e-17
Node	WDR63	7.92e-126	0.588353	0.127	0.007	2.66e-121
Node	ARF1	3.18e-23	0.588305	0.635	0.441	1.07e-18
Node	AJAP1	2.96e-138	0.584787	0.155	0.01	9.95e-134
Node	LSR	1.28e-27	0.579668	0.254	0.101	4.29e-23
Node	BTG3	1.15e-16	0.5793	0.175	0.074	3.85e-12
Node	AC245297.3	1.03e-30	0.579124	0.222	0.077	3.47e-26
Node	ENPP1	6.53e-13	0.578071	0.232	0.126	2.19e-08
Node	QKI	3.04e-19	0.578001	0.573	0.389	1.02e-14
Node	PGM1	3.02e-24	0.577688	0.349	0.173	1.01e-19
Node	MFGE8	2.05e-19	0.571157	0.482	0.296	6.87e-15
Node	DNAJC10	1.85e-18	0.570877	0.423	0.252	6.22e-14
Node	MAPK10	2.53e-22	0.570209	0.321	0.155	8.5e-18
Node	C1orf61	1.57e-105	0.568284	0.123	0.008	5.27e-101
Node	OLFM1	1.52e-28	0.568194	0.2	0.069	5.11e-24
Node	PTPDC1	2.81e-53	0.565931	0.139	0.023	9.44e-49
Node	PDE5A	9.71e-43	0.565746	0.101	0.015	3.26e-38
Node	AC007405.3	2.12e-23	0.564224	0.185	0.068	7.13e-19
Node	GNG11	5.57e-30	0.563997	0.238	0.086	1.87e-25
Node	HMCN1	9.66e-16	0.563477	0.175	0.077	3.24e-11
Node	GALNT1	1.51e-19	0.562376	0.502	0.323	5.09e-15
Node	EPHA4	1.09e-18	0.562033	0.458	0.283	3.68e-14
Node	ITM2B	1.52e-17	0.560831	0.556	0.386	5.1e-13
Node	CFAP45	1.04e-189	0.559043	0.107	0.002	3.5e-185
Node	RCN1	4.73e-20	0.558751	0.679	0.504	1.59e-15
Node	MGST3	4.83e-19	0.556858	0.589	0.423	1.62e-14
Node	RHOB	1.09e-23	0.555484	0.228	0.092	3.67e-19
Node	PLD3	8.13e-24	0.555484	0.575	0.362	2.73e-19
Node	GCLM	5.15e-33	0.553117	0.151	0.039	1.73e-28
Node	ROCK2	1.33e-15	0.552358	0.409	0.258	4.45e-11
Node	ARL2BP	1.14e-22	0.551465	0.288	0.133	3.83e-18
Node	TSPAN2	5.44e-25	0.549243	0.171	0.057	1.83e-20
Node	SLC16A2	3.14e-27	0.548492	0.198	0.069	1.06e-22
Node	PROX1	3.04e-34	0.548134	0.19	0.056	1.02e-29
Node	ITGB8	1.03e-35	0.545378	0.165	0.043	3.47e-31
Node	ISYNA1	1.01e-17	0.54519	0.51	0.344	3.38e-13
Node	SOWAHC	1.58e-53	0.545015	0.137	0.022	5.31e-49
Node	CFD	3.63e-86	0.545006	0.101	0.007	1.22e-81
Node	COL4A2	9.79e-23	0.542971	0.488	0.29	3.29e-18
Node	RAI14	3.61e-20	0.540661	0.258	0.12	1.21e-15
Node	KRT8	2.16e-24	0.538911	0.835	0.62	7.25e-20
Node	CYP27A1	2.52e-48	0.538894	0.147	0.028	8.46e-44
Node	TNFRSF21	7.58e-31	0.536114	0.171	0.05	2.55e-26
Node	PRKX	5.66e-20	0.532522	0.181	0.072	1.9e-15
Node	BACE2	2.44e-132	0.532451	0.133	0.007	8.2e-128
Node	ARSE	3.44e-42	0.531883	0.139	0.028	1.15e-37
Node	NUDT9	1.86e-27	0.528157	0.208	0.074	6.24e-23
Node	SPRY4	7.38e-50	0.525262	0.175	0.037	2.48e-45
Node	IDS	1.82e-26	0.523941	0.165	0.052	6.11e-22
Node	ADA	8.65e-29	0.522545	0.196	0.065	2.91e-24
Node	LYSMD2	8.33e-124	0.522157	0.109	0.005	2.8e-119
Node	PRIMA1	1.48e-64	0.521378	0.107	0.011	4.96e-60
Node	SLC39A7	1.21e-16	0.520193	0.317	0.171	4.07e-12
Node	ECI2	6.49e-16	0.519685	0.379	0.224	2.18e-11
Node	LAMB1	7.65e-21	0.517668	0.302	0.147	2.57e-16
Node	GAL	4.99e-24	0.517447	0.206	0.079	1.67e-19
Node	EPCAM	8.68e-46	0.51665	0.157	0.032	2.91e-41
Node	LRP10	1.81e-34	0.514123	0.194	0.057	6.09e-30
Node	DST	7.81e-11	0.51396	0.466	0.33	2.62e-06
Node	SAMD3	4.76e-46	0.513958	0.107	0.016	1.6e-41
Node	TMOD3	2.66e-17	0.513744	0.337	0.19	8.93e-13
Node	SNCG	3.55e-22	0.511276	0.153	0.052	1.19e-17
Node	CPD	1.17e-18	0.510193	0.282	0.141	3.94e-14
Node	IKBIP	4.34e-19	0.509976	0.313	0.162	1.46e-14
Node	NKAIN4	1.91e-62	0.506559	0.111	0.013	6.43e-58
Node	CMTM8	1.46e-23	0.505676	0.143	0.045	4.89e-19
Node	CFAP298	9.73e-13	0.504996	0.381	0.246	3.27e-08
Node	XBP1	2.94e-17	0.504544	0.282	0.145	9.86e-13
Node	RIOK1	2.09e-16	0.503993	0.31	0.172	7e-12
Node	GFPT2	7.7e-31	0.503804	0.145	0.038	2.58e-26
Node	SSR1	5.52e-17	0.503445	0.389	0.23	1.85e-12
Node	IMPDH1	1.17e-31	0.503007	0.198	0.063	3.93e-27
Node	VEZF1	1.64e-15	0.502776	0.373	0.223	5.5e-11
Node	CD276	1.6e-17	0.502477	0.313	0.169	5.38e-13
Node	SH2B3	2.77e-46	0.501727	0.109	0.017	9.31e-42
Node	SPATS2L	1.28e-16	0.500692	0.266	0.137	4.3e-12
Node	LMO4	4.76e-05	0.493238	0.486	0.435	1
Node	CYBA	9.4e-14	0.490827	0.571	0.436	3.16e-09
Node	CLDN10	2.01e-34	0.490566	0.119	0.025	6.74e-30
Node	LDLRAD3	1.63e-20	0.488908	0.183	0.071	5.47e-16
Node	PLXND1	2.12e-37	0.488734	0.131	0.028	7.12e-33
Node	FAM114A1	1.11e-25	0.488465	0.159	0.05	3.73e-21
Node	EGFL7	2.04e-28	0.488182	0.19	0.063	6.84e-24
Node	CNPY2	7.54e-19	0.487349	0.681	0.511	2.53e-14
Node	RSPH1	7.93e-121	0.485932	0.101	0.004	2.66e-116
Node	ULBP3	1e-54	0.485705	0.135	0.021	3.36e-50
Node	AGO2	2.43e-13	0.485703	0.224	0.119	8.17e-09
Node	GNAI1	1.71e-16	0.482522	0.264	0.136	5.74e-12
Node	NORAD	8.75e-16	0.481342	0.46	0.294	2.94e-11
Node	FHAD1	4.58e-95	0.476009	0.117	0.009	1.54e-90
Node	MYC	1.52e-20	0.475613	0.181	0.069	5.11e-16
Node	CETN2	2.06e-10	0.474508	0.405	0.28	6.93e-06
Node	GGH	7.78e-13	0.473278	0.339	0.207	2.61e-08
Node	ST5	8.99e-19	0.473036	0.183	0.074	3.02e-14
Node	TSPAN5	4.75e-13	0.472304	0.282	0.161	1.6e-08
Node	ECE1	2.17e-19	0.472115	0.192	0.078	7.29e-15
Node	SLIT3	1.68e-21	0.471625	0.157	0.055	5.64e-17
Node	HVCN1	1.68e-20	0.470866	0.169	0.063	5.62e-16
Node	NTN1	1.42e-29	0.470865	0.133	0.034	4.77e-25
Node	SCD5	2.19e-51	0.470276	0.125	0.019	7.34e-47
Node	TMED3	8.85e-19	0.46867	0.284	0.14	2.97e-14
Node	EIF4G3	6.93e-13	0.467009	0.397	0.263	2.33e-08
Node	CRIP2	1.92e-74	0.465576	0.119	0.012	6.46e-70
Node	LMAN1	5.03e-14	0.462891	0.567	0.421	1.69e-09
Node	PLXDC2	2.87e-11	0.461531	0.226	0.125	9.62e-07
Node	ADRA2C	1.5e-32	0.4615	0.119	0.026	5.03e-28
Node	HAPLN3	4.33e-18	0.457748	0.234	0.108	1.45e-13
Node	TSPAN7	3.14e-29	0.456679	0.119	0.028	1.06e-24
Node	DDX21	7.59e-12	0.45599	0.448	0.312	2.55e-07
Node	RTN4	1.53e-13	0.455923	0.692	0.558	5.13e-09
Node	LIMS1	9.32e-12	0.455253	0.363	0.232	3.13e-07
Node	NDUFA6	5.93e-12	0.455123	0.625	0.501	1.99e-07
Node	ASAH1	1.07e-14	0.454987	0.361	0.218	3.58e-10
Node	CD81	3.85e-13	0.452316	0.685	0.553	1.29e-08
Node	TLE3	1.15e-15	0.449771	0.262	0.135	3.87e-11
Node	GPX7	8.56e-20	0.449585	0.19	0.077	2.88e-15
Node	CAPN9	1.16e-64	0.448743	0.115	0.013	3.9e-60
Node	SDF2L1	5.75e-13	0.44712	0.313	0.187	1.93e-08
Node	CTSD	3.87e-13	0.446933	0.341	0.206	1.3e-08
Node	MYO10	3.05e-11	0.446699	0.333	0.212	1.02e-06
Node	LMAN2	9.04e-14	0.445841	0.5	0.341	3.04e-09
Node	EGFLAM	6.03e-26	0.444947	0.147	0.044	2.02e-21
Node	DUSP5	2.27e-19	0.441689	0.173	0.067	7.62e-15
Node	WSB2	6.62e-16	0.441306	0.218	0.104	2.22e-11
Node	HERC5	1.95e-38	0.439749	0.117	0.022	6.53e-34
Node	CMTM6	5.31e-07	0.437997	0.323	0.235	0.0178253
Node	RGS10	2.25e-35	0.437502	0.107	0.02	7.56e-31
Node	GGCX	6.93e-10	0.435902	0.222	0.129	2.33e-05
Node	FJX1	9.4e-26	0.434213	0.117	0.03	3.16e-21
Node	RNASET2	8.86e-29	0.432124	0.163	0.048	2.97e-24
Node	B4GALT4	2.7e-16	0.429815	0.173	0.073	9.07e-12
Node	RHOH	1.75e-49	0.429722	0.105	0.014	5.89e-45
Node	PPM1K	1.72e-21	0.429096	0.151	0.051	5.78e-17
Node	MAN2A1	9.18e-13	0.428357	0.226	0.119	3.08e-08
Node	GPM6B	1.15e-18	0.428309	0.202	0.086	3.86e-14
Node	LGMN	1.53e-16	0.42772	0.254	0.126	5.15e-12
Node	PODXL	6.48e-17	0.426753	0.149	0.057	2.17e-12
Node	LBH	4.41e-17	0.424829	0.167	0.067	1.48e-12
Node	CHD3	2.08e-08	0.424536	0.292	0.194	0.000697
Node	TES	5.12e-23	0.424074	0.115	0.032	1.72e-18
Node	ITGB1	6.04e-13	0.423598	0.69	0.556	2.03e-08
Node	PSAP	4.01e-15	0.423397	0.49	0.32	1.35e-10
Node	IGSF1	6.3e-20	0.420852	0.123	0.039	2.12e-15
Node	FUCA2	2.11e-10	0.42073	0.25	0.146	7.09e-06
Node	FAM229B	1.17e-12	0.420112	0.212	0.109	3.94e-08
Node	B4GALT1	6.16e-14	0.419657	0.141	0.059	2.07e-09
Node	KDELR2	1.35e-10	0.419361	0.46	0.337	4.52e-06
Node	CUEDC1	3.9e-32	0.418664	0.117	0.026	1.31e-27
Node	MUC12	5.97e-36	0.41775	0.107	0.02	2.01e-31
Node	SEPTIN10	1.45e-11	0.417336	0.409	0.277	4.87e-07
Node	APMAP	7.84e-15	0.417287	0.296	0.162	2.63e-10
Node	GBX2	2.68e-24	0.415882	0.123	0.034	9.01e-20
Node	ID3	6.79e-15	0.415681	0.768	0.62	2.28e-10
Node	EVI5	2.14e-12	0.414298	0.198	0.101	7.19e-08
Node	BCAP31	4.77e-12	0.413797	0.429	0.294	1.6e-07
Node	TTC3	1.52e-12	0.413527	0.679	0.556	5.11e-08
Node	HOXB4	1.93e-09	0.412443	0.337	0.227	6.49e-05
Node	WNT5B	1.92e-11	0.412085	0.121	0.052	6.46e-07
Node	EFNB1	8.85e-20	0.409643	0.157	0.057	2.97e-15
Node	MAFG	1.04e-14	0.409606	0.179	0.081	3.5e-10
Node	CHST12	5.02e-11	0.409496	0.145	0.069	1.69e-06
Node	MYL12A	1.25e-10	0.409269	0.607	0.495	4.2e-06
Node	WWP1	3.92e-10	0.408874	0.181	0.096	1.32e-05
Node	ANXA2	3.51e-11	0.408198	0.597	0.462	1.18e-06
Node	SSR2	1.94e-11	0.408067	0.679	0.563	6.51e-07
Node	GSTP1	6.96e-34	0.407975	0.968	0.946	2.34e-29
Node	LPCAT2	6.82e-48	0.40755	0.107	0.015	2.29e-43
Node	HYOU1	2.36e-12	0.407086	0.276	0.158	7.93e-08
Node	CACHD1	3.91e-13	0.404986	0.306	0.178	1.31e-08
Node	EZR	9.97e-13	0.403632	0.258	0.143	3.35e-08
Node	ITM2C	1.48e-12	0.403133	0.552	0.403	4.96e-08
Node	NOTCH1	8.79e-14	0.402954	0.226	0.115	2.95e-09
Node	TFB1M	6.01e-16	0.402889	0.159	0.065	2.02e-11
Node	MCFD2	4.88e-11	0.402842	0.321	0.198	1.64e-06
Node	SEC61G	1.09e-15	0.402205	0.782	0.666	3.67e-11
Node	N4BP2	2.44e-08	0.401195	0.312	0.214	0.000819
Node	COPA	1.89e-08	0.401075	0.353	0.25	0.000636
Node	PEAK1	1.7e-17	0.400828	0.153	0.059	5.71e-13
Node	COPB2	1.68e-06	0.400638	0.391	0.298	0.0564407
Node	FRAS1	3.17e-14	0.39878	0.143	0.059	1.07e-09
Node	VMA21	1.75e-07	0.39807	0.304	0.21	0.00588957
Node	NPHP1	2.95e-11	0.39726	0.159	0.077	9.9e-07
Node	PTGFRN	2.72e-15	0.396843	0.147	0.059	9.14e-11
Node	TMEM181	1.02e-11	0.394842	0.226	0.123	3.43e-07
Node	LRP5	1.37e-23	0.393799	0.123	0.035	4.61e-19
Node	NAGA	4.12e-21	0.393677	0.127	0.039	1.38e-16
Node	NFIA	1.96e-22	0.391293	0.105	0.028	6.6e-18
Node	FTX	3.37e-08	0.390126	0.401	0.296	0.00113239
Node	MICOS10	3.63e-13	0.389817	0.738	0.621	1.22e-08
Node	DDT	4.33e-08	0.389137	0.563	0.463	0.00145432
Node	ASS1	2.44e-16	0.388355	0.157	0.063	8.2e-12
Node	HERC2	1.17e-10	0.388296	0.268	0.161	3.93e-06
Node	SFRP2	1.26e-13	0.387586	0.196	0.095	4.23e-09
Node	TMEM123	2.58e-10	0.384719	0.431	0.299	8.67e-06
Node	DYNLT1	2.62e-11	0.383627	0.621	0.49	8.8e-07
Node	DNAJB11	8.41e-11	0.383433	0.365	0.239	2.82e-06
Node	APOO	9.03e-13	0.382958	0.331	0.199	3.03e-08
Node	TMEM150A	9.69e-16	0.382874	0.169	0.071	3.25e-11
Node	APCDD1	4.87e-20	0.381484	0.125	0.04	1.64e-15
Node	EFEMP2	4.24e-13	0.381207	0.192	0.093	1.42e-08
Node	IL17RD	2.43e-15	0.380066	0.232	0.114	8.17e-11
Node	GSPT1	1.31e-09	0.379949	0.49	0.365	4.41e-05
Node	IBTK	1.96e-14	0.378641	0.153	0.064	6.58e-10
Node	ARID3B	1.95e-11	0.377738	0.29	0.171	6.54e-07
Node	APP	3.9e-09	0.377368	0.575	0.453	0.000131
Node	SNAI2	2.68e-06	0.377172	0.272	0.191	0.089992
Node	TMCO3	6.88e-07	0.375609	0.151	0.088	0.0231146
Node	RERE	3.93e-09	0.3741	0.444	0.328	0.000132
Node	CRELD2	2.12e-14	0.372413	0.234	0.119	7.11e-10
Node	HEY1	1.6e-07	0.372411	0.187	0.111	0.00538265
Node	NR3C1	1.87e-28	0.369686	0.119	0.029	6.27e-24
Node	ERLEC1	1.49e-08	0.368661	0.26	0.165	0.000501
Node	MMP15	9.4e-13	0.36849	0.133	0.056	3.16e-08
Node	TOR1AIP2	5.48e-11	0.366349	0.298	0.181	1.84e-06
Node	SERPINH1	1.16e-09	0.366079	0.605	0.482	3.91e-05
Node	FSCN1	2.24e-10	0.36598	0.669	0.541	7.51e-06
Node	PPP2R5C	4.24e-08	0.365124	0.304	0.203	0.00142504
Node	B2M	2.66e-08	0.364831	0.444	0.334	0.000894
Node	URAD	5.28e-19	0.359695	0.125	0.041	1.77e-14
Node	SPCS3	1.9e-06	0.359662	0.395	0.302	0.0639069
Node	COL13A1	1.66e-11	0.358792	0.159	0.075	5.59e-07
Node	C14orf119	3.32e-08	0.35696	0.288	0.191	0.00111546
Node	CD164	1.59e-10	0.356436	0.411	0.279	5.34e-06
Node	DDX1	3.12e-08	0.35612	0.538	0.422	0.00104701
Node	SPTLC2	1.64e-14	0.355093	0.103	0.036	5.5e-10
Node	YIPF5	2.46e-09	0.354976	0.248	0.15	8.26e-05
Node	TMED2	3.69e-08	0.354749	0.399	0.286	0.00123785
Node	MAP9	7.96e-09	0.354131	0.244	0.15	0.000267
Node	NFE2L2	2.6e-10	0.353927	0.183	0.096	8.73e-06
Node	NCOA4	1.36e-07	0.353703	0.266	0.176	0.00455687
Node	PRDX4	3.43e-13	0.353555	0.758	0.628	1.15e-08
Node	SH3D19	1.6e-09	0.353533	0.143	0.071	5.38e-05
Node	MSI2	1.34e-05	0.352517	0.345	0.263	0.449059
Node	DAAM1	8.57e-07	0.352359	0.298	0.209	0.0287892
Node	QSOX1	1.29e-14	0.35096	0.159	0.068	4.34e-10
Node	MID1IP1	2.75e-09	0.349493	0.21	0.121	9.25e-05
Node	CIB1	2.44e-08	0.348828	0.222	0.135	0.000818
Node	TCTN1	2.24e-09	0.348367	0.177	0.095	7.53e-05
Node	SIPA1L2	1.53e-13	0.347344	0.2	0.096	5.14e-09
Node	P3H4	1.04e-08	0.346875	0.236	0.144	0.000348
Node	CTSZ	4.8e-05	0.346646	0.232	0.163	1
Node	ZEB1	1.72e-08	0.345586	0.175	0.097	0.000576
Node	NUAK1	9.65e-14	0.345153	0.141	0.058	3.24e-09
Node	VEGFA	3.77e-19	0.344106	0.103	0.03	1.27e-14
Node	PDGFRB	8.02e-07	0.34268	0.161	0.094	0.02694
Node	EPHB1	9.07e-09	0.342009	0.123	0.06	0.000304
Node	LRBA	1.48e-06	0.341951	0.145	0.084	0.0495359
Node	TMEM132C	1.4e-11	0.341564	0.183	0.091	4.69e-07
Node	MAML3	5.02e-09	0.341444	0.171	0.093	0.000169
Node	EFHC1	8.84e-11	0.341409	0.149	0.071	2.97e-06
Node	GNB4	6.67e-09	0.341182	0.22	0.132	0.000224
Node	IFT22	1.35e-08	0.340135	0.256	0.16	0.000452
Node	RCN2	2.37e-14	0.339826	0.792	0.689	7.97e-10
Node	RILPL2	4.14e-15	0.339735	0.103	0.035	1.39e-10
Node	SRM	1.74e-07	0.339414	0.52	0.423	0.00584199
Node	CAAP1	1.06e-09	0.337905	0.198	0.11	3.56e-05
Node	TMEM132A	4.9e-11	0.337884	0.248	0.14	1.64e-06
Node	GNL3	5.19e-08	0.337732	0.423	0.307	0.00174175
Node	SQSTM1	2.77e-11	0.337259	0.27	0.154	9.31e-07
Node	TUBB3	9.78e-06	0.33715	0.282	0.207	0.328509
Node	SELENOM	6.04e-13	0.336566	0.133	0.056	2.03e-08
Node	NHS	1.05e-09	0.332878	0.228	0.13	3.53e-05
Node	ARL4A	2.92e-07	0.33285	0.157	0.09	0.00981746
Node	SAT2	2.83e-09	0.332221	0.308	0.197	9.5e-05
Node	CASC4	1.44e-05	0.331004	0.169	0.108	0.482813
Node	BASP1	2.07e-08	0.330682	0.653	0.549	0.000695
Node	SGCB	1.14e-07	0.330437	0.198	0.119	0.00381212
Node	ETV1	1.39e-09	0.329765	0.137	0.067	4.66e-05
Node	AFAP1L2	1.12e-07	0.329554	0.133	0.069	0.00375707
Node	RARS2	2.37e-08	0.327766	0.256	0.161	0.000795
Node	TUT4	2.85e-06	0.327386	0.433	0.333	0.0956135
Node	MLLT1	9.6e-07	0.326422	0.149	0.086	0.0322209
Node	SERPINF1	9.96e-13	0.326368	0.149	0.065	3.34e-08
Node	SRSF8	1.97e-16	0.324791	0.125	0.045	6.62e-12
Node	HNMT	5.9e-15	0.324581	0.139	0.055	1.98e-10
Node	GPC4	8.57e-13	0.324084	0.105	0.04	2.88e-08
Node	IER5L	2.37e-08	0.323978	0.137	0.071	0.000795
Node	WDR34	1.04e-06	0.323829	0.25	0.168	0.0347738
Node	PLXNA2	1.84e-08	0.32313	0.244	0.151	0.000619
Node	MRC2	1.29e-11	0.323056	0.256	0.142	4.34e-07
Node	DDOST	1.6e-07	0.321857	0.482	0.361	0.00538001
Node	FGF13	8.03e-15	0.318705	0.107	0.037	2.7e-10
Node	GSTM3	4.5e-08	0.316227	0.202	0.119	0.00151216
Node	MMP14	2.06e-14	0.316156	0.109	0.039	6.93e-10
Node	TXNDC12	5.46e-09	0.315356	0.377	0.258	0.000183
Node	DAPK1	5.33e-12	0.314607	0.188	0.094	1.79e-07
Node	DNAJA1	1.18e-11	0.314399	0.778	0.673	3.95e-07
Node	CABIN1	3.52e-08	0.31415	0.196	0.116	0.0011826
Node	MRPL4	1.27e-06	0.309049	0.262	0.178	0.0425961
Node	POGLUT2	5.01e-10	0.30704	0.103	0.044	1.68e-05
Node	CHST14	2.09e-08	0.306282	0.123	0.061	0.000703
Node	GIHCG	1.61e-07	0.305671	0.179	0.105	0.00540039
Node	REEP5	6.97e-09	0.305406	0.3	0.193	0.000234
Node	DYRK3	1.51e-09	0.304048	0.179	0.095	5.06e-05
Node	NCALD	1.18e-19	0.30354	0.105	0.03	3.97e-15
Node	DTWD2	1.18e-13	0.302479	0.125	0.049	3.95e-09
Node	STT3A	3.64e-06	0.302279	0.21	0.137	0.12218
Node	CHCHD2	6.66e-07	0.302239	0.645	0.58	0.0223766
Node	PNP	5.04e-07	0.301278	0.151	0.086	0.016937
Node	MINDY2	1.86e-09	0.298788	0.171	0.09	6.25e-05
Node	HES6	9.98e-10	0.298267	0.125	0.058	3.35e-05
Node	IGF2R	1.04e-07	0.29806	0.252	0.159	0.0034852
Node	TSPAN13	6.27e-12	0.297602	0.129	0.055	2.1e-07
Node	TAGLN3	2.78e-07	0.297521	0.141	0.077	0.00935093
Node	CD2AP	5.58e-10	0.297221	0.206	0.114	1.87e-05
Node	SSR4	9.11e-08	0.293761	0.722	0.637	0.00305879
Node	ZFYVE16	0.000145	0.293739	0.312	0.242	1
Node	MAX	4.44e-08	0.293572	0.179	0.101	0.00148931
Node	TM9SF3	2.75e-07	0.292311	0.464	0.358	0.00922211
Node	VCAN	4.75e-08	0.291875	0.728	0.613	0.00159396
Node	KLF13	2.81e-11	0.291822	0.137	0.062	9.45e-07
Node	CHCHD10	3.81e-06	0.291651	0.335	0.25	0.128018
Node	ACBD3	1.39e-05	0.291177	0.288	0.205	0.466261
Node	TRAM1	1.31e-05	0.290746	0.331	0.245	0.439118
Node	FNDC3A	2.3e-05	0.290418	0.278	0.202	0.770746
Node	TSPAN4	8.37e-13	0.290161	0.131	0.054	2.81e-08
Node	BOLA3	3.98e-07	0.289455	0.373	0.266	0.0133506
Node	VGLL4	1.54e-06	0.289272	0.264	0.179	0.0516095
Node	SBDS	1.02e-05	0.288143	0.196	0.129	0.342338
Node	MESD	1.91e-05	0.288096	0.442	0.352	0.641884
Node	ART5	1.36e-13	0.287669	0.139	0.057	4.58e-09
Node	OSTM1	3.16e-11	0.287568	0.135	0.061	1.06e-06
Node	CLEC11A	3.45e-08	0.287416	0.2	0.117	0.00115743
Node	HSDL2	1.3e-11	0.28725	0.145	0.065	4.37e-07
Node	GTF3C4	4.5e-05	0.287241	0.169	0.111	1
Node	PTP4A2	7.31e-08	0.286939	0.532	0.401	0.00245536
Node	CAPN7	5.62e-06	0.286274	0.149	0.09	0.188563
Node	AMD1	5.5e-07	0.285832	0.425	0.314	0.0184764
Node	RHOBTB3	6.59e-15	0.284973	0.415	0.242	2.21e-10
Node	CSPP1	7.1e-06	0.283659	0.21	0.138	0.238445
Node	GCAT	9e-08	0.283617	0.153	0.084	0.00302031
Node	FKBP7	5.1e-09	0.282946	0.167	0.089	0.000171
Node	RUFY3	2.97e-05	0.282689	0.224	0.156	0.996177
Node	UBFD1	7.32e-05	0.28196	0.262	0.189	1
Node	AGPAT5	7.69e-08	0.281839	0.232	0.145	0.0025826
Node	ERCC1	6.92e-06	0.281086	0.335	0.246	0.232509
Node	C11orf49	7.11e-05	0.280987	0.137	0.087	1
Node	TUSC3	0.000289	0.280533	0.409	0.335	1
Node	HIPK1	0.000134	0.280506	0.153	0.101	1
Node	GCC2	2.74e-06	0.280406	0.444	0.34	0.0918973
Node	PTCH1	5.92e-06	0.279948	0.226	0.153	0.198704
Node	SSBP4	1.28e-06	0.27911	0.28	0.19	0.0428185
Node	SRPRB	1.09e-08	0.278869	0.214	0.125	0.000367
Node	SLC20A1	2.2e-08	0.278459	0.22	0.131	0.000739
Node	MORN2	1.92e-05	0.277824	0.242	0.17	0.64441
Node	CHID1	0.00075	0.277305	0.27	0.211	1
Node	TARS	3.8e-05	0.276962	0.294	0.212	1
Node	RFX3	0.000871	0.275769	0.131	0.09	1
Node	PDZD8	6.34e-07	0.275558	0.163	0.095	0.0212847
Node	UFM1	0.00121642	0.275219	0.264	0.209	1
Node	P3H1	5.97e-07	0.274156	0.137	0.075	0.0200311
Node	MGA	2.86e-05	0.273354	0.198	0.133	0.960483
Node	ERGIC1	2.68e-05	0.272492	0.212	0.143	0.899354
Node	SEC61A1	4.85e-07	0.272032	0.238	0.154	0.0163014
Node	PALM2-AKAP2	4.06e-06	0.270528	0.232	0.156	0.136191
Node	CYCS	3.48e-06	0.270417	0.575	0.479	0.116818
Node	NOLC1	0.000784	0.270008	0.31	0.247	1
Node	HOXA-AS3	6.11e-10	0.26959	0.188	0.1	2.05e-05
Node	C17orf58	5.25e-06	0.269154	0.123	0.069	0.176269
Node	POLR2H	1.46e-05	0.268589	0.393	0.295	0.490177
Node	SSR3	3.88e-06	0.268225	0.589	0.498	0.130198
Node	MTAP	1.48e-05	0.268125	0.21	0.141	0.497455
Node	PNO1	2.97e-09	0.267156	0.242	0.142	9.96e-05
Node	MRPL17	0.000297	0.267076	0.264	0.2	1
Node	ACSL3	8.55e-05	0.266879	0.323	0.247	1
Node	SELENOS	9.15e-07	0.266523	0.357	0.258	0.0307158
Node	CLGN	0.00227732	0.266035	0.222	0.172	1
Node	GABBR1	5.66e-06	0.264949	0.143	0.085	0.189913
Node	NELL2	7.72e-10	0.264522	0.115	0.051	2.59e-05
Node	MTDH	3.48e-05	0.263964	0.528	0.44	1
Node	TMEM33	3.7e-05	0.263025	0.2	0.136	1
Node	CERT1	2.69e-05	0.262619	0.288	0.206	0.902758
Node	CD59	1.96e-07	0.262129	0.288	0.187	0.00656438
Node	NFE2L1	1.71e-05	0.261702	0.169	0.107	0.575655
Node	TNFRSF1A	5.72e-07	0.261602	0.137	0.075	0.0192177
Node	AMOTL2	0.000107	0.260821	0.139	0.089	1
Node	PLPP5	1.33e-05	0.260283	0.222	0.15	0.447771
Node	APOE	4.09e-05	0.259987	0.645	0.576	1
Node	GPX3	3.45e-10	0.259778	0.121	0.054	1.16e-05
Node	RRP9	2.79e-06	0.258585	0.175	0.107	0.0938087
Node	RNF181	2.1e-05	0.258204	0.379	0.291	0.705858
Node	NR2F6	3.69e-07	0.258043	0.363	0.259	0.0123913
Node	APIP	3.48e-06	0.25794	0.169	0.105	0.116768
Node	TMEM35B	2.87e-06	0.257909	0.169	0.102	0.0962825
Node	PPP6R2	0.00166085	0.25773	0.155	0.111	1
Node	COL27A1	1.5e-08	0.257463	0.127	0.063	0.000503
Node	RAB7A	5.6e-07	0.256935	0.308	0.213	0.0187992
Node	LHFPL6	0.000247	0.256709	0.192	0.137	1
Node	SEMA3D	5.8e-09	0.25662	0.123	0.059	0.000195
Node	HM13	6.33e-07	0.256432	0.351	0.249	0.0212459
Node	KDSR	7.58e-05	0.255255	0.202	0.139	1
Node	EPB41	0.00274989	0.25436	0.433	0.376	1
Node	PSMB10	7.93e-10	0.254027	0.119	0.054	2.66e-05
Node	PPAT	0.000163	0.254005	0.27	0.202	1
Node	RBM7	1.34e-06	0.253218	0.21	0.133	0.0451333
Node	P4HA1	2.01e-09	0.252968	0.183	0.098	6.76e-05
Node	HNRNPF	1.57e-05	0.252731	0.631	0.553	0.527391
Node	SERINC5	8.97e-06	0.25174	0.351	0.26	0.301135
Node	ERBB2	0.000107	0.250889	0.125	0.078	1
Node	MDM2	2.05e-05	0.250859	0.163	0.104	0.689005
Node	LIMD2	3.31e-06	0.250622	0.343	0.249	0.110975
Node	PLEKHA1	8.06e-09	0.250512	0.143	0.072	0.000271
Node	CIB2	8.3e-07	0.250426	0.256	0.169	0.0278829
Gut	FGF17	0	2.92415	0.853	0.093	0
Gut	EPCAM	0	2.91515	0.769	0.017	0
Gut	FN1	2.85e-123	2.29444	0.878	0.391	9.56e-119
Gut	IFI16	7.71e-164	2.18443	0.785	0.21	2.59e-159
Gut	FBLN2	0	2.07233	0.66	0.029	0
Gut	HOXC8	0	2.0305	0.577	0.033	0
Gut	APELA	0	2.00012	0.551	0.021	0
Gut	CRYM	0	1.97471	0.574	0.007	0
Gut	SCG5	2.04e-206	1.9686	0.702	0.122	6.86e-202
Gut	RCN2	2.57e-117	1.92312	0.968	0.686	8.63e-113
Gut	HOXB9	2.59e-249	1.91908	0.753	0.109	8.7e-245
Gut	SPINT2	1.54e-257	1.90896	0.718	0.1	5.17e-253
Gut	CDX2	4.17e-284	1.89325	0.696	0.083	1.4e-279
Gut	FGF8	2.39e-230	1.87079	0.542	0.06	8.03e-226
Gut	PRSS2	0	1.8308	0.519	0.009	0
Gut	CYP1B1	0	1.80706	0.353	0.011	0
Gut	URAD	0	1.80388	0.583	0.029	0
Gut	LRAT	0	1.71461	0.369	0.002	0
Gut	WFDC2	0	1.68101	0.519	0.03	0
Gut	APOA2	0	1.67703	0.372	0	0
Gut	SAT1	1.15e-93	1.57837	0.904	0.443	3.87e-89
Gut	UGT8	0	1.5412	0.397	0.006	0
Gut	DSC2	3.74e-121	1.54117	0.756	0.22	1.26e-116
Gut	BEX5	8.25e-33	1.51633	0.141	0.027	2.77e-28
Gut	CYP26A1	2.35e-303	1.47204	0.192	0.003	7.89e-299
Gut	FOXA2	0	1.46439	0.439	0.018	0
Gut	HLA-B	1.31e-271	1.45736	0.41	0.027	4.41e-267
Gut	L1TD1	3.1e-202	1.44448	0.538	0.066	1.04e-197
Gut	HOXB-AS3	1.16e-78	1.44408	0.901	0.456	3.91e-74
Gut	RNASE1	0	1.43546	0.41	0.006	0
Gut	WNT5B	1.92e-203	1.42173	0.446	0.044	6.46e-199
Gut	MPC2	1.12e-67	1.37643	0.731	0.32	3.76e-63
Gut	KRT18	5.93e-82	1.33508	0.929	0.565	1.99e-77
Gut	HOXC6	6.13e-230	1.33438	0.356	0.024	2.06e-225
Gut	MCOLN3	3.17e-289	1.33034	0.449	0.03	1.06e-284
Gut	DIO2	0	1.32669	0.256	0.002	0
Gut	VEGFA	8.52e-243	1.29038	0.365	0.024	2.86e-238
Gut	COL4A6	1.97e-137	1.27158	0.455	0.069	6.61e-133
Gut	GSN	1.37e-101	1.26018	0.564	0.135	4.59e-97
Gut	ARSE	6.68e-295	1.24373	0.401	0.023	2.24e-290
Gut	HOXB8	2.74e-146	1.23413	0.564	0.097	9.18e-142
Gut	CLDN6	6.59e-183	1.219	0.449	0.05	2.21e-178
Gut	LY6G6D	2.85e-180	1.19362	0.356	0.032	9.56e-176
Gut	ASRGL1	1.13e-103	1.19286	0.442	0.084	3.78e-99
Gut	GNG4	7.9e-112	1.18858	0.401	0.065	2.65e-107
Gut	CDH7	3.14e-253	1.17312	0.365	0.022	1.05e-248
Gut	SLC2A3	4.89e-71	1.16935	0.494	0.134	1.64e-66
Gut	BEX1	1.01e-60	1.15849	0.817	0.418	3.39e-56
Gut	ALPL	2.28e-112	1.15081	0.458	0.084	7.65e-108
Gut	SLC12A2	7.12e-91	1.14008	0.481	0.107	2.39e-86
Gut	DSG2	2.19e-64	1.13642	0.772	0.357	7.36e-60
Gut	SOX2	1.55e-227	1.1304	0.356	0.024	5.21e-223
Gut	CAPN9	0	1.12449	0.304	0.01	0
Gut	MLEC	3.88e-67	1.11954	0.859	0.448	1.3e-62
Gut	SLC39A8	2.73e-120	1.1153	0.423	0.067	9.18e-116
Gut	CD320	3.97e-78	1.11314	0.529	0.142	1.33e-73
Gut	RAB3B	2.3e-142	1.11173	0.439	0.06	7.73e-138
Gut	MNX1	4.79e-264	1.10895	0.317	0.015	1.61e-259
Gut	ZBTB16	1.93e-154	1.10607	0.417	0.05	6.47e-150
Gut	CD63	1.86e-82	1.07706	0.952	0.795	6.26e-78
Gut	PTK7	1.11e-74	1.07303	0.631	0.2	3.72e-70
Gut	DHRS3	0	1.0554	0.282	0.004	0
Gut	TM7SF2	4.37e-92	1.03071	0.439	0.087	1.47e-87
Gut	PDIA4	3.24e-52	1.02978	0.737	0.351	1.09e-47
Gut	TWSG1	2.17e-57	1.02931	0.429	0.122	7.29e-53
Gut	DEFA5	3.08e-266	1.0054	0.256	0.009	1.03e-261
Gut	DSP	3.89e-52	1.00074	0.923	0.718	1.31e-47
Gut	HLA-C	1.6e-64	1.00055	0.567	0.18	5.36e-60
Gut	TTC29	0	0.991969	0.263	0.002	0
Gut	LIN28A	2.13e-52	0.988735	0.734	0.346	7.15e-48
Gut	TRIM2	1.82e-70	0.980872	0.436	0.106	6.11e-66
Gut	CDH2	1.97e-49	0.97557	0.837	0.47	6.6e-45
Gut	VCAN	3.12e-47	0.971677	0.891	0.61	1.05e-42
Gut	SALL3	2.43e-59	0.968138	0.426	0.117	8.14e-55
Gut	PODXL	4.62e-123	0.963269	0.381	0.052	1.55e-118
Gut	TMEM123	3.15e-52	0.959173	0.692	0.294	1.06e-47
Gut	DMKN	1.17e-79	0.954679	0.433	0.096	3.94e-75
Gut	FZD10	1.44e-85	0.945815	0.423	0.087	4.83e-81
[truncated: 909 more rows]

## Sheet: S3 Human gastruloid 96hrs
cluster	gene	p_val	avg_log2FC	pct in cluster	pct in other	p_val_adj
Advanced Meso.	NR2F1	0	2.09504	0.688	0.142	0
Advanced Meso.	DLK1	2.65e-152	1.15094	0.25	0.046	8.91e-148
Advanced Meso.	NEFM	1.19e-66	1.14294	0.366	0.166	3.98e-62
Advanced Meso.	ID4	2.5e-60	0.772112	0.24	0.085	8.39e-56
Advanced Meso.	NRIP1	8.76e-57	0.707762	0.533	0.321	2.94e-52
Advanced Meso.	PAX8	1.63e-224	0.654809	0.136	0.006	5.49e-220
Advanced Meso.	TMSB4X	1.96e-68	0.570046	0.981	0.945	6.59e-64
Advanced Meso.	ID2	1.82e-40	0.553207	0.254	0.113	6.11e-36
Advanced Meso.	NR2F2	1.15e-30	0.520094	0.471	0.313	3.85e-26
Advanced Meso.	RDH10	5.48e-32	0.513456	0.619	0.456	1.84e-27
Advanced Meso.	ID1	3.93e-23	0.504487	0.261	0.148	1.32e-18
Advanced Meso.	TLE1	1.32e-29	0.493381	0.418	0.265	4.44e-25
Advanced Meso.	NRP2	3e-19	0.492625	0.463	0.35	1.01e-14
Advanced Meso.	MEIS2	1.16e-27	0.490798	0.578	0.444	3.91e-23
Advanced Meso.	NEFL	7.22e-25	0.484885	0.205	0.104	2.42e-20
Advanced Meso.	GREM1	3.01e-47	0.44574	0.15	0.044	1.01e-42
Advanced Meso.	EBF2	3.17e-42	0.431382	0.172	0.059	1.06e-37
Advanced Meso.	ARID5B	4.21e-26	0.416607	0.193	0.091	1.41e-21
Advanced Meso.	PHLDA1	4.56e-24	0.415483	0.195	0.096	1.53e-19
Advanced Meso.	EDNRA	2.59e-50	0.402783	0.119	0.028	8.69e-46
Advanced Meso.	TSHZ2	1.09e-24	0.394264	0.239	0.126	3.67e-20
Advanced Meso.	GAS1	3.17e-19	0.368495	0.45	0.321	1.06e-14
Advanced Meso.	MARCKS	2.24e-34	0.365726	0.965	0.942	7.53e-30
Advanced Meso.	SEMA3D	1.04e-30	0.36277	0.139	0.051	3.49e-26
Advanced Meso.	SPOCK3	7.67e-26	0.36159	0.168	0.073	2.58e-21
Advanced Meso.	PCOLCE	9.54e-23	0.361273	0.283	0.16	3.2e-18
Advanced Meso.	GNG11	1.93e-18	0.358325	0.191	0.103	6.49e-14
Advanced Meso.	TAGLN	2.16e-10	0.321401	0.143	0.084	7.25e-06
Advanced Meso.	GAS5	5.15e-18	0.321173	0.758	0.68	1.73e-13
Advanced Meso.	SNAI2	1.06e-12	0.320666	0.226	0.147	3.55e-08
Advanced Meso.	SEPTIN11	2.15e-22	0.318854	0.855	0.785	7.23e-18
Advanced Meso.	NRP1	8.53e-27	0.311341	0.128	0.048	2.86e-22
Advanced Meso.	PRRX2	2.24e-18	0.308932	0.21	0.116	7.52e-14
Advanced Meso.	KDR	1.62e-14	0.301374	0.134	0.068	5.44e-10
Advanced Meso.	NR2F1-AS1	9.31e-46	0.295465	0.106	0.024	3.13e-41
Advanced Meso.	ZNF503	8.88e-12	0.290632	0.415	0.323	2.98e-07
Advanced Meso.	SEPTIN6	1.88e-08	0.288112	0.293	0.224	0.00063
Advanced Meso.	PAPPA	8.79e-12	0.287776	0.167	0.099	2.95e-07
Advanced Meso.	LRIG3	2.12e-11	0.285102	0.396	0.311	7.13e-07
Advanced Meso.	NAP1L1	8.03e-34	0.284954	0.989	0.987	2.7e-29
Advanced Meso.	TBL1XR1	4.21e-09	0.284099	0.407	0.335	0.000141
Advanced Meso.	PIK3R1	2.02e-10	0.283056	0.294	0.215	6.77e-06
Advanced Meso.	STMN2	0.00185452	0.282467	0.181	0.151	1
Advanced Meso.	SESN3	1.13e-10	0.277121	0.393	0.307	3.8e-06
Advanced Meso.	BOC	3.08e-13	0.265546	0.589	0.48	1.03e-08
Advanced Meso.	SSBP2	2.68e-09	0.258881	0.346	0.269	8.99e-05
Somite	FST	0	1.68756	0.824	0.415	0
Somite	BOC	0	0.959278	0.656	0.315	0
Somite	ALCAM	0	0.889512	0.692	0.38	0
Somite	NNAT	0	0.817763	0.767	0.526	0
Somite	COL14A1	8.03e-257	0.779591	0.476	0.217	2.7e-252
Somite	LHFPL6	5.82e-233	0.768348	0.452	0.215	1.95e-228
Somite	PAX3	5.49e-237	0.763931	0.411	0.172	1.84e-232
Somite	PTN	0	0.757843	0.893	0.681	0
Somite	DDIT4L	4.48e-234	0.743438	0.275	0.068	1.51e-229
Somite	SIX1	1.38e-224	0.719611	0.451	0.209	4.64e-220
Somite	COL1A2	6.22e-253	0.652115	0.791	0.577	2.09e-248
Somite	NR2F2	2.68e-180	0.637086	0.432	0.213	8.99e-176
Somite	FLRT2	4.13e-166	0.608692	0.45	0.24	1.39e-161
Somite	SEPTIN11	2.43e-248	0.604215	0.86	0.717	8.15e-244
Somite	ZNF704	1.46e-130	0.568196	0.457	0.284	4.9e-126
Somite	GAS1	1.02e-145	0.568018	0.428	0.23	3.43e-141
Somite	BCAT1	2.93e-120	0.542224	0.557	0.404	9.83e-116
Somite	SFRP2	6.83e-104	0.483218	0.313	0.164	2.29e-99
Somite	TCF15	1.18e-113	0.482213	0.408	0.236	3.95e-109
Somite	MYC	1.32e-104	0.478951	0.249	0.112	4.42e-100
Somite	PLPP3	4.08e-110	0.475903	0.306	0.153	1.37e-105
Somite	FOXC1	2.83e-111	0.46915	0.549	0.378	9.5e-107
Somite	CADM1	6.25e-127	0.463674	0.715	0.57	2.1e-122
Somite	LRIG3	9.6e-98	0.461474	0.393	0.239	3.22e-93
Somite	FBN2	1.64e-89	0.455207	0.547	0.412	5.51e-85
Somite	CNKSR3	1.95e-86	0.432548	0.369	0.226	6.53e-82
Somite	GPC3	1.07e-135	0.432411	0.842	0.705	3.6e-131
Somite	ZFP36L1	1.66e-93	0.430236	0.666	0.543	5.57e-89
Somite	SEMA5A	1.1e-77	0.425289	0.311	0.182	3.69e-73
Somite	ALDH1A2	1.12e-74	0.423223	0.263	0.143	3.76e-70
Somite	TSPAN18	2.78e-89	0.414752	0.237	0.112	9.35e-85
Somite	TLE1	1.78e-78	0.414169	0.342	0.209	5.99e-74
Somite	GYPC	3.29e-78	0.408894	0.575	0.447	1.1e-73
Somite	SEPTIN6	4.96e-72	0.403835	0.287	0.168	1.67e-67
Somite	MEOX2	6.94e-115	0.403285	0.158	0.042	2.33e-110
Somite	COL2A1	3.37e-139	0.401557	0.768	0.601	1.13e-134
Somite	COLEC12	3.07e-71	0.392166	0.398	0.266	1.03e-66
Somite	NES	5.31e-76	0.38861	0.684	0.578	1.78e-71
Somite	IQGAP2	2.18e-66	0.382992	0.318	0.199	7.32e-62
Somite	AFF1	1.48e-67	0.371266	0.284	0.167	4.96e-63
Somite	SYNE2	8.04e-63	0.36371	0.674	0.598	2.7e-58
Somite	FOXD1	1.94e-68	0.360792	0.263	0.147	6.5e-64
Somite	CPAMD8	2.02e-82	0.360068	0.178	0.07	6.77e-78
Somite	FRMD4A	9.99e-59	0.359171	0.24	0.138	3.35e-54
Somite	LTBP4	3.03e-67	0.356547	0.245	0.132	1.02e-62
Somite	MIR17HG	1.67e-60	0.352943	0.244	0.139	5.61e-56
Somite	IGDCC3	1.03e-65	0.352068	0.669	0.574	3.47e-61
Somite	FAM217B	5.57e-55	0.347599	0.305	0.199	1.87e-50
Somite	CDH11	8.3e-70	0.343116	0.662	0.55	2.79e-65
Somite	RDH10	1.4e-99	0.338754	0.561	0.372	4.7e-95
Somite	MXRA8	2.42e-63	0.335183	0.236	0.127	8.11e-59
Somite	COL4A2	7.35e-52	0.329611	0.487	0.385	2.47e-47
Somite	NRCAM	5.6e-63	0.327592	0.134	0.052	1.88e-58
Somite	HAPLN3	1.78e-51	0.322225	0.225	0.131	5.97e-47
Somite	ARHGAP28	1.88e-48	0.321882	0.319	0.214	6.3e-44
Somite	MGAT5	5.27e-52	0.319615	0.203	0.113	1.77e-47
Somite	IL6ST	2.64e-47	0.315269	0.257	0.163	8.86e-43
Somite	EYA1	6.52e-58	0.306649	0.177	0.087	2.19e-53
Somite	HEY2	1.06e-64	0.304849	0.155	0.066	3.56e-60
Somite	FARP1	8.6e-48	0.303096	0.519	0.417	2.89e-43
Somite	AC008124.1	7.85e-47	0.302354	0.177	0.096	2.63e-42
Somite	ZFP36L2	7.65e-50	0.298427	0.51	0.399	2.57e-45
Somite	LTBP1	1.94e-41	0.297156	0.302	0.211	6.53e-37
Somite	PIP4K2A	7.44e-49	0.294976	0.197	0.109	2.5e-44
Somite	UNCX	3.47e-67	0.294419	0.116	0.038	1.16e-62
Somite	ARID3B	1.93e-38	0.292903	0.344	0.255	6.47e-34
Somite	ITM2A	1.27e-56	0.283226	0.431	0.307	4.28e-52
Somite	CEP126	1.01e-45	0.280996	0.205	0.118	3.4e-41
Somite	TSPAN7	4.91e-56	0.280464	0.144	0.064	1.65e-51
Somite	PDLIM5	1.96e-36	0.280025	0.241	0.161	6.57e-32
Somite	PRDX4	7.08e-55	0.278093	0.787	0.719	2.38e-50
Somite	MSRB2	4.25e-38	0.277058	0.534	0.452	1.43e-33
Somite	ARID2	3.05e-34	0.276138	0.321	0.24	1.02e-29
Somite	NUDT4	2.78e-31	0.274798	0.346	0.27	9.35e-27
Somite	MXRA5	8.63e-38	0.274693	0.187	0.112	2.9e-33
Somite	COL4A1	3.6e-35	0.273588	0.433	0.35	1.21e-30
Somite	FOXD2	3.89e-72	0.266532	0.105	0.029	1.31e-67
Somite	MARCKS	7.87e-79	0.264422	0.957	0.93	2.64e-74
Somite	FOXC2	1.23e-67	0.263822	0.505	0.347	4.12e-63
Somite	TBC1D4	4.24e-38	0.261261	0.162	0.092	1.42e-33
Somite	LSAMP	4.96e-34	0.260381	0.246	0.166	1.66e-29
Somite	LGR4	1.43e-35	0.258239	0.259	0.173	4.79e-31
Somite	PLCH1	5.8e-38	0.257346	0.166	0.095	1.95e-33
Somite	LOXL2	8.35e-34	0.256248	0.199	0.127	2.8e-29
Somite	SCML2	4.04e-37	0.255992	0.201	0.123	1.36e-32
Somite	SCX	6.95e-54	0.255815	0.111	0.041	2.33e-49
Somite	NAV1	3.44e-35	0.255751	0.349	0.26	1.15e-30
Somite	TWIST1	1.45e-42	0.254337	0.311	0.208	4.87e-38
Somite	GMDS	5.95e-29	0.250203	0.197	0.131	2e-24
Somite	ENOX2	1.89e-34	0.250082	0.168	0.1	6.34e-30
Cardiac	COL3A1	0	2.3882	0.648	0.129	0
Cardiac	LIX1	0	2.33435	0.728	0.097	0
Cardiac	COL1A1	0	2.29924	0.646	0.091	0
Cardiac	TNNI1	0	2.11293	0.476	0.039	0
Cardiac	CRABP1	8.01e-116	2.01109	0.27	0.101	2.69e-111
Cardiac	KRT19	0	1.9776	0.661	0.177	0
Cardiac	CPE	0	1.82739	0.623	0.179	0
Cardiac	TMEM88	0	1.81677	0.67	0.185	0
Cardiac	TPM1	0	1.73557	0.893	0.691	0
Cardiac	CTSV	0	1.69336	0.466	0.102	0
Cardiac	RGS5	0	1.66159	0.379	0.028	0
Cardiac	PRRX1	0	1.57304	0.413	0.027	0
Cardiac	KRT8	0	1.51255	0.722	0.341	0
Cardiac	BMP5	0	1.39666	0.401	0.051	0
Cardiac	FAM89A	0	1.35954	0.478	0.095	0
Cardiac	APOE	1.74e-222	1.29296	0.727	0.488	5.83e-218
Cardiac	RUNX1T1	0	1.29039	0.367	0.029	0
Cardiac	HAND1	0	1.19353	0.306	0.017	0
Cardiac	IRX3	0	1.17564	0.358	0.051	0
Cardiac	IFITM3	4.49e-235	1.15249	0.648	0.352	1.51e-230
Cardiac	TNNT2	0	1.14796	0.214	0.014	0
Cardiac	PKP2	0	1.14081	0.323	0.032	0
Cardiac	RHOBTB3	5.36e-232	1.13749	0.423	0.143	1.8e-227
Cardiac	VIM	0	1.13615	0.995	0.988	0
Cardiac	FN1	4.68e-137	1.12575	0.615	0.403	1.57e-132
Cardiac	CSRP2	4.36e-106	1.07023	0.709	0.618	1.47e-101
Cardiac	BAMBI	0	1.06404	0.286	0.028	0
Cardiac	TGFBI	1.33e-191	1.05266	0.425	0.163	4.45e-187
Cardiac	PCDH7	0	1.03675	0.287	0.027	0
Cardiac	COL6A3	8.43e-293	1.02661	0.319	0.061	2.83e-288
Cardiac	CTTNBP2	7.96e-224	1.01234	0.348	0.099	2.67e-219
Cardiac	HAS2	6.54e-135	0.974454	0.45	0.225	2.2e-130
Cardiac	COL6A2	2.02e-219	0.971053	0.308	0.077	6.8e-215
Cardiac	PBX3	1.07e-218	0.943691	0.315	0.081	3.6e-214
Cardiac	TTN	4.61e-34	0.933505	0.261	0.164	1.55e-29
Cardiac	SORD	2.33e-94	0.911401	0.361	0.187	7.81e-90
Cardiac	PLSCR5	0	0.894578	0.242	0.013	0
Cardiac	B2M	4.73e-123	0.882207	0.512	0.301	1.59e-118
Cardiac	PCOLCE	1.42e-157	0.871767	0.367	0.137	4.75e-153
Cardiac	LUM	4.32e-240	0.866241	0.186	0.021	1.45e-235
Cardiac	CREG1	1.17e-166	0.852076	0.289	0.085	3.94e-162
Cardiac	VCAN	3.64e-98	0.840405	0.753	0.668	1.22e-93
Cardiac	COL6A1	1.44e-86	0.795404	0.5	0.338	4.84e-82
Cardiac	NID2	1.23e-154	0.778374	0.282	0.085	4.13e-150
Cardiac	LAMP5	4.24e-248	0.77793	0.176	0.017	1.42e-243
Cardiac	PNRC1	1.31e-109	0.774557	0.422	0.221	4.41e-105
Cardiac	PPP1R1A	3.06e-244	0.763018	0.209	0.027	1.03e-239
Cardiac	ZNF503	6.07e-104	0.762469	0.499	0.302	2.04e-99
Cardiac	LBH	9.3e-247	0.757666	0.229	0.034	3.12e-242
Cardiac	MEIS1	1.34e-129	0.754119	0.38	0.166	4.5e-125
Cardiac	PDGFRA	9.43e-108	0.74404	0.58	0.381	3.17e-103
Cardiac	BNC2	9.29e-236	0.742572	0.192	0.023	3.12e-231
Cardiac	ANK3	4.7e-84	0.741218	0.458	0.284	1.58e-79
Cardiac	ID2	6.02e-112	0.735245	0.272	0.098	2.02e-107
Cardiac	PMEL	6.55e-109	0.716141	0.233	0.078	2.2e-104
Cardiac	PDE3A	0	0.707207	0.181	0.011	0
Cardiac	MDK	3.41e-302	0.699524	0.998	0.994	1.14e-297
Cardiac	BST2	5.33e-45	0.698084	0.354	0.237	1.79e-40
Cardiac	PTPN13	5.55e-76	0.694969	0.422	0.262	1.86e-71
Cardiac	CD99	4.4e-93	0.694556	0.607	0.445	1.48e-88
Cardiac	KRT18	6.9e-67	0.693816	0.537	0.385	2.32e-62
Cardiac	HTRA1	1.47e-160	0.689863	0.225	0.053	4.93e-156
Cardiac	TSC22D1	3.87e-89	0.689285	0.621	0.468	1.3e-84
Cardiac	HEY1	3.11e-111	0.687696	0.259	0.092	1.04e-106
Cardiac	CGNL1	3.94e-140	0.683749	0.241	0.068	1.32e-135
Cardiac	FGF10	1.84e-152	0.67171	0.197	0.042	6.17e-148
Cardiac	GUCY1A1	1.97e-262	0.670851	0.176	0.015	6.63e-258
Cardiac	PLAT	9.35e-160	0.669754	0.13	0.015	3.14e-155
Cardiac	MEIS3	3.22e-111	0.668926	0.274	0.102	1.08e-106
Cardiac	DDR2	4.8e-160	0.668523	0.181	0.033	1.61e-155
Cardiac	CELF2	1.09e-141	0.658279	0.227	0.06	3.65e-137
Cardiac	NPC2	9.54e-81	0.657313	0.6	0.464	3.2e-76
Cardiac	SFRP1	9.23e-65	0.648455	0.747	0.651	3.1e-60
Cardiac	ATF7IP2	6.08e-79	0.642264	0.224	0.09	2.04e-74
Cardiac	IRX2	3.6e-141	0.642042	0.202	0.048	1.21e-136
Cardiac	ACTC1	1.48e-71	0.640535	0.161	0.054	4.98e-67
Cardiac	CAP2	2.42e-137	0.635011	0.224	0.06	8.11e-133
Cardiac	DAB1	7.97e-177	0.62992	0.182	0.03	2.68e-172
Cardiac	RGS13	2.68e-236	0.627819	0.118	0.004	9e-232
Cardiac	SELENOW	2.93e-82	0.627586	0.759	0.686	9.85e-78
Cardiac	AC068587.4	1.18e-111	0.626231	0.188	0.051	3.96e-107
Cardiac	RDH10	2.02e-58	0.618289	0.584	0.449	6.77e-54
Cardiac	IFITM2	9.6e-69	0.615733	0.361	0.208	3.22e-64
Cardiac	LRP1B	2.65e-285	0.612408	0.156	0.008	8.89e-281
Cardiac	ALPK2	9.51e-269	0.611169	0.172	0.013	3.19e-264
Cardiac	SPTBN1	3.64e-61	0.605604	0.461	0.318	1.22e-56
Cardiac	SLC9A3R1	6.79e-52	0.595579	0.292	0.169	2.28e-47
Cardiac	HAND2	9.53e-261	0.591904	0.146	0.008	3.2e-256
Cardiac	H3F3B	3.43e-158	0.582552	0.976	0.959	1.15e-153
Cardiac	GPRC5C	3.04e-89	0.580056	0.203	0.069	1.02e-84
Cardiac	TFPI	4.99e-110	0.577705	0.174	0.044	1.67e-105
Cardiac	GATA6	2.41e-256	0.569263	0.141	0.007	8.1e-252
Cardiac	FAM118A	5.11e-56	0.568632	0.255	0.132	1.72e-51
Cardiac	SDCBP	2.05e-55	0.56125	0.413	0.278	6.88e-51
Cardiac	GPX8	4.4e-48	0.560607	0.387	0.267	1.48e-43
Cardiac	SVEP1	1.45e-190	0.556997	0.155	0.018	4.85e-186
Cardiac	RGS4	3.28e-196	0.554365	0.126	0.01	1.1e-191
Cardiac	RESF1	5.77e-44	0.553585	0.367	0.251	1.94e-39
Cardiac	FAM107B	5.3e-50	0.548958	0.284	0.163	1.78e-45
Cardiac	FREM2	7.73e-136	0.539406	0.154	0.028	2.59e-131
Cardiac	SEPTIN7	8.94e-82	0.534534	0.8	0.735	3e-77
Cardiac	PKIG	2.94e-43	0.531844	0.286	0.173	9.88e-39
Cardiac	PRRX2	1.01e-68	0.530141	0.237	0.104	3.41e-64
Cardiac	SPOPL	6.02e-77	0.529282	0.167	0.055	2.02e-72
Cardiac	SPARC	7.56e-55	0.523602	0.647	0.549	2.54e-50
Cardiac	TRIM24	7.2e-42	0.519209	0.331	0.218	2.42e-37
Cardiac	GPR155	3.26e-139	0.518713	0.124	0.017	1.09e-134
Cardiac	CRNDE	8.51e-40	0.513653	0.406	0.297	2.86e-35
Cardiac	COL11A1	2.24e-54	0.512581	0.218	0.102	7.53e-50
Cardiac	MSX2	4.95e-188	0.506737	0.14	0.014	1.66e-183
Cardiac	FERMT1	9.57e-176	0.506626	0.143	0.017	3.21e-171
Cardiac	BAZ2B	5.63e-35	0.504897	0.419	0.327	1.89e-30
Cardiac	BMP4	1.95e-91	0.501294	0.145	0.036	6.54e-87
Cardiac	ARMH4	1.06e-72	0.499535	0.181	0.065	3.55e-68
Cardiac	SOX4	1.03e-65	0.499309	0.904	0.877	3.45e-61
Cardiac	MEIS2	4.85e-47	0.499302	0.556	0.436	1.63e-42
Cardiac	ST8SIA1	6.3e-103	0.498151	0.162	0.041	2.12e-98
Cardiac	CNTNAP2	9.1e-41	0.49456	0.285	0.174	3.06e-36
Cardiac	TAC3	7.93e-146	0.489282	0.127	0.016	2.66e-141
Cardiac	PBX1	1.98e-39	0.488736	0.452	0.349	6.66e-35
Cardiac	EMP2	4.41e-36	0.488152	0.342	0.236	1.48e-31
Cardiac	ARHGAP29	5.73e-85	0.487167	0.158	0.045	1.92e-80
Cardiac	TMEM141	3.39e-39	0.483648	0.289	0.182	1.14e-34
Cardiac	NDNF	1.54e-133	0.482049	0.13	0.019	5.17e-129
Cardiac	SYT10	7.4e-113	0.480366	0.116	0.019	2.49e-108
Cardiac	NEXN	4.44e-56	0.477249	0.184	0.077	1.49e-51
Cardiac	KCNG1	6.17e-78	0.471361	0.148	0.043	2.07e-73
Cardiac	TNC	4.47e-159	0.469788	0.118	0.012	1.5e-154
Cardiac	FXYD6	2.19e-40	0.463595	0.361	0.245	7.34e-36
Cardiac	TP53I11	3.31e-40	0.450737	0.244	0.14	1.11e-35
Cardiac	PLD3	4.86e-31	0.450412	0.424	0.336	1.63e-26
Cardiac	CDH3	7.76e-200	0.446438	0.123	0.008	2.61e-195
Cardiac	MFAP2	1.4e-29	0.445037	0.409	0.321	4.71e-25
Cardiac	CFC1	1.14e-204	0.44473	0.101	0.004	3.84e-200
Cardiac	EFNB3	9.5e-54	0.44427	0.177	0.074	3.19e-49
Cardiac	FLRT3	1.84e-71	0.443077	0.146	0.045	6.19e-67
Cardiac	HOXB-AS1	3.74e-42	0.439287	0.161	0.073	1.26e-37
Cardiac	C4orf48	1.29e-28	0.43772	0.511	0.45	4.34e-24
Cardiac	NEBL	5.14e-57	0.433115	0.133	0.045	1.72e-52
Cardiac	C1QTNF4	1.07e-68	0.432646	0.135	0.04	3.59e-64
Cardiac	TWIST1	3.9e-31	0.43247	0.348	0.246	1.31e-26
Cardiac	METTL7A	1.38e-54	0.430995	0.15	0.056	4.64e-50
Cardiac	CYB5A	2.79e-31	0.430245	0.206	0.12	9.38e-27
Cardiac	ITM2C	2.52e-31	0.429691	0.437	0.345	8.47e-27
Cardiac	GATA6-AS1	2.29e-204	0.425651	0.104	0.004	7.7e-200
Cardiac	WASF1	3.59e-29	0.424739	0.271	0.181	1.2e-24
Cardiac	KIAA1324L	1.03e-48	0.424418	0.153	0.062	3.47e-44
Cardiac	THY1	3.65e-37	0.421576	0.264	0.16	1.23e-32
Cardiac	RBM20	4.08e-162	0.415611	0.107	0.009	1.37e-157
Cardiac	DAAM1	8.67e-28	0.414485	0.298	0.207	2.91e-23
Cardiac	TSHZ2	4e-30	0.412278	0.209	0.121	1.34e-25
Cardiac	PRTG	7.96e-49	0.409408	0.872	0.86	2.67e-44
Cardiac	UNC5C	1.88e-44	0.408875	0.171	0.077	6.31e-40
Cardiac	BAALC	2.41e-41	0.408832	0.17	0.079	8.1e-37
Cardiac	PMP22	4.68e-58	0.407105	0.123	0.039	1.57e-53
Cardiac	TUBA1A	1.58e-45	0.400073	0.916	0.903	5.29e-41
Cardiac	MECOM	4.51e-88	0.399912	0.118	0.025	1.51e-83
Cardiac	TXNIP	1.8e-23	0.395888	0.305	0.221	6.06e-19
Cardiac	KIAA1217	4.81e-53	0.39384	0.15	0.057	1.61e-48
Cardiac	LGI1	2.09e-118	0.392382	0.106	0.014	7.03e-114
Cardiac	TPT1	3.91e-209	0.386134	1	1	1.31e-204
Cardiac	BRI3	2.23e-31	0.381966	0.618	0.556	7.49e-27
Cardiac	KDM6B	6.31e-25	0.381078	0.228	0.148	2.12e-20
Cardiac	NXPH2	3.34e-113	0.379884	0.101	0.013	1.12e-108
Cardiac	ID1	2.21e-14	0.37853	0.206	0.148	7.42e-10
Cardiac	COL21A1	1.45e-45	0.377284	0.11	0.038	4.85e-41
Cardiac	WSB1	3.88e-26	0.376016	0.565	0.51	1.3e-21
Cardiac	SH3BP5	6.91e-65	0.374563	0.133	0.041	2.32e-60
Cardiac	TLE5	1.91e-49	0.373125	0.131	0.048	6.42e-45
Cardiac	SEMA3C	1.09e-42	0.372595	0.141	0.058	3.66e-38
Cardiac	ADAMTS9	3.26e-55	0.370592	0.115	0.036	1.09e-50
Cardiac	C5orf38	1.26e-69	0.3689	0.113	0.029	4.23e-65
Cardiac	SHISA2	2.14e-55	0.368523	0.113	0.034	7.18e-51
Cardiac	DOK4	1.56e-95	0.367692	0.11	0.02	5.25e-91
Cardiac	NREP	3.52e-31	0.365628	0.735	0.707	1.18e-26
Cardiac	EIF4A2	3.93e-32	0.365284	0.649	0.593	1.32e-27
Cardiac	FAM110B	1.23e-44	0.358987	0.132	0.051	4.12e-40
Cardiac	TIMP3	1.11e-46	0.351365	0.13	0.048	3.71e-42
Cardiac	CIRBP	2.01e-32	0.34767	0.782	0.753	6.74e-28
Cardiac	SERINC3	8.09e-20	0.346674	0.221	0.151	2.72e-15
Cardiac	MMP2	1.28e-23	0.346273	0.265	0.182	4.29e-19
Cardiac	ACTA2	1.3e-24	0.345757	0.144	0.077	4.38e-20
Cardiac	ALKBH7	1.05e-20	0.345303	0.442	0.381	3.52e-16
Cardiac	MAPK10	2.28e-20	0.342328	0.196	0.126	7.67e-16
Cardiac	TANC2	3.4e-30	0.342036	0.139	0.067	1.14e-25
Cardiac	DACT3	1.39e-62	0.341767	0.122	0.036	4.67e-58
Cardiac	TCEAL9	1.36e-18	0.340039	0.574	0.545	4.58e-14
Cardiac	SKIDA1	6.36e-58	0.33963	0.124	0.038	2.14e-53
Cardiac	ABCA1	2.65e-25	0.338479	0.16	0.089	8.91e-21
Cardiac	COL2A1	2.43e-19	0.338425	0.71	0.681	8.15e-15
Cardiac	CBFA2T2	9.42e-42	0.337349	0.131	0.052	3.16e-37
Cardiac	EMP3	3.13e-21	0.336678	0.185	0.116	1.05e-16
Cardiac	NAALAD2	8.37e-36	0.336103	0.122	0.051	2.81e-31
Cardiac	COMMD6	3.01e-26	0.334292	0.646	0.606	1.01e-21
Cardiac	IGSF3	2.48e-22	0.332382	0.216	0.14	8.33e-18
Cardiac	FOXH1	7.28e-46	0.332031	0.101	0.032	2.44e-41
Cardiac	HOXB2	4.41e-17	0.328218	0.324	0.257	1.48e-12
Cardiac	DACT1	8.8e-12	0.327774	0.336	0.29	2.95e-07
Cardiac	PFDN5	3.89e-42	0.327081	0.885	0.866	1.31e-37
Cardiac	ARL4C	6.92e-12	0.326986	0.33	0.283	2.32e-07
Cardiac	SERPINF1	4.93e-31	0.326616	0.129	0.059	1.65e-26
Cardiac	KDM5B	9.23e-18	0.323884	0.539	0.501	3.1e-13
Cardiac	PCDH9	1.12e-29	0.322959	0.113	0.049	3.77e-25
Cardiac	CYB5D1	3.27e-33	0.318953	0.108	0.044	1.1e-28
Cardiac	SOX6	4.75e-28	0.317848	0.146	0.074	1.6e-23
Cardiac	LYPD6	2.66e-48	0.316775	0.101	0.031	8.93e-44
Cardiac	KLF3	5.71e-19	0.31456	0.174	0.11	1.92e-14
Cardiac	ID4	5.18e-26	0.314161	0.159	0.085	1.74e-21
Cardiac	MTPN	1.68e-14	0.312358	0.625	0.614	5.64e-10
Cardiac	NRP1	1.82e-41	0.310948	0.116	0.043	6.11e-37
Cardiac	YPEL5	1.74e-18	0.31039	0.19	0.125	5.84e-14
Cardiac	TCF4	4.2e-14	0.308401	0.545	0.521	1.41e-09
Cardiac	CRB2	1.36e-22	0.307774	0.14	0.077	4.55e-18
Cardiac	GOLGA7	3.84e-13	0.307589	0.27	0.216	1.29e-08
Cardiac	SIPA1L2	6.6e-14	0.302759	0.176	0.122	2.21e-09
Cardiac	TUBB6	5.35e-15	0.300129	0.169	0.113	1.8e-10
Cardiac	PLCG2	1.3e-09	0.299882	0.282	0.24	4.35e-05
Cardiac	EIF3E	1.39e-31	0.296458	0.858	0.857	4.68e-27
Cardiac	FAM210B	1.81e-16	0.295289	0.189	0.128	6.07e-12
Cardiac	ECE1	7.17e-35	0.294697	0.121	0.051	2.41e-30
Cardiac	MXD4	9e-13	0.291871	0.373	0.327	3.02e-08
Cardiac	DCX	3.86e-28	0.290764	0.107	0.047	1.29e-23
Cardiac	B4GALT4	2.1e-28	0.288383	0.125	0.059	7.04e-24
Cardiac	LMO4	2.09e-09	0.287368	0.437	0.412	7.01e-05
Cardiac	DCTN3	2.89e-09	0.286032	0.363	0.334	9.71e-05
Cardiac	FOXO3	3.32e-13	0.285306	0.197	0.144	1.12e-08
Cardiac	ARL2BP	5.8e-11	0.281649	0.201	0.154	1.95e-06
Cardiac	MAGI2-AS3	6.04e-10	0.280934	0.243	0.198	2.03e-05
Cardiac	ANGPT2	7.19e-18	0.280004	0.108	0.059	2.41e-13
Cardiac	CLCN5	8.2e-14	0.27963	0.156	0.105	2.75e-09
Cardiac	SERPINH1	1.33e-14	0.276491	0.508	0.472	4.45e-10
Cardiac	EPHB2	1.42e-25	0.275565	0.106	0.049	4.76e-21
Cardiac	EMILIN1	1.65e-25	0.275182	0.131	0.066	5.55e-21
Cardiac	TOX3	6.97e-25	0.274127	0.104	0.048	2.34e-20
Cardiac	SORL1	2.73e-22	0.273518	0.141	0.078	9.17e-18
Cardiac	NNT	2.47e-14	0.273048	0.166	0.112	8.31e-10
Cardiac	SELENOP	4.82e-10	0.27197	0.164	0.121	1.62e-05
Cardiac	HIGD2A	8.56e-10	0.26964	0.421	0.397	2.87e-05
Cardiac	AHNAK	1.33e-23	0.269117	0.116	0.057	4.47e-19
Cardiac	TNIK	2.09e-13	0.268968	0.177	0.125	7.01e-09
Cardiac	AP1S2	1.24e-09	0.268916	0.428	0.403	4.17e-05
Cardiac	WWTR1	1.99e-22	0.268718	0.118	0.06	6.69e-18
Cardiac	FGFR2	1.35e-18	0.268186	0.127	0.072	4.52e-14
Cardiac	CNTFR	1.67e-16	0.26715	0.151	0.094	5.61e-12
Cardiac	PRDX6	3.21e-17	0.265889	0.767	0.787	1.08e-12
Cardiac	TRIOBP	3.43e-10	0.264809	0.238	0.193	1.15e-05
Cardiac	NOP53	8.25e-15	0.264556	0.527	0.494	2.77e-10
Cardiac	JUP	1.84e-18	0.263834	0.131	0.075	6.17e-14
Cardiac	TCF7L2	3.43e-11	0.26309	0.249	0.199	1.15e-06
Cardiac	AMOT	8e-15	0.262481	0.16	0.105	2.68e-10
Cardiac	ITM2B	5.08e-10	0.262165	0.445	0.415	1.71e-05
Cardiac	LPGAT1	3.35e-17	0.2621	0.133	0.078	1.13e-12
Cardiac	NECTIN2	2.27e-09	0.260625	0.231	0.189	7.62e-05
Cardiac	LRRN3	8.44e-11	0.260267	0.11	0.071	2.83e-06
Cardiac	PHLDA1	1.55e-15	0.257867	0.152	0.095	5.21e-11
Cardiac	VPS28	4.99e-11	0.256472	0.425	0.391	1.68e-06
Cardiac	MAGED2	8.08e-15	0.255201	0.619	0.597	2.71e-10
Cardiac	BRK1	1.33e-16	0.254731	0.638	0.618	4.46e-12
Cardiac	RAB13	1.38e-09	0.254711	0.404	0.376	4.62e-05
Cardiac	PTPRD	7.42e-06	0.250784	0.192	0.163	0.249065
Cardiac	SPART	4.45e-13	0.250549	0.151	0.101	1.49e-08
PSM	HOXB-AS3	0	1.66407	0.978	0.564	0
PSM	MEST	0	1.64042	0.997	0.852	0
PSM	MSGN1	0	1.46557	0.514	0.023	0
PSM	PCDH19	0	1.34234	0.745	0.242	0
PSM	DLL3	0	1.31898	0.641	0.144	0
PSM	TBX6	0	1.31057	0.517	0.044	0
PSM	CITED1	0	1.24408	0.544	0.102	0
PSM	NTS	1.73e-192	1.24323	0.485	0.158	5.82e-188
PSM	SAT1	3.4e-260	1.19414	0.897	0.512	1.14e-255
PSM	HOXA-AS3	0	1.18578	0.635	0.161	0
PSM	HES7	0	1.17021	0.512	0.113	0
PSM	DLL1	0	1.15384	0.539	0.126	0
PSM	S1PR3	0	1.14983	0.553	0.125	0
PSM	WWC2	1.36e-275	1.12659	0.657	0.223	4.57e-271
PSM	SKAP2	2.99e-235	1.10426	0.752	0.331	1e-230
PSM	RBP1	8.7e-235	1.08253	0.867	0.528	2.92e-230
PSM	FOXB1	9.45e-274	1.01465	0.49	0.119	3.17e-269
PSM	HOXB9	4.71e-215	0.98899	0.826	0.415	1.58e-210
PSM	CRABP2	3.31e-228	0.978358	0.766	0.322	1.11e-223
PSM	GLUL	1.29e-191	0.975555	0.825	0.476	4.34e-187
PSM	LEF1	1.07e-204	0.973606	0.83	0.461	3.59e-200
PSM	ARPC2	7.98e-221	0.970133	0.902	0.615	2.68e-216
PSM	CXCR4	2.92e-196	0.959189	0.62	0.237	9.79e-192
PSM	FGF17	0	0.935652	0.549	0.126	0
PSM	APLNR	1.59e-212	0.92466	0.681	0.266	5.34e-208
PSM	MAGI1	1.76e-201	0.91885	0.467	0.14	5.91e-197
PSM	VWA2	0	0.863566	0.354	0.042	0
PSM	EOGT	7.22e-282	0.847156	0.393	0.073	2.42e-277
PSM	PTCH1	5.9e-180	0.846222	0.519	0.179	1.98e-175
PSM	ABCG1	0	0.833756	0.358	0.046	0
PSM	FABP5	2.31e-243	0.831225	0.999	0.945	7.77e-239
PSM	RND3	1.25e-233	0.815285	0.422	0.098	4.21e-229
PSM	LAPTM4B	2.99e-166	0.767019	0.955	0.756	1e-161
PSM	PLXNA2	5.22e-181	0.766672	0.467	0.144	1.75e-176
PSM	WNT5A	4.06e-123	0.759966	0.547	0.245	1.36e-118
PSM	MLLT3	5.22e-113	0.723253	0.677	0.368	1.75e-108
PSM	CDX1	6.16e-188	0.719513	0.356	0.085	2.07e-183
PSM	GREB1L	2.26e-121	0.706079	0.57	0.258	7.59e-117
PSM	ENPP2	2.89e-201	0.703003	0.348	0.076	9.7e-197
PSM	SEMA4D	2.43e-201	0.686437	0.323	0.066	8.18e-197
PSM	STRA6	2.32e-141	0.684094	0.392	0.125	7.79e-137
PSM	ANOS1	3.24e-140	0.679287	0.358	0.107	1.09e-135
PSM	ZBTB16	6.82e-189	0.67714	0.333	0.074	2.29e-184
PSM	DSG2	1.48e-99	0.66148	0.637	0.341	4.98e-95
PSM	FGF3	3.68e-225	0.660071	0.207	0.023	1.24e-220
PSM	ITPR1	1.49e-145	0.656915	0.364	0.108	5.01e-141
PSM	FAM98A	3.54e-105	0.652362	0.45	0.19	1.19e-100
PSM	AKAP12	2.37e-87	0.648179	0.737	0.468	7.96e-83
PSM	HOTAIRM1	4.5e-76	0.641486	0.762	0.523	1.51e-71
PSM	HOXC8	1.54e-156	0.638455	0.394	0.113	5.17e-152
PSM	HAS2	1.4e-98	0.632896	0.508	0.231	4.69e-94
PSM	RSPO3	5.37e-69	0.630705	0.582	0.342	1.8e-64
PSM	HOXB3	3.28e-87	0.619026	0.651	0.37	1.1e-82
PSM	HES6	7.92e-124	0.602469	0.327	0.099	2.66e-119
PSM	PDLIM1	1.72e-105	0.597068	0.367	0.132	5.79e-101
PSM	KHDRBS3	1.35e-75	0.596724	0.488	0.248	4.55e-71
PSM	DUSP6	4.26e-72	0.596507	0.667	0.414	1.43e-67
PSM	ADGRL2	4.14e-80	0.592402	0.533	0.273	1.39e-75
PSM	NDFIP2	7.48e-115	0.588655	0.346	0.114	2.51e-110
PSM	TNNT1	6.99e-95	0.588408	0.545	0.261	2.35e-90
PSM	HOXA1	2.65e-118	0.586903	0.343	0.11	8.91e-114
PSM	C3orf52	4.88e-141	0.586221	0.283	0.07	1.64e-136
PSM	HOXB4	9.44e-82	0.553606	0.486	0.234	3.17e-77
PSM	COTL1	2.27e-79	0.550575	0.687	0.405	7.62e-75
PSM	APP	4.45e-63	0.543411	0.75	0.532	1.49e-58
PSM	EIF5A	1.48e-97	0.541168	0.93	0.765	4.95e-93
PSM	CYP51A1	3.64e-66	0.537722	0.776	0.551	1.22e-61
PSM	ACAT2	2.39e-66	0.536761	0.818	0.613	8.03e-62
PSM	SP5	1.83e-109	0.536211	0.282	0.082	6.15e-105
PSM	GJA1	1.08e-56	0.533849	0.764	0.564	3.62e-52
PSM	HOXB2	3.35e-70	0.530521	0.483	0.244	1.13e-65
PSM	SERINC5	2e-78	0.523888	0.426	0.191	6.73e-74
PSM	CALM1	1.77e-88	0.521052	0.951	0.813	5.95e-84
PSM	COL5A2	1.48e-68	0.519439	0.657	0.399	4.98e-64
PSM	RAP2B	3.08e-56	0.512657	0.503	0.286	1.04e-51
PSM	IL17RD	4.1e-78	0.508621	0.399	0.173	1.38e-73
PSM	TNFRSF11A	7.43e-298	0.507739	0.195	0.012	2.5e-293
PSM	PDYN	3.84e-189	0.505932	0.201	0.026	1.29e-184
PSM	PRL	1.5e-60	0.501717	0.412	0.203	5.03e-56
PSM	PSTPIP1	3.36e-189	0.497196	0.187	0.022	1.13e-184
PSM	CYCS	2.11e-59	0.49351	0.709	0.473	7.09e-55
PSM	SPRY1	7.61e-63	0.481285	0.383	0.18	2.55e-58
PSM	CHCHD10	2.31e-65	0.479211	0.435	0.213	7.76e-61
PSM	LMO4	5.78e-49	0.47034	0.611	0.396	1.94e-44
PSM	TTC39B	2.95e-154	0.469622	0.193	0.03	9.92e-150
PSM	RALGPS2	7.04e-52	0.465121	0.509	0.293	2.36e-47
PSM	MLXIP	9.38e-87	0.465017	0.302	0.106	3.15e-82
PSM	ROCK2	2.2e-46	0.462092	0.527	0.319	7.4e-42
PSM	RANBP1	6.48e-85	0.456989	0.966	0.866	2.18e-80
PSM	ENC1	1.77e-75	0.455716	0.305	0.117	5.93e-71
PSM	TIMM50	1.21e-53	0.452387	0.362	0.179	4.06e-49
PSM	TMEM132C	2.61e-68	0.448784	0.295	0.118	8.76e-64
PSM	PPP1R14C	1.4e-79	0.448408	0.294	0.105	4.68e-75
PSM	IDI1	2.9e-48	0.445948	0.672	0.453	9.74e-44
PSM	FZD10	1.24e-79	0.44562	0.302	0.111	4.18e-75
PSM	SNRPN	1.52e-46	0.444057	0.617	0.397	5.12e-42
PSM	LDHA	1.9e-36	0.44249	0.689	0.5	6.38e-32
PSM	FZD7	8.26e-39	0.442343	0.515	0.325	2.77e-34
PSM	PCSK5	2.18e-84	0.441201	0.247	0.077	7.31e-80
PSM	CDV3	3.81e-41	0.441191	0.705	0.514	1.28e-36
PSM	RNF24	6.57e-57	0.439897	0.342	0.159	2.21e-52
PSM	MSX1	2.52e-82	0.438269	0.293	0.102	8.48e-78
PSM	SALL4	4.3e-45	0.432497	0.681	0.475	1.44e-40
PSM	SLC1A5	3.26e-44	0.427142	0.402	0.22	1.1e-39
PSM	PRCP	3.1e-47	0.422935	0.371	0.193	1.04e-42
PSM	FKBP1A	9.29e-42	0.422238	0.695	0.507	3.12e-37
PSM	RRM2	2.56e-40	0.418217	0.499	0.312	8.59e-36
PSM	HOXB1	6.19e-138	0.416625	0.164	0.024	2.08e-133
PSM	PGRMC1	3.24e-44	0.416513	0.8	0.63	1.09e-39
PSM	BAALC	1.65e-79	0.415885	0.242	0.077	5.53e-75
PSM	CACHD1	3.42e-46	0.414857	0.402	0.217	1.15e-41
PSM	DDX21	7.89e-42	0.41314	0.535	0.334	2.65e-37
PSM	DBI	1.97e-51	0.410855	0.884	0.742	6.62e-47
PSM	HOXC4	1e-73	0.407226	0.238	0.079	3.37e-69
PSM	DSP	4.4e-56	0.407131	0.892	0.696	1.48e-51
PSM	LRP8	1.84e-81	0.404206	0.23	0.07	6.17e-77
PSM	RERE	4.91e-39	0.401088	0.578	0.379	1.65e-34
PSM	ENO1	1.01e-68	0.400731	0.961	0.839	3.39e-64
PSM	HOXA3	4.35e-60	0.398533	0.271	0.109	1.46e-55
PSM	CTPS1	1.28e-45	0.395281	0.426	0.234	4.28e-41
PSM	TTN	5.44e-37	0.394271	0.309	0.164	1.83e-32
PSM	MYO10	1.1e-38	0.393142	0.436	0.259	3.68e-34
PSM	AC103702.1	3.49e-53	0.391891	0.304	0.136	1.17e-48
PSM	FILIP1L	1.34e-88	0.391611	0.147	0.03	4.51e-84
PSM	CCT5	2.69e-43	0.389793	0.87	0.7	9.02e-39
PSM	NOTCH1	3.82e-50	0.389126	0.344	0.167	1.28e-45
PSM	PRMT1	2.03e-43	0.377149	0.886	0.724	6.81e-39
PSM	LMO2	2.47e-72	0.375844	0.194	0.057	8.31e-68
PSM	DKK1	3.07e-39	0.36972	0.241	0.111	1.03e-34
PSM	GBX2	8.64e-96	0.369463	0.16	0.033	2.9e-91
PSM	CDX2	1.02e-59	0.364758	0.296	0.122	3.43e-55
PSM	C20orf27	4.87e-38	0.363364	0.37	0.204	1.64e-33
PSM	HOXB8	1e-41	0.363209	0.42	0.236	3.36e-37
PSM	HOXC9	1.04e-70	0.363059	0.181	0.051	3.51e-66
PSM	FAM219A	3.63e-123	0.361019	0.165	0.028	1.22e-118
PSM	SNRPG	5.37e-37	0.359414	0.831	0.669	1.8e-32
PSM	ACLY	2.53e-34	0.359128	0.536	0.349	8.5e-30
PSM	PRDX1	1.76e-70	0.358917	0.982	0.933	5.92e-66
PSM	MGST2	7.6e-67	0.355529	0.224	0.075	2.55e-62
PSM	C1QBP	2.15e-37	0.351523	0.841	0.694	7.22e-33
PSM	NOP56	4.76e-34	0.350751	0.73	0.548	1.6e-29
PSM	EPHA4	3.83e-30	0.35026	0.45	0.285	1.29e-25
PSM	PHGDH	1.2e-31	0.349867	0.648	0.465	4.02e-27
PSM	PLP1	1.19e-38	0.34873	0.303	0.154	4.01e-34
PSM	YARS	1.65e-45	0.347477	0.348	0.174	5.54e-41
PSM	SNRPB	4.52e-35	0.345497	0.878	0.746	1.52e-30
PSM	FAM13A	7.63e-41	0.34495	0.376	0.201	2.56e-36
PSM	FDPS	1.94e-32	0.344662	0.817	0.654	6.5e-28
PSM	IFT57	1.31e-23	0.344549	0.501	0.356	4.41e-19
PSM	PSMB5	6.5e-40	0.344226	0.905	0.788	2.18e-35
PSM	CYYR1	4.22e-38	0.343756	0.337	0.179	1.42e-33
PSM	SLC7A8	1.11e-67	0.34365	0.185	0.055	3.72e-63
PSM	MSN	8.05e-30	0.340196	0.579	0.402	2.7e-25
PSM	OAZ1	1.33e-33	0.339081	0.874	0.737	4.45e-29
PSM	HNRNPAB	5.71e-40	0.338843	0.904	0.782	1.92e-35
PSM	CCT6A	4.59e-36	0.33875	0.846	0.704	1.54e-31
PSM	PAICS	4.22e-30	0.337107	0.745	0.566	1.42e-25
PSM	OLFML3	2.68e-29	0.336392	0.351	0.208	8.99e-25
PSM	PDZRN3	3.65e-52	0.334517	0.235	0.092	1.22e-47
PSM	PERP	3.48e-32	0.333215	0.674	0.471	1.17e-27
PSM	MOB3B	6.06e-46	0.332096	0.211	0.084	2.03e-41
PSM	GAD1	2.91e-84	0.329975	0.139	0.028	9.78e-80
PSM	PA2G4	8.9e-34	0.328887	0.835	0.691	2.99e-29
PSM	ARL4D	1.83e-54	0.327165	0.148	0.044	6.14e-50
PSM	MANF	1.06e-27	0.326288	0.532	0.366	3.55e-23
PSM	HDDC2	2.38e-28	0.325583	0.604	0.432	8e-24
PSM	SEPTIN9	3.85e-27	0.324365	0.547	0.373	1.29e-22
PSM	HVCN1	4.59e-63	0.322986	0.169	0.049	1.54e-58
PSM	YWHAZ	5.81e-33	0.321792	0.897	0.781	1.95e-28
PSM	EIF1AX	3.49e-44	0.32095	0.95	0.879	1.17e-39
PSM	LMAN1	1.9e-25	0.32077	0.637	0.471	6.38e-21
PSM	FDFT1	4.99e-31	0.318988	0.749	0.57	1.67e-26
PSM	GSTO1	1.68e-27	0.31818	0.467	0.301	5.62e-23
PSM	FASN	6.2e-28	0.317658	0.531	0.36	2.08e-23
PSM	AIF1	1.79e-41	0.316022	0.202	0.084	6.01e-37
PSM	ACSS3	1.45e-43	0.315979	0.242	0.105	4.88e-39
PSM	SLC8A3	6.64e-147	0.314543	0.112	0.009	2.23e-142
PSM	RBM3	6.82e-26	0.313537	0.714	0.549	2.29e-21
PSM	MME	1.6e-54	0.313331	0.163	0.052	5.37e-50
PSM	TOMM40	3.17e-27	0.313175	0.499	0.334	1.07e-22
PSM	STOX1	1.11e-29	0.313122	0.297	0.165	3.73e-25
PSM	TRIL	7.22e-50	0.312722	0.218	0.084	2.43e-45
PSM	PDCD5	2.8e-28	0.311946	0.768	0.608	9.41e-24
PSM	PEG10	2.47e-30	0.309528	0.818	0.656	8.28e-26
PSM	ITGB8	7.18e-42	0.308578	0.181	0.07	2.41e-37
PSM	PTPN12	4.27e-36	0.308335	0.355	0.193	1.43e-31
PSM	HOXD1	8.47e-58	0.308308	0.173	0.055	2.84e-53
PSM	NME2	7.55e-47	0.307972	0.982	0.936	2.53e-42
PSM	HSD17B7	1.93e-32	0.307687	0.268	0.139	6.49e-28
PSM	PLAGL2	1.06e-31	0.306393	0.227	0.112	3.56e-27
PSM	CCT2	3.92e-35	0.30584	0.897	0.75	1.32e-30
PSM	EIF4G1	3.35e-21	0.305043	0.556	0.407	1.13e-16
PSM	ST8SIA6	3.57e-49	0.30478	0.173	0.06	1.2e-44
PSM	KAZN	5.83e-55	0.304714	0.157	0.048	1.96e-50
PSM	CALR	3.06e-33	0.302253	0.924	0.849	1.03e-28
PSM	EGFLAM	3.8e-73	0.301616	0.147	0.035	1.28e-68
PSM	BTG2	4.08e-27	0.300834	0.258	0.139	1.37e-22
PSM	PCSK9	1.69e-64	0.299768	0.139	0.035	5.66e-60
PSM	MAD2L1	1.8e-25	0.299647	0.61	0.436	6.03e-21
PSM	NME1	3.03e-27	0.298464	0.822	0.666	1.02e-22
PSM	DDX39A	4.03e-31	0.298404	0.378	0.221	1.35e-26
PSM	MTHFD2	4.95e-34	0.298194	0.306	0.162	1.66e-29
PSM	TPI1	1.1e-31	0.296588	0.926	0.824	3.68e-27
PSM	H2AFY2	1.7e-23	0.295362	0.624	0.46	5.69e-19
PSM	SESN3	3.14e-22	0.295191	0.445	0.3	1.05e-17
PSM	RAB30	5.82e-56	0.294839	0.159	0.048	1.95e-51
PSM	RUVBL1	1.33e-23	0.294754	0.575	0.409	4.47e-19
PSM	RRBP1	9.92e-27	0.294009	0.543	0.366	3.33e-22
PSM	AKIRIN1	3.65e-24	0.293488	0.504	0.343	1.23e-19
PSM	ANP32E	1.03e-24	0.29338	0.771	0.617	3.44e-20
PSM	MGST1	1.01e-21	0.292995	0.724	0.572	3.4e-17
PSM	PPP1R14B	8.27e-26	0.290661	0.858	0.744	2.78e-21
PSM	C18orf54	1.04e-34	0.2894	0.244	0.118	3.49e-30
PSM	SLC20A1	4.09e-32	0.288836	0.29	0.153	1.37e-27
PSM	PKIB	1.08e-20	0.288751	0.448	0.309	3.64e-16
PSM	TPM3	8.9e-23	0.287493	0.805	0.661	2.99e-18
PSM	FDX1	2.67e-29	0.286649	0.351	0.201	8.98e-25
PSM	GPATCH4	7.71e-22	0.286297	0.467	0.319	2.59e-17
PSM	ARHGAP24	4.5e-50	0.284086	0.158	0.051	1.51e-45
PSM	BOLA3	2.86e-26	0.28406	0.359	0.217	9.6e-22
PSM	TDG	8.35e-24	0.283593	0.436	0.288	2.8e-19
PSM	DHCR24	4.86e-21	0.282544	0.484	0.334	1.63e-16
PSM	POLR3K	3.42e-26	0.282247	0.358	0.216	1.15e-21
PSM	PGK1	9.8e-22	0.281297	0.617	0.457	3.29e-17
PSM	FGF18	7.2e-20	0.281159	0.247	0.147	2.42e-15
PSM	DCXR	4.3e-21	0.280379	0.43	0.291	1.44e-16
PSM	SRM	4.93e-22	0.28015	0.624	0.454	1.66e-17
PSM	PKM	2.74e-23	0.280037	0.819	0.68	9.21e-19
PSM	TPM4	2.6e-24	0.279899	0.768	0.598	8.73e-20
PSM	REXO2	1.56e-23	0.279187	0.378	0.239	5.23e-19
PSM	UBA2	1.22e-21	0.278859	0.631	0.46	4.09e-17
PSM	L1TD1	3.23e-33	0.278349	0.176	0.075	1.08e-28
PSM	VDAC1	1.82e-22	0.278074	0.747	0.593	6.13e-18
PSM	PRELID1	3.19e-24	0.277857	0.781	0.629	1.07e-19
PSM	AKAIN1	1.05e-144	0.276184	0.108	0.008	3.52e-140
PSM	HNRNPA3	7.32e-34	0.275319	0.975	0.921	2.46e-29
PSM	XRCC5	2.69e-30	0.275204	0.937	0.848	9.04e-26
PSM	TENM1	1.2e-82	0.2751	0.109	0.018	4.04e-78
PSM	FGF8	3.55e-62	0.274544	0.299	0.119	1.19e-57
PSM	ARHGDIA	1.91e-22	0.273619	0.37	0.238	6.42e-18
PSM	PSMD7	1.77e-19	0.271147	0.681	0.537	5.94e-15
PSM	CLSPN	5.92e-21	0.269343	0.575	0.418	1.99e-16
PSM	SNRPD1	2.3e-29	0.269127	0.912	0.785	7.71e-25
PSM	ALYREF	1.02e-21	0.268633	0.481	0.331	3.43e-17
PSM	NUTF2	8.5e-20	0.268406	0.62	0.465	2.86e-15
PSM	DLC1	9.4e-43	0.268169	0.189	0.074	3.16e-38
PSM	TSPAN5	1.45e-22	0.267793	0.435	0.285	4.87e-18
PSM	PRICKLE2	1.46e-59	0.267	0.138	0.036	4.91e-55
PSM	SUPT16H	5.5e-25	0.266774	0.866	0.729	1.85e-20
PSM	PABPC1	1.97e-34	0.266177	0.975	0.949	6.62e-30
PSM	ARL2	4e-21	0.265936	0.598	0.441	1.34e-16
PSM	VBP1	1.7e-20	0.265821	0.489	0.339	5.71e-16
PSM	SEZ6L	2.61e-63	0.265561	0.134	0.033	8.76e-59
PSM	SRSF2	1.06e-22	0.265337	0.832	0.698	3.55e-18
PSM	PDIA6	4.15e-29	0.265204	0.94	0.844	1.39e-24
PSM	SDF2L1	8.65e-21	0.265083	0.35	0.225	2.91e-16
PSM	HRAS	4.67e-25	0.264739	0.306	0.179	1.57e-20
PSM	ECRG4	4.52e-39	0.26389	0.158	0.059	1.52e-34
PSM	SHROOM3	4.47e-36	0.263776	0.199	0.087	1.5e-31
PSM	WDR43	3.41e-20	0.263118	0.458	0.312	1.15e-15
PSM	FGF9	7.16e-46	0.263069	0.165	0.058	2.4e-41
PSM	MLEC	1.65e-17	0.262923	0.726	0.581	5.54e-13
PSM	FXYD5	1.24e-30	0.262819	0.255	0.13	4.16e-26
PSM	ATAD2	1.04e-16	0.262297	0.303	0.2	3.48e-12
PSM	SNRPA1	7.19e-21	0.26207	0.582	0.421	2.42e-16
PSM	EIF4G2	2.13e-23	0.261001	0.877	0.781	7.17e-19
PSM	PPAT	1.11e-22	0.260963	0.379	0.242	3.73e-18
PSM	ZBTB38	3.84e-29	0.260924	0.216	0.106	1.29e-24
PSM	DPYSL3	6.63e-30	0.260686	0.266	0.138	2.23e-25
PSM	EIF5B	4.13e-19	0.26064	0.723	0.586	1.39e-14
PSM	LPP	3.71e-23	0.260278	0.355	0.221	1.25e-18
PSM	ANP32A	3.5e-22	0.260064	0.879	0.772	1.18e-17
PSM	SCRN1	5.04e-44	0.258506	0.154	0.053	1.69e-39
PSM	PTGES3	7.79e-27	0.258447	0.91	0.813	2.62e-22
PSM	SIVA1	3.41e-17	0.257382	0.737	0.594	1.15e-12
PSM	SNRPF	1.06e-23	0.257173	0.917	0.808	3.57e-19
PSM	SUCO	6.57e-22	0.256956	0.371	0.236	2.2e-17
PSM	GCSH	2.55e-18	0.256898	0.71	0.569	8.57e-14
PSM	GSPT1	4.65e-20	0.256577	0.578	0.417	1.56e-15
PSM	PDHA1	5.55e-20	0.25583	0.426	0.289	1.86e-15
PSM	HOXC6	2.19e-25	0.255722	0.273	0.152	7.37e-21
PSM	MSMO1	2.26e-20	0.255425	0.506	0.351	7.6e-16
PSM	SLIRP	8.77e-19	0.255215	0.749	0.608	2.94e-14
PSM	PSME2	2.33e-22	0.254618	0.431	0.282	7.83e-18
PSM	GNAL	1.36e-27	0.254531	0.215	0.107	4.57e-23
PSM	EEF1E1	1.9e-20	0.253933	0.488	0.336	6.38e-16
PSM	PTPRG	7.26e-21	0.25381	0.358	0.229	2.44e-16
PSM	PSMA7	2.6e-25	0.253546	0.944	0.866	8.73e-21
PSM	HNRNPH3	2.61e-21	0.253442	0.838	0.716	8.75e-17
PSM	MIF	3.97e-40	0.253138	0.993	0.975	1.33e-35
PSM	GMNN	1.53e-17	0.253117	0.547	0.402	5.12e-13
PSM	LGALS1	1.25e-26	0.253042	0.246	0.13	4.2e-22
PSM	SRP9	2.71e-21	0.252835	0.867	0.745	9.09e-17
PSM	SACS	6.88e-14	0.25242	0.419	0.304	2.31e-09
PSM	CISD1	1.53e-24	0.252208	0.381	0.235	5.12e-20
PSM	MYCN	2.96e-22	0.25082	0.305	0.184	9.95e-18
Differentiation front	RIPPLY1	0	3.08996	0.869	0.39	0
Differentiation front	PRL	0	2.31537	0.72	0.174	0
Differentiation front	SSTR2	0	2.07669	0.708	0.156	0
Differentiation front	MEST	0	1.41941	0.996	0.853	0
Differentiation front	RIPPLY2	4.71e-126	1.41848	0.202	0.042	1.58e-121
Differentiation front	CXCR4	0	1.35562	0.697	0.231	0
Differentiation front	APLNR	0	1.34102	0.745	0.26	0
Differentiation front	FABP5	0	1.31002	1	0.945	0
Differentiation front	CALD1	0	1.29348	0.985	0.781	0
Differentiation front	PCDH8	0	1.27773	0.326	0.032	0
Differentiation front	NTS	4.65e-223	1.27716	0.513	0.156	1.56e-218
Differentiation front	PCDH19	4.44e-269	1.25486	0.692	0.248	1.49e-264
Differentiation front	SKAP2	1.25e-271	1.22082	0.774	0.33	4.21e-267
Differentiation front	MESP2	4.4e-112	1.1321	0.146	0.024	1.48e-107
Differentiation front	DLL3	1.67e-244	1.06956	0.541	0.155	5.62e-240
Differentiation front	FOXC2	1.31e-196	1.05061	0.772	0.393	4.39e-192
Differentiation front	HES4	3.01e-154	1.03719	0.584	0.252	1.01e-149
Differentiation front	NOTCH1	1.48e-249	1.03284	0.529	0.15	4.98e-245
Differentiation front	SAT1	3e-183	1.01562	0.862	0.516	1.01e-178
Differentiation front	FGF18	3.92e-151	0.998802	0.406	0.132	1.32e-146
Differentiation front	LEF1	5.19e-180	0.948793	0.816	0.463	1.74e-175
Differentiation front	TTN	2.13e-155	0.945959	0.452	0.151	7.14e-151
Differentiation front	MEOX1	2.7e-209	0.940791	0.569	0.19	9.06e-205
Differentiation front	GJA1	1.16e-159	0.869133	0.867	0.554	3.89e-155
Differentiation front	STOX1	1.97e-202	0.857926	0.489	0.146	6.61e-198
Differentiation front	OLFML3	2.47e-162	0.857105	0.522	0.191	8.29e-158
Differentiation front	HOTAIRM1	6.09e-144	0.844659	0.841	0.516	2.05e-139
Differentiation front	PFN2	2.78e-158	0.843929	0.855	0.555	9.34e-154
Differentiation front	ADA	2.4e-200	0.831276	0.393	0.097	8.05e-196
Differentiation front	NRP2	2.09e-119	0.828886	0.635	0.33	7e-115
Differentiation front	LFNG	4.63e-140	0.817773	0.424	0.146	1.55e-135
Differentiation front	FGFR1	9.94e-117	0.802712	0.8	0.535	3.34e-112
Differentiation front	ADGRL2	1.97e-105	0.794526	0.548	0.272	6.62e-101
Differentiation front	PTCH1	2.36e-122	0.779623	0.461	0.185	7.93e-118
Differentiation front	ENPP2	1.01e-185	0.726063	0.338	0.077	3.4e-181
Differentiation front	LPIN2	3.58e-120	0.711215	0.487	0.199	1.2e-115
Differentiation front	TMEM132B	2.7e-260	0.708825	0.306	0.045	9.05e-256
Differentiation front	SYT6	1.1e-164	0.697105	0.347	0.088	3.69e-160
Differentiation front	WWC2	2.84e-101	0.691382	0.515	0.238	9.53e-97
Differentiation front	ZBTB38	4.07e-168	0.681183	0.358	0.092	1.37e-163
Differentiation front	MRPS6	3.21e-103	0.678196	0.837	0.604	1.08e-98
Differentiation front	SLC5A3	6.35e-71	0.67014	0.536	0.297	2.13e-66
Differentiation front	LAPTM4B	1.18e-134	0.663826	0.95	0.757	3.95e-130
Differentiation front	ANOS1	1.19e-130	0.650607	0.354	0.108	3.98e-126
Differentiation front	SALL4	9.39e-80	0.644715	0.722	0.472	3.15e-75
Differentiation front	DLL1	1.96e-57	0.637773	0.322	0.148	6.57e-53
Differentiation front	EFNB2	1.21e-62	0.633548	0.562	0.334	4.07e-58
Differentiation front	SPRY1	1.53e-89	0.627461	0.416	0.177	5.12e-85
Differentiation front	DSP	1.14e-75	0.62549	0.871	0.699	3.83e-71
Differentiation front	MYCN	1.26e-83	0.623015	0.4	0.174	4.24e-79
Differentiation front	RND3	4.59e-71	0.620805	0.286	0.112	1.54e-66
Differentiation front	CER1	2.46e-149	0.618811	0.123	0.011	8.26e-145
Differentiation front	MAP1B	8.39e-87	0.591775	0.877	0.696	2.82e-82
Differentiation front	JPT1	2.13e-82	0.589134	0.844	0.637	7.17e-78
Differentiation front	IL18	3.81e-121	0.587427	0.352	0.111	1.28e-116
Differentiation front	H2AFY2	6.69e-80	0.582206	0.723	0.451	2.25e-75
Differentiation front	PDE4DIP	6.38e-124	0.577635	0.297	0.082	2.14e-119
Differentiation front	NCAM1	2.06e-67	0.551374	0.645	0.4	6.91e-63
Differentiation front	ARHGAP10	2.82e-75	0.545382	0.423	0.194	9.48e-71
Differentiation front	FHOD3	8.62e-131	0.540068	0.295	0.078	2.9e-126
Differentiation front	PCDH17	4.66e-143	0.539782	0.224	0.043	1.56e-138
Differentiation front	ACAT2	1.09e-74	0.539734	0.838	0.611	3.64e-70
Differentiation front	HAS2	7.49e-56	0.527225	0.449	0.237	2.52e-51
Differentiation front	MSN	5.27e-62	0.523549	0.641	0.397	1.77e-57
Differentiation front	HOXA1	5.67e-85	0.523176	0.313	0.114	1.9e-80
Differentiation front	SDC2	1.68e-65	0.518162	0.452	0.227	5.63e-61
Differentiation front	TSPAN13	4.68e-82	0.516912	0.305	0.112	1.57e-77
Differentiation front	GADD45B	2e-112	0.506347	0.188	0.039	6.7e-108
Differentiation front	TCF15	1.5e-57	0.504895	0.531	0.303	5.05e-53
Differentiation front	CYP51A1	4.84e-60	0.499408	0.777	0.551	1.62e-55
Differentiation front	FRMD6	1.11e-66	0.4983	0.391	0.179	3.72e-62
Differentiation front	ZBTB18	5.97e-69	0.497584	0.244	0.087	2.01e-64
Differentiation front	MAGI1	4.48e-65	0.496912	0.346	0.153	1.51e-60
Differentiation front	PLXNA2	5.31e-66	0.495144	0.353	0.156	1.78e-61
Differentiation front	NRARP	2.01e-119	0.491217	0.212	0.046	6.74e-115
Differentiation front	ABCG1	3.98e-87	0.487112	0.216	0.061	1.34e-82
Differentiation front	UPP1	6.35e-104	0.479519	0.233	0.06	2.13e-99
Differentiation front	NTM	2.18e-75	0.473819	0.34	0.137	7.31e-71
Differentiation front	PCP4	3.18e-101	0.469699	0.207	0.05	1.07e-96
Differentiation front	SEC22B	2.83e-64	0.46962	0.351	0.156	9.5e-60
Differentiation front	ZIC2	8.79e-53	0.466325	0.378	0.191	2.95e-48
Differentiation front	NMU	3.57e-57	0.461635	0.228	0.085	1.2e-52
Differentiation front	SACS	4.25e-45	0.44802	0.497	0.297	1.43e-40
Differentiation front	ANXA2	5.4e-48	0.446222	0.636	0.402	1.81e-43
Differentiation front	STRA6	1.19e-65	0.444114	0.32	0.133	4e-61
Differentiation front	GLUL	4.37e-32	0.442836	0.662	0.493	1.47e-27
Differentiation front	WNT5A	4.64e-54	0.438377	0.472	0.253	1.56e-49
Differentiation front	CYCS	9.21e-44	0.435914	0.678	0.477	3.09e-39
Differentiation front	ENPP1	1.2e-72	0.433864	0.255	0.089	4.01e-68
Differentiation front	SLC25A24	9.45e-47	0.430374	0.393	0.21	3.17e-42
Differentiation front	ABLIM1	8.15e-67	0.428738	0.386	0.172	2.74e-62
Differentiation front	MYO10	3.39e-41	0.428503	0.439	0.259	1.14e-36
Differentiation front	SERINC5	1.18e-44	0.425144	0.373	0.197	3.96e-40
Differentiation front	TUBB3	1.7e-44	0.418903	0.452	0.258	5.69e-40
Differentiation front	TCHP	2.77e-42	0.418558	0.425	0.241	9.31e-38
Differentiation front	NAV2	9.92e-52	0.41459	0.211	0.08	3.33e-47
Differentiation front	EIF5A	3.57e-59	0.41388	0.921	0.767	1.2e-54
Differentiation front	ZFP36L2	1.01e-24	0.408786	0.596	0.441	3.4e-20
Differentiation front	DOK6	1.48e-85	0.400508	0.212	0.059	4.99e-81
Differentiation front	SOX4	1.84e-38	0.399175	0.936	0.875	6.18e-34
Differentiation front	FDPS	1.49e-44	0.398373	0.829	0.653	4.99e-40
Differentiation front	NME1	2.79e-47	0.397364	0.845	0.664	9.37e-43
Differentiation front	IFI16	1.23e-45	0.396102	0.373	0.193	4.13e-41
Differentiation front	TRAF5	1.57e-61	0.394856	0.225	0.08	5.27e-57
Differentiation front	SLC15A3	1.3e-137	0.391974	0.128	0.014	4.38e-133
Differentiation front	ZNF608	6e-27	0.391499	0.455	0.303	2.01e-22
Differentiation front	RAP2B	7.98e-30	0.39114	0.448	0.291	2.68e-25
Differentiation front	MLLT11	2.15e-41	0.388505	0.522	0.316	7.21e-37
Differentiation front	CITED2	7.2e-28	0.385413	0.446	0.291	2.42e-23
Differentiation front	HNRNPAB	3.5e-46	0.384811	0.902	0.783	1.18e-41
Differentiation front	HOXB9	7.5e-45	0.381005	0.674	0.431	2.52e-40
Differentiation front	TMEM150C	1.31e-56	0.380951	0.218	0.079	4.4e-52
Differentiation front	ENO1	5.55e-54	0.377456	0.952	0.84	1.86e-49
Differentiation front	RRBP1	1.07e-33	0.376249	0.552	0.366	3.6e-29
Differentiation front	TMEM108	1.44e-66	0.370077	0.198	0.062	4.83e-62
Differentiation front	LDHA	5.85e-17	0.36967	0.634	0.506	1.96e-12
Differentiation front	CITED1	3.41e-46	0.366215	0.283	0.128	1.15e-41
Differentiation front	DDX21	1.36e-35	0.361344	0.527	0.335	4.55e-31
Differentiation front	FAM13A	7.98e-37	0.360849	0.366	0.202	2.68e-32
Differentiation front	SHROOM3	1.61e-61	0.360083	0.233	0.083	5.39e-57
Differentiation front	DBN1	1.5e-33	0.359565	0.705	0.517	5.02e-29
Differentiation front	TRMT5	6.58e-41	0.359	0.281	0.135	2.21e-36
Differentiation front	GREB1L	8.57e-29	0.355143	0.428	0.272	2.88e-24
Differentiation front	HNRNPH3	2.85e-32	0.354269	0.854	0.714	9.57e-28
Differentiation front	PPA1	2.01e-35	0.352229	0.737	0.541	6.75e-31
Differentiation front	TP53I3	1.99e-25	0.347325	0.415	0.266	6.69e-21
Differentiation front	IDI1	6.86e-28	0.344553	0.635	0.457	2.3e-23
Differentiation front	PA2G4	3.3e-33	0.344062	0.835	0.692	1.11e-28
Differentiation front	MYL12A	1.23e-25	0.343679	0.629	0.471	4.12e-21
Differentiation front	RALGPS2	4.15e-28	0.343446	0.461	0.298	1.39e-23
Differentiation front	LRCH1	2.36e-70	0.340956	0.175	0.048	7.94e-66
Differentiation front	C1QBP	2.92e-33	0.339065	0.845	0.694	9.79e-29
Differentiation front	SLC16A1	3.72e-29	0.335625	0.6	0.422	1.25e-24
Differentiation front	PDZRN3	1.34e-37	0.333423	0.214	0.095	4.5e-33
Differentiation front	SOX9	4.65e-15	0.333249	0.189	0.114	1.56e-10
Differentiation front	PPP3CA	6.35e-32	0.332546	0.392	0.231	2.13e-27
Differentiation front	KDM1A	3.92e-28	0.330803	0.701	0.538	1.32e-23
Differentiation front	C3orf70	6.97e-78	0.324019	0.144	0.032	2.34e-73
Differentiation front	LHFPL2	4.26e-32	0.319291	0.281	0.148	1.43e-27
Differentiation front	SH3KBP1	3.99e-36	0.317829	0.312	0.161	1.34e-31
Differentiation front	SLIRP	1.17e-23	0.316396	0.755	0.607	3.92e-19
Differentiation front	NPM1	1.39e-93	0.315229	1	0.998	4.68e-89
Differentiation front	RELN	1.13e-56	0.314424	0.173	0.055	3.81e-52
Differentiation front	DNAJA1	4.26e-30	0.313663	0.856	0.727	1.43e-25
Differentiation front	OAZ1	1.17e-29	0.313038	0.865	0.738	3.94e-25
Differentiation front	TIAM1	1.36e-31	0.311873	0.279	0.147	4.56e-27
Differentiation front	PGK1	1.07e-20	0.311577	0.61	0.458	3.61e-16
Differentiation front	NNAT	3.87e-14	0.311281	0.754	0.637	1.3e-09
Differentiation front	SNRPD1	3.26e-29	0.308059	0.9	0.786	1.1e-24
Differentiation front	PPP1R14B	1.27e-28	0.306642	0.881	0.742	4.28e-24
Differentiation front	CRMP1	1e-29	0.305964	0.32	0.179	3.36e-25
Differentiation front	DDX5	3.42e-38	0.304417	0.969	0.891	1.15e-33
Differentiation front	SYPL1	1.13e-22	0.30419	0.364	0.229	3.78e-18
Differentiation front	TMEM47	4.32e-32	0.302576	0.263	0.134	1.45e-27
Differentiation front	AIF1	4.21e-45	0.302372	0.209	0.083	1.41e-40
Differentiation front	SLC2A1	6.96e-10	0.301793	0.221	0.152	2.34e-05
Differentiation front	SLAIN1	2.07e-43	0.299228	0.186	0.071	6.96e-39
Differentiation front	SERBP1	2.05e-49	0.29881	0.993	0.95	6.88e-45
Differentiation front	LIMD2	2.17e-26	0.298567	0.381	0.233	7.28e-22
Differentiation front	KIAA1211L	5.78e-113	0.297364	0.101	0.01	1.94e-108
Differentiation front	NCL	2e-51	0.297183	0.995	0.973	6.72e-47
Differentiation front	CTPS1	2.69e-25	0.296004	0.383	0.239	9.04e-21
Differentiation front	YWHAQ	4.33e-30	0.294561	0.889	0.764	1.45e-25
Differentiation front	GSPT1	8.16e-23	0.29299	0.583	0.417	2.74e-18
Differentiation front	CASC15	5.26e-34	0.292969	0.225	0.106	1.77e-29
Differentiation front	CD24	1.1e-26	0.292921	0.824	0.695	3.68e-22
Differentiation front	FOXC1	3.83e-27	0.292717	0.647	0.446	1.28e-22
Differentiation front	CCT6A	7.51e-28	0.2926	0.849	0.704	2.52e-23
Differentiation front	SLC38A6	3.28e-39	0.291207	0.168	0.065	1.1e-34
Differentiation front	SEZ6L	1.3e-71	0.290871	0.141	0.032	4.36e-67
Differentiation front	ADAM12	3.97e-49	0.289568	0.157	0.051	1.33e-44
Differentiation front	CNKSR3	7.54e-22	0.289433	0.43	0.285	2.53e-17
Differentiation front	SNRPA1	3.44e-23	0.289376	0.589	0.421	1.15e-18
Differentiation front	SERPINE2	4.55e-27	0.289298	0.296	0.168	1.53e-22
Differentiation front	CACHD1	8e-25	0.287976	0.359	0.222	2.69e-20
Differentiation front	XKR4	6.1e-81	0.28797	0.106	0.017	2.05e-76
Differentiation front	CCT3	1.06e-28	0.287789	0.879	0.752	3.57e-24
Differentiation front	SRSF7	9.45e-28	0.286704	0.9	0.797	3.17e-23
Differentiation front	RETREG1	1.16e-73	0.286527	0.116	0.022	3.89e-69
Differentiation front	FASN	3.82e-25	0.286267	0.531	0.36	1.28e-20
Differentiation front	SEMA5B	3.94e-73	0.286123	0.12	0.024	1.32e-68
Differentiation front	CCT5	1.9e-25	0.286042	0.832	0.704	6.39e-21
Differentiation front	PALLD	1.94e-23	0.285119	0.45	0.298	6.51e-19
Differentiation front	ACLY	3.38e-21	0.284618	0.504	0.352	1.14e-16
Differentiation front	YARS	1.36e-24	0.28374	0.304	0.179	4.58e-20
Differentiation front	SIPA1L2	1.68e-29	0.283729	0.236	0.119	5.63e-25
Differentiation front	APP	2.94e-19	0.282387	0.68	0.539	9.87e-15
Differentiation front	SNRPG	1.79e-26	0.282326	0.83	0.67	6.01e-22
Differentiation front	EBPL	2.19e-17	0.280575	0.618	0.473	7.34e-13
Differentiation front	DBI	6.67e-26	0.278817	0.884	0.743	2.24e-21
Differentiation front	RRP1B	8.76e-23	0.2784	0.512	0.349	2.94e-18
Differentiation front	EIF4G2	4.25e-26	0.277865	0.882	0.781	1.43e-21
Differentiation front	S1PR3	3.5e-28	0.277499	0.282	0.152	1.17e-23
Differentiation front	MSMO1	8.65e-19	0.277476	0.5	0.352	2.91e-14
Differentiation front	TMSB10	1.89e-59	0.277408	0.999	0.997	6.33e-55
Differentiation front	PAICS	1.45e-20	0.276286	0.715	0.569	4.85e-16
Differentiation front	FJX1	6.66e-36	0.276053	0.177	0.073	2.24e-31
Differentiation front	HNRNPM	2.85e-28	0.275812	0.933	0.838	9.57e-24
Differentiation front	CCT2	2.54e-26	0.274812	0.881	0.752	8.53e-22
Differentiation front	OLFM3	2.38e-24	0.274395	0.263	0.146	7.98e-20
Differentiation front	RANBP1	8.47e-32	0.274015	0.959	0.867	2.84e-27
Differentiation front	DMD	3.95e-18	0.273132	0.354	0.234	1.33e-13
Differentiation front	YWHAG	1.27e-23	0.27215	0.509	0.344	4.28e-19
Differentiation front	EIF4A1	3.69e-38	0.27128	0.985	0.952	1.24e-33
Differentiation front	FDFT1	5.89e-20	0.271234	0.733	0.572	1.98e-15
Differentiation front	TCP1	8.82e-18	0.270493	0.624	0.486	2.96e-13
Differentiation front	RRS1	2.37e-22	0.269448	0.312	0.19	7.94e-18
Differentiation front	PSMA7	2.05e-29	0.268476	0.949	0.865	6.87e-25
Differentiation front	ZFP42	1.58e-28	0.267095	0.195	0.093	5.32e-24
Differentiation front	ST8SIA6	7.38e-41	0.266672	0.165	0.061	2.48e-36
Differentiation front	EPHB1	3e-39	0.266429	0.155	0.057	1.01e-34
Differentiation front	HDDC2	9.98e-18	0.266002	0.581	0.434	3.35e-13
Differentiation front	JAG1	1.05e-27	0.265935	0.192	0.092	3.52e-23
Differentiation front	TPP2	2.54e-22	0.265893	0.337	0.209	8.53e-18
Differentiation front	LRIG1	1.42e-23	0.264192	0.392	0.244	4.75e-19
Differentiation front	XRCC5	2.34e-26	0.263662	0.926	0.849	7.84e-22
Differentiation front	USP3	2.3e-23	0.262998	0.337	0.203	7.71e-19
Differentiation front	GNL3	2.59e-16	0.262682	0.47	0.344	8.7e-12
Differentiation front	PRDX1	1.13e-42	0.262681	0.978	0.934	3.8e-38
Differentiation front	GMPS	1.27e-18	0.259692	0.537	0.395	4.26e-14
Differentiation front	STIP1	1.65e-18	0.259141	0.526	0.382	5.53e-14
Differentiation front	BAZ1A	5.62e-21	0.258704	0.404	0.263	1.89e-16
Differentiation front	SQLE	1.23e-18	0.258106	0.752	0.608	4.13e-14
Differentiation front	MRPL15	7.36e-20	0.258076	0.461	0.315	2.47e-15
Differentiation front	MTDH	2.74e-17	0.256827	0.681	0.532	9.2e-13
Differentiation front	SRM	1.92e-21	0.255986	0.621	0.454	6.45e-17
Differentiation front	GTF2A2	2.8e-15	0.255039	0.566	0.426	9.41e-11
Differentiation front	GPATCH4	1.32e-17	0.254331	0.452	0.321	4.42e-13
Differentiation front	UST	1.74e-31	0.254114	0.22	0.104	5.83e-27
Differentiation front	TMEFF1	3.19e-20	0.253946	0.432	0.289	1.07e-15
Differentiation front	SNRPB	1.8e-22	0.253804	0.879	0.747	6.06e-18
Differentiation front	RAN	2.57e-38	0.252321	0.985	0.949	8.64e-34
Differentiation front	TP53INP1	1.25e-26	0.25175	0.193	0.093	4.18e-22
Differentiation front	SINHCAF	2.93e-18	0.251523	0.673	0.516	9.83e-14
Differentiation front	ANP32A	1.17e-23	0.250381	0.891	0.771	3.93e-19
Differentiation front	PPM1G	1.51e-19	0.250277	0.81	0.679	5.06e-15
NMP	FGFBP3	0	1.87324	0.771	0.199	0
NMP	CRABP2	6.2e-266	1.67749	0.894	0.337	2.08e-261
NMP	HOXB-AS3	2.79e-247	1.6563	0.979	0.584	9.38e-243
NMP	CDX2	0	1.5606	0.656	0.114	0
NMP	HOXC8	0	1.5381	0.674	0.114	0
NMP	FGF17	2.96e-225	1.5039	0.612	0.144	9.94e-221
NMP	SOX2	0	1.44756	0.562	0.063	0
NMP	SLC2A3	8.89e-236	1.43763	0.659	0.168	2.98e-231
NMP	NEFM	6.03e-183	1.40279	0.591	0.16	2.02e-178
NMP	HOXA-AS3	2.74e-243	1.38734	0.701	0.181	9.19e-239
NMP	HOXA7	6.78e-258	1.34532	0.534	0.097	2.27e-253
NMP	MSX1	1.8e-227	1.34142	0.515	0.101	6.06e-223
NMP	FGF8	3.37e-217	1.28802	0.547	0.116	1.13e-212
NMP	L1TD1	4.47e-301	1.25151	0.482	0.065	1.5e-296
NMP	URAD	0	1.18132	0.469	0.05	0
NMP	TTYH1	3e-232	1.11594	0.469	0.08	1.01e-227
NMP	LIN28A	4.75e-99	0.971233	0.716	0.351	1.6e-94
NMP	HOXC6	1.56e-152	0.959986	0.537	0.145	5.24e-148
NMP	ENC1	3.87e-119	0.924862	0.438	0.12	1.3e-114
NMP	HOXB9	5.68e-100	0.919915	0.817	0.435	1.91e-95
NMP	IL17RD	1.01e-97	0.897268	0.502	0.179	3.38e-93
NMP	C3orf52	2.52e-159	0.884981	0.388	0.075	8.48e-155
NMP	CNTNAP2	2.7e-104	0.843316	0.518	0.174	9.06e-100
NMP	CALM1	1.68e-109	0.805969	0.968	0.819	5.63e-105
NMP	PABPC1	2.38e-101	0.79075	0.992	0.949	7.98e-97
NMP	TNNT1	3.02e-66	0.790119	0.57	0.273	1.01e-61
NMP	PTPRZ1	4.46e-130	0.786885	0.364	0.078	1.5e-125
NMP	CDH6	2.81e-183	0.781299	0.304	0.04	9.45e-179
NMP	WNT5A	9.33e-66	0.777873	0.558	0.259	3.13e-61
NMP	SPON1	2.84e-116	0.744218	0.334	0.073	9.53e-112
NMP	OLFM3	2.31e-73	0.711931	0.409	0.145	7.76e-69
NMP	HOXB8	1.43e-59	0.708027	0.524	0.24	4.81e-55
NMP	NTM	9.99e-62	0.689659	0.386	0.144	3.36e-57
NMP	NKX1-2	0	0.680414	0.214	0.005	0
NMP	MLEC	4.68e-49	0.673587	0.802	0.584	1.57e-44
NMP	ALPL	1.73e-97	0.667028	0.302	0.07	5.8e-93
NMP	CDX1	3.54e-62	0.662585	0.312	0.101	1.19e-57
NMP	WNT5B	8.41e-80	0.655921	0.295	0.077	2.83e-75
NMP	FKBP1A	5.01e-44	0.631376	0.745	0.514	1.68e-39
NMP	EPHA4	3.64e-42	0.626437	0.532	0.29	1.22e-37
NMP	HOXC4	1.77e-83	0.625056	0.313	0.083	5.94e-79
NMP	GABRB2	9.45e-225	0.624027	0.231	0.017	3.17e-220
NMP	SPRY2	5.77e-56	0.618491	0.396	0.157	1.94e-51
NMP	FABP7	4.52e-55	0.616794	0.372	0.142	1.52e-50
NMP	HOXC9	1.13e-94	0.615601	0.26	0.054	3.79e-90
NMP	UGT8	1.12e-138	0.601235	0.248	0.034	3.77e-134
NMP	HOXA9	5.91e-148	0.599573	0.219	0.026	1.99e-143
NMP	MLLT3	1.89e-39	0.596902	0.628	0.385	6.33e-35
NMP	FZD10	2.31e-59	0.595401	0.339	0.118	7.77e-55
NMP	LY6G6D	2.86e-125	0.594847	0.247	0.038	9.6e-121
NMP	STMN2	6.53e-34	0.576279	0.325	0.145	2.19e-29
NMP	KRT18	2.65e-51	0.575187	0.674	0.393	8.89e-47
NMP	PCLAF	9.14e-35	0.566287	0.742	0.515	3.07e-30
NMP	LGALS8	2.08e-72	0.557105	0.266	0.068	6.97e-68
NMP	WLS	1.23e-38	0.556719	0.549	0.302	4.14e-34
NMP	HOXC-AS1	1.48e-181	0.553811	0.2	0.016	4.96e-177
NMP	RCN2	7.44e-61	0.548995	0.93	0.81	2.5e-56
NMP	ADGRV1	3.98e-56	0.544058	0.295	0.096	1.34e-51
NMP	TCERG1L	9.27e-259	0.542045	0.185	0.008	3.11e-254
NMP	ZIC2	5.2e-35	0.539933	0.401	0.198	1.75e-30
NMP	COTL1	1.08e-31	0.532327	0.638	0.421	3.61e-27
NMP	SAT1	2.05e-38	0.530936	0.765	0.537	6.87e-34
NMP	SLC29A1	9.27e-60	0.519043	0.274	0.082	3.11e-55
NMP	GREB1	5.84e-41	0.508206	0.308	0.123	1.96e-36
NMP	GSN	9.29e-47	0.506048	0.326	0.124	3.12e-42
NMP	SLC2A1	5.95e-49	0.503507	0.373	0.148	2e-44
NMP	DLG1	5.95e-32	0.499045	0.451	0.241	2e-27
NMP	HOXA3	2.11e-41	0.496404	0.297	0.116	7.07e-37
NMP	SEMA3A	2e-29	0.492557	0.334	0.162	6.72e-25
NMP	AKAP12	4.5e-28	0.491764	0.687	0.483	1.51e-23
NMP	SET	3.56e-77	0.489243	0.994	0.981	1.19e-72
NMP	ZBTB16	5.26e-58	0.48923	0.287	0.089	1.77e-53
NMP	PYURF	5.37e-23	0.487236	0.519	0.336	1.8e-18
NMP	SPRY4	1.82e-66	0.483215	0.231	0.056	6.11e-62
NMP	FZD3	7.57e-26	0.481922	0.437	0.251	2.54e-21
NMP	PHLPP1	2.42e-59	0.481714	0.25	0.07	8.12e-55
NMP	RNF24	2.68e-32	0.481582	0.354	0.167	8.98e-28
NMP	PDLIM1	1.63e-27	0.479852	0.304	0.147	5.48e-23
NMP	LIMCH1	7.62e-52	0.478801	0.222	0.063	2.56e-47
NMP	RANBP1	2.67e-46	0.478	0.969	0.871	8.96e-42
NMP	ID3	2.09e-29	0.477792	0.786	0.577	7.01e-25
NMP	CTNNBIP1	2.11e-31	0.477704	0.401	0.206	7.08e-27
NMP	FAM3C	1.16e-30	0.475588	0.383	0.193	3.88e-26
NMP	TLE3	3.59e-28	0.46833	0.295	0.139	1.21e-23
NMP	ABRACL	4.22e-28	0.467742	0.498	0.287	1.42e-23
NMP	GTF3A	5.47e-29	0.464466	0.619	0.392	1.84e-24
NMP	ETV4	3.11e-39	0.464243	0.284	0.111	1.04e-34
NMP	MTIF3	5.62e-27	0.459106	0.477	0.276	1.89e-22
NMP	SOX11	4.95e-25	0.459098	0.591	0.396	1.66e-20
NMP	ANP32E	8.38e-26	0.453937	0.8	0.623	2.82e-21
NMP	SLC39A8	4.1e-47	0.452209	0.244	0.077	1.38e-42
NMP	ASXL3	2.43e-65	0.44516	0.175	0.035	8.15e-61
NMP	IGDCC3	6.99e-27	0.444997	0.795	0.614	2.35e-22
NMP	MYOF	2.13e-136	0.441535	0.183	0.019	7.16e-132
NMP	SLC7A8	4.65e-47	0.441127	0.208	0.06	1.56e-42
NMP	RELL1	1.14e-50	0.432711	0.227	0.066	3.84e-46
NMP	TWSG1	7.87e-28	0.428154	0.32	0.153	2.64e-23
NMP	SP5	1.6e-36	0.427663	0.25	0.094	5.36e-32
NMP	LDHA	3.23e-19	0.425312	0.688	0.51	1.08e-14
NMP	RBP1	4.98e-23	0.424273	0.752	0.55	1.67e-18
NMP	HOXB3	1.44e-23	0.424253	0.584	0.387	4.83e-19
NMP	CALR	1.37e-29	0.422066	0.943	0.851	4.61e-25
NMP	PRSS23	1.42e-38	0.416943	0.219	0.073	4.77e-34
NMP	ERG28	5.64e-19	0.416226	0.539	0.373	1.9e-14
NMP	GDF10	3.38e-183	0.410415	0.128	0.005	1.14e-178
NMP	OAT	2.03e-28	0.406589	0.255	0.11	6.81e-24
NMP	ARL2	9.23e-22	0.404159	0.644	0.447	3.1e-17
NMP	PSIP1	7.86e-26	0.401598	0.903	0.785	2.64e-21
NMP	PHLDA2	6.48e-56	0.399164	0.226	0.06	2.17e-51
NMP	LYPD6B	1.69e-69	0.397448	0.175	0.033	5.67e-65
NMP	PDPN	5.43e-51	0.394475	0.162	0.037	1.82e-46
NMP	ROCK2	2.24e-19	0.393383	0.505	0.33	7.51e-15
NMP	DESI2	7.69e-22	0.391909	0.432	0.252	2.58e-17
NMP	MT1X	6.93e-24	0.391389	0.297	0.145	2.33e-19
NMP	SALL4	1.08e-18	0.388586	0.666	0.486	3.63e-14
NMP	JARID2	4.34e-24	0.38689	0.346	0.181	1.46e-19
NMP	SP8	5.66e-58	0.385941	0.179	0.04	1.9e-53
NMP	HNRNPAB	1.54e-27	0.384366	0.935	0.787	5.18e-23
NMP	H2AFX	2.06e-18	0.384051	0.524	0.35	6.9e-14
NMP	ID1	7.73e-29	0.383378	0.32	0.148	2.59e-24
NMP	SLC3A2	6.44e-22	0.383045	0.375	0.209	2.16e-17
NMP	CALM2	6.77e-27	0.381657	0.933	0.849	2.27e-22
NMP	PPP1R14C	8.08e-28	0.379799	0.266	0.115	2.71e-23
NMP	NUCKS1	2.1e-39	0.378694	0.99	0.962	7.04e-35
NMP	NETO2	2.91e-29	0.378653	0.247	0.101	9.77e-25
NMP	ISG15	2.16e-28	0.378249	0.269	0.116	7.24e-24
NMP	TPM4	8.58e-19	0.377874	0.766	0.607	2.88e-14
NMP	TSPAN5	3.22e-20	0.376436	0.472	0.291	1.08e-15
NMP	ACTN1	6.6e-22	0.376063	0.44	0.258	2.21e-17
NMP	NIN	1.61e-17	0.374765	0.318	0.182	5.41e-13
NMP	DNMT3B	2.19e-26	0.373485	0.256	0.114	7.34e-22
NMP	SLC8A1	6.44e-98	0.373325	0.14	0.015	2.16e-93
NMP	NOG	1.58e-75	0.371354	0.112	0.013	5.29e-71
NMP	SNRPG	2.72e-18	0.36595	0.805	0.679	9.13e-14
NMP	WFDC2	3.45e-39	0.365705	0.196	0.06	1.16e-34
NMP	ACAT2	2.18e-20	0.364808	0.781	0.625	7.31e-16
NMP	DNAJA1	1.15e-21	0.364708	0.872	0.732	3.88e-17
NMP	DPYSL3	1.16e-24	0.364555	0.295	0.143	3.91e-20
NMP	BASP1	1.29e-17	0.363117	0.732	0.582	4.33e-13
NMP	PHGDH	1.93e-16	0.361996	0.644	0.474	6.48e-12
NMP	RRM2	2.4e-17	0.36017	0.482	0.322	8.04e-13
NMP	PLAGL1	3.71e-44	0.359172	0.179	0.048	1.25e-39
NMP	DUSP6	1.17e-16	0.357692	0.609	0.429	3.94e-12
NMP	XIAP	2.74e-15	0.357436	0.422	0.279	9.19e-11
NMP	TMEM100	1.47e-41	0.354935	0.125	0.027	4.93e-37
NMP	MAP1B	1.38e-17	0.354718	0.846	0.706	4.63e-13
NMP	DUSP23	6.78e-22	0.354619	0.265	0.128	2.28e-17
NMP	HOXB2	3.52e-19	0.35405	0.427	0.259	1.18e-14
NMP	TUBB3	3.06e-16	0.353175	0.419	0.269	1.03e-11
NMP	PKM	2.94e-18	0.349047	0.838	0.686	9.86e-14
NMP	ASPH	9.37e-16	0.348991	0.412	0.262	3.15e-11
NMP	ST6GALNAC5	3.09e-44	0.348943	0.18	0.048	1.04e-39
NMP	FAM136A	6.94e-17	0.348475	0.617	0.442	2.33e-12
NMP	TPM3	1.62e-15	0.346968	0.799	0.669	5.43e-11
NMP	HES7	3.47e-21	0.346639	0.286	0.144	1.16e-16
NMP	PTGES3	3.89e-22	0.346403	0.924	0.817	1.31e-17
NMP	GREM1	5.51e-31	0.345533	0.153	0.047	1.85e-26
NMP	PSAT1	3.93e-16	0.343747	0.422	0.269	1.32e-11
NMP	SRSF2	1.01e-19	0.343193	0.849	0.704	3.39e-15
NMP	ALYREF	1.1e-14	0.342426	0.492	0.338	3.68e-10
NMP	EZR	1.4e-16	0.341637	0.339	0.201	4.7e-12
NMP	NR6A1	3.03e-15	0.340373	0.701	0.562	1.02e-10
NMP	SLC16A2	7.43e-29	0.339418	0.25	0.103	2.49e-24
NMP	HSD17B4	2.46e-16	0.338583	0.503	0.337	8.25e-12
NMP	CEMIP2	4.64e-33	0.336674	0.196	0.067	1.56e-28
NMP	GNG4	1.45e-25	0.335339	0.203	0.082	4.88e-21
NMP	MGLL	5.3e-70	0.333318	0.14	0.022	1.78e-65
NMP	HNRNPA3	6.6e-25	0.330799	0.981	0.923	2.22e-20
NMP	PRXL2A	5.52e-15	0.330392	0.711	0.573	1.85e-10
NMP	TMEFF1	7.2e-15	0.329175	0.446	0.295	2.42e-10
NMP	GNAI2	4.34e-14	0.328832	0.692	0.538	1.46e-09
NMP	DEK	6.38e-21	0.328692	0.927	0.831	2.14e-16
NMP	H2AFV	2.36e-17	0.328648	0.826	0.69	7.91e-13
NMP	MGST1	1.64e-17	0.327115	0.742	0.578	5.5e-13
NMP	PARP1	7.13e-20	0.326801	0.885	0.765	2.39e-15
NMP	TFAM	2.83e-14	0.32642	0.562	0.4	9.52e-10
NMP	ODC1	3.91e-17	0.326324	0.826	0.681	1.31e-12
NMP	KHDRBS3	5.69e-14	0.326176	0.407	0.264	1.91e-09
NMP	HDGF	2.46e-13	0.325595	0.662	0.524	8.26e-09
NMP	SINHCAF	3.28e-14	0.325031	0.669	0.523	1.1e-09
NMP	RBFOX1	3.85e-53	0.324676	0.128	0.024	1.29e-48
NMP	PLP1	4.88e-16	0.324531	0.289	0.162	1.64e-11
NMP	TUBA1B	2.18e-35	0.324232	0.995	0.97	7.31e-31
NMP	AP1S2	1.48e-14	0.323068	0.563	0.4	4.99e-10
NMP	YWHAB	2.43e-17	0.321505	0.86	0.749	8.15e-13
NMP	MCM4	3.82e-13	0.320025	0.588	0.433	1.28e-08
NMP	SSBP2	2.32e-16	0.319875	0.424	0.267	7.79e-12
NMP	TRIM2	1.58e-23	0.319819	0.256	0.117	5.29e-19
NMP	SUPT16H	1.57e-14	0.319819	0.856	0.736	5.26e-10
NMP	ENO1	1.49e-24	0.319805	0.946	0.845	5e-20
NMP	SNRPA1	1.44e-13	0.319695	0.576	0.429	4.83e-09
NMP	DLGAP5	2.25e-11	0.318585	0.435	0.303	7.56e-07
NMP	AURKA	9.64e-12	0.318477	0.253	0.153	3.24e-07
NMP	LRRC8A	5.52e-18	0.318247	0.231	0.115	1.85e-13
NMP	PRICKLE1	2.57e-16	0.318232	0.445	0.285	8.63e-12
NMP	SDF2L1	1.95e-14	0.318176	0.365	0.23	6.53e-10
NMP	PERP	9.87e-13	0.31785	0.625	0.483	3.31e-08
NMP	LIMS1	1.37e-14	0.314521	0.38	0.241	4.6e-10
NMP	ANP32A	7.06e-18	0.3139	0.883	0.777	2.37e-13
NMP	GSTO1	2.53e-12	0.313225	0.445	0.31	8.51e-08
NMP	PDIA3	6.35e-17	0.311612	0.88	0.72	2.13e-12
NMP	CPNE3	7.72e-12	0.31158	0.362	0.239	2.59e-07
NMP	PRDX3	1.28e-13	0.311514	0.607	0.452	4.3e-09
NMP	KMT2A	8.07e-11	0.310919	0.586	0.457	2.71e-06
NMP	DNAJC9	1.57e-10	0.310126	0.5	0.37	5.28e-06
NMP	RTN4	7.6e-14	0.309458	0.748	0.608	2.55e-09
NMP	RTN3	1.84e-13	0.309053	0.555	0.409	6.17e-09
NMP	AGTRAP	1.56e-17	0.308825	0.299	0.161	5.24e-13
NMP	BIRC5	1.92e-13	0.307753	0.541	0.382	6.46e-09
NMP	STT3B	1.58e-11	0.306401	0.472	0.338	5.31e-07
NMP	TJP2	2.8e-35	0.306376	0.14	0.037	9.4e-31
NMP	FOXB1	5.38e-18	0.305808	0.278	0.147	1.81e-13
NMP	SUMO3	2.9e-14	0.305042	0.446	0.298	9.72e-10
NMP	HMMR	1.2e-10	0.304248	0.403	0.283	4.02e-06
NMP	TUBB2B	8.13e-13	0.302828	0.594	0.445	2.73e-08
NMP	PGAM1	1.86e-14	0.302809	0.528	0.365	6.23e-10
NMP	PTBP1	1.29e-10	0.302761	0.511	0.385	4.32e-06
NMP	CYCS	7.51e-12	0.302276	0.646	0.488	2.52e-07
NMP	PTK7	1.7e-14	0.300441	0.356	0.216	5.69e-10
NMP	GMPR	1.15e-39	0.300207	0.14	0.034	3.87e-35
NMP	NPM3	2.56e-13	0.299543	0.36	0.228	8.61e-09
NMP	TESC	7.96e-101	0.29894	0.114	0.01	2.67e-96
NMP	CARHSP1	3.39e-11	0.298281	0.51	0.368	1.14e-06
NMP	DSG2	1.33e-12	0.296438	0.511	0.362	4.48e-08
NMP	XRCC5	7.55e-20	0.295472	0.943	0.852	2.53e-15
NMP	ARL6IP1	3.24e-11	0.294826	0.766	0.647	1.09e-06
NMP	TOX3	1.79e-25	0.294003	0.151	0.051	6.01e-21
NMP	F2R	1.46e-21	0.293809	0.198	0.084	4.9e-17
NMP	JPT1	2.29e-14	0.292879	0.792	0.649	7.68e-10
NMP	HNRNPR	5.01e-19	0.292425	0.945	0.86	1.68e-14
NMP	CXADR	1.77e-11	0.292409	0.515	0.378	5.94e-07
NMP	CTBP2	9.66e-11	0.291835	0.518	0.387	3.24e-06
NMP	ITGB5	5.28e-30	0.291824	0.169	0.056	1.77e-25
NMP	FAM171B	3.5e-28	0.291693	0.144	0.045	1.18e-23
NMP	DTYMK	6.47e-12	0.29156	0.563	0.417	2.17e-07
NMP	FADS1	1.2e-11	0.290624	0.758	0.631	4.03e-07
NMP	SIVA1	1.77e-11	0.290571	0.732	0.602	5.95e-07
NMP	SALL2	1.69e-15	0.290344	0.227	0.118	5.68e-11
NMP	CANX	1.5e-10	0.289536	0.739	0.621	5.03e-06
NMP	PTPN14	4.65e-20	0.288864	0.245	0.116	1.56e-15
NMP	AC004080.1	5.67e-70	0.28865	0.117	0.015	1.91e-65
NMP	DYNLL1	6.59e-19	0.287841	0.979	0.925	2.21e-14
NMP	FAM111B	5.12e-12	0.287029	0.177	0.094	1.72e-07
NMP	GPM6B	6.36e-15	0.286749	0.255	0.139	2.14e-10
NMP	ICMT	4.79e-17	0.286091	0.31	0.172	1.61e-12
NMP	EIF4G2	1.54e-14	0.284938	0.896	0.785	5.18e-10
NMP	PROM1	6e-21	0.284345	0.157	0.062	2.02e-16
NMP	ACTR3	1.41e-11	0.283918	0.51	0.369	4.72e-07
NMP	FASN	6.71e-11	0.283892	0.505	0.369	2.25e-06
NMP	STX3	2.19e-20	0.283615	0.17	0.07	7.36e-16
NMP	CSRP2	3.84e-23	0.282667	0.804	0.622	1.29e-18
NMP	RARG	2.64e-33	0.281424	0.143	0.04	8.85e-29
NMP	IFITM3	1.34e-14	0.280542	0.55	0.385	4.49e-10
NMP	DYNC1LI1	2.8e-10	0.280433	0.459	0.333	9.41e-06
NMP	FGF3	1.41e-29	0.279998	0.127	0.035	4.75e-25
NMP	MGST3	7.33e-11	0.27977	0.58	0.435	2.46e-06
NMP	GBX2	2.04e-29	0.278738	0.136	0.04	6.86e-25
NMP	GSPT1	6.71e-11	0.27847	0.567	0.425	2.25e-06
NMP	MAD2L1	1.68e-11	0.278209	0.586	0.445	5.65e-07
NMP	CPNE2	2.76e-42	0.278196	0.13	0.029	9.26e-38
NMP	CLSPN	2.05e-10	0.277628	0.568	0.426	6.89e-06
NMP	HNRNPA2B1	9.43e-21	0.277405	0.994	0.976	3.17e-16
NMP	TMEM47	1.26e-13	0.277005	0.25	0.141	4.24e-09
NMP	AIF1L	1.4e-10	0.27698	0.294	0.189	4.69e-06
NMP	B4GALT5	3.77e-13	0.276974	0.286	0.169	1.27e-08
NMP	IGF2BP1	2.67e-13	0.275988	0.841	0.734	8.96e-09
NMP	TUBA1C	1e-09	0.275819	0.437	0.316	3.36e-05
NMP	DBI	7.11e-14	0.27571	0.867	0.75	2.39e-09
NMP	ORC6	3.59e-11	0.275165	0.513	0.382	1.2e-06
NMP	GLO1	8.37e-12	0.274625	0.61	0.474	2.81e-07
NMP	PIMREG	1.56e-14	0.274132	0.26	0.145	5.24e-10
NMP	EZH2	4.98e-08	0.273775	0.515	0.405	0.00167293
NMP	SLK	3.87e-10	0.273661	0.307	0.202	1.3e-05
NMP	ATAD2	3.58e-09	0.273392	0.302	0.205	0.00012
NMP	TAF15	4.43e-08	0.273289	0.519	0.414	0.00148809
NMP	CYP26A1	7.03e-38	0.273219	0.117	0.026	2.36e-33
NMP	SRRM1	7.27e-11	0.273088	0.766	0.655	2.44e-06
NMP	HNRNPD	3.69e-19	0.272412	0.972	0.895	1.24e-14
NMP	CDH4	1.18e-24	0.272158	0.157	0.056	3.95e-20
NMP	NUDT15	2.13e-09	0.272122	0.341	0.24	7.15e-05
NMP	DOCK11	1.5e-17	0.272085	0.182	0.083	5.04e-13
NMP	NAE1	7.53e-12	0.272073	0.656	0.507	2.53e-07
NMP	HNRNPU	1.82e-16	0.269711	0.972	0.933	6.1e-12
NMP	HELLS	3.29e-12	0.269268	0.729	0.585	1.1e-07
NMP	RAN	4.72e-21	0.268864	0.99	0.951	1.58e-16
NMP	NCAPG	2.71e-10	0.268071	0.383	0.261	9.11e-06
NMP	DNMT1	6.41e-09	0.267997	0.602	0.492	0.000215
NMP	LMNB1	2.05e-09	0.267623	0.64	0.525	6.9e-05
NMP	TLE4	5.96e-09	0.267408	0.398	0.286	0.0002
NMP	USP1	9.81e-09	0.267072	0.508	0.387	0.00033
NMP	ZWINT	1.55e-10	0.266565	0.419	0.293	5.22e-06
NMP	PGP	3.41e-10	0.265562	0.583	0.443	1.15e-05
NMP	NDUFB2	1.31e-10	0.265374	0.815	0.692	4.4e-06
NMP	MSI2	5.74e-09	0.264968	0.422	0.307	0.000193
NMP	GLI3	3.99e-14	0.264469	0.325	0.191	1.34e-09
NMP	MCM7	2.3e-09	0.264014	0.649	0.505	7.74e-05
NMP	BARD1	2.63e-08	0.263844	0.266	0.18	0.000882
NMP	G3BP1	4.19e-10	0.263688	0.758	0.628	1.41e-05
NMP	PTP4A2	1.03e-10	0.263091	0.609	0.472	3.45e-06
NMP	CTSC	1.29e-11	0.262467	0.305	0.19	4.34e-07
NMP	VAMP8	1.55e-23	0.261691	0.183	0.071	5.22e-19
NMP	HACD2	3.38e-14	0.261252	0.19	0.096	1.14e-09
NMP	CERS6	2.11e-13	0.260325	0.278	0.161	7.07e-09
NMP	PREX1	4.04e-20	0.259863	0.153	0.06	1.36e-15
NMP	DSC2	3.26e-11	0.259845	0.377	0.248	1.1e-06
NMP	ARG2	4.01e-17	0.259786	0.18	0.082	1.35e-12
NMP	AC103702.1	2.9e-12	0.25945	0.252	0.147	9.74e-08
NMP	SNRPB	7.04e-11	0.259111	0.857	0.754	2.36e-06
NMP	MESD	6.7e-09	0.258914	0.576	0.453	0.000225
NMP	SNRNP40	1.85e-09	0.258559	0.455	0.324	6.21e-05
NMP	DRAXIN	2.21e-17	0.257067	0.192	0.088	7.41e-13
NMP	CLDN6	2.43e-24	0.255533	0.104	0.029	8.16e-20
NMP	THOC7	4.19e-09	0.255308	0.468	0.349	0.000141
NMP	MCM10	9.42e-10	0.25524	0.292	0.195	3.16e-05
NMP	MMP16	6.68e-15	0.255071	0.206	0.104	2.24e-10
NMP	HNRNPM	4.55e-13	0.254906	0.919	0.843	1.53e-08
NMP	EIF5	1.29e-09	0.254604	0.794	0.693	4.32e-05
NMP	SRP9	2.59e-12	0.254085	0.857	0.752	8.68e-08
NMP	TMEM132C	8.5e-15	0.253935	0.242	0.129	2.85e-10
NMP	VDAC1	4.14e-09	0.252996	0.714	0.603	0.000139
NMP	ELAVL1	1.6e-09	0.252815	0.532	0.406	5.39e-05
NMP	GCSH	1.81e-09	0.252575	0.706	0.576	6.06e-05
NMP	RRM1	1.77e-10	0.25233	0.576	0.42	5.94e-06
NMP	GMNN	1.7e-09	0.251976	0.534	0.409	5.71e-05
NMP	HNRNPH3	1.21e-09	0.251915	0.818	0.723	4.05e-05
NMP	HECTD2	2.87e-13	0.251869	0.19	0.098	9.65e-09
NMP	CRB2	3.99e-16	0.251824	0.177	0.081	1.34e-11
NMP	CCT6A	2.79e-12	0.251533	0.826	0.712	9.36e-08
NMP	BOD1	2.17e-11	0.251531	0.669	0.527	7.28e-07
NMP	CACHD1	1.3e-10	0.250987	0.349	0.228	4.38e-06
NMP	TRIM71	7.19e-10	0.25097	0.394	0.274	2.41e-05
Node	TFF3	0	3.18945	0.769	0.089	0
Node	CST3	1.15e-199	2.12121	0.915	0.5	3.87e-195
Node	SAT1	2.56e-180	1.86612	0.936	0.531	8.59e-176
Node	KRT18	1.94e-150	1.81286	0.819	0.389	6.51e-146
Node	SPP1	0	1.804	0.272	0.012	0
Node	CA4	0	1.77234	0.526	0.039	0
Node	TAGLN2	0	1.74008	0.643	0.097	0
Node	FN1	1.39e-152	1.67747	0.866	0.415	4.67e-148
Node	SLC2A1	5.52e-194	1.60632	0.588	0.141	1.85e-189
Node	PHLDA2	0	1.47529	0.474	0.051	0
Node	PPP1R14C	1.59e-195	1.44545	0.52	0.106	5.34e-191
Node	NOTO	0	1.43363	0.333	0.006	0
Node	BEX1	4.88e-112	1.42589	0.819	0.472	1.64e-107
Node	VAMP8	0	1.36423	0.537	0.058	0
Node	ITM2A	3.64e-108	1.33676	0.737	0.355	1.22e-103
Node	HES4	2.92e-113	1.31781	0.664	0.266	9.81e-109
Node	KRT8	1.23e-99	1.30798	0.762	0.379	4.13e-95
Node	SERPINE2	4.04e-183	1.3038	0.628	0.161	1.35e-178
Node	NQO1	0	1.27704	0.414	0.035	0
Node	DSP	8.95e-135	1.2608	0.941	0.705	3.01e-130
Node	MMP2	2.43e-169	1.22908	0.635	0.175	8.16e-165
Node	BGN	5.61e-176	1.21683	0.558	0.128	1.88e-171
Node	MCOLN3	0	1.1142	0.372	0.013	0
Node	RAB3B	1.73e-97	1.10055	0.363	0.093	5.81e-93
Node	AL031058.1	4.06e-115	1.05601	0.569	0.184	1.36e-110
Node	TGFBI	9.72e-71	1.05165	0.488	0.187	3.26e-66
Node	SPARCL1	5.31e-306	1.04316	0.321	0.022	1.78e-301
Node	GSTT2B	8.14e-222	1.03049	0.353	0.041	2.73e-217
Node	OLFM3	2.66e-105	1.02202	0.478	0.144	8.93e-101
Node	CXXC5	8.12e-99	0.992387	0.684	0.291	2.73e-94
Node	RBP1	1.98e-79	0.991711	0.853	0.547	6.66e-75
Node	ENO1	2.12e-94	0.983602	0.972	0.845	7.11e-90
Node	IER3	0	0.979768	0.276	0.014	0
Node	SLC7A11	6.37e-185	0.975165	0.316	0.039	2.14e-180
Node	PERP	5.35e-67	0.934577	0.773	0.478	1.8e-62
Node	GSN	3.17e-91	0.916936	0.42	0.122	1.06e-86
Node	TAGLN	5.11e-83	0.900368	0.318	0.079	1.71e-78
Node	PPIB	1.01e-85	0.895965	0.934	0.745	3.41e-81
Node	LAMC1	1.54e-85	0.867997	0.537	0.194	5.17e-81
Node	GLIPR1	3.54e-170	0.867391	0.24	0.024	1.19e-165
Node	FOXA2	0	0.846352	0.242	0.005	0
Node	KC877982.1	0	0.844285	0.255	0.008	0
Node	CGNL1	1.85e-76	0.840113	0.319	0.083	6.21e-72
Node	NMU	1.78e-61	0.808325	0.304	0.09	5.97e-57
Node	DIPK2A	6.18e-92	0.796558	0.319	0.074	2.07e-87
Node	FTL	3.06e-110	0.773557	1	0.996	1.03e-105
Node	FOXJ1	5.72e-280	0.770793	0.183	0.006	1.92e-275
Node	NTM	2.96e-67	0.760121	0.418	0.145	9.94e-63
Node	SH3KBP1	4.36e-70	0.757012	0.456	0.164	1.46e-65
Node	C9orf24	6.43e-245	0.743059	0.153	0.004	2.16e-240
Node	MAPK10	3.13e-65	0.731769	0.386	0.126	1.05e-60
Node	LY6G6D	1.1e-55	0.725863	0.189	0.042	3.71e-51
Node	PDLIM1	2.31e-49	0.722397	0.372	0.145	7.77e-45
Node	RARRES2	0	0.714925	0.248	0.007	0
Node	FZD10	1.47e-73	0.71334	0.386	0.118	4.95e-69
Node	PLD3	1.97e-44	0.712818	0.616	0.338	6.6e-40
Node	DAND5	3.91e-244	0.70163	0.138	0.003	1.31e-239
Node	ZIC3	2.83e-67	0.693912	0.405	0.134	9.5e-63
Node	ENC1	2.18e-68	0.692809	0.389	0.124	7.32e-64
Node	SP5	8.16e-48	0.69122	0.284	0.093	2.74e-43
Node	TGFB1	4.07e-108	0.690265	0.352	0.076	1.37e-103
Node	RHOC	3.16e-58	0.684433	0.484	0.196	1.06e-53
Node	UCHL1	2.59e-30	0.683933	0.707	0.504	8.71e-26
Node	GNG11	3.39e-66	0.675597	0.338	0.1	1.14e-61
Node	HLA-A	4.81e-44	0.66823	0.701	0.412	1.62e-39
Node	TTYH1	5.49e-58	0.665127	0.299	0.089	1.84e-53
Node	TUBB4B	1.05e-36	0.664714	0.811	0.596	3.51e-32
Node	EPHX1	1.37e-146	0.660359	0.274	0.036	4.6e-142
Node	NTS	1.5e-16	0.657884	0.327	0.183	5.04e-12
Node	SLIT2	9.7e-36	0.65777	0.567	0.316	3.26e-31
Node	CDX2	8.86e-60	0.655898	0.378	0.129	2.97e-55
Node	SLC39A8	3.88e-70	0.651537	0.293	0.076	1.3e-65
Node	COL5A2	7.46e-39	0.649525	0.675	0.413	2.5e-34
Node	DDT	6.48e-33	0.640743	0.635	0.4	2.18e-28
Node	ETV4	5.65e-69	0.638472	0.359	0.109	1.9e-64
Node	SLC20A2	1.3e-66	0.637691	0.295	0.079	4.37e-62
Node	LRRFIP1	2.75e-46	0.636647	0.41	0.169	9.25e-42
Node	EFCAB1	2.9e-102	0.636613	0.259	0.045	9.73e-98
Node	MYL9	1.94e-37	0.632394	0.34	0.143	6.53e-33
Node	ODC1	2.65e-27	0.628014	0.83	0.682	8.91e-23
Node	FBLN2	8.82e-161	0.626424	0.253	0.028	2.96e-156
Node	TMEM190	1.82e-267	0.616719	0.166	0.005	6.12e-263
Node	CYP1B1	9.65e-141	0.607551	0.212	0.022	3.24e-136
Node	RRBP1	7.82e-32	0.602298	0.605	0.373	2.63e-27
Node	AGRN	2.08e-95	0.597964	0.285	0.057	6.97e-91
Node	TBXT	2.2e-112	0.596261	0.185	0.022	7.4e-108
Node	BASP1	1.1e-37	0.594549	0.803	0.58	3.69e-33
Node	FOXD1	1.06e-39	0.591139	0.437	0.196	3.55e-35
Node	SCG3	4.78e-131	0.588347	0.176	0.016	1.61e-126
Node	PIFO	2.42e-166	0.587355	0.149	0.008	8.11e-162
Node	PDIA4	2.44e-31	0.585696	0.645	0.399	8.21e-27
Node	P4HB	5.44e-30	0.584299	0.645	0.413	1.83e-25
Node	CHRD	3.39e-144	0.579537	0.172	0.014	1.14e-139
Node	EVA1B	1.69e-46	0.578632	0.367	0.141	5.68e-42
Node	PGM1	2.13e-49	0.573335	0.376	0.14	7.17e-45
Node	NKD1	1.59e-51	0.568411	0.299	0.095	5.33e-47
Node	TIMP4	5.02e-237	0.561735	0.18	0.008	1.68e-232
Node	TPPP3	1.59e-114	0.556912	0.1	0.005	5.34e-110
Node	ISYNA1	3.63e-32	0.547768	0.522	0.281	1.22e-27
Node	LFNG	9.81e-24	0.545562	0.329	0.164	3.29e-19
Node	C1orf61	3.73e-278	0.544384	0.187	0.006	1.25e-273
Node	PLTP	1.28e-28	0.540495	0.299	0.13	4.3e-24
Node	BMP7	2.38e-80	0.538933	0.163	0.023	8.01e-76
Node	CALM1	1.6e-35	0.534656	0.936	0.821	5.37e-31
Node	HES7	2.39e-24	0.534427	0.302	0.144	8.01e-20
Node	GMPR	6.91e-84	0.531181	0.198	0.033	2.32e-79
Node	APCDD1	3.13e-69	0.530221	0.223	0.047	1.05e-64
Node	PPIF	5.01e-41	0.522487	0.367	0.148	1.68e-36
Node	MOK	7.46e-52	0.522444	0.174	0.038	2.5e-47
Node	PON2	2.06e-26	0.521358	0.493	0.283	6.91e-22
Node	VWA2	1.37e-33	0.519895	0.2	0.065	4.59e-29
Node	AC007405.3	2.05e-45	0.513724	0.231	0.067	6.87e-41
Node	CFAP126	7.97e-250	0.511577	0.112	0.001	2.68e-245
Node	GPRC5C	1.62e-54	0.511457	0.278	0.08	5.44e-50
Node	MDFI	1.37e-37	0.505043	0.361	0.148	4.58e-33
Node	MNX1	6.44e-128	0.504779	0.147	0.011	2.16e-123
Node	RELL1	9.42e-61	0.504538	0.257	0.066	3.16e-56
Node	HES1	4.82e-22	0.50129	0.278	0.132	1.62e-17
Node	RHOB	4.66e-46	0.496209	0.238	0.07	1.57e-41
Node	LEFTY2	2.27e-243	0.493792	0.127	0.002	7.62e-239
Node	VAMP5	1.48e-90	0.492772	0.176	0.024	4.95e-86
Node	AKAP12	8.29e-18	0.492572	0.671	0.485	2.78e-13
Node	CALU	9.6e-27	0.491966	0.805	0.605	3.22e-22
Node	PIR	5.58e-49	0.48902	0.276	0.085	1.87e-44
Node	NUCB2	1.29e-20	0.488244	0.431	0.249	4.32e-16
Node	TCTEX1D1	3.73e-228	0.485781	0.136	0.004	1.25e-223
Node	MGST2	5.69e-46	0.483655	0.261	0.082	1.91e-41
Node	CHCHD2	8.74e-27	0.481597	0.798	0.604	2.93e-22
Node	MLF1	2.44e-25	0.480751	0.299	0.137	8.2e-21
Node	CD63	7.22e-28	0.479417	0.94	0.876	2.42e-23
Node	RASSF9	1.61e-265	0.476207	0.159	0.004	5.41e-261
Node	WLS	3.14e-18	0.474923	0.474	0.306	1.06e-13
Node	MFGE8	2.69e-17	0.472777	0.416	0.257	9.03e-13
Node	PDIA6	1.52e-34	0.471039	0.943	0.849	5.11e-30
Node	PGRMC2	1.36e-22	0.460839	0.474	0.278	4.55e-18
Node	WNT3A	1.14e-92	0.460527	0.155	0.018	3.83e-88
Node	ID3	1.09e-20	0.460195	0.786	0.578	3.66e-16
Node	C12orf75	2.26e-39	0.457621	0.244	0.08	7.57e-35
Node	VCAN	5.98e-27	0.456564	0.837	0.673	2.01e-22
Node	KHDRBS3	1.29e-13	0.455264	0.406	0.265	4.34e-09
Node	APLP2	1.34e-23	0.453573	0.788	0.602	4.51e-19
Node	TNFRSF11B	1.69e-113	0.447869	0.123	0.009	5.67e-109
Node	IFT22	4.57e-21	0.447293	0.327	0.168	1.54e-16
Node	FLRT3	2.42e-52	0.444685	0.214	0.053	8.11e-48
Node	FAM114A1	2.91e-54	0.443402	0.202	0.047	9.77e-50
Node	SLC3A2	2.1e-19	0.440804	0.378	0.21	7.04e-15
Node	BICC1	1.31e-73	0.4403	0.166	0.026	4.41e-69
Node	ITM2B	1.73e-18	0.43903	0.592	0.412	5.81e-14
Node	FGF8	2.93e-19	0.437209	0.268	0.13	9.84e-15
Node	SLC2A3	1.1e-18	0.435883	0.338	0.184	3.68e-14
Node	MYL12A	1.13e-19	0.435774	0.682	0.477	3.79e-15
Node	ITM2C	2.51e-22	0.435479	0.563	0.35	8.44e-18
Node	CD320	1.5e-26	0.434478	0.408	0.209	5.05e-22
Node	B2M	9.17e-26	0.431973	0.546	0.322	3.08e-21
Node	TMED9	2.46e-20	0.42826	0.527	0.323	8.25e-16
Node	TNFRSF21	3.28e-37	0.427177	0.195	0.058	1.1e-32
Node	TLE5	5.37e-43	0.426313	0.198	0.054	1.8e-38
Node	NEAT1	1.67e-06	0.424499	0.268	0.19	0.0561478
Node	ZBTB38	4.92e-29	0.423495	0.27	0.11	1.65e-24
Node	SEMA3E	4.74e-146	0.423474	0.144	0.009	1.59e-141
Node	EPHA4	8.06e-20	0.421983	0.478	0.293	2.71e-15
Node	APOE	3.14e-24	0.420204	0.733	0.513	1.05e-19
Node	SPAG1	2.39e-100	0.418759	0.125	0.011	8.04e-96
Node	CETN2	5.49e-16	0.418214	0.435	0.272	1.84e-11
Node	MYDGF	1.78e-16	0.417821	0.505	0.331	5.98e-12
Node	GALNT1	4.06e-15	0.417229	0.514	0.348	1.36e-10
Node	FRZB	7.61e-17	0.416854	0.325	0.181	2.56e-12
Node	MRC2	1.94e-29	0.415971	0.348	0.155	6.51e-25
Node	CST2	4.07e-125	0.409592	0.144	0.011	1.37e-120
Node	EFHC1	2.2e-21	0.409192	0.206	0.086	7.37e-17
Node	DNALI1	3.54e-27	0.407859	0.174	0.059	1.19e-22
Node	CMTM8	1.23e-26	0.40743	0.18	0.061	4.11e-22
Node	SLIT3	9.25e-57	0.407206	0.208	0.048	3.11e-52
Node	HOXC8	1.08e-15	0.404394	0.257	0.134	3.63e-11
Node	CHPF	9.49e-39	0.403816	0.193	0.055	3.19e-34
Node	SH3PXD2A	1.21e-23	0.39961	0.272	0.122	4.07e-19
Node	RTN4	1.8e-14	0.39749	0.754	0.608	6.03e-10
Node	SPRY4	1.1e-44	0.396263	0.212	0.058	3.69e-40
Node	CTXN1	4.35e-16	0.390586	0.482	0.313	1.46e-11
Node	PTPN13	3.63e-21	0.389932	0.474	0.276	1.22e-16
Node	RHOBTB3	2.01e-26	0.389299	0.367	0.174	6.75e-22
Node	URAD	1.25e-33	0.38858	0.2	0.064	4.2e-29
Node	EFHD2	2.3e-39	0.385931	0.195	0.055	7.72e-35
Node	NUDT9	1.87e-32	0.385503	0.229	0.08	6.27e-28
Node	ETFB	1.09e-18	0.379797	0.474	0.284	3.66e-14
Node	PLXND1	5.73e-57	0.37842	0.163	0.031	1.92e-52
Node	MANF	8.08e-15	0.376065	0.552	0.374	2.71e-10
Node	PLXDC2	4.48e-18	0.37509	0.321	0.172	1.5e-13
Node	WDR63	1.19e-176	0.369851	0.119	0.004	4.01e-172
Node	SDF4	2.46e-17	0.369815	0.348	0.192	8.26e-13
Node	MGST3	4.82e-17	0.368698	0.641	0.433	1.62e-12
Node	MLEC	1.87e-14	0.36843	0.745	0.588	6.27e-10
Node	NEDD9	1.62e-48	0.3677	0.132	0.024	5.43e-44
Node	HERC5	7.41e-57	0.367482	0.151	0.027	2.49e-52
Node	CDX1	1.33e-12	0.366277	0.204	0.106	4.46e-08
Node	LMAN1	9.69e-16	0.36569	0.675	0.479	3.25e-11
Node	ITGB1	7.03e-15	0.365275	0.784	0.635	2.36e-10
Node	TLN2	2.99e-23	0.364495	0.295	0.136	1e-18
Node	COL11A1	4.26e-25	0.363059	0.267	0.113	1.43e-20
Node	HTRA1	2.01e-19	0.362633	0.18	0.072	6.77e-15
Node	HEY1	3.24e-20	0.362535	0.244	0.11	1.09e-15
Node	DYNLL1	7.23e-22	0.361765	0.96	0.927	2.43e-17
Node	PTPRM	2.33e-65	0.360502	0.14	0.021	7.84e-61
Node	ARF1	7.64e-17	0.36041	0.66	0.456	2.57e-12
Node	TMOD3	2.2e-17	0.360152	0.365	0.205	7.38e-13
Node	STC1	8.98e-43	0.359087	0.119	0.022	3.01e-38
Node	GPX7	4.74e-26	0.357722	0.223	0.086	1.59e-21
Node	CLDN10	1.02e-51	0.356776	0.132	0.023	3.44e-47
Node	GSTP1	1.01e-29	0.356278	0.992	0.972	3.4e-25
Node	FOXA1	4.78e-129	0.355662	0.121	0.007	1.61e-124
Node	PDIA3	3.6e-17	0.355565	0.836	0.723	1.21e-12
Node	LIMS1	7.57e-15	0.354684	0.395	0.241	2.54e-10
Node	LSR	2e-21	0.354179	0.248	0.11	6.72e-17
Node	SIPA1L2	1.13e-23	0.353503	0.278	0.124	3.81e-19
Node	NR2F6	6.7e-19	0.351265	0.461	0.269	2.25e-14
Node	ASAH1	1.52e-13	0.350126	0.352	0.215	5.11e-09
Node	BMP6	8.18e-179	0.349256	0.14	0.006	2.75e-174
Node	SORBS2	3.8e-61	0.349133	0.125	0.018	1.27e-56
Node	KDELR1	1.68e-14	0.348036	0.854	0.759	5.64e-10
Node	LRRIQ1	1.85e-33	0.347459	0.153	0.041	6.22e-29
Node	EFEMP2	6.11e-25	0.347215	0.233	0.093	2.05e-20
Node	SCD5	1.3e-26	0.344873	0.163	0.052	4.38e-22
Node	BSCL2	9.34e-18	0.344637	0.342	0.186	3.14e-13
Node	TXNDC12	1.22e-10	0.342452	0.437	0.304	4.1e-06
Node	SSR2	2.84e-12	0.34181	0.739	0.586	9.52e-08
Node	LRPAP1	1.87e-12	0.341774	0.484	0.328	6.27e-08
Node	HOXB-AS3	1.26e-17	0.341261	0.773	0.595	4.24e-13
Node	TXNRD1	8.4e-14	0.34122	0.469	0.304	2.82e-09
Node	DYNLT1	3.01e-12	0.338787	0.631	0.469	1.01e-07
Node	TUBA1A	1.92e-07	0.338636	0.943	0.903	0.00645211
Node	CDH6	5.58e-24	0.337533	0.147	0.048	1.87e-19
Node	ROCK2	3.94e-12	0.335531	0.486	0.332	1.32e-07
Node	IFT57	1.48e-10	0.332026	0.507	0.364	4.99e-06
Node	NPTX2	1.66e-77	0.329634	0.129	0.015	5.58e-73
Node	BCAP31	1.89e-13	0.32802	0.516	0.341	6.35e-09
Node	CRIP2	1.16e-57	0.327103	0.117	0.017	3.9e-53
Node	PAM	8.21e-14	0.325858	0.302	0.172	2.76e-09
Node	PPP1R14B	6.39e-17	0.325797	0.879	0.75	2.14e-12
Node	SH2B3	2.88e-75	0.322494	0.13	0.016	9.67e-71
Node	EFNB1	1.58e-19	0.322405	0.174	0.069	5.29e-15
Node	ECI2	5.24e-13	0.321124	0.363	0.226	1.76e-08
Node	ZCRB1	1.12e-12	0.320515	0.533	0.364	3.77e-08
Node	GOLM1	5.36e-09	0.320322	0.554	0.421	0.00018
Node	SAMD3	4.06e-60	0.319649	0.117	0.016	1.36e-55
Node	TMOD2	4.24e-50	0.318768	0.161	0.033	1.42e-45
Node	ARL2BP	2.62e-18	0.317853	0.304	0.155	8.79e-14
Node	UXS1	5.48e-13	0.317082	0.259	0.142	1.84e-08
Node	LAMB1	4.55e-12	0.316327	0.35	0.215	1.53e-07
Node	TXNDC5	1.82e-12	0.315819	0.395	0.248	6.1e-08
Node	SSR4	1.02e-08	0.314872	0.756	0.664	0.000342
Node	HLA-B	3.61e-50	0.314077	0.123	0.021	1.21e-45
Node	CYBA	2.22e-12	0.313985	0.59	0.432	7.46e-08
Node	ARSE	3.87e-47	0.313777	0.115	0.019	1.3e-42
Node	GGH	2.18e-15	0.313561	0.389	0.23	7.31e-11
Node	CD302	9.44e-80	0.312256	0.1	0.009	3.17e-75
Node	EVI5	3.58e-14	0.311915	0.25	0.131	1.2e-09
Node	RSPO3	0.00220646	0.310348	0.416	0.362	1
Node	CFAP298	6.01e-07	0.309637	0.371	0.265	0.020166
Node	PXDN	5.66e-11	0.309477	0.531	0.378	1.9e-06
Node	FTH1	4.37e-23	0.308406	1	0.996	1.47e-18
Node	PPM1K	1.17e-22	0.307288	0.17	0.061	3.93e-18
Node	FKBP14	1.53e-32	0.305423	0.183	0.055	5.14e-28
Node	DNAJA1	4.19e-14	0.303114	0.847	0.734	1.41e-09
Node	GASK1B	9.97e-126	0.302494	0.102	0.005	3.35e-121
Node	FNDC3B	1.99e-14	0.302103	0.327	0.187	6.67e-10
Node	NELL2	3.57e-25	0.300737	0.197	0.072	1.2e-20
Node	EPCAM	4.74e-27	0.299844	0.151	0.046	1.59e-22
Node	PPM1H	2.6e-56	0.299752	0.113	0.016	8.74e-52
Node	SDC1	9.46e-21	0.29909	0.172	0.065	3.18e-16
Node	SPATS2L	1.67e-13	0.2987	0.306	0.176	5.6e-09
Node	DSC2	3.06e-09	0.29787	0.369	0.249	0.000103
Node	FILIP1L	4.33e-23	0.296126	0.125	0.038	1.45e-18
Node	CALR	1.26e-13	0.295728	0.922	0.853	4.23e-09
Node	ACAA2	4.18e-13	0.294532	0.372	0.229	1.4e-08
Node	PPDPF	5.08e-13	0.294279	0.824	0.706	1.71e-08
Node	CTSB	1.75e-11	0.292965	0.21	0.114	5.88e-07
Node	PROX1	1.27e-19	0.289133	0.181	0.072	4.27e-15
Node	DAAM1	1.95e-10	0.288024	0.338	0.215	6.54e-06
Node	LMO4	1.6e-07	0.287238	0.529	0.411	0.00537221
Node	HERC2	4.76e-12	0.286573	0.335	0.204	1.6e-07
Node	MORN2	1.54e-09	0.286461	0.267	0.164	5.16e-05
Node	HOXB4	2.72e-11	0.284846	0.388	0.252	9.15e-07
Node	IL17RD	5.95e-12	0.284741	0.314	0.189	2e-07
Node	GIHCG	2.23e-14	0.284361	0.208	0.102	7.49e-10
Node	FKBP11	1.08e-24	0.283891	0.185	0.066	3.63e-20
Node	BUD31	1.66e-10	0.283628	0.469	0.325	5.56e-06
Node	SLC29A1	4e-18	0.283604	0.198	0.086	1.34e-13
Node	MLLT3	3.4e-11	0.283277	0.546	0.39	1.14e-06
Node	MAFG	6.31e-22	0.283036	0.206	0.082	2.12e-17
Node	CREB3L2	8.93e-12	0.280595	0.348	0.215	3e-07
Node	SSBP4	6.05e-10	0.280151	0.321	0.204	2.03e-05
Node	FLNA	9.04e-11	0.279773	0.527	0.368	3.04e-06
Node	EGFL7	4.72e-17	0.279441	0.187	0.081	1.59e-12
Node	AMOTL1	1.1e-12	0.278553	0.274	0.156	3.68e-08
Node	TMED10	3.51e-07	0.276363	0.554	0.427	0.0117794
Node	SQSTM1	4.92e-11	0.275887	0.27	0.158	1.65e-06
Node	SSR1	7.19e-09	0.274393	0.388	0.266	0.000241
Node	CIB1	9.03e-11	0.274166	0.248	0.142	3.03e-06
Node	ALPL	6.84e-18	0.273581	0.181	0.076	2.3e-13
Node	BSG	9.36e-11	0.272983	0.817	0.696	3.14e-06
Node	SPATA17	3.87e-37	0.272945	0.104	0.02	1.3e-32
Node	SLC16A2	6.4e-16	0.272367	0.219	0.105	2.15e-11
Node	HIPK2	1.79e-09	0.271841	0.389	0.268	5.99e-05
Node	PPP2R5C	1.07e-10	0.271553	0.323	0.202	3.6e-06
Node	LPCAT2	1.41e-41	0.271216	0.11	0.02	4.74e-37
Node	ENY2	8.69e-11	0.271018	0.841	0.718	2.92e-06
Node	TMED3	3.54e-11	0.27076	0.251	0.144	1.19e-06
Node	B4GALT4	2.81e-19	0.270738	0.166	0.064	9.45e-15
Node	TUBB3	3.39e-06	0.270526	0.367	0.272	0.113827
Node	COX8A	1.58e-09	0.270502	0.792	0.655	5.29e-05
Node	LYSMD2	2.36e-119	0.269979	0.1	0.005	7.94e-115
Node	ITPR2	1.95e-27	0.269505	0.129	0.035	6.55e-23
Node	WWP1	4.89e-13	0.269081	0.208	0.106	1.64e-08
Node	SOD1	6.01e-11	0.267864	0.83	0.698	2.02e-06
Node	SELENOW	6.33e-09	0.266417	0.8	0.692	0.000212
Node	ANXA2	3.27e-10	0.26586	0.565	0.418	1.1e-05
Node	IBTK	2.74e-12	0.265614	0.166	0.08	9.19e-08
Node	JAM3	4.1e-11	0.265528	0.333	0.205	1.38e-06
Node	IKBIP	6.73e-13	0.264882	0.316	0.182	2.26e-08
Node	FXYD5	3.4e-07	0.264781	0.219	0.138	0.0114313
Node	DDOST	9.18e-09	0.264241	0.569	0.424	0.000308
Node	AFAP1L2	1.64e-23	0.264133	0.146	0.047	5.52e-19
Node	COL4A2	3.39e-09	0.264014	0.573	0.431	0.000114
Node	NUDC	4.26e-09	0.262168	0.709	0.563	0.000143
Node	ARL4A	4.14e-11	0.260892	0.233	0.131	1.39e-06
Node	TMEM132C	3.72e-13	0.260509	0.242	0.129	1.25e-08
Node	PTPDC1	1.28e-30	0.259911	0.121	0.029	4.31e-26
Node	COPB2	1.02e-08	0.259502	0.446	0.319	0.000342
Node	CYCS	8.13e-10	0.25835	0.645	0.489	2.73e-05
Node	CTSD	4.26e-10	0.257816	0.306	0.19	1.43e-05
Node	COL4A1	1.1e-05	0.25755	0.49	0.388	0.37014
Node	DNAJC10	1.58e-06	0.255954	0.448	0.342	0.0529912
Node	SNAI2	2.52e-12	0.255142	0.267	0.148	8.47e-08
Node	EGFLAM	5.15e-20	0.254902	0.127	0.042	1.73e-15
Node	NME2	1.32e-15	0.254094	0.966	0.939	4.43e-11
Node	AMOTL2	4.68e-21	0.253612	0.161	0.058	1.57e-16
Node	SKIL	1.48e-10	0.253555	0.185	0.097	4.96e-06
Node	PYURF	6.82e-08	0.252493	0.459	0.34	0.00228855
Node	MCFD2	4.72e-10	0.25236	0.353	0.227	1.59e-05
Node	GPR143	4.13e-19	0.252103	0.142	0.051	1.39e-14
Node	FURIN	4.17e-19	0.252001	0.11	0.034	1.4e-14
Node	TTC3	3.6e-11	0.251324	0.856	0.732	1.21e-06
Node	CD151	1.3e-09	0.251297	0.291	0.18	4.38e-05
Node	SEMA3D	8.62e-13	0.250634	0.129	0.054	2.89e-08
Node	TMEM100	7.61e-23	0.250021	0.106	0.029	2.55e-18
Gut	FGF17	0	3.33451	0.959	0.146	0
Gut	RCN2	8.98e-189	2.88598	0.991	0.811	3.01e-184
Gut	FGF8	0	2.55096	0.881	0.118	0
Gut	EPCAM	0	2.40134	0.781	0.032	0
Gut	UGT8	0	2.0914	0.671	0.029	0
Gut	APELA	0	2.02186	0.712	0.028	0
Gut	CYP26A1	0	2.01692	0.545	0.018	0
Gut	CYP1B1	0	1.94126	0.48	0.019	0
Gut	HOXB-AS3	4.76e-145	1.84563	0.978	0.593	1.6e-140
Gut	HOXC8	2.6e-276	1.82709	0.787	0.124	8.74e-272
Gut	WFDC2	0	1.80573	0.674	0.052	0
Gut	WNT5B	0	1.80017	0.696	0.072	0
Gut	HOXC6	7.24e-238	1.76311	0.787	0.148	2.43e-233
Gut	CRABP2	1.28e-146	1.68886	0.915	0.349	4.29e-142
Gut	DSC2	3.02e-152	1.63872	0.815	0.24	1.02e-147
Gut	KRT18	1.32e-135	1.57435	0.918	0.394	4.45e-131
Gut	TPM1	6.83e-131	1.56813	1	0.712	2.29e-126
Gut	FN1	8.48e-69	1.52734	0.815	0.423	2.85e-64
Gut	HOXA-AS3	2.01e-142	1.47454	0.734	0.192	6.75e-138
Gut	SLC2A3	1.98e-101	1.44546	0.627	0.18	6.66e-97
Gut	SPINT2	4.74e-166	1.44015	0.696	0.147	1.59e-161
Gut	PPP1R14C	9.82e-165	1.4054	0.605	0.11	3.3e-160
Gut	CDX2	1.08e-189	1.36863	0.687	0.125	3.63e-185
Gut	HOXC9	3.47e-248	1.28305	0.511	0.052	1.17e-243
Gut	COTL1	8.51e-83	1.23609	0.834	0.421	2.86e-78
Gut	HES7	3.9e-118	1.22801	0.602	0.139	1.31e-113
Gut	L1TD1	2.89e-159	1.19404	0.492	0.074	9.71e-155
Gut	SCG5	9.53e-109	1.19293	0.693	0.2	3.2e-104
Gut	KRT8	1.46e-86	1.18942	0.831	0.383	4.89e-82
Gut	CRYM	0	1.1786	0.395	0.014	0
Gut	DSG2	1.08e-68	1.09471	0.768	0.359	3.63e-64
Gut	WNT5A	4.21e-59	1.08507	0.658	0.263	1.41e-54
Gut	ETV4	1.15e-101	1.07209	0.495	0.11	3.86e-97
Gut	ID4	2.8e-122	1.06857	0.476	0.086	9.4e-118
Gut	LIMCH1	4.7e-170	1.04401	0.464	0.061	1.58e-165
Gut	MLEC	5.81e-68	1.02939	0.912	0.587	1.95e-63
Gut	LIN28A	1.87e-68	1.0218	0.784	0.358	6.27e-64
Gut	URAD	3.09e-180	1.01231	0.473	0.059	1.04e-175
Gut	TWSG1	8.29e-77	0.993299	0.53	0.152	2.78e-72
Gut	DLG1	2.3e-66	0.991335	0.643	0.242	7.71e-62
Gut	PTK7	7.17e-77	0.978378	0.636	0.212	2.41e-72
Gut	RAB3B	2.53e-113	0.973664	0.483	0.094	8.5e-109
Gut	SOX2	2.15e-140	0.968117	0.48	0.076	7.22e-136
Gut	PDIA4	8.16e-59	0.965593	0.793	0.399	2.74e-54
Gut	SLC39A8	3.23e-114	0.959398	0.429	0.076	1.08e-109
Gut	CLDN6	4.61e-217	0.925987	0.342	0.025	1.55e-212
Gut	CALR	5.24e-62	0.893594	0.975	0.853	1.76e-57
Gut	IFI16	1.14e-34	0.88991	0.464	0.203	3.82e-30
Gut	WLS	5.33e-51	0.887705	0.68	0.304	1.79e-46
Gut	CXXC4	1.27e-99	0.887435	0.467	0.095	4.25e-95
Gut	CD63	5.53e-62	0.862485	0.987	0.876	1.86e-57
Gut	MFGE8	3.4e-37	0.85946	0.558	0.256	1.14e-32
Gut	LAMC1	2.98e-57	0.856194	0.561	0.199	1e-52
Gut	GREB1	7.7e-75	0.850549	0.473	0.124	2.58e-70
Gut	HOXB9	3.87e-47	0.840034	0.815	0.444	1.3e-42
Gut	TRIM2	2.11e-70	0.835242	0.445	0.115	7.07e-66
Gut	DACH1	5.38e-48	0.831775	0.549	0.21	1.81e-43
Gut	FZD10	9.13e-75	0.826706	0.467	0.12	3.06e-70
Gut	CTSC	5.9e-58	0.82589	0.542	0.187	1.98e-53
Gut	DLK1	1.11e-67	0.813927	0.288	0.054	3.71e-63
Gut	KRT19	3.44e-63	0.800864	0.655	0.234	1.16e-58
Gut	SKA1	1.01e-80	0.791906	0.423	0.095	3.38e-76
Gut	THY1	3.98e-26	0.788072	0.386	0.169	1.34e-21
Gut	FNDC3A	7.45e-42	0.782962	0.561	0.235	2.5e-37
Gut	ZBTB16	1.61e-86	0.782672	0.426	0.09	5.41e-82
Gut	PXDN	5.45e-42	0.769379	0.743	0.375	1.83e-37
Gut	HOXC4	1.67e-83	0.769326	0.408	0.086	5.61e-79
Gut	ROCK2	3.62e-35	0.763213	0.649	0.331	1.22e-30
Gut	C3orf52	2.33e-86	0.763195	0.404	0.082	7.82e-82
Gut	FGFBP3	1.26e-45	0.759351	0.552	0.216	4.24e-41
Gut	PPIB	2.88e-42	0.75872	0.922	0.748	9.67e-38
Gut	MLLT3	8.99e-34	0.758302	0.702	0.389	3.02e-29
Gut	EPHA4	2.9e-31	0.75018	0.589	0.294	9.75e-27
Gut	FRAS1	1.51e-71	0.747326	0.395	0.091	5.09e-67
Gut	ITGB8	9.35e-100	0.744695	0.404	0.073	3.14e-95
Gut	PYURF	2.41e-31	0.743843	0.636	0.337	8.1e-27
Gut	SEMA6A	3.88e-35	0.743237	0.712	0.388	1.3e-30
Gut	SPRY4	1.08e-79	0.736371	0.32	0.058	3.64e-75
Gut	LY6G6D	1.05e-138	0.732153	0.345	0.04	3.52e-134
Gut	FGF3	2.45e-92	0.72785	0.26	0.034	8.23e-88
Gut	TNNT1	1.71e-34	0.720902	0.592	0.279	5.73e-30
Gut	GMPR	1.12e-149	0.718237	0.32	0.032	3.77e-145
Gut	HOXB3	5.45e-33	0.712251	0.699	0.389	1.83e-28
Gut	TBXT	1.93e-162	0.706957	0.276	0.022	6.47e-158
Gut	TTYH1	9.81e-63	0.705236	0.376	0.09	3.29e-58
Gut	PABPC1	1.66e-55	0.700382	0.987	0.95	5.59e-51
Gut	TM7SF2	1.6e-45	0.700377	0.514	0.189	5.38e-41
Gut	DMKN	4.48e-72	0.696511	0.373	0.081	1.5e-67
Gut	ID1	1.15e-47	0.693426	0.455	0.149	3.86e-43
Gut	MNX1	8.6e-300	0.693416	0.279	0.01	2.89e-295
Gut	SINHCAF	3.5e-34	0.692629	0.821	0.523	1.18e-29
Gut	CALU	2.19e-33	0.69102	0.868	0.606	7.34e-29
Gut	MANF	5.1e-23	0.679749	0.627	0.375	1.71e-18
Gut	HLA-B	2.1e-187	0.670023	0.276	0.019	7.07e-183
Gut	SPRY2	3.17e-45	0.666544	0.467	0.161	1.07e-40
Gut	HOXB8	1.68e-36	0.661126	0.561	0.246	5.65e-32
Gut	GDNF	1.04e-254	0.658775	0.248	0.01	3.48e-250
Gut	RTN3	1.08e-33	0.658616	0.737	0.408	3.63e-29
Gut	NPNT	1.74e-216	0.647243	0.27	0.015	5.85e-212
Gut	TJP2	4.28e-103	0.641284	0.282	0.036	1.44e-98
Gut	CALM1	3.14e-37	0.639992	0.947	0.822	1.05e-32
Gut	UCHL1	1.42e-26	0.638328	0.774	0.506	4.77e-22
Gut	SPRY1	1.61e-34	0.638199	0.476	0.192	5.42e-30
Gut	COL4A5	4.28e-33	0.637902	0.47	0.192	1.44e-28
Gut	CGNL1	5.58e-65	0.635166	0.373	0.085	1.87e-60
Gut	ST6GAL2	2.05e-85	0.632856	0.273	0.04	6.9e-81
Gut	SLIT2	4.01e-24	0.630062	0.589	0.32	1.34e-19
Gut	SALL1	2.07e-26	0.626274	0.671	0.382	6.94e-22
Gut	EOGT	2.56e-41	0.623503	0.329	0.097	8.61e-37
Gut	ITGB5	7.76e-76	0.622546	0.307	0.055	2.6e-71
Gut	ALPL	5.3e-62	0.617335	0.332	0.074	1.78e-57
Gut	ARL4A	2.78e-42	0.616409	0.398	0.128	9.34e-38
Gut	DSP	2.23e-23	0.611337	0.893	0.71	7.48e-19
Gut	FBLN2	1.44e-121	0.607206	0.282	0.031	4.84e-117
Gut	MME	1.18e-54	0.600255	0.27	0.057	3.96e-50
Gut	LRAT	3.82e-241	0.598873	0.16	0.003	1.28e-236
Gut	HLA-C	1.01e-37	0.59817	0.392	0.135	3.38e-33
Gut	MGLL	1.16e-119	0.596249	0.235	0.022	3.9e-115
Gut	LGALS8	3.5e-56	0.595878	0.313	0.072	1.17e-51
Gut	ECRG4	6.73e-66	0.593417	0.31	0.062	2.26e-61
Gut	ZNF503	4.39e-29	0.592572	0.627	0.322	1.47e-24
Gut	COL4A6	1.72e-44	0.592152	0.382	0.115	5.78e-40
Gut	PDIA6	5.81e-36	0.59005	0.944	0.851	1.95e-31
Gut	TMED9	2.55e-24	0.589933	0.592	0.325	8.55e-20
Gut	ERP29	3.92e-24	0.587289	0.806	0.574	1.31e-19
Gut	CNMD	2.34e-91	0.585966	0.238	0.029	7.85e-87
Gut	SERPINH1	8.99e-25	0.584363	0.759	0.47	3.02e-20
Gut	CD320	4.3e-28	0.584174	0.48	0.211	1.45e-23
Gut	CANX	2.7e-23	0.583812	0.85	0.621	9.07e-19
Gut	HOXC10	0	0.580355	0.176	0.002	0
Gut	CD9	1.01e-166	0.576806	0.223	0.013	3.4e-162
Gut	LAMC2	0	0.576022	0.207	0.003	0
Gut	SH3KBP1	3.49e-34	0.575527	0.439	0.169	1.17e-29
Gut	RCN1	2.15e-23	0.568736	0.84	0.628	7.2e-19
Gut	PRSS2	1.86e-284	0.568289	0.219	0.006	6.26e-280
Gut	CDH7	1.05e-115	0.568148	0.223	0.02	3.51e-111
Gut	GDF11	4.75e-30	0.566393	0.539	0.241	1.6e-25
Gut	CD99	5.25e-23	0.558642	0.727	0.461	1.76e-18
Gut	TMED10	5.71e-22	0.557122	0.699	0.425	1.92e-17
Gut	SP5	2.33e-46	0.556776	0.345	0.095	7.83e-42
Gut	PAX2	5.4e-227	0.554074	0.207	0.007	1.81e-222
Gut	PHLPP1	6.76e-42	0.552662	0.282	0.073	2.27e-37
Gut	LYPD6B	6.29e-84	0.550674	0.251	0.034	2.11e-79
Gut	WNT3A	1.43e-95	0.54722	0.197	0.019	4.8e-91
Gut	B4GALT1	1.91e-45	0.543623	0.254	0.058	6.41e-41
Gut	DHRS3	5.33e-223	0.542827	0.201	0.007	1.79e-218
Gut	LIMS1	2.2e-23	0.537827	0.498	0.241	7.4e-19
Gut	HOXA10	2.84e-277	0.536969	0.182	0.004	9.54e-273
Gut	PODXL	1.67e-64	0.536392	0.251	0.043	5.6e-60
Gut	ID3	5.01e-22	0.535918	0.837	0.58	1.68e-17
Gut	VAMP8	9.9e-45	0.532854	0.285	0.071	3.32e-40
Gut	ADGRV1	1.75e-34	0.528371	0.317	0.1	5.89e-30
Gut	ESRP1	0	0.527787	0.166	0.001	0
Gut	PEG10	1.02e-16	0.526053	0.843	0.667	3.43e-12
Gut	MYDGF	2.19e-21	0.524201	0.611	0.331	7.36e-17
Gut	CD59	3.74e-29	0.523681	0.495	0.216	1.25e-24
Gut	STRBP	5.92e-24	0.515047	0.436	0.196	1.99e-19
Gut	MAL2	2.94e-260	0.514319	0.197	0.005	9.87e-256
Gut	UCP2	1.92e-29	0.510389	0.326	0.115	6.46e-25
Gut	RNASE1	3.63e-147	0.509936	0.21	0.014	1.22e-142
Gut	GSN	4.26e-34	0.506879	0.373	0.128	1.43e-29
Gut	SP8	1.3e-62	0.503026	0.241	0.041	4.38e-58
Gut	MCOLN3	5.01e-87	0.502806	0.207	0.023	1.68e-82
Gut	HERC5	3.57e-69	0.498644	0.204	0.028	1.2e-64
Gut	SALL3	1.31e-24	0.498594	0.351	0.142	4.4e-20
Gut	APLP2	5e-14	0.498544	0.752	0.606	1.68e-09
Gut	GGH	3.48e-21	0.494178	0.47	0.23	1.17e-16
Gut	TMEM106C	7.92e-38	0.493969	0.357	0.112	2.66e-33
Gut	P4HB	1.13e-16	0.491524	0.665	0.416	3.79e-12
Gut	GSTO1	3.67e-15	0.484424	0.527	0.311	1.23e-10
Gut	STT3B	1.45e-17	0.481807	0.577	0.338	4.88e-13
Gut	PRSS8	6.82e-216	0.480536	0.176	0.005	2.29e-211
Gut	LAMB1	7.8e-20	0.48029	0.448	0.215	2.62e-15
Gut	CDH2	3.07e-18	0.476382	0.796	0.578	1.03e-13
Gut	AP2S1	1.9e-16	0.474355	0.831	0.648	6.37e-12
Gut	XIAP	2.41e-20	0.473488	0.536	0.279	8.08e-16
Gut	ABRACL	3.41e-16	0.472532	0.517	0.291	1.14e-11
Gut	FAM3C	8.14e-21	0.465037	0.423	0.196	2.73e-16
Gut	CNPY2	1.65e-16	0.46405	0.799	0.573	5.55e-12
Gut	TPM4	3.22e-14	0.463103	0.796	0.609	1.08e-09
Gut	RBFOX2	2.22e-15	0.461931	0.639	0.389	7.45e-11
Gut	PDIA3	2.93e-19	0.45927	0.897	0.723	9.85e-15
Gut	PLD3	2.94e-18	0.458684	0.599	0.342	9.86e-14
Gut	CLIC1	1.11e-16	0.45834	0.853	0.663	3.73e-12
Gut	SLK	4.03e-18	0.457369	0.411	0.202	1.35e-13
Gut	CLDN7	2.39e-296	0.455886	0.141	0.001	8.04e-292
Gut	ITGB1	2.52e-14	0.452204	0.809	0.636	8.45e-10
Gut	NAA30	1.27e-28	0.451889	0.266	0.085	4.27e-24
Gut	LMAN1	5.59e-16	0.45092	0.718	0.481	1.88e-11
Gut	PRXL2A	1.06e-18	0.44869	0.796	0.574	3.56e-14
Gut	HOXC-AS1	1.74e-74	0.447544	0.182	0.021	5.83e-70
Gut	LAPTM4B	3.43e-18	0.446889	0.928	0.771	1.15e-13
Gut	DIPK2A	1.59e-32	0.444362	0.27	0.079	5.34e-28
Gut	NUDT16L1	7.21e-20	0.444094	0.357	0.158	2.42e-15
Gut	MAGED1	1.39e-12	0.443086	0.542	0.342	4.66e-08
Gut	CASK	2.08e-15	0.442679	0.564	0.336	6.97e-11
Gut	FKBP1A	3.69e-17	0.442341	0.762	0.519	1.24e-12
Gut	PSMB1	1.71e-18	0.441804	0.928	0.799	5.73e-14
Gut	ENC1	3.65e-15	0.441315	0.282	0.131	1.23e-10
Gut	F11R	2.98e-68	0.440901	0.201	0.027	9.99e-64
Gut	IGSF1	4.64e-62	0.440845	0.223	0.036	1.56e-57
Gut	BMP2	3.66e-74	0.439671	0.179	0.02	1.23e-69
Gut	PCSK5	1.54e-21	0.439591	0.248	0.089	5.18e-17
Gut	MYOF	1.74e-79	0.438481	0.194	0.022	5.83e-75
Gut	MAP4K4	1.02e-08	0.438254	0.683	0.523	0.000341
Gut	TMBIM6	1.28e-17	0.437575	0.868	0.685	4.29e-13
Gut	SPINT1	1.17e-158	0.43249	0.176	0.008	3.94e-154
Gut	CDH1	1.38e-249	0.43227	0.144	0.002	4.63e-245
Gut	LAMP1	2.41e-18	0.427726	0.498	0.259	8.08e-14
Gut	TRIM71	3.54e-12	0.426542	0.464	0.275	1.19e-07
Gut	LRPAP1	7.64e-16	0.42348	0.561	0.329	2.56e-11
Gut	PRCP	6.29e-20	0.421343	0.436	0.204	2.11e-15
Gut	THOC7	8.75e-16	0.421193	0.596	0.349	2.94e-11
Gut	DST	5.82e-10	0.419207	0.542	0.376	1.96e-05
Gut	SFN	7.89e-135	0.417025	0.157	0.008	2.65e-130
Gut	MESD	4.46e-11	0.415925	0.646	0.454	1.5e-06
Gut	ARHGAP35	1.62e-19	0.414764	0.42	0.198	5.45e-15
Gut	SDF2L1	2.06e-17	0.411679	0.445	0.231	6.91e-13
Gut	DUSP23	5.06e-22	0.41134	0.326	0.13	1.7e-17
Gut	HS6ST2	2.27e-21	0.411208	0.292	0.111	7.63e-17
Gut	MMP16	1.04e-22	0.40938	0.282	0.104	3.48e-18
Gut	AC103702.1	1.34e-18	0.409368	0.332	0.147	4.48e-14
Gut	NPM3	1.27e-19	0.409216	0.47	0.229	4.26e-15
Gut	MARVELD2	1.48e-186	0.408578	0.15	0.004	4.99e-182
Gut	GTF3A	1.43e-14	0.408155	0.643	0.397	4.79e-10
Gut	PROM1	3.56e-29	0.408119	0.223	0.062	1.2e-24
Gut	SKAP1	2.24e-60	0.407999	0.185	0.026	7.54e-56
Gut	NUCB2	8.97e-15	0.407755	0.458	0.252	3.01e-10
Gut	PLOD2	1.96e-30	0.405591	0.226	0.062	6.59e-26
Gut	HOXA9	3.73e-50	0.404354	0.185	0.031	1.25e-45
Gut	C1GALT1	4.57e-34	0.403961	0.229	0.059	1.53e-29
Gut	SLC7A11	5.85e-23	0.403834	0.169	0.047	1.96e-18
Gut	CDH6	6.73e-44	0.403348	0.226	0.048	2.26e-39
Gut	ARF1	7.52e-12	0.402792	0.655	0.46	2.52e-07
Gut	CTSB	6.87e-20	0.401426	0.285	0.113	2.31e-15
Gut	PAM	4.04e-16	0.401131	0.361	0.173	1.36e-11
Gut	TUBB3	1.87e-09	0.400461	0.426	0.272	6.28e-05
Gut	ARG2	5.99e-34	0.399658	0.282	0.081	2.01e-29
Gut	HOOK1	3.18e-67	0.399507	0.16	0.018	1.07e-62
Gut	GCHFR	8.79e-65	0.399082	0.191	0.026	2.95e-60
Gut	MPZL1	5.03e-19	0.398965	0.467	0.227	1.69e-14
Gut	ACTN4	1.27e-13	0.398672	0.404	0.218	4.28e-09
Gut	NAV2	8.85e-24	0.397632	0.257	0.088	2.97e-19
Gut	DNAJA1	9.58e-16	0.397259	0.906	0.734	3.22e-11
Gut	SPTBN1	7.57e-15	0.395442	0.567	0.332	2.54e-10
Gut	HOXA3	8.69e-21	0.394509	0.301	0.12	2.92e-16
Gut	CXXC5	4.08e-12	0.394069	0.498	0.301	1.37e-07
Gut	VEGFA	4.89e-64	0.393898	0.163	0.019	1.64e-59
Gut	CST3	2.78e-18	0.393514	0.755	0.51	9.34e-14
Gut	LAMA5	5.81e-35	0.39293	0.213	0.051	1.95e-30
Gut	APP	5.31e-11	0.39139	0.737	0.548	1.78e-06
Gut	PRICKLE1	5.07e-14	0.391219	0.495	0.287	1.7e-09
Gut	TMED4	1.61e-12	0.388613	0.467	0.274	5.41e-08
Gut	EZR	1.99e-12	0.38708	0.373	0.203	6.69e-08
Gut	TXNDC5	1.61e-12	0.387045	0.433	0.25	5.41e-08
Gut	FOXB1	1.4e-17	0.385872	0.332	0.149	4.71e-13
Gut	PGAM1	3.73e-12	0.383827	0.577	0.368	1.25e-07
Gut	PCYOX1	3.58e-15	0.383367	0.429	0.227	1.2e-10
Gut	SELENBP1	6.37e-18	0.383146	0.304	0.13	2.14e-13
Gut	HYOU1	4.49e-17	0.382859	0.379	0.178	1.51e-12
Gut	HLA-A	1.93e-09	0.380423	0.592	0.42	6.48e-05
Gut	VCAN	1.85e-15	0.380229	0.853	0.675	6.21e-11
Gut	KMT2A	1.5e-11	0.379395	0.668	0.458	5.02e-07
Gut	UXS1	8.22e-14	0.377881	0.298	0.143	2.76e-09
Gut	QSOX1	9.74e-28	0.376512	0.229	0.067	3.27e-23
Gut	RARG	3.03e-41	0.375386	0.201	0.041	1.02e-36
Gut	PPP1R9A	6.35e-29	0.375189	0.248	0.073	2.13e-24
Gut	GAD1	7.4e-44	0.374537	0.188	0.035	2.48e-39
Gut	SLC20A1	8.46e-15	0.373338	0.335	0.162	2.84e-10
Gut	TMEM132C	1.49e-15	0.373232	0.288	0.13	4.99e-11
Gut	ITM2B	5.08e-12	0.372211	0.63	0.414	1.71e-07
Gut	BMP7	7.71e-61	0.371663	0.182	0.025	2.59e-56
Gut	APOE	6.69e-17	0.370339	0.752	0.516	2.25e-12
Gut	GALNT7	2.44e-15	0.369873	0.357	0.174	8.2e-11
Gut	AL161421.1	6.1e-98	0.369156	0.15	0.011	2.05e-93
Gut	HNRNPA3	8.96e-20	0.368467	0.994	0.924	3.01e-15
Gut	AKIRIN1	1.89e-10	0.367123	0.555	0.353	6.36e-06
Gut	BCAM	2.07e-62	0.367061	0.147	0.016	6.95e-58
Gut	GNG4	3.68e-18	0.364524	0.226	0.084	1.24e-13
Gut	TMED3	7.82e-16	0.362421	0.313	0.144	2.63e-11
Gut	HSD17B7	3.03e-17	0.361553	0.329	0.146	1.02e-12
Gut	ENO2	2.84e-46	0.359702	0.119	0.015	9.54e-42
Gut	GPR143	2.86e-31	0.359522	0.204	0.051	9.6e-27
Gut	BICD1	6.61e-18	0.359406	0.301	0.128	2.22e-13
Gut	SLC35F5	1.08e-16	0.358642	0.245	0.098	3.62e-12
Gut	BSCL2	2.61e-13	0.358403	0.364	0.188	8.75e-09
Gut	TCN2	3.19e-33	0.357155	0.169	0.036	1.07e-28
Gut	PLAGL1	2.34e-28	0.356586	0.194	0.051	7.87e-24
Gut	MPC2	4.54e-11	0.354529	0.492	0.304	1.53e-06
Gut	GCC2	5.16e-10	0.354141	0.555	0.371	1.73e-05
Gut	SCD	1.12e-09	0.352779	0.777	0.636	3.76e-05
Gut	DNAJB11	1.14e-13	0.352602	0.48	0.271	3.84e-09
Gut	KDELR1	4.81e-14	0.352018	0.893	0.76	1.62e-09
Gut	CRELD2	2.85e-20	0.351607	0.298	0.117	9.58e-16
Gut	CYBA	1.16e-10	0.350223	0.614	0.434	3.9e-06
Gut	CASP6	8.78e-13	0.349209	0.317	0.158	2.95e-08
Gut	MFAP2	1.46e-11	0.349173	0.533	0.328	4.91e-07
Gut	OCIAD2	1.14e-11	0.347235	0.473	0.275	3.82e-07
Gut	TUT4	9.42e-11	0.346543	0.592	0.385	3.16e-06
Gut	SAT1	1.74e-15	0.346189	0.793	0.541	5.85e-11
Gut	MSI2	1.56e-09	0.344866	0.486	0.308	5.22e-05
Gut	E2F8	4.28e-35	0.343764	0.197	0.045	1.44e-30
Gut	FADS2	1.89e-09	0.343115	0.489	0.307	6.35e-05
Gut	PHLDA2	4.56e-20	0.342897	0.197	0.065	1.53e-15
Gut	SCAPER	9.88e-17	0.342745	0.248	0.1	3.32e-12
Gut	TMEM123	4.23e-09	0.342677	0.533	0.352	0.000142
Gut	F2R	1.18e-18	0.342071	0.232	0.086	3.95e-14
Gut	APOA2	8.66e-234	0.340743	0.107	0.001	2.91e-229
Gut	PSTPIP1	1.22e-32	0.340444	0.163	0.034	4.1e-28
Gut	GANAB	1.12e-08	0.339122	0.505	0.341	0.000375
Gut	MMP15	4.51e-29	0.338911	0.147	0.031	1.51e-24
Gut	MSMO1	1.54e-10	0.338699	0.567	0.361	5.16e-06
Gut	AXIN2	2.03e-19	0.336859	0.238	0.087	6.81e-15
Gut	SHTN1	2.61e-24	0.336687	0.223	0.068	8.75e-20
Gut	RESF1	3.24e-12	0.336362	0.455	0.263	1.09e-07
Gut	TRPA1	3.37e-178	0.333501	0.119	0.003	1.13e-173
Gut	FASN	6.43e-10	0.331877	0.577	0.371	2.16e-05
Gut	GABRB2	6.51e-41	0.330897	0.147	0.024	2.19e-36
Gut	FAM136A	7.63e-09	0.330012	0.63	0.446	0.000256
Gut	RAB3IP	7.11e-24	0.330008	0.176	0.048	2.39e-19
Gut	STT3A	4.78e-11	0.329925	0.357	0.198	1.61e-06
Gut	ART5	3.54e-32	0.329285	0.179	0.04	1.19e-27
Gut	ATXN7	9.92e-20	0.328809	0.21	0.071	3.33e-15
Gut	JARID2	8.92e-12	0.328314	0.348	0.184	3e-07
Gut	MMP2	1.09e-13	0.327426	0.373	0.189	3.66e-09
Gut	NECTIN2	2.64e-10	0.32623	0.345	0.191	8.88e-06
Gut	NRBP1	5.77e-13	0.325631	0.398	0.21	1.94e-08
Gut	FGF9	8.67e-17	0.324042	0.185	0.065	2.91e-12
Gut	SSR2	9.79e-10	0.323281	0.777	0.588	3.29e-05
Gut	ACTB	3.91e-24	0.322791	1	0.996	1.31e-19
Gut	CD81	2.2e-07	0.322612	0.655	0.49	0.00740239
Gut	FNBP1L	1e-11	0.322512	0.455	0.265	3.36e-07
Gut	SAMD3	1.03e-44	0.322423	0.129	0.017	3.46e-40
Gut	ZDHHC18	1.58e-18	0.322399	0.163	0.051	5.29e-14
Gut	NID1	2.19e-11	0.32186	0.295	0.15	7.36e-07
Gut	REXO2	2.91e-10	0.318886	0.42	0.248	9.78e-06
Gut	DAG1	1.01e-11	0.317491	0.282	0.142	3.38e-07
Gut	DDAH1	1.79e-37	0.317124	0.103	0.014	6.01e-33
Gut	CD2AP	3.34e-13	0.317021	0.26	0.12	1.12e-08
Gut	ST14	1.42e-264	0.316632	0.107	0	4.76e-260
Gut	LGMN	2.68e-15	0.315631	0.273	0.118	9.01e-11
Gut	IRF2BP2	8.91e-12	0.315461	0.273	0.133	2.99e-07
Gut	SCD5	4.82e-20	0.315331	0.176	0.054	1.62e-15
Gut	ALYREF	5e-10	0.313827	0.533	0.34	1.68e-05
Gut	MCFD2	1.43e-09	0.313681	0.386	0.228	4.8e-05
Gut	ANKRD12	2.07e-10	0.312124	0.445	0.261	6.94e-06
Gut	DDOST	1.26e-09	0.31126	0.621	0.425	4.23e-05
Gut	ERG28	1.55e-07	0.310755	0.542	0.377	0.00519944
Gut	HOXB4	6.94e-10	0.309192	0.426	0.253	2.33e-05
Gut	CDX1	1.39e-11	0.308845	0.232	0.107	4.67e-07
Gut	FOXA1	9.85e-102	0.308711	0.138	0.008	3.31e-97
Gut	CHIC1	1.82e-22	0.307974	0.154	0.04	6.1e-18
Gut	CD74	4.62e-19	0.307195	0.172	0.053	1.55e-14
Gut	NRXN3	3.75e-47	0.306634	0.141	0.02	1.26e-42
Gut	COL5A2	5e-08	0.306315	0.586	0.419	0.00167916
Gut	DBNDD2	3.17e-32	0.305532	0.141	0.027	1.06e-27
Gut	MAP7	5.13e-124	0.305346	0.11	0.004	1.72e-119
Gut	DNAJC10	9.03e-09	0.304998	0.517	0.342	0.000303
Gut	SRRM1	5.57e-09	0.303968	0.831	0.656	0.000187
Gut	SURF4	4.45e-11	0.303706	0.401	0.223	1.49e-06
Gut	NLN	8.37e-11	0.303471	0.292	0.153	2.81e-06
Gut	PRDX4	8.62e-11	0.303055	0.912	0.749	2.9e-06
Gut	TES	2e-38	0.302835	0.16	0.029	6.71e-34
Gut	DHCR24	1.62e-08	0.302517	0.511	0.344	0.000543
Gut	SLC7A8	7.19e-19	0.300167	0.191	0.063	2.41e-14
Gut	LIMA1	5.74e-12	0.299664	0.392	0.212	1.93e-07
Gut	CLPTM1L	1.13e-08	0.299662	0.408	0.256	0.000378
Gut	DDX18	1.84e-08	0.299644	0.636	0.437	0.000617
Gut	TSPAN3	6.14e-07	0.298709	0.649	0.471	0.0206257
Gut	ZNF664	3.71e-12	0.298663	0.373	0.199	1.25e-07
Gut	TOR1AIP2	1.42e-09	0.298341	0.339	0.189	4.75e-05
Gut	GXYLT1	7.95e-11	0.297971	0.373	0.206	2.67e-06
Gut	PKM	2.93e-08	0.297522	0.818	0.69	0.000985
Gut	GNB1	3.03e-07	0.297416	0.621	0.451	0.010185
Gut	DDT	4.73e-09	0.297377	0.599	0.404	0.000159
Gut	ADAMTS19	1.06e-24	0.296748	0.169	0.044	3.57e-20
Gut	ASRGL1	2.68e-14	0.295941	0.226	0.094	9.01e-10
Gut	ZMPSTE24	2.57e-13	0.295441	0.295	0.139	8.62e-09
Gut	CXXC1	2.96e-12	0.295253	0.26	0.121	9.94e-08
Gut	PAWR	4.51e-08	0.293666	0.455	0.293	0.00151408
Gut	TMEM147	8.39e-09	0.293185	0.574	0.384	0.000282
Gut	IL17RD	5.33e-12	0.292487	0.361	0.189	1.79e-07
Gut	FLNA	1.75e-07	0.292106	0.542	0.37	0.00587836
Gut	TXNDC12	7.13e-10	0.29149	0.489	0.305	2.39e-05
Gut	RNASEK	3.67e-07	0.29116	0.781	0.617	0.0123265
Gut	TPM3	3.15e-09	0.290922	0.846	0.67	0.000106
Gut	CHID1	1.05e-07	0.290715	0.392	0.246	0.00353315
Gut	POU2F1	5.48e-10	0.289486	0.429	0.253	1.84e-05
Gut	AP1M2	7.54e-197	0.289428	0.103	0.001	2.53e-192
Gut	C12orf75	4.22e-15	0.289166	0.213	0.083	1.42e-10
Gut	PDE3B	3.03e-12	0.289107	0.313	0.156	1.02e-07
Gut	AC004080.1	1.51e-31	0.288774	0.11	0.018	5.06e-27
Gut	COLCA1	2.13e-57	0.286801	0.113	0.011	7.14e-53
Gut	BCAP31	4.96e-09	0.286756	0.527	0.344	0.000166
[truncated: 90 more rows]

## Sheet: S3 Human CS7 embryo
cluster	gene	p_val	avg_log2FC	pct in cluster	pct in other	p_val_adj
Advanced Mesoderm	TMEM88	7.68e-77	2.85767	0.976	0.703	1.61e-72
Advanced Mesoderm	RGS4	1.18e-137	2.85244	0.707	0.031	2.47e-133
Advanced Mesoderm	LIX1	3.68e-103	2.70857	0.902	0.189	7.69e-99
Advanced Mesoderm	HAPLN1	9.16e-86	2.48404	0.951	0.278	1.92e-81
Advanced Mesoderm	CFC1	1.55e-34	2.25277	0.683	0.288	3.25e-30
Advanced Mesoderm	RGS5	2.28e-63	2.19398	0.909	0.373	4.78e-59
Advanced Mesoderm	CYB5A	1.97e-38	2.15193	0.957	0.754	4.12e-34
Advanced Mesoderm	BMP4	3.37e-65	2.13672	0.823	0.262	7.04e-61
Advanced Mesoderm	HAND1	1.68e-83	1.978	0.909	0.231	3.51e-79
Advanced Mesoderm	SLN	2.06e-10	1.88613	0.171	0.046	4.3e-06
Advanced Mesoderm	PMP22	1.74e-83	1.82638	0.774	0.141	3.65e-79
Advanced Mesoderm	CYP27A1	2.36e-52	1.70798	0.634	0.154	4.93e-48
Advanced Mesoderm	RGS2	7.59e-34	1.69614	0.799	0.425	1.59e-29
Advanced Mesoderm	BMPER	2.08e-36	1.69135	0.543	0.156	4.36e-32
Advanced Mesoderm	EMP2	9.97e-47	1.6772	0.89	0.527	2.08e-42
Advanced Mesoderm	COL3A1	3.61e-32	1.66848	0.524	0.144	7.55e-28
Advanced Mesoderm	VIM	1.09e-51	1.54481	0.963	0.502	2.28e-47
Advanced Mesoderm	DNAH2	4.26e-113	1.52464	0.732	0.066	8.91e-109
Advanced Mesoderm	SNAI2	3.52e-44	1.51005	0.774	0.285	7.35e-40
Advanced Mesoderm	COL6A3	1.12e-20	1.46867	0.415	0.145	2.35e-16
Advanced Mesoderm	PDGFRA	1.09e-38	1.46005	0.793	0.34	2.28e-34
Advanced Mesoderm	COL1A2	8.98e-24	1.45828	0.726	0.394	1.88e-19
Advanced Mesoderm	KRT8	1.52e-41	1.45654	0.994	0.806	3.17e-37
Advanced Mesoderm	SLC9A3R1	2.96e-23	1.45519	0.805	0.611	6.19e-19
Advanced Mesoderm	ACTC1	1.22e-49	1.44111	0.726	0.2	2.55e-45
Advanced Mesoderm	MFAP4	2.24e-30	1.41393	0.482	0.125	4.69e-26
Advanced Mesoderm	CYB5D1	2.62e-52	1.38944	0.598	0.127	5.48e-48
Advanced Mesoderm	SLC39A2	1.63e-25	1.38743	0.262	0.042	3.41e-21
Advanced Mesoderm	FAM89A	3.15e-41	1.37807	0.793	0.362	6.59e-37
Advanced Mesoderm	LUM	3.01e-34	1.37618	0.628	0.199	6.3e-30
Advanced Mesoderm	CFC1B	2.37e-40	1.36637	0.543	0.126	4.96e-36
Advanced Mesoderm	BAMBI	2.63e-36	1.36367	0.963	0.658	5.5e-32
Advanced Mesoderm	CHN1	7.08e-09	1.36348	0.524	0.327	0.000148
Advanced Mesoderm	MYL7	9.14e-65	1.35384	0.543	0.073	1.91e-60
Advanced Mesoderm	SLC40A1	1.56e-24	1.33939	0.506	0.177	3.25e-20
Advanced Mesoderm	AL138900.3	1.6e-26	1.32884	0.537	0.203	3.35e-22
Advanced Mesoderm	TNNI1	1.63e-68	1.3234	0.457	0.037	3.4e-64
Advanced Mesoderm	COLEC12	1.8e-36	1.29669	0.817	0.367	3.77e-32
Advanced Mesoderm	FBLN1	1.47e-22	1.24306	0.896	0.773	3.06e-18
Advanced Mesoderm	ARHGAP28	2.35e-29	1.24098	0.701	0.335	4.9e-25
Advanced Mesoderm	KRT19	1.13e-38	1.22693	1	0.928	2.37e-34
Advanced Mesoderm	NID2	4.42e-55	1.19955	0.537	0.082	9.24e-51
Advanced Mesoderm	TMEM185A	1.37e-21	1.19358	0.713	0.438	2.87e-17
Advanced Mesoderm	TUBB6	1.64e-25	1.18767	0.756	0.456	3.43e-21
Advanced Mesoderm	MLLT11	2.84e-37	1.14704	0.927	0.621	5.95e-33
Advanced Mesoderm	TNNT2	8.18e-41	1.13358	0.433	0.079	1.71e-36
Advanced Mesoderm	BST2	2.39e-11	1.1259	0.677	0.454	5.01e-07
Advanced Mesoderm	CGNL1	4.99e-46	1.11873	0.713	0.223	1.04e-41
Advanced Mesoderm	GADD45G	1.68e-21	1.11838	0.659	0.341	3.51e-17
Advanced Mesoderm	MSX2	2.94e-44	1.11343	0.848	0.314	6.14e-40
Advanced Mesoderm	HOXB.AS3	7.24e-45	1.10102	0.427	0.063	1.51e-40
Advanced Mesoderm	KRT18	2.27e-33	1.08689	0.994	0.864	4.75e-29
Advanced Mesoderm	MPZL1	7.96e-27	1.06995	0.945	0.712	1.66e-22
Advanced Mesoderm	COL1A1	1.4e-50	1.06923	0.665	0.16	2.92e-46
Advanced Mesoderm	PKP2	9.95e-34	1.06768	0.726	0.295	2.08e-29
Advanced Mesoderm	PAMR1	3.02e-21	1.06284	0.457	0.152	6.32e-17
Advanced Mesoderm	GATA6	3.77e-54	1.05429	0.89	0.311	7.89e-50
Advanced Mesoderm	TMEM98	1.32e-40	1.04964	0.988	0.838	2.75e-36
Advanced Mesoderm	EIF4EBP1	2.67e-44	1.04099	1	0.907	5.59e-40
Advanced Mesoderm	PLIN2	6.71e-27	1.03775	0.982	0.854	1.4e-22
Advanced Mesoderm	CCBE1	6.3e-25	1.03257	0.482	0.165	1.32e-20
Advanced Mesoderm	PITX2	9.01e-21	1.02784	0.524	0.21	1.88e-16
Advanced Mesoderm	ERVH48.1	6.42e-29	1.02457	0.561	0.18	1.34e-24
Advanced Mesoderm	LGR5	2.48e-36	1.00984	0.354	0.051	5.18e-32
Advanced Mesoderm	SERINC3	9.56e-20	1.00927	0.811	0.638	2e-15
Advanced Mesoderm	ALDH2	8.11e-22	1.00189	0.805	0.549	1.7e-17
Advanced Mesoderm	ADAMTS12	1.69e-30	1.00011	0.659	0.246	3.52e-26
Advanced Mesoderm	CSRP2	4.34e-20	1.00002	0.976	0.808	9.08e-16
Advanced Mesoderm	CD99	4.69e-28	0.997327	0.945	0.748	9.81e-24
Advanced Mesoderm	AC022168.1	1.13e-53	0.965075	0.329	0.019	2.36e-49
Advanced Mesoderm	DCN	7.67e-08	0.953203	0.317	0.152	0.00160463
Advanced Mesoderm	BMP5	2.1e-54	0.951736	0.524	0.081	4.39e-50
Advanced Mesoderm	NRP1	9.8e-36	0.95046	0.677	0.24	2.05e-31
Advanced Mesoderm	MDK	8.12e-50	0.931969	1	0.979	1.7e-45
Advanced Mesoderm	GNG2	2.92e-48	0.92833	0.744	0.24	6.12e-44
Advanced Mesoderm	MMP2	3.69e-21	0.916963	0.768	0.443	7.71e-17
Advanced Mesoderm	SH3RF2	6.97e-42	0.90491	0.384	0.051	1.46e-37
Advanced Mesoderm	RGS13	1.15e-49	0.901406	0.39	0.043	2.41e-45
Advanced Mesoderm	DOK4	1.76e-19	0.896186	0.482	0.19	3.69e-15
Advanced Mesoderm	SPARC	1.11e-30	0.894617	0.976	0.818	2.32e-26
Advanced Mesoderm	CMTM7	4.76e-11	0.886647	0.726	0.597	9.96e-07
Advanced Mesoderm	PARVA	3.81e-20	0.883451	0.579	0.258	7.97e-16
Advanced Mesoderm	IFITM3	7.99e-30	0.878559	1	0.937	1.67e-25
Advanced Mesoderm	CDH3	4.56e-13	0.877834	0.585	0.335	9.54e-09
Advanced Mesoderm	FN1	9.02e-17	0.872061	0.72	0.403	1.89e-12
Advanced Mesoderm	PDLIM4	2.32e-17	0.870867	0.573	0.3	4.85e-13
Advanced Mesoderm	TNC	9.52e-33	0.85013	0.335	0.053	1.99e-28
Advanced Mesoderm	PRRX1	3.7e-105	0.847926	0.476	0.007	7.74e-101
Advanced Mesoderm	CAP2	6.83e-29	0.845571	0.659	0.275	1.43e-24
Advanced Mesoderm	LRBA	1.35e-08	0.844047	0.47	0.288	0.000282
Advanced Mesoderm	PKIG	3.57e-18	0.829973	0.866	0.689	7.46e-14
Advanced Mesoderm	MAGED1	3.77e-12	0.829716	0.872	0.8	7.88e-08
Advanced Mesoderm	MID1	1.33e-27	0.82495	0.787	0.378	2.78e-23
Advanced Mesoderm	MSX1	3.87e-41	0.824886	0.604	0.166	8.08e-37
Advanced Mesoderm	TPM1	7.9e-14	0.824644	0.909	0.755	1.65e-09
Advanced Mesoderm	PRTG	1.97e-22	0.806101	0.909	0.678	4.12e-18
Advanced Mesoderm	ACTA2	1.14e-18	0.798807	0.201	0.033	2.38e-14
Advanced Mesoderm	WASF1	1.77e-16	0.798551	0.726	0.51	3.7e-12
Advanced Mesoderm	PITX1	3.78e-14	0.79708	0.36	0.142	7.9e-10
Advanced Mesoderm	PCOLCE	4.97e-16	0.79463	0.561	0.29	1.04e-11
Advanced Mesoderm	AP005202.1	8.54e-83	0.773399	0.463	0.021	1.79e-78
Advanced Mesoderm	MGST3	9.97e-14	0.769074	0.976	0.93	2.08e-09
Advanced Mesoderm	BEX3	3.64e-23	0.769059	1	0.994	7.62e-19
Advanced Mesoderm	HTRA1	4.98e-19	0.767205	0.341	0.096	1.04e-14
Advanced Mesoderm	ATF7IP2	4.84e-23	0.764595	0.634	0.289	1.01e-18
Advanced Mesoderm	ALPK2	4.78e-25	0.763759	0.457	0.135	1e-20
Advanced Mesoderm	DYNC1I1	4.75e-24	0.759805	0.494	0.161	9.92e-20
Advanced Mesoderm	GUCY1A1	1.21e-35	0.753138	0.366	0.056	2.53e-31
Advanced Mesoderm	NTPCR	9.54e-24	0.744611	0.933	0.835	1.99e-19
Advanced Mesoderm	SEMA3A	1.32e-18	0.743938	0.384	0.128	2.76e-14
Advanced Mesoderm	H19	1.22e-46	0.739628	0.774	0.219	2.54e-42
Advanced Mesoderm	NPY	4.91e-09	0.734835	0.439	0.226	0.000103
Advanced Mesoderm	WNT11	7.21e-14	0.729544	0.378	0.147	1.51e-09
Advanced Mesoderm	PRSS35	7.72e-11	0.721032	0.311	0.124	1.61e-06
Advanced Mesoderm	FGFR2	2.64e-15	0.71979	0.585	0.297	5.53e-11
Advanced Mesoderm	CDH11	2.55e-20	0.719784	0.646	0.284	5.32e-16
Advanced Mesoderm	IL6ST	2.13e-21	0.71803	0.634	0.28	4.45e-17
Advanced Mesoderm	IGF2	4.75e-48	0.715571	0.787	0.222	9.93e-44
Advanced Mesoderm	CRABP2	3.68e-13	0.712222	0.957	0.818	7.69e-09
Advanced Mesoderm	ANXA6	5.57e-21	0.694685	0.567	0.241	1.16e-16
Advanced Mesoderm	CD24	4.5e-15	0.69329	0.988	0.824	9.4e-11
Advanced Mesoderm	HAS2	1.13e-28	0.689739	0.762	0.329	2.37e-24
Advanced Mesoderm	UNC5C	2.93e-36	0.689501	0.341	0.047	6.12e-32
Advanced Mesoderm	PAPSS1	1.4e-09	0.687042	0.799	0.636	2.92e-05
Advanced Mesoderm	NDNF	6.86e-39	0.683826	0.427	0.075	1.44e-34
Advanced Mesoderm	MEST	5.47e-13	0.678232	0.982	0.909	1.14e-08
Advanced Mesoderm	FREM1	2.6e-41	0.674015	0.555	0.125	5.44e-37
Advanced Mesoderm	RELN	1.14e-46	0.664044	0.439	0.062	2.38e-42
Advanced Mesoderm	PON2	4.88e-07	0.653503	0.689	0.562	0.0102073
Advanced Mesoderm	FYN	8.77e-11	0.651499	0.573	0.354	1.83e-06
Advanced Mesoderm	TECRL	2.15e-22	0.650646	0.189	0.022	4.49e-18
Advanced Mesoderm	EBPL	2.32e-05	0.648138	0.841	0.795	0.48458
Advanced Mesoderm	CSRP1	1.11e-08	0.646381	0.402	0.225	0.000233
Advanced Mesoderm	CALD1	1.73e-12	0.644572	0.872	0.738	3.62e-08
Advanced Mesoderm	PLD3	3.44e-11	0.640325	0.756	0.573	7.19e-07
Advanced Mesoderm	CA14	3.25e-09	0.632821	0.713	0.523	6.81e-05
Advanced Mesoderm	CREG1	1.98e-06	0.629264	0.567	0.437	0.0414908
Advanced Mesoderm	BAIAP2L1	1.26e-09	0.628945	0.573	0.392	2.62e-05
Advanced Mesoderm	COL5A2	1.31e-27	0.627796	0.427	0.108	2.74e-23
Advanced Mesoderm	P3H2	1.28e-08	0.626863	0.445	0.266	0.000268
Advanced Mesoderm	TMEM141	7.97e-23	0.626075	0.896	0.61	1.67e-18
Advanced Mesoderm	SIPA1L2	2.23e-27	0.623532	0.591	0.219	4.66e-23
Advanced Mesoderm	AFAP1L2	1.33e-24	0.614229	0.378	0.093	2.79e-20
Advanced Mesoderm	NME4	1.55e-17	0.610503	0.945	0.921	3.24e-13
Advanced Mesoderm	PPP1R3C	1.16e-18	0.609453	0.488	0.188	2.42e-14
Advanced Mesoderm	DECR1	1.52e-09	0.603171	0.75	0.597	3.17e-05
Advanced Mesoderm	GLRX	1.9e-10	0.601923	0.555	0.337	3.98e-06
Advanced Mesoderm	AMIGO2	8.13e-28	0.600978	0.409	0.095	1.7e-23
Advanced Mesoderm	MOK	3.08e-09	0.598039	0.476	0.279	6.44e-05
Advanced Mesoderm	PGA5	3.68e-12	0.596179	0.177	0.042	7.7e-08
Advanced Mesoderm	BAALC	7.73e-07	0.596125	0.274	0.133	0.0161637
Advanced Mesoderm	WLS	3.42e-16	0.594464	0.762	0.442	7.15e-12
Advanced Mesoderm	TUBA1A	2.95e-08	0.592568	0.951	0.91	0.000618
Advanced Mesoderm	HAND2	9.58e-94	0.586217	0.659	0.061	2e-89
Advanced Mesoderm	METTL9	9.05e-07	0.585918	0.884	0.807	0.0189229
Advanced Mesoderm	PFN2	1.43e-12	0.584967	0.878	0.748	2.99e-08
Advanced Mesoderm	CAB39L	1.28e-11	0.583589	0.372	0.166	2.67e-07
Advanced Mesoderm	GPRC5C	2.3e-09	0.580883	0.494	0.275	4.81e-05
Advanced Mesoderm	APOBEC3C	2.32e-17	0.57633	0.683	0.36	4.84e-13
Advanced Mesoderm	ID2	1.46e-15	0.570815	0.982	0.789	3.06e-11
Advanced Mesoderm	COBLL1	1.17e-27	0.570173	0.53	0.164	2.44e-23
Advanced Mesoderm	VRK2	4.66e-09	0.5694	0.695	0.509	9.74e-05
Advanced Mesoderm	PRXL2A	8.54e-09	0.567172	0.835	0.812	0.000178
Advanced Mesoderm	PTN	4.82e-16	0.566923	0.549	0.254	1.01e-11
Advanced Mesoderm	RGS1	2.4e-11	0.565721	0.201	0.055	5.02e-07
Advanced Mesoderm	LEPROTL1	2.3e-13	0.559486	0.878	0.752	4.8e-09
Advanced Mesoderm	HEY2	3.07e-13	0.555935	0.39	0.16	6.42e-09
Advanced Mesoderm	MAP1B	0.000119	0.555862	0.689	0.602	1
Advanced Mesoderm	BEND5	3.12e-10	0.554311	0.604	0.385	6.52e-06
Advanced Mesoderm	TCF4	1.5e-11	0.552658	0.799	0.576	3.14e-07
Advanced Mesoderm	ZNF761	1.11e-08	0.552232	0.61	0.428	0.000232
Advanced Mesoderm	FEZ1	0.000764	0.55202	0.287	0.186	1
Advanced Mesoderm	BLVRA	5.19e-12	0.551742	0.64	0.401	1.08e-07
Advanced Mesoderm	ANGPT2	5.04e-20	0.551451	0.366	0.103	1.05e-15
Advanced Mesoderm	GPX8	1.31e-11	0.549637	0.671	0.473	2.74e-07
Advanced Mesoderm	MAP4	0.000124	0.544565	0.543	0.452	1
Advanced Mesoderm	ITM2C	5.29e-16	0.542838	0.884	0.71	1.11e-11
Advanced Mesoderm	IFNGR2	1.46e-06	0.542821	0.683	0.542	0.0305864
Advanced Mesoderm	KIAA1324L	1.31e-26	0.542249	0.433	0.114	2.74e-22
Advanced Mesoderm	PPIC	6.22e-06	0.540456	0.646	0.55	0.130015
Advanced Mesoderm	BEX1	0.0074483	0.538627	0.744	0.667	1
Advanced Mesoderm	FXYD6	3.64e-09	0.538452	0.726	0.545	7.61e-05
Advanced Mesoderm	MYL4	5.41e-22	0.537855	0.53	0.177	1.13e-17
Advanced Mesoderm	ST3GAL6	4.35e-23	0.537275	0.64	0.293	9.1e-19
Advanced Mesoderm	NDUFA4L2	4.55e-08	0.536988	0.567	0.376	0.000952
Advanced Mesoderm	BDH2	1.57e-09	0.532202	0.829	0.687	3.27e-05
Advanced Mesoderm	ZFP36L1	6.58e-13	0.532099	0.951	0.838	1.38e-08
Advanced Mesoderm	2021-09-07	3.4e-11	0.531862	1	0.986	7.11e-07
Advanced Mesoderm	CPE	0.00083	0.531757	0.482	0.402	1
Advanced Mesoderm	PTPN13	3.61e-11	0.531418	0.616	0.387	7.54e-07
Advanced Mesoderm	CHIC2	1.57e-15	0.530158	0.75	0.516	3.28e-11
Advanced Mesoderm	TENM4	1.78e-15	0.527589	0.378	0.142	3.73e-11
Advanced Mesoderm	URAD	2.15e-13	0.521192	0.232	0.063	4.5e-09
Advanced Mesoderm	ST7	2.6e-07	0.51862	0.384	0.224	0.00543961
Advanced Mesoderm	CTSL	2.27e-06	0.518608	0.738	0.598	0.047467
Advanced Mesoderm	COL6A1	2.36e-17	0.518301	0.689	0.367	4.93e-13
Advanced Mesoderm	PHACTR2	4.01e-10	0.518042	0.738	0.527	8.39e-06
Advanced Mesoderm	SMTNL2	2.79e-14	0.514574	0.415	0.168	5.83e-10
Advanced Mesoderm	VWA5A	2e-06	0.514094	0.518	0.361	0.0417752
Advanced Mesoderm	TMEM45A	4.17e-08	0.513902	0.75	0.637	0.000871
Advanced Mesoderm	RAB34	2.95e-06	0.512587	0.744	0.677	0.0617701
Advanced Mesoderm	LMCD1	8.34e-10	0.5125	0.232	0.082	1.74e-05
Advanced Mesoderm	ODAM	4.28e-39	0.510877	0.287	0.024	8.95e-35
Advanced Mesoderm	CNN3	1.91e-15	0.508823	0.988	0.892	3.99e-11
Advanced Mesoderm	RBFOX2	6.69e-07	0.507993	0.78	0.644	0.0139977
Advanced Mesoderm	GCNT2	1.52e-06	0.507428	0.439	0.279	0.0318384
Advanced Mesoderm	MYH10	5.96e-09	0.507132	0.933	0.842	0.000125
Advanced Mesoderm	MRPL40	5.8e-10	0.506721	0.884	0.771	1.21e-05
Advanced Mesoderm	OAF	1.77e-07	0.505906	0.244	0.108	0.00370612
Advanced Mesoderm	COPB2	3.35e-06	0.505416	0.835	0.782	0.0699956
Advanced Mesoderm	NDUFA6	3.36e-10	0.50442	0.994	0.992	7.02e-06
Advanced Mesoderm	ENO3	1.78e-07	0.503703	0.287	0.142	0.0037191
Advanced Mesoderm	GCK	5.98e-07	0.503521	0.232	0.105	0.0125079
Advanced Mesoderm	PDLIM7	3.09e-10	0.502782	0.817	0.688	6.47e-06
Advanced Mesoderm	EFEMP2	1.57e-06	0.501205	0.482	0.323	0.0328555
Advanced Mesoderm	SKP2	2.48e-05	0.500142	0.75	0.653	0.518567
Advanced Mesoderm	GATA6.AS1	8.89e-53	0.498212	0.567	0.106	1.86e-48
Advanced Mesoderm	RHOBTB3	5.3e-14	0.490502	0.689	0.415	1.11e-09
Advanced Mesoderm	FSTL1	1.05e-08	0.490122	0.86	0.741	0.00022
Advanced Mesoderm	RRAGA	7.88e-05	0.489364	0.665	0.595	1
Advanced Mesoderm	PEMT	2.77e-05	0.48839	0.665	0.564	0.580166
Advanced Mesoderm	PLLP	5.16e-05	0.484443	0.244	0.136	1
Advanced Mesoderm	PEX2	2.58e-08	0.483854	0.646	0.503	0.00054
Advanced Mesoderm	ARL2BP	5.3e-06	0.479648	0.543	0.406	0.110871
Advanced Mesoderm	HOPX	1.34e-07	0.478236	0.317	0.155	0.00280709
Advanced Mesoderm	CD59	2.45e-07	0.478176	0.78	0.664	0.00513036
Advanced Mesoderm	TCEAL9	5.84e-13	0.476662	0.982	0.934	1.22e-08
Advanced Mesoderm	FAM210B	3.01e-14	0.473447	0.689	0.415	6.3e-10
Advanced Mesoderm	DDR2	2.72e-18	0.471346	0.256	0.056	5.69e-14
Advanced Mesoderm	GBE1	1.15e-06	0.469828	0.439	0.282	0.0240832
Advanced Mesoderm	IFITM2	7.15e-14	0.469482	0.976	0.811	1.49e-09
Advanced Mesoderm	ARHGAP29	8.79e-14	0.46857	0.707	0.43	1.84e-09
Advanced Mesoderm	ARL4C	9.04e-16	0.467751	0.561	0.27	1.89e-11
Advanced Mesoderm	ING4	7.03e-06	0.467242	0.524	0.377	0.146924
Advanced Mesoderm	EXT2	0.000105	0.4656	0.421	0.295	1
Advanced Mesoderm	CYB5R2	1.19e-05	0.46272	0.372	0.235	0.249173
Advanced Mesoderm	INTS12	2.21e-06	0.461276	0.555	0.432	0.0462639
Advanced Mesoderm	TPST1	1.51e-06	0.460943	0.494	0.329	0.0315197
Advanced Mesoderm	NREP	5.82e-11	0.460693	0.957	0.885	1.22e-06
Advanced Mesoderm	FKBP7	4.96e-19	0.460128	0.61	0.296	1.04e-14
Advanced Mesoderm	ASH2L	2.16e-06	0.459443	0.683	0.553	0.045208
Advanced Mesoderm	CPXM1	1.08e-05	0.458109	0.402	0.262	0.225691
Advanced Mesoderm	SEC31A	0.000227	0.453844	0.787	0.719	1
Advanced Mesoderm	CLDND1	2.26e-09	0.453794	0.915	0.863	4.72e-05
Advanced Mesoderm	STX18	2.04e-07	0.452008	0.671	0.513	0.00425785
Advanced Mesoderm	PPT2	2e-05	0.451175	0.384	0.236	0.418775
Advanced Mesoderm	CNTNAP2	3.26e-07	0.446306	0.616	0.446	0.00682698
Advanced Mesoderm	CD74	7.16e-12	0.445442	0.506	0.274	1.5e-07
Advanced Mesoderm	PRDX6	2.28e-10	0.444609	0.994	0.957	4.77e-06
Advanced Mesoderm	POSTN	7.38e-09	0.443524	0.287	0.113	0.000154
Advanced Mesoderm	BAG2	2.02e-07	0.443307	0.366	0.199	0.00422202
Advanced Mesoderm	HOXB6	4.87e-27	0.441885	0.311	0.055	1.02e-22
Advanced Mesoderm	PKNOX1	1.88e-06	0.440356	0.488	0.322	0.0393437
Advanced Mesoderm	CREB3	1.15e-05	0.439907	0.61	0.47	0.239516
Advanced Mesoderm	RALY	3.01e-07	0.439767	0.787	0.695	0.00629995
Advanced Mesoderm	ADAMTS9	4.94e-13	0.4394	0.409	0.171	1.03e-08
Advanced Mesoderm	CRYBB2P1	4.18e-08	0.437527	0.89	0.819	0.000874
Advanced Mesoderm	ARID5B	9.99e-13	0.434196	0.494	0.236	2.09e-08
Advanced Mesoderm	PLOD2	1.37e-11	0.433305	0.744	0.503	2.87e-07
Advanced Mesoderm	SNX17	0.000429	0.433107	0.72	0.632	1
Advanced Mesoderm	GNG5	3.3e-09	0.433037	1	0.993	6.89e-05
Advanced Mesoderm	ILK	5.94e-10	0.433036	0.902	0.8	1.24e-05
Advanced Mesoderm	MCOLN3	1.08e-06	0.431953	0.372	0.212	0.0226706
Advanced Mesoderm	DSG2	1.51e-09	0.431352	0.774	0.554	3.16e-05
Advanced Mesoderm	PODXL	2.05e-06	0.4297	0.628	0.437	0.0428744
Advanced Mesoderm	TPM2	4.78e-11	0.429523	0.909	0.752	9.99e-07
Advanced Mesoderm	MLLT3	2.02e-20	0.429417	0.488	0.177	4.23e-16
Advanced Mesoderm	SPART	9.87e-07	0.425323	0.701	0.567	0.0206303
Advanced Mesoderm	AC073174.2	2.84e-07	0.422795	0.415	0.238	0.00594583
Advanced Mesoderm	SPECC1	0.000713	0.422645	0.512	0.426	1
Advanced Mesoderm	APLF	1.63e-14	0.422614	0.427	0.182	3.41e-10
Advanced Mesoderm	IAH1	3.47e-07	0.420933	0.543	0.354	0.00725139
Advanced Mesoderm	SELENOW	1.98e-08	0.420619	0.988	0.965	0.000415
Advanced Mesoderm	FBN1	0.0073065	0.41959	0.134	0.077	1
Advanced Mesoderm	HOXB2	2e-27	0.418204	0.549	0.186	4.19e-23
Advanced Mesoderm	NT5C3B	2.81e-07	0.417705	0.774	0.637	0.0058767
Advanced Mesoderm	PFKP	4.65e-07	0.417348	0.689	0.517	0.00972988
Advanced Mesoderm	UROD	2.29e-08	0.417297	0.86	0.787	0.000479
Advanced Mesoderm	EMP3	3.24e-14	0.416308	0.665	0.344	6.77e-10
Advanced Mesoderm	LHFPL2	1.26e-10	0.415579	0.421	0.212	2.63e-06
Advanced Mesoderm	PBDC1	3.36e-06	0.415378	0.878	0.809	0.0701588
Advanced Mesoderm	ST6GALNAC3	0.000103	0.414575	0.476	0.345	1
Advanced Mesoderm	FAM32A	0.000228	0.410273	0.811	0.772	1
Advanced Mesoderm	HOMER3	4.26e-07	0.409627	0.415	0.259	0.00890884
Advanced Mesoderm	EIF5	2.91e-09	0.40931	0.945	0.899	6.08e-05
Advanced Mesoderm	TMEM14B	1.97e-10	0.408802	0.97	0.949	4.12e-06
Advanced Mesoderm	GABARAP	1.05e-08	0.406652	0.976	0.966	0.000219
Advanced Mesoderm	SVEP1	6.04e-20	0.406247	0.329	0.081	1.26e-15
Advanced Mesoderm	PERP	3.95e-10	0.406175	0.835	0.608	8.27e-06
Advanced Mesoderm	SERPINH1	2.2e-08	0.405979	0.78	0.631	0.000459
Advanced Mesoderm	CTSV	3.04e-17	0.402646	0.921	0.754	6.35e-13
Advanced Mesoderm	PGM2	0.000318	0.402404	0.488	0.377	1
Advanced Mesoderm	IP6K2	2.14e-05	0.40171	0.89	0.848	0.448388
Advanced Mesoderm	SLC36A4	5.1e-07	0.401668	0.567	0.434	0.0106732
Advanced Mesoderm	HIBADH	0.00108375	0.401539	0.591	0.525	1
Advanced Mesoderm	CLIP4	1.21e-18	0.401192	0.171	0.022	2.52e-14
Advanced Mesoderm	RAB31	6.27e-11	0.400866	0.884	0.674	1.31e-06
Advanced Mesoderm	PPP1CB	1.43e-07	0.399632	0.89	0.811	0.00298917
Advanced Mesoderm	LRP2	1.47e-05	0.396783	0.207	0.095	0.30818
Advanced Mesoderm	POLR2C	5.76e-05	0.396213	0.823	0.733	1
Advanced Mesoderm	SEMA3E	9.04e-11	0.396209	0.335	0.144	1.89e-06
Advanced Mesoderm	PJA1	7.95e-05	0.39594	0.537	0.403	1
Advanced Mesoderm	P3H1	0.00159298	0.395344	0.439	0.337	1
Advanced Mesoderm	IDH2	2.07e-06	0.392901	0.799	0.661	0.0433849
Advanced Mesoderm	CEBPD	1.62e-05	0.392833	0.372	0.239	0.339166
Advanced Mesoderm	OSBPL9	2.07e-05	0.392251	0.762	0.686	0.43388
Advanced Mesoderm	P4HA1	5.52e-09	0.39182	0.951	0.797	0.000115
Advanced Mesoderm	DSTN	9.64e-11	0.39135	0.982	0.961	2.02e-06
Advanced Mesoderm	NAALAD2	8.04e-09	0.391258	0.36	0.173	0.000168
Advanced Mesoderm	RHBDD2	0.00247951	0.390524	0.628	0.569	1
Advanced Mesoderm	2021-09-11	3.43e-06	0.390311	0.854	0.745	0.0717262
Advanced Mesoderm	VIT	4.36e-19	0.389658	0.183	0.025	9.12e-15
Advanced Mesoderm	SEMA3C	1.14e-17	0.389305	0.329	0.094	2.38e-13
Advanced Mesoderm	CRBN	7.23e-05	0.389222	0.866	0.83	1
Advanced Mesoderm	FAM216A	1.59e-06	0.38918	0.701	0.549	0.0332331
Advanced Mesoderm	SDCBP	8.68e-09	0.388812	0.97	0.875	0.000182
Advanced Mesoderm	COPRS	0.000825	0.387348	0.793	0.727	1
Advanced Mesoderm	NRBP1	0.000472	0.38664	0.872	0.786	1
Advanced Mesoderm	KARS	2.76e-06	0.383618	0.878	0.846	0.0577537
Advanced Mesoderm	TOMM34	0.00503112	0.381975	0.64	0.585	1
Advanced Mesoderm	TMEM59	1.31e-08	0.381686	0.982	0.961	0.000273
Advanced Mesoderm	PEG3	0.000823	0.38044	0.415	0.288	1
Advanced Mesoderm	ABCA7	1.8e-11	0.37991	0.604	0.359	3.77e-07
Advanced Mesoderm	CTNNB1	0.00116128	0.379149	0.689	0.592	1
Advanced Mesoderm	NNAT	4.99e-09	0.378945	0.738	0.512	0.000104
Advanced Mesoderm	UBB	1.09e-14	0.378896	1	1	2.27e-10
Advanced Mesoderm	MXRA7	1.08e-06	0.378345	0.579	0.415	0.0226295
Advanced Mesoderm	COL21A1	1.42e-10	0.377058	0.177	0.046	2.96e-06
Advanced Mesoderm	NPNT	1.98e-15	0.376896	0.134	0.016	4.13e-11
Advanced Mesoderm	NBPF1	2.93e-10	0.376757	0.518	0.303	6.13e-06
Advanced Mesoderm	FIBIN	1.18e-07	0.376417	0.159	0.05	0.00246585
Advanced Mesoderm	FAM118A	0.00161444	0.376105	0.39	0.292	1
Advanced Mesoderm	MAGED2	3.84e-05	0.374151	0.939	0.935	0.803478
Advanced Mesoderm	SMARCD3	4.13e-10	0.370758	0.335	0.144	8.63e-06
Advanced Mesoderm	TMEM222	0.00157531	0.370321	0.457	0.367	1
Advanced Mesoderm	JCAD	1.01e-24	0.370208	0.451	0.13	2.11e-20
Advanced Mesoderm	MORF4L2	2.65e-07	0.36951	0.963	0.919	0.00553498
Advanced Mesoderm	TTC3	2.62e-08	0.369375	0.835	0.669	0.000548
Advanced Mesoderm	MSRB2	4.35e-09	0.369304	0.86	0.75	9.1e-05
Advanced Mesoderm	LRRC32	9.76e-08	0.369291	0.22	0.086	0.00204001
Advanced Mesoderm	ANAPC13	1.25e-05	0.368787	0.805	0.726	0.260633
Advanced Mesoderm	ACKR3	1.67e-15	0.368501	0.305	0.089	3.49e-11
Advanced Mesoderm	HS3ST1	4.84e-13	0.367797	0.195	0.048	1.01e-08
Advanced Mesoderm	DAB2	2.85e-10	0.366852	0.665	0.417	5.96e-06
Advanced Mesoderm	HDAC2	1.58e-06	0.366118	0.97	0.939	0.0329669
Advanced Mesoderm	ATMIN	0.000136	0.365467	0.512	0.38	1
Advanced Mesoderm	COL5A1	1.77e-13	0.365111	0.402	0.167	3.7e-09
Advanced Mesoderm	IVNS1ABP	0.0048656	0.365079	0.78	0.706	1
Advanced Mesoderm	RCN3	0.00176825	0.364332	0.354	0.255	1
Advanced Mesoderm	DCTN3	3.35e-08	0.363633	0.744	0.562	0.0007
Advanced Mesoderm	LMO3	1.36e-15	0.362369	0.293	0.085	2.84e-11
Advanced Mesoderm	PPP3CC	1.22e-06	0.36223	0.28	0.137	0.0254593
Advanced Mesoderm	GADD45B	0.00134224	0.361353	0.567	0.483	1
Advanced Mesoderm	TMEM14C	1.15e-10	0.360872	0.994	0.953	2.41e-06
Advanced Mesoderm	CYR61	0.000126	0.360447	0.47	0.335	1
Advanced Mesoderm	COL6A2	1.01e-11	0.36001	0.354	0.144	2.12e-07
Advanced Mesoderm	COMMD9	0.000133	0.359019	0.829	0.744	1
Advanced Mesoderm	EDN3	1.89e-11	0.358984	0.122	0.02	3.95e-07
Advanced Mesoderm	MEIS2	9.1e-13	0.358924	0.579	0.308	1.9e-08
Advanced Mesoderm	UGDH	1.61e-05	0.357347	0.805	0.67	0.336689
Advanced Mesoderm	COMMD1	3.11e-07	0.357139	0.927	0.904	0.00650794
Advanced Mesoderm	SCNM1	1.41e-06	0.356399	0.872	0.778	0.0295032
Advanced Mesoderm	ECHDC1	1.46e-05	0.356243	0.738	0.65	0.304616
Advanced Mesoderm	ALOX15	6.65e-16	0.354774	0.146	0.019	1.39e-11
Advanced Mesoderm	SBSPON	1.14e-05	0.353967	0.134	0.049	0.23828
Advanced Mesoderm	ZNF702P	2.34e-11	0.351287	0.335	0.134	4.89e-07
Advanced Mesoderm	FARP1	6.59e-05	0.349172	0.445	0.311	1
Advanced Mesoderm	TRIM5	1.11e-06	0.34907	0.25	0.12	0.0231238
Advanced Mesoderm	GSTM3	9.18e-09	0.348792	0.591	0.368	0.000192
Advanced Mesoderm	FLT1	0.000474	0.348219	0.293	0.184	1
Advanced Mesoderm	CNTN5	1.18e-19	0.347827	0.146	0.014	2.48e-15
Advanced Mesoderm	AC093484.3	6.32e-10	0.347772	1	0.998	1.32e-05
Advanced Mesoderm	SULF1	4.99e-11	0.346253	0.25	0.084	1.04e-06
Advanced Mesoderm	TIMP1	6.53e-06	0.34625	0.768	0.648	0.136583
Advanced Mesoderm	RSPRY1	0.000332	0.344675	0.451	0.33	1
Advanced Mesoderm	CASTOR1	0.000431	0.341061	0.317	0.203	1
Advanced Mesoderm	DCTN2	0.000194	0.340878	0.768	0.662	1
Advanced Mesoderm	ANXA2	6.48e-07	0.340401	0.951	0.824	0.0135414
Advanced Mesoderm	REXO2	0.000868	0.339792	0.86	0.833	1
Advanced Mesoderm	DLG2	1.73e-12	0.33971	0.305	0.108	3.63e-08
Advanced Mesoderm	ARPC2	6.84e-08	0.338563	0.988	0.974	0.00142988
Advanced Mesoderm	BBS2	4.28e-05	0.337844	0.506	0.351	0.895986
Advanced Mesoderm	RGL1	3.3e-08	0.337734	0.238	0.092	0.000691
Advanced Mesoderm	ALDH7A1	0.00302083	0.336704	0.799	0.732	1
Advanced Mesoderm	COPS7B	0.00673034	0.336678	0.5	0.431	1
Advanced Mesoderm	KLHL4	9.37e-08	0.336634	0.262	0.113	0.0019583
Advanced Mesoderm	SNAPIN	2.01e-05	0.336429	0.787	0.706	0.421297
Advanced Mesoderm	RAC1	3.52e-11	0.336235	1	0.984	7.36e-07
Advanced Mesoderm	COPB1	0.00111483	0.336036	0.835	0.811	1
Advanced Mesoderm	NEDD9	3.01e-05	0.335927	0.232	0.119	0.62925
Advanced Mesoderm	TRAPPC4	2.82e-05	0.335548	0.817	0.734	0.590147
Advanced Mesoderm	ECI2	0.000254	0.335522	0.829	0.787	1
Advanced Mesoderm	LGR4	1.46e-14	0.334626	0.451	0.194	3.06e-10
Advanced Mesoderm	PGF	4.33e-05	0.334421	0.305	0.177	0.905154
Advanced Mesoderm	FSHR	6.5e-10	0.332912	0.238	0.082	1.36e-05
Advanced Mesoderm	C1orf21	5.24e-09	0.332363	0.555	0.342	0.00011
Advanced Mesoderm	MEIS1	3.65e-23	0.330897	0.72	0.308	7.62e-19
Advanced Mesoderm	RIPOR2	1.84e-07	0.329902	0.244	0.106	0.00384012
Advanced Mesoderm	H2AFY	1.95e-05	0.32807	0.805	0.759	0.407061
Advanced Mesoderm	YPEL5	0.00207426	0.327947	0.774	0.724	1
Advanced Mesoderm	SLC38A2	0.000951	0.327702	0.811	0.795	1
Advanced Mesoderm	SPPL2A	0.000436	0.327577	0.591	0.47	1
Advanced Mesoderm	LYN	0.000332	0.326143	0.348	0.238	1
Advanced Mesoderm	KDELR3	6.28e-05	0.326001	0.287	0.158	1
Advanced Mesoderm	PIAS1	0.0041385	0.324498	0.744	0.715	1
Advanced Mesoderm	TMSB10	2.44e-10	0.324333	1	1	5.09e-06
Advanced Mesoderm	FOXF1	2.04e-38	0.324329	0.634	0.164	4.27e-34
Advanced Mesoderm	DENND4C	2.67e-06	0.323498	0.384	0.227	0.0558477
Advanced Mesoderm	ITGB5	0.00212755	0.322558	0.323	0.229	1
Advanced Mesoderm	SGCE	0.00014	0.32164	0.439	0.309	1
Advanced Mesoderm	DYNLT1	2.79e-08	0.321561	0.988	0.948	0.000584
Advanced Mesoderm	RTL8C	1.7e-06	0.321429	0.805	0.671	0.0355509
Advanced Mesoderm	GPR108	0.0023093	0.319061	0.512	0.43	1
Advanced Mesoderm	ANXA5	1.16e-05	0.318456	0.939	0.876	0.242961
Advanced Mesoderm	GSTA4	0.00691646	0.317957	0.488	0.428	1
Advanced Mesoderm	SUPT20H	0.000502	0.317708	0.713	0.665	1
Advanced Mesoderm	RND3	4.18e-08	0.316545	0.604	0.391	0.000875
Advanced Mesoderm	RINT1	0.00213602	0.316231	0.512	0.422	1
Advanced Mesoderm	CLK3	0.00394098	0.313966	0.683	0.629	1
Advanced Mesoderm	CSNK2B	8.13e-06	0.312877	0.951	0.906	0.170046
Advanced Mesoderm	PGM1	0.00254604	0.31249	0.726	0.644	1
Advanced Mesoderm	CYP51A1	2e-05	0.3123	0.841	0.737	0.417508
Advanced Mesoderm	ADAM10	0.00995971	0.311726	0.707	0.664	1
Advanced Mesoderm	CNPY2	3.18e-06	0.311633	0.982	0.949	0.066582
Advanced Mesoderm	SAP30	1.83e-07	0.31037	0.86	0.765	0.00383687
Advanced Mesoderm	THEM4	6.95e-05	0.309629	0.396	0.267	1
Advanced Mesoderm	ELAVL1	1.93e-05	0.309302	0.841	0.79	0.404065
Advanced Mesoderm	LITAF	1.31e-06	0.30883	0.378	0.21	0.0274407
Advanced Mesoderm	IQCA1	1.09e-05	0.30784	0.341	0.207	0.227558
Advanced Mesoderm	SARAF	1.29e-10	0.307004	0.933	0.857	2.7e-06
Advanced Mesoderm	SPRY2	1.9e-05	0.306084	0.396	0.256	0.397405
Advanced Mesoderm	PAQR8	4.67e-05	0.306035	0.311	0.185	0.97637
Advanced Mesoderm	LYPD6	0.000119	0.305294	0.213	0.113	1
Advanced Mesoderm	AK1	6.96e-06	0.305213	0.585	0.456	0.145573
Advanced Mesoderm	KIAA1551	2.64e-06	0.304284	0.622	0.438	0.0551331
Advanced Mesoderm	DYNLRB1	4.99e-06	0.303713	0.854	0.837	0.10426
Advanced Mesoderm	ARL4D	0.000835	0.30327	0.512	0.407	1
Advanced Mesoderm	SVIL.AS1	0.000574	0.302755	0.427	0.301	1
Advanced Mesoderm	RBBP4	4.53e-05	0.302165	0.951	0.929	0.946441
Advanced Mesoderm	BNC2	4.37e-24	0.302126	0.427	0.119	9.13e-20
Advanced Mesoderm	SVBP	5.23e-06	0.301867	0.829	0.804	0.109355
Advanced Mesoderm	GYPC	3.34e-13	0.301398	0.646	0.352	6.98e-09
Advanced Mesoderm	PRPSAP2	9.68e-05	0.301296	0.695	0.58	1
Advanced Mesoderm	THOC6	0.00120761	0.301097	0.671	0.605	1
Advanced Mesoderm	EFNB3	8.28e-11	0.300537	0.256	0.088	1.73e-06
Advanced Mesoderm	FGF19	2.61e-05	0.29988	0.116	0.041	0.546655
Advanced Mesoderm	SYNE1	8.26e-06	0.299719	0.28	0.151	0.172743
Advanced Mesoderm	PFKFB4	0.00777474	0.299282	0.451	0.371	1
Advanced Mesoderm	GYG2	0.00273895	0.298876	0.348	0.251	1
Advanced Mesoderm	TMOD1	1.46e-05	0.298551	0.128	0.046	0.305641
Advanced Mesoderm	HOXB5	1.87e-23	0.298393	0.341	0.077	3.91e-19
Advanced Mesoderm	COPS8	0.000371	0.297961	0.939	0.904	1
Advanced Mesoderm	TBC1D19	0.00586454	0.297479	0.299	0.215	1
Advanced Mesoderm	APOBEC3G	9.32e-06	0.297081	0.238	0.116	0.194908
Advanced Mesoderm	AC002454.1	3.31e-31	0.296619	0.445	0.108	6.93e-27
Advanced Mesoderm	CORO1C	1.18e-05	0.296025	0.756	0.632	0.246221
Advanced Mesoderm	C5orf66	2.67e-12	0.295207	0.104	0.013	5.59e-08
Advanced Mesoderm	SRP72	5.62e-05	0.295075	0.915	0.875	1
Advanced Mesoderm	ERAL1	0.00368482	0.294591	0.695	0.663	1
Advanced Mesoderm	NOSIP	0.000386	0.293983	0.848	0.791	1
Advanced Mesoderm	NECTIN2	0.0033572	0.293926	0.701	0.64	1
Advanced Mesoderm	IFT57	0.000155	0.292633	0.732	0.65	1
Advanced Mesoderm	BZW2	0.00370844	0.292297	0.744	0.686	1
Advanced Mesoderm	LOXL1	1.27e-05	0.292141	0.293	0.159	0.265428
Advanced Mesoderm	WDR41	0.00733653	0.292126	0.585	0.538	1
Advanced Mesoderm	AQP1	7.77e-10	0.291621	0.232	0.076	1.62e-05
Advanced Mesoderm	H2AFY2	6.09e-05	0.291438	0.823	0.72	1
Advanced Mesoderm	PRDM6	4.43e-24	0.290894	0.268	0.046	9.27e-20
Advanced Mesoderm	MTHFS	0.000283	0.290577	0.878	0.833	1
Advanced Mesoderm	TSC22D1	6.56e-06	0.290301	0.976	0.938	0.137262
Advanced Mesoderm	DUT	0.00152136	0.289026	0.854	0.811	1
Advanced Mesoderm	TUBG2	0.000636	0.288764	0.415	0.295	1
Advanced Mesoderm	WDR70	0.00730016	0.288705	0.665	0.64	1
Advanced Mesoderm	NEXN	1.33e-08	0.288579	0.433	0.246	0.000279
Advanced Mesoderm	NEBL	0.000311	0.287535	0.305	0.193	1
Advanced Mesoderm	SGPL1	0.000341	0.287494	0.537	0.42	1
Advanced Mesoderm	NUTF2	2.79e-05	0.287426	0.945	0.866	0.583264
Advanced Mesoderm	AC132217.1	1.37e-44	0.286746	0.622	0.128	2.87e-40
Advanced Mesoderm	UAP1	0.000309	0.286312	0.524	0.394	1
Advanced Mesoderm	CDO1	3.91e-05	0.286173	0.311	0.182	0.81654
Advanced Mesoderm	TSG101	7.55e-05	0.285149	0.884	0.821	1
Advanced Mesoderm	CFL2	0.00136353	0.284202	0.506	0.411	1
Advanced Mesoderm	RTCB	0.000152	0.283597	0.89	0.862	1
Advanced Mesoderm	YARS2	0.0077024	0.283593	0.476	0.404	1
Advanced Mesoderm	NBPF8	8.68e-11	0.283228	0.195	0.053	1.82e-06
Advanced Mesoderm	DEF8	0.00828556	0.282066	0.61	0.533	1
Advanced Mesoderm	YIPF1	0.00267226	0.281347	0.561	0.461	1
Advanced Mesoderm	PLSCR5	5.04e-27	0.280848	0.171	0.011	1.05e-22
Advanced Mesoderm	DHRS7	0.00586354	0.280671	0.61	0.54	1
Advanced Mesoderm	ARNT	0.00546398	0.280645	0.305	0.222	1
Advanced Mesoderm	FADS1	0.000942	0.280539	0.787	0.688	1
Advanced Mesoderm	ZC2HC1A	3.28e-05	0.280386	0.72	0.587	0.685744
Advanced Mesoderm	ZSWIM7	0.00332066	0.280221	0.689	0.619	1
[truncated: 8,724 more rows]

## Sheet: S3 Mouse gastruloids 120hrs
cluster	gene	p_val	avg_log2FC	pct in cluster	pct in other	p_val_adj
[truncated: 4,400 more rows]

[truncated: 12 more sheets: S3 TLS 96hrs, S3 TLS 108hrs, S3 TLS 120hrs, S3 RA Human gastruloids 96hrs, S3 RA Human gastruloids 120hrs, S4, S5, S6, S7, S8, S9, S10]
