# Supplementary material for: Retinoic acid induces human gastruloids with posterior embryo-like structures
Source: Nat Cell Biol. 2024 Aug 20;26(10):1790–803. doi: 10.1038/s41556-024-01487-8 (PMC11469962; doi:10.1038/s41556-024-01487-8)
Supplement: Supplementary file 5 — Supplementary Table 2. [file 41556_2024_1487_MOESM5_ESM.xlsx]

## Sheet: S3 Human gastruloids 24hrs
cluster	gene	p_val	avg_log2FC	pct in cluster	pct in other	p_val_adj
Nascent Meso.	ID3	1.19e-169	0.65385	0.974	0.923	3.98e-165
Nascent Meso.	TTN	3.03e-90	0.641583	0.408	0.212	1.02e-85
Nascent Meso.	EDN3	7.16e-149	0.616651	0.503	0.238	2.4e-144
Nascent Meso.	ALDH1A2	6.81e-149	0.602422	0.478	0.219	2.29e-144
Nascent Meso.	MEST	1.5e-141	0.601035	0.898	0.762	5.04e-137
Nascent Meso.	RDH10	2.13e-157	0.582029	0.433	0.175	7.14e-153
Nascent Meso.	NTS	6.21e-49	0.569646	0.777	0.674	2.08e-44
Nascent Meso.	FOXC2	6.41e-107	0.548076	0.526	0.305	2.15e-102
Nascent Meso.	NNAT	1.89e-110	0.54522	0.644	0.434	6.34e-106
Nascent Meso.	PPP1R17	2.03e-103	0.540037	0.564	0.352	6.81e-99
Nascent Meso.	MEIS2	6.26e-143	0.533266	0.88	0.715	2.1e-138
Nascent Meso.	SLC5A3	6.3e-75	0.435189	0.758	0.624	2.12e-70
Nascent Meso.	PAPPA	1.47e-70	0.40822	0.371	0.201	4.94e-66
Nascent Meso.	GYPC	2.59e-72	0.383607	0.884	0.778	8.7e-68
Nascent Meso.	VIM	3.86e-131	0.363019	1	0.997	1.29e-126
Nascent Meso.	SOX9	1.84e-40	0.348347	0.458	0.335	6.18e-36
Nascent Meso.	CER1	2.25e-68	0.341993	0.119	0.024	7.56e-64
Nascent Meso.	NEFM	9.52e-57	0.336888	0.444	0.284	3.2e-52
Nascent Meso.	GPC3	5.8e-55	0.330727	0.798	0.679	1.95e-50
Nascent Meso.	MRPS6	6.35e-89	0.329793	0.978	0.945	2.13e-84
Nascent Meso.	SFRP1	1.74e-61	0.32907	0.807	0.669	5.85e-57
Nascent Meso.	ID1	2.18e-42	0.320823	0.397	0.26	7.3e-38
Nascent Meso.	GNAS	4.8e-111	0.318084	0.999	0.997	1.61e-106
Nascent Meso.	PCDH19	1.12e-61	0.313897	0.774	0.625	3.76e-57
Nascent Meso.	ITM2A	5.42e-38	0.307905	0.622	0.509	1.82e-33
Nascent Meso.	NMU	6.1e-51	0.305043	0.317	0.179	2.05e-46
Nascent Meso.	AKAP12	1.97e-57	0.302746	0.965	0.945	6.63e-53
Nascent Meso.	MESP2	1.6e-25	0.284663	0.308	0.213	5.39e-21
Nascent Meso.	IRX3	5.55e-43	0.284179	0.431	0.289	1.86e-38
Nascent Meso.	PCP4	2.76e-17	0.28238	0.183	0.118	9.27e-13
Nascent Meso.	ANOS1	1.98e-46	0.280803	0.477	0.333	6.63e-42
Nascent Meso.	GREB1L	5.08e-37	0.271411	0.455	0.329	1.7e-32
Nascent Meso.	PPP3CA	1.07e-33	0.265903	0.636	0.53	3.59e-29
Nascent Meso.	ZNF503	3.43e-32	0.259644	0.396	0.278	1.15e-27
Nascent Meso.	DDHD1	9.67e-33	0.250248	0.562	0.447	3.25e-28
Emergent Meso.	MIR302CHG	0	1.52338	0.669	0.175	0
Emergent Meso.	FAM89A	0	1.28412	0.831	0.267	0
Emergent Meso.	LIX1	0	1.24986	0.712	0.137	0
Emergent Meso.	LHX1	0	0.893442	0.538	0.114	0
Emergent Meso.	COLEC12	0	0.869031	0.735	0.335	0
Emergent Meso.	CGNL1	0	0.788826	0.604	0.204	0
Emergent Meso.	COL1A2	1.23e-224	0.754862	0.844	0.597	4.14e-220
Emergent Meso.	CDH11	5.55e-234	0.743416	0.869	0.612	1.86e-229
Emergent Meso.	BMP4	0	0.728338	0.397	0.05	0
Emergent Meso.	CCBE1	1.33e-276	0.71599	0.502	0.142	4.48e-272
Emergent Meso.	HAND1	2.71e-189	0.679255	0.601	0.264	9.11e-185
Emergent Meso.	TMEM88	2.02e-201	0.633407	0.434	0.14	6.8e-197
Emergent Meso.	SPARC	3.84e-168	0.59911	0.728	0.473	1.29e-163
Emergent Meso.	LINGO1	9.41e-218	0.579984	0.49	0.166	3.16e-213
Emergent Meso.	FARP1	7.35e-159	0.563817	0.648	0.374	2.47e-154
Emergent Meso.	KLHL4	3.96e-170	0.559224	0.555	0.259	1.33e-165
Emergent Meso.	MSX1	1.48e-114	0.557112	0.696	0.462	4.97e-110
Emergent Meso.	ALPK2	1.09e-243	0.552013	0.414	0.099	3.67e-239
Emergent Meso.	MAP1B	1.04e-179	0.543829	0.973	0.931	3.48e-175
Emergent Meso.	CFC1	7.96e-180	0.543303	0.416	0.136	2.67e-175
Emergent Meso.	NKD1	9.3e-122	0.517994	0.558	0.313	3.12e-117
Emergent Meso.	PRTG	3.84e-140	0.510247	0.92	0.778	1.29e-135
Emergent Meso.	DKK1	6.62e-80	0.502945	0.498	0.295	2.22e-75
Emergent Meso.	FTH1	0	0.487314	1	1	0
Emergent Meso.	ARL4C	1.82e-102	0.487305	0.706	0.499	6.11e-98
Emergent Meso.	JCAD	3.51e-149	0.473704	0.414	0.157	1.18e-144
Emergent Meso.	RAB31	1.23e-149	0.461293	0.374	0.128	4.13e-145
Emergent Meso.	TWIST1	1.48e-132	0.453848	0.463	0.199	4.97e-128
Emergent Meso.	RUNX1T1	4.93e-210	0.451659	0.289	0.046	1.65e-205
Emergent Meso.	CNTNAP2	4.9e-88	0.439529	0.809	0.667	1.65e-83
Emergent Meso.	FAM210B	2.9e-95	0.436743	0.449	0.238	9.75e-91
Emergent Meso.	CRNDE	8.5e-96	0.434123	0.647	0.442	2.85e-91
Emergent Meso.	PRSS2	1.66e-137	0.42944	0.262	0.061	5.58e-133
Emergent Meso.	FBN2	2.06e-92	0.429201	0.531	0.317	6.92e-88
Emergent Meso.	AHNAK	2.49e-110	0.414091	0.416	0.187	8.35e-106
Emergent Meso.	RESF1	6.11e-71	0.412808	0.659	0.497	2.05e-66
Emergent Meso.	TRDN	1.77e-172	0.401828	0.241	0.037	5.95e-168
Emergent Meso.	FZD7	9.27e-75	0.401127	0.621	0.428	3.11e-70
Emergent Meso.	NRP1	1.93e-180	0.39621	0.277	0.052	6.48e-176
Emergent Meso.	EGR1	3.59e-73	0.386351	0.549	0.353	1.21e-68
Emergent Meso.	IL13RA1	5.21e-80	0.384183	0.446	0.254	1.75e-75
Emergent Meso.	ANXA2	1.7e-64	0.383702	0.763	0.613	5.72e-60
Emergent Meso.	NEO1	1.71e-86	0.382731	0.435	0.232	5.75e-82
Emergent Meso.	PROX1	1.62e-114	0.379213	0.285	0.092	5.45e-110
Emergent Meso.	LAPTM4B	1.47e-85	0.378167	0.941	0.903	4.92e-81
Emergent Meso.	DSP	1.51e-96	0.377565	0.976	0.937	5.07e-92
Emergent Meso.	NDUFA6	9.81e-65	0.371373	0.901	0.83	3.3e-60
Emergent Meso.	HTRA1	3.47e-108	0.370272	0.269	0.087	1.16e-103
Emergent Meso.	DACT1	3.13e-73	0.351816	0.807	0.618	1.05e-68
Emergent Meso.	GATA6	4.31e-137	0.350691	0.255	0.061	1.45e-132
Emergent Meso.	HES1	3.51e-84	0.335999	0.341	0.152	1.18e-79
Emergent Meso.	SERPINE2	1.73e-46	0.335534	0.826	0.751	5.81e-42
Emergent Meso.	ANXA6	1.3e-55	0.335337	0.521	0.362	4.37e-51
Emergent Meso.	SH3KBP1	1.11e-56	0.334455	0.725	0.587	3.74e-52
Emergent Meso.	NPY	1.2e-107	0.334441	0.176	0.034	4.02e-103
Emergent Meso.	CA2	1.92e-48	0.333017	0.584	0.435	6.45e-44
Emergent Meso.	YAP1	3.19e-58	0.329819	0.56	0.386	1.07e-53
Emergent Meso.	CAST	2.87e-53	0.329497	0.53	0.362	9.63e-49
Emergent Meso.	ADAM12	7.51e-76	0.325324	0.357	0.176	2.52e-71
Emergent Meso.	CYB5A	4.17e-41	0.324883	0.715	0.602	1.4e-36
Emergent Meso.	AMOTL1	1.1e-54	0.316573	0.45	0.29	3.69e-50
Emergent Meso.	TANC1	8.56e-74	0.316484	0.339	0.165	2.87e-69
Emergent Meso.	SHISAL2B	1.26e-65	0.313376	0.376	0.203	4.24e-61
Emergent Meso.	SOX4	1.14e-37	0.311086	0.901	0.857	3.81e-33
Emergent Meso.	PFN2	4.08e-60	0.310965	0.876	0.797	1.37e-55
Emergent Meso.	EDNRB	1.06e-72	0.31031	0.315	0.147	3.55e-68
Emergent Meso.	NCAM1	1.08e-57	0.309782	0.411	0.248	3.64e-53
Emergent Meso.	TUBB6	1.41e-64	0.309461	0.379	0.208	4.72e-60
Emergent Meso.	DNAJC15	1.59e-41	0.306225	0.624	0.498	5.34e-37
Emergent Meso.	TAGLN2	6.9e-44	0.306168	0.768	0.657	2.32e-39
Emergent Meso.	KLF6	7.5e-48	0.302741	0.496	0.344	2.52e-43
Emergent Meso.	MAPK10	8.3e-77	0.301675	0.289	0.122	2.79e-72
Emergent Meso.	WNT4	3.7e-158	0.30139	0.183	0.018	1.24e-153
Emergent Meso.	PODXL	4.31e-85	0.300352	0.338	0.146	1.45e-80
Emergent Meso.	SEPTIN11	2.76e-46	0.299316	0.76	0.649	9.28e-42
Emergent Meso.	HAPLN1	2.31e-78	0.298347	0.165	0.043	7.76e-74
Emergent Meso.	PALM2-AKAP2	4.55e-41	0.295452	0.467	0.329	1.53e-36
Emergent Meso.	MPZL1	2.03e-45	0.295402	0.544	0.401	6.81e-41
Emergent Meso.	CXADR	7.03e-38	0.289302	0.516	0.384	2.36e-33
Emergent Meso.	SERINC5	3.39e-39	0.288767	0.571	0.436	1.14e-34
Emergent Meso.	ADA	9.19e-74	0.279985	0.267	0.11	3.09e-69
Emergent Meso.	SORD	3.81e-39	0.279277	0.536	0.403	1.28e-34
Emergent Meso.	DST	4.39e-38	0.277738	0.553	0.415	1.47e-33
Emergent Meso.	NUDT4	1.13e-37	0.276595	0.433	0.302	3.79e-33
Emergent Meso.	FERMT2	1.4e-32	0.274784	0.606	0.5	4.69e-28
Emergent Meso.	SNAI2	6.25e-35	0.274685	0.627	0.513	2.1e-30
Emergent Meso.	MSX2	4.19e-100	0.272964	0.202	0.05	1.41e-95
Emergent Meso.	FAM98A	2.29e-38	0.272412	0.538	0.408	7.69e-34
Emergent Meso.	ITM2C	2.05e-41	0.270591	0.847	0.777	6.87e-37
Emergent Meso.	ARHGAP10	3.05e-55	0.268535	0.365	0.204	1.02e-50
Emergent Meso.	CD24	1.18e-43	0.268407	0.951	0.924	3.97e-39
Emergent Meso.	SPSB4	1.91e-63	0.267414	0.258	0.113	6.43e-59
Emergent Meso.	NAV1	9.56e-44	0.26724	0.38	0.238	3.21e-39
Emergent Meso.	DCUN1D1	1.83e-29	0.263825	0.541	0.431	6.16e-25
Emergent Meso.	BAG3	2.35e-59	0.262735	0.277	0.132	7.89e-55
Emergent Meso.	LRRTM1	1.05e-80	0.254618	0.239	0.084	3.52e-76
Emergent Meso.	OSBPL3	1.08e-102	0.254339	0.192	0.044	3.64e-98
Emergent Meso.	EGFLAM	1.15e-36	0.253505	0.46	0.326	3.87e-32
Emergent Meso.	SFRP1	6.3e-35	0.250542	0.8	0.679	2.12e-30
PS/Nascent Meso.	MSGN1	0	1.73668	0.922	0.27	0
PS/Nascent Meso.	RSPO3	0	1.20867	0.987	0.615	0
PS/Nascent Meso.	FGF17	2.22e-288	0.973919	0.741	0.353	7.45e-284
PS/Nascent Meso.	TBX6	0	0.882872	0.862	0.449	0
PS/Nascent Meso.	ARL4D	1.81e-277	0.819515	0.564	0.184	6.07e-273
PS/Nascent Meso.	DLL1	6.75e-273	0.788998	0.717	0.301	2.27e-268
PS/Nascent Meso.	ABLIM1	1.53e-244	0.761	0.691	0.313	5.14e-240
PS/Nascent Meso.	PYCARD	0	0.727639	0.423	0.067	0
PS/Nascent Meso.	HES7	2.69e-212	0.68227	0.649	0.273	9.04e-208
PS/Nascent Meso.	TUBB2B	4.47e-148	0.6412	0.916	0.773	1.5e-143
PS/Nascent Meso.	HOTAIRM1	3.71e-153	0.640503	0.8	0.533	1.24e-148
PS/Nascent Meso.	KRT18	3.88e-136	0.63571	0.83	0.601	1.3e-131
PS/Nascent Meso.	HES6	2.37e-157	0.585851	0.522	0.226	7.95e-153
PS/Nascent Meso.	CDX1	5.21e-159	0.575546	0.814	0.49	1.75e-154
PS/Nascent Meso.	THY1	1.65e-177	0.553022	0.462	0.162	5.54e-173
PS/Nascent Meso.	TUBB2A	1.6e-87	0.545718	0.767	0.588	5.36e-83
PS/Nascent Meso.	KRT8	1.34e-128	0.537308	0.876	0.672	4.5e-124
PS/Nascent Meso.	CALM1	6.07e-293	0.513556	1	0.997	2.04e-288
PS/Nascent Meso.	COL5A2	4.2e-123	0.503907	0.52	0.254	1.41e-118
PS/Nascent Meso.	HOXA1	6.09e-128	0.495862	0.533	0.258	2.04e-123
PS/Nascent Meso.	RAP2B	5.31e-109	0.494696	0.661	0.409	1.78e-104
PS/Nascent Meso.	HVCN1	3.11e-159	0.494519	0.448	0.164	1.04e-154
PS/Nascent Meso.	WNT8A	1.1e-193	0.494094	0.376	0.095	3.69e-189
PS/Nascent Meso.	FST	1.78e-86	0.488359	0.435	0.222	5.99e-82
PS/Nascent Meso.	POU5F1	1.28e-121	0.484221	0.939	0.843	4.28e-117
PS/Nascent Meso.	FOXH1	1.11e-73	0.464332	0.705	0.516	3.71e-69
PS/Nascent Meso.	SKAP2	1.12e-93	0.462839	0.613	0.375	3.77e-89
PS/Nascent Meso.	CACHD1	2.29e-91	0.462488	0.763	0.566	7.69e-87
PS/Nascent Meso.	CDX2	5.38e-117	0.462453	0.624	0.338	1.81e-112
PS/Nascent Meso.	SSTR2	9.7e-147	0.460461	0.325	0.092	3.26e-142
PS/Nascent Meso.	WNT3A	2.07e-157	0.45891	0.443	0.156	6.96e-153
PS/Nascent Meso.	DUSP6	4.06e-99	0.450868	0.681	0.432	1.36e-94
PS/Nascent Meso.	VAMP8	1.98e-94	0.442885	0.713	0.475	6.64e-90
PS/Nascent Meso.	HOXB-AS3	6.05e-168	0.442125	0.258	0.046	2.03e-163
PS/Nascent Meso.	LMO4	3.77e-84	0.420444	0.819	0.642	1.27e-79
PS/Nascent Meso.	DYNLL2	9.54e-75	0.405562	0.722	0.536	3.2e-70
PS/Nascent Meso.	HOXB2	6.76e-75	0.40093	0.658	0.446	2.27e-70
PS/Nascent Meso.	SDR16C5	1.81e-167	0.397212	0.297	0.064	6.08e-163
PS/Nascent Meso.	NQO2	7.86e-63	0.397073	0.578	0.391	2.64e-58
PS/Nascent Meso.	CYP51A1	3.46e-79	0.395844	0.904	0.8	1.16e-74
PS/Nascent Meso.	CLDN6	5.78e-76	0.395701	0.522	0.309	1.94e-71
PS/Nascent Meso.	SNAI1	1.38e-98	0.393652	0.401	0.179	4.62e-94
PS/Nascent Meso.	AC068587.4	1.67e-96	0.393377	0.371	0.159	5.61e-92
PS/Nascent Meso.	RAB3B	2.27e-108	0.383538	0.473	0.216	7.62e-104
PS/Nascent Meso.	WNT5B	4.29e-127	0.383529	0.322	0.098	1.44e-122
PS/Nascent Meso.	WWC2	3.25e-75	0.383048	0.567	0.349	1.09e-70
PS/Nascent Meso.	ETV4	2.02e-84	0.382941	0.415	0.206	6.78e-80
PS/Nascent Meso.	EPHA4	7.09e-78	0.382484	0.622	0.397	2.38e-73
PS/Nascent Meso.	EZR	1.21e-65	0.380723	0.69	0.503	4.08e-61
PS/Nascent Meso.	MFGE8	2.74e-66	0.377834	0.658	0.473	9.21e-62
PS/Nascent Meso.	L1TD1	3.07e-47	0.365886	0.435	0.274	1.03e-42
PS/Nascent Meso.	UCHL1	1.1e-74	0.361476	0.894	0.764	3.68e-70
PS/Nascent Meso.	CBR1	1.42e-44	0.360857	0.582	0.426	4.78e-40
PS/Nascent Meso.	FGF4	3.46e-163	0.360294	0.204	0.024	1.16e-158
PS/Nascent Meso.	HIPK2	8.31e-66	0.360055	0.608	0.405	2.79e-61
PS/Nascent Meso.	GJA1	3.46e-61	0.356595	0.892	0.818	1.16e-56
PS/Nascent Meso.	BEX3	7.97e-135	0.35329	1	0.997	2.68e-130
PS/Nascent Meso.	DLL3	3.29e-56	0.352991	0.859	0.741	1.11e-51
PS/Nascent Meso.	SLC16A1	1.4e-62	0.352116	0.863	0.735	4.69e-58
PS/Nascent Meso.	PREX1	8.77e-63	0.346951	0.443	0.259	2.94e-58
PS/Nascent Meso.	RBP1	3.03e-129	0.346612	1	0.998	1.02e-124
PS/Nascent Meso.	IFITM3	1.27e-50	0.344953	0.669	0.514	4.25e-46
PS/Nascent Meso.	PNP	9.33e-68	0.344199	0.381	0.198	3.13e-63
PS/Nascent Meso.	AC108052.1	4.02e-171	0.343642	0.207	0.024	1.35e-166
PS/Nascent Meso.	HSD17B4	4.57e-50	0.340677	0.713	0.576	1.53e-45
PS/Nascent Meso.	HOXB3	1.79e-71	0.339271	0.45	0.245	6e-67
PS/Nascent Meso.	TTC39B	8.81e-100	0.338407	0.338	0.129	2.96e-95
PS/Nascent Meso.	PHC2	3.86e-56	0.33723	0.563	0.378	1.3e-51
PS/Nascent Meso.	CALR	1.57e-83	0.329193	0.994	0.971	5.26e-79
PS/Nascent Meso.	GAL	8.78e-27	0.317757	0.62	0.513	2.95e-22
PS/Nascent Meso.	CTBP2	3.51e-53	0.31766	0.801	0.659	1.18e-48
PS/Nascent Meso.	WNT5A	2.79e-48	0.315434	0.651	0.486	9.37e-44
PS/Nascent Meso.	UGP2	2.08e-42	0.308208	0.588	0.442	7e-38
PS/Nascent Meso.	PDLIM1	3.7e-48	0.305452	0.489	0.319	1.24e-43
PS/Nascent Meso.	HOXB4	1.14e-84	0.304801	0.319	0.127	3.82e-80
PS/Nascent Meso.	PTK7	1.59e-45	0.301833	0.633	0.469	5.35e-41
PS/Nascent Meso.	SLC16A2	9.18e-60	0.301636	0.42	0.238	3.08e-55
PS/Nascent Meso.	NLGN4X	3.74e-73	0.301194	0.291	0.121	1.26e-68
PS/Nascent Meso.	BEX2	3.62e-41	0.300076	0.557	0.403	1.21e-36
PS/Nascent Meso.	CXCR4	2.56e-48	0.295241	0.372	0.212	8.58e-44
PS/Nascent Meso.	VCL	7.72e-35	0.29282	0.659	0.532	2.59e-30
PS/Nascent Meso.	DMKN	1.25e-54	0.291963	0.472	0.284	4.19e-50
PS/Nascent Meso.	OLFML3	4.57e-62	0.291418	0.337	0.166	1.53e-57
PS/Nascent Meso.	SLC39A8	1.01e-40	0.287986	0.559	0.399	3.38e-36
PS/Nascent Meso.	DLC1	4.64e-48	0.285443	0.424	0.26	1.56e-43
PS/Nascent Meso.	RNF24	6.32e-49	0.284153	0.432	0.265	2.12e-44
PS/Nascent Meso.	CITED1	2.5e-40	0.282569	0.383	0.238	8.39e-36
PS/Nascent Meso.	ITM2A	2.57e-38	0.28024	0.667	0.508	8.62e-34
PS/Nascent Meso.	GLUL	1.52e-42	0.279156	0.892	0.819	5.11e-38
PS/Nascent Meso.	GSTM3	1.8e-54	0.279155	0.289	0.141	6.05e-50
PS/Nascent Meso.	ZNF280C	9.3e-53	0.27762	0.345	0.186	3.12e-48
PS/Nascent Meso.	PSMB5	1.29e-68	0.273742	0.994	0.983	4.34e-64
PS/Nascent Meso.	SDF2L1	6.47e-27	0.272163	0.548	0.429	2.17e-22
PS/Nascent Meso.	HOXA3	5.38e-82	0.271977	0.288	0.108	1.81e-77
PS/Nascent Meso.	MIXL1	3.65e-42	0.271246	0.588	0.413	1.22e-37
PS/Nascent Meso.	TBXT	1.03e-104	0.269151	0.29	0.089	3.47e-100
PS/Nascent Meso.	ADGRL2	2.06e-38	0.268256	0.495	0.348	6.91e-34
PS/Nascent Meso.	DES	1.09e-69	0.266789	0.226	0.082	3.65e-65
PS/Nascent Meso.	FGF3	5.63e-99	0.265323	0.172	0.034	1.89e-94
PS/Nascent Meso.	SFRP2	7.97e-38	0.258784	0.476	0.324	2.68e-33
PS/Nascent Meso.	EFNB1	1.78e-41	0.251413	0.424	0.264	5.97e-37
Axial Meso.	NOTO	0	2.34236	0.627	0.003	0
Axial Meso.	TFF3	0	2.26849	0.812	0.122	0
Axial Meso.	SAT1	5.5e-148	1.85823	0.921	0.605	1.85e-143
Axial Meso.	FOXA2	0	1.78756	0.749	0.016	0
Axial Meso.	PHLDA2	4.78e-284	1.5488	0.799	0.172	1.6e-279
Axial Meso.	FOXJ1	0	1.5178	0.659	0.015	0
Axial Meso.	MNX1	0	1.46232	0.675	0.012	0
Axial Meso.	DAND5	0	1.39948	0.459	0.013	0
Axial Meso.	C9orf24	0	1.37182	0.618	0.068	0
Axial Meso.	KRT18	1.18e-142	1.28094	0.974	0.641	3.97e-138
Axial Meso.	KRT8	9.08e-145	1.24801	0.969	0.71	3.05e-140
Axial Meso.	SLC7A11	1.06e-238	1.24583	0.742	0.165	3.56e-234
Axial Meso.	TBXT	4.7e-260	1.20178	0.657	0.109	1.58e-255
Axial Meso.	EPHA4	5.17e-154	1.19378	0.902	0.428	1.74e-149
Axial Meso.	ODC1	7.64e-152	1.19122	0.991	0.844	2.56e-147
Axial Meso.	MOK	0	1.17128	0.653	0.051	0
Axial Meso.	BICC1	1.08e-206	1.15459	0.587	0.111	3.62e-202
Axial Meso.	KRT19	1.66e-124	1.14083	0.876	0.452	5.56e-120
Axial Meso.	HES7	9.83e-134	1.12334	0.832	0.342	3.3e-129
Axial Meso.	PPP1R14C	0	1.10446	0.624	0.071	0
Axial Meso.	RAB3B	1.05e-173	1.10063	0.784	0.251	3.52e-169
Axial Meso.	HES4	2.25e-181	1.09798	0.555	0.105	7.55e-177
Axial Meso.	LFNG	9.01e-106	1.02962	0.766	0.352	3.02e-101
Axial Meso.	TAGLN2	1.22e-112	1.02601	0.95	0.677	4.09e-108
Axial Meso.	CFAP126	0	1.02299	0.5	0.01	0
Axial Meso.	CDX1	8.05e-111	1.00662	0.921	0.552	2.7e-106
Axial Meso.	SLC2A1	1.06e-109	0.991737	0.799	0.37	3.55e-105
Axial Meso.	TUBA1A	4.41e-104	0.97171	0.998	0.966	1.48e-99
Axial Meso.	PERP	1.98e-104	0.970627	0.867	0.498	6.64e-100
Axial Meso.	COL2A1	1.62e-120	0.966013	0.714	0.265	5.43e-116
Axial Meso.	SEMA3D	0	0.934171	0.469	0.012	0
Axial Meso.	PIFO	0	0.926469	0.504	0.044	0
Axial Meso.	TUBB3	1.92e-82	0.92369	0.904	0.636	6.44e-78
Axial Meso.	SPP1	0	0.920434	0.341	0.01	0
Axial Meso.	PTN	1.18e-77	0.895653	0.751	0.407	3.96e-73
Axial Meso.	AC009063.2	0	0.890003	0.474	0.018	0
Axial Meso.	MLF1	5.95e-104	0.889165	0.773	0.358	2e-99
Axial Meso.	RSPO3	2.46e-78	0.886433	0.965	0.696	8.27e-74
Axial Meso.	EFCAB1	7.58e-167	0.868905	0.581	0.127	2.54e-162
Axial Meso.	CETN2	8.18e-80	0.858717	0.821	0.495	2.75e-75
Axial Meso.	MIXL1	1.72e-66	0.848768	0.773	0.439	5.77e-62
Axial Meso.	CDX2	8.98e-96	0.846794	0.814	0.387	3.02e-91
Axial Meso.	EPB41	2.98e-73	0.825392	0.843	0.579	1e-68
Axial Meso.	CHRD	6.5e-235	0.815245	0.426	0.044	2.18e-230
Axial Meso.	UCHL1	1.17e-79	0.799533	0.959	0.787	3.94e-75
Axial Meso.	DNALI1	5.82e-159	0.793747	0.533	0.109	1.95e-154
Axial Meso.	TUBB4B	1.49e-77	0.763037	0.98	0.931	5.01e-73
Axial Meso.	MCOLN3	0	0.752608	0.417	0.027	0
Axial Meso.	VAMP8	9.03e-71	0.740464	0.834	0.518	3.03e-66
Axial Meso.	ESRG	2.02e-139	0.737826	0.452	0.087	6.77e-135
Axial Meso.	LMO7	3.97e-237	0.72674	0.373	0.031	1.33e-232
Axial Meso.	GSN	1.85e-59	0.726273	0.694	0.385	6.2e-55
Axial Meso.	FOXD1	1.01e-226	0.726135	0.358	0.03	3.39e-222
Axial Meso.	HSBP1	1.56e-101	0.723589	0.998	0.984	5.24e-97
Axial Meso.	CTXN1	1.62e-63	0.715877	0.779	0.486	5.44e-59
Axial Meso.	NQO1	8.29e-58	0.711951	0.672	0.365	2.78e-53
Axial Meso.	AL031058.1	3.38e-46	0.710352	0.849	0.615	1.13e-41
Axial Meso.	BEX1	3.73e-35	0.704365	0.714	0.487	1.25e-30
Axial Meso.	HIPK2	8.35e-58	0.702171	0.738	0.44	2.8e-53
Axial Meso.	EFNB2	1.4e-63	0.699155	0.749	0.402	4.7e-59
Axial Meso.	LRRFIP1	6.88e-54	0.690611	0.74	0.462	2.31e-49
Axial Meso.	WNT3A	4.75e-92	0.683674	0.598	0.208	1.59e-87
Axial Meso.	TNFRSF11B	2e-47	0.675493	0.469	0.196	6.73e-43
Axial Meso.	SLC3A2	4.14e-52	0.674018	0.782	0.517	1.39e-47
Axial Meso.	CLDN6	9.24e-68	0.672007	0.701	0.343	3.1e-63
Axial Meso.	AC007405.3	5.55e-68	0.662776	0.52	0.202	1.86e-63
Axial Meso.	TGFBI	9.65e-214	0.658891	0.386	0.038	3.24e-209
Axial Meso.	DSP	3.23e-63	0.657047	0.98	0.948	1.08e-58
Axial Meso.	ENKUR	0	0.652182	0.325	0.008	0
Axial Meso.	NRIP1	8.04e-51	0.646426	0.631	0.347	2.7e-46
Axial Meso.	EPCAM	5.08e-128	0.634039	0.439	0.087	1.7e-123
Axial Meso.	COMMD7	1.11e-58	0.614377	0.611	0.288	3.73e-54
Axial Meso.	PTPN13	1.19e-41	0.612099	0.609	0.344	3.99e-37
Axial Meso.	SDR16C5	2.53e-113	0.611757	0.459	0.104	8.48e-109
Axial Meso.	IFT22	3.22e-52	0.608866	0.64	0.335	1.08e-47
Axial Meso.	IMPDH1	6.97e-73	0.605574	0.511	0.182	2.34e-68
Axial Meso.	EFHC1	1.9e-98	0.600448	0.417	0.101	6.38e-94
Axial Meso.	BMP7	5.04e-246	0.592621	0.33	0.021	1.69e-241
Axial Meso.	SLC39A8	2.96e-52	0.592614	0.734	0.422	9.95e-48
Axial Meso.	SERPINE2	8.58e-44	0.587383	0.913	0.767	2.88e-39
Axial Meso.	SPAG1	1.12e-264	0.584884	0.332	0.019	3.76e-260
Axial Meso.	PRKX	3.35e-51	0.583017	0.454	0.186	1.12e-46
Axial Meso.	ZBTB38	2.71e-46	0.582469	0.579	0.298	9.1e-42
Axial Meso.	PRICKLE1	3.65e-56	0.566699	0.517	0.218	1.23e-51
Axial Meso.	WNT5B	5.56e-71	0.563115	0.441	0.138	1.87e-66
Axial Meso.	CREB3L2	5.43e-53	0.56202	0.528	0.233	1.82e-48
Axial Meso.	ARID3B	2.03e-72	0.558885	0.476	0.16	6.8e-68
Axial Meso.	SOX4	2.54e-45	0.555808	0.954	0.866	8.54e-41
Axial Meso.	TNFRSF21	2.59e-102	0.547226	0.386	0.083	8.68e-98
Axial Meso.	PPIL6	4.29e-197	0.546044	0.328	0.028	1.44e-192
Axial Meso.	MORN2	8.87e-42	0.542552	0.585	0.309	2.98e-37
Axial Meso.	FN1	2.79e-22	0.540297	0.574	0.39	9.35e-18
Axial Meso.	SP5	4.48e-33	0.536866	0.858	0.655	1.5e-28
Axial Meso.	FTL	1.62e-93	0.536048	1	1	5.43e-89
Axial Meso.	SPA17	1.54e-54	0.533123	0.52	0.221	5.18e-50
Axial Meso.	FZD10	2.94e-43	0.531601	0.509	0.24	9.86e-39
Axial Meso.	DYNLL1	2.75e-60	0.530631	1	0.996	9.25e-56
Axial Meso.	TAGLN3	5.27e-57	0.529328	0.439	0.161	1.77e-52
Axial Meso.	LGALSL	1.86e-66	0.529225	0.404	0.124	6.25e-62
Axial Meso.	TCTEX1D2	3.89e-34	0.526974	0.697	0.465	1.31e-29
Axial Meso.	TNFRSF9	1.63e-140	0.520411	0.325	0.042	5.46e-136
Axial Meso.	CFAP45	0	0.519999	0.279	0.006	0
Axial Meso.	TTYH1	7.74e-106	0.519352	0.336	0.06	2.6e-101
Axial Meso.	SRGAP3	1.25e-88	0.515073	0.354	0.078	4.21e-84
Axial Meso.	SCG3	4.38e-52	0.512275	0.432	0.165	1.47e-47
Axial Meso.	MAPK10	5.86e-55	0.510363	0.437	0.16	1.97e-50
Axial Meso.	RSPH4A	1.75e-299	0.492434	0.262	0.006	5.88e-295
Axial Meso.	SPINT2	3.9e-36	0.490043	0.6	0.338	1.31e-31
Axial Meso.	SLIT2	4.23e-32	0.486008	0.638	0.389	1.42e-27
Axial Meso.	ETV4	5.34e-45	0.485637	0.528	0.243	1.79e-40
Axial Meso.	C12orf75	2.55e-37	0.485	0.579	0.324	8.56e-33
Axial Meso.	PRSS2	1.57e-12	0.482245	0.229	0.12	5.26e-08
Axial Meso.	LRRIQ1	1.42e-142	0.48135	0.299	0.034	4.78e-138
Axial Meso.	FABP5	2.25e-31	0.481283	0.996	0.991	7.56e-27
Axial Meso.	TENT5C	0	0.478058	0.26	0.005	0
Axial Meso.	WDR34	5.65e-33	0.474788	0.561	0.323	1.9e-28
Axial Meso.	TCTEX1D1	3.69e-140	0.47358	0.282	0.031	1.24e-135
Axial Meso.	GAL	1.74e-21	0.473063	0.716	0.53	5.85e-17
Axial Meso.	CFAP298	3.23e-26	0.472412	0.712	0.508	1.08e-21
Axial Meso.	WDR54	8.25e-46	0.467177	0.493	0.215	2.77e-41
Axial Meso.	NKAIN4	1.17e-81	0.464242	0.317	0.068	3.91e-77
Axial Meso.	NPHP1	1.25e-55	0.46133	0.362	0.115	4.2e-51
Axial Meso.	GIHCG	1.21e-43	0.456033	0.41	0.167	4.05e-39
Axial Meso.	PAWR	4.13e-28	0.451239	0.692	0.464	1.39e-23
Axial Meso.	CGNL1	2.2e-31	0.448527	0.579	0.318	7.4e-27
Axial Meso.	VGLL4	3.68e-33	0.447855	0.568	0.329	1.24e-28
Axial Meso.	NODAL	6.12e-157	0.446728	0.177	0.008	2.05e-152
Axial Meso.	SYNE2	3.03e-24	0.442611	0.742	0.579	1.02e-19
Axial Meso.	RASSF9	1.38e-123	0.442588	0.269	0.032	4.62e-119
Axial Meso.	HILPDA	5.92e-25	0.440851	0.648	0.443	1.99e-20
Axial Meso.	MLLT3	2.03e-43	0.439067	0.459	0.199	6.83e-39
Axial Meso.	SRARP	4.25e-148	0.437176	0.269	0.026	1.43e-143
Axial Meso.	C4orf48	7.39e-29	0.42963	0.849	0.697	2.48e-24
Axial Meso.	RERE	3.69e-23	0.424825	0.697	0.497	1.24e-18
Axial Meso.	NEDD9	3.45e-73	0.423287	0.338	0.083	1.16e-68
Axial Meso.	PLD3	1.48e-27	0.421794	0.677	0.451	4.96e-23
Axial Meso.	ARMC3	0	0.421681	0.275	0.006	0
Axial Meso.	GCNT1	1.35e-55	0.419208	0.338	0.101	4.52e-51
Axial Meso.	CST3	2.59e-23	0.418275	0.749	0.575	8.69e-19
Axial Meso.	LY6G6D	1.62e-87	0.417603	0.236	0.035	5.43e-83
Axial Meso.	RHOC	2.31e-26	0.414728	0.856	0.715	7.77e-22
Axial Meso.	LSR	2.2e-40	0.414451	0.485	0.224	7.38e-36
Axial Meso.	TSPAN5	2.08e-31	0.412732	0.441	0.217	6.99e-27
Axial Meso.	CYSTM1	5.21e-42	0.409974	0.45	0.193	1.75e-37
Axial Meso.	PRIMA1	1.7e-45	0.409687	0.297	0.092	5.71e-41
Axial Meso.	BASP1	1.06e-23	0.40958	0.882	0.765	3.57e-19
Axial Meso.	OCIAD2	1.65e-30	0.409016	0.487	0.255	5.55e-26
Axial Meso.	SVIL	6.31e-29	0.40748	0.437	0.226	2.12e-24
Axial Meso.	RSPH1	6.08e-164	0.405975	0.227	0.015	2.04e-159
Axial Meso.	UTRN	8.53e-26	0.40408	0.52	0.301	2.86e-21
Axial Meso.	SDC1	1.07e-37	0.402836	0.443	0.198	3.58e-33
Axial Meso.	CD9	2.4e-35	0.401248	0.371	0.155	8.07e-31
Axial Meso.	SPATA17	3.38e-123	0.39845	0.253	0.028	1.14e-118
Axial Meso.	DMKN	5.73e-27	0.395146	0.541	0.319	1.93e-22
Axial Meso.	PPDPF	8.25e-29	0.394397	0.945	0.873	2.77e-24
Axial Meso.	CSTB	1.86e-23	0.393971	0.858	0.727	6.26e-19
Axial Meso.	HVCN1	8.28e-31	0.39349	0.454	0.224	2.78e-26
Axial Meso.	RARRES2	1.08e-24	0.39338	0.522	0.31	3.64e-20
Axial Meso.	STMN2	1.9e-22	0.391389	0.391	0.211	6.37e-18
Axial Meso.	LMLN2	5.44e-94	0.390801	0.247	0.036	1.82e-89
Axial Meso.	PLTP	8.33e-21	0.389185	0.539	0.346	2.8e-16
Axial Meso.	NUCB2	2.15e-23	0.388223	0.517	0.312	7.22e-19
Axial Meso.	ARL3	6.38e-24	0.386781	0.904	0.779	2.14e-19
Axial Meso.	RBP1	1.33e-47	0.386525	1	0.998	4.46e-43
Axial Meso.	EPHX1	1.3e-35	0.386054	0.352	0.142	4.37e-31
Axial Meso.	ETV1	1.38e-38	0.384454	0.371	0.147	4.64e-34
Axial Meso.	IFT57	3.72e-14	0.384157	0.731	0.618	1.25e-09
Axial Meso.	C5orf49	2.01e-140	0.383399	0.214	0.016	6.73e-136
Axial Meso.	POU5F1	3.68e-26	0.382098	0.95	0.863	1.24e-21
Axial Meso.	ARL4A	8.85e-34	0.38147	0.415	0.189	2.97e-29
Axial Meso.	MMP2	4.12e-21	0.379774	0.801	0.665	1.38e-16
Axial Meso.	XBP1	1.32e-24	0.379684	0.657	0.427	4.43e-20
Axial Meso.	ABLIM1	3.75e-23	0.378529	0.605	0.399	1.26e-18
Axial Meso.	PDLIM1	2.65e-25	0.378292	0.57	0.35	8.89e-21
Axial Meso.	IQCG	1.24e-63	0.377724	0.295	0.071	4.18e-59
Axial Meso.	SEMA6A	2.78e-29	0.377604	0.424	0.208	9.34e-25
Axial Meso.	IFITM3	1.91e-15	0.37611	0.707	0.545	6.43e-11
Axial Meso.	CYP27A1	3.51e-77	0.372733	0.238	0.041	1.18e-72
Axial Meso.	PCM1	2.05e-21	0.370635	0.847	0.697	6.87e-17
Axial Meso.	FAM183A	1.47e-122	0.368206	0.212	0.019	4.92e-118
Axial Meso.	TGIF1	2.44e-20	0.365079	0.517	0.325	8.19e-16
Axial Meso.	SLC29A1	4.91e-42	0.3619	0.303	0.102	1.65e-37
Axial Meso.	LYPD1	7.52e-186	0.361288	0.197	0.008	2.53e-181
Axial Meso.	GNAI2	1.54e-21	0.361053	0.889	0.817	5.16e-17
Axial Meso.	ERBB2	8.86e-39	0.358371	0.384	0.154	2.98e-34
Axial Meso.	TM7SF2	7.5e-55	0.355438	0.286	0.075	2.52e-50
Axial Meso.	IGSF1	1.21e-41	0.352032	0.308	0.103	4.07e-37
Axial Meso.	TLN2	3.7e-20	0.350837	0.513	0.321	1.24e-15
Axial Meso.	FHAD1	2.78e-143	0.350816	0.212	0.015	9.35e-139
Axial Meso.	SELENOP	2.47e-46	0.350512	0.286	0.085	8.29e-42
Axial Meso.	NUDC	1.19e-23	0.347226	0.961	0.902	4.01e-19
Axial Meso.	LRPAP1	1.79e-16	0.346983	0.718	0.553	6.01e-12
Axial Meso.	HLA-B	3.22e-31	0.345742	0.286	0.109	1.08e-26
Axial Meso.	ZFP36L2	4.14e-22	0.34268	0.64	0.414	1.39e-17
Axial Meso.	DMRTA1	6.87e-36	0.342481	0.277	0.096	2.31e-31
Axial Meso.	DAPK1	2.63e-18	0.3423	0.434	0.265	8.85e-14
Axial Meso.	DST	3.96e-13	0.340709	0.605	0.45	1.33e-08
Axial Meso.	TLE1	4.07e-29	0.340153	0.33	0.141	1.37e-24
Axial Meso.	PODXL	1.76e-23	0.339263	0.386	0.197	5.91e-19
Axial Meso.	TLE5	4.4e-29	0.338342	0.323	0.138	1.48e-24
Axial Meso.	DNMT3B	4.48e-18	0.337283	0.587	0.4	1.5e-13
Axial Meso.	SQSTM1	2.77e-17	0.336744	0.541	0.372	9.31e-13
Axial Meso.	FLT4	4.53e-164	0.336261	0.214	0.012	1.52e-159
Axial Meso.	CA4	7.73e-31	0.336002	0.306	0.119	2.6e-26
Axial Meso.	GBX2	1.82e-31	0.33366	0.347	0.144	6.12e-27
Axial Meso.	TMEM123	8.48e-20	0.333284	0.579	0.376	2.85e-15
Axial Meso.	CRIP2	8.67e-46	0.332766	0.264	0.075	2.91e-41
Axial Meso.	AJAP1	2.55e-61	0.331678	0.262	0.059	8.58e-57
Axial Meso.	CYB5A	3.7e-17	0.331555	0.793	0.629	1.24e-12
Axial Meso.	NEAT1	1.48e-10	0.330255	0.57	0.434	4.98e-06
Axial Meso.	CMTM8	1.96e-19	0.327779	0.378	0.207	6.57e-15
Axial Meso.	DYRK3	4.2e-23	0.327277	0.452	0.247	1.41e-18
Axial Meso.	PTPDC1	8.72e-45	0.326954	0.282	0.085	2.93e-40
Axial Meso.	HES1	4.9e-14	0.326507	0.349	0.204	1.64e-09
Axial Meso.	SPATA13	1.57e-42	0.326473	0.29	0.093	5.29e-38
Axial Meso.	NTN1	1.46e-52	0.324442	0.238	0.057	4.89e-48
Axial Meso.	MAATS1	6.92e-118	0.323605	0.203	0.018	2.32e-113
Axial Meso.	RAI14	8.56e-17	0.320911	0.441	0.271	2.87e-12
Axial Meso.	MAGED1	9.41e-16	0.320305	0.699	0.529	3.16e-11
Axial Meso.	RHOBTB3	6.65e-15	0.319943	0.415	0.264	2.23e-10
Axial Meso.	BMP6	8.39e-208	0.319494	0.179	0.004	2.82e-203
Axial Meso.	ENC1	1.13e-12	0.319082	0.585	0.431	3.79e-08
Axial Meso.	FAM229B	2.12e-21	0.318823	0.328	0.162	7.13e-17
Axial Meso.	PON2	6.7e-17	0.318568	0.548	0.367	2.25e-12
Axial Meso.	GCHFR	5.43e-48	0.318549	0.277	0.078	1.82e-43
Axial Meso.	AKAP14	3.15e-190	0.317206	0.162	0.003	1.06e-185
Axial Meso.	GFPT2	2.79e-29	0.316469	0.319	0.134	9.38e-25
Axial Meso.	MCUB	8.74e-43	0.314323	0.223	0.058	2.94e-38
Axial Meso.	GOLGB1	5.12e-11	0.313872	0.679	0.578	1.72e-06
Axial Meso.	FABP7	8.17e-14	0.313423	0.393	0.243	2.74e-09
Axial Meso.	PLPP5	8.57e-20	0.313257	0.448	0.259	2.88e-15
Axial Meso.	CTSB	5.83e-19	0.31242	0.378	0.207	1.96e-14
Axial Meso.	LRRC1	4.54e-44	0.311807	0.24	0.065	1.53e-39
Axial Meso.	GCC2	9.01e-14	0.311584	0.659	0.51	3.03e-09
Axial Meso.	PCBD1	6.81e-16	0.310328	0.528	0.35	2.29e-11
Axial Meso.	FAM3C	7.13e-18	0.310231	0.548	0.358	2.39e-13
Axial Meso.	DNAH5	7.71e-209	0.309851	0.177	0.004	2.59e-204
Axial Meso.	ISYNA1	5.03e-15	0.309846	0.62	0.454	1.69e-10
Axial Meso.	GOLM1	1.1e-11	0.309339	0.638	0.514	3.71e-07
Axial Meso.	FNDC3A	4.33e-19	0.308493	0.439	0.261	1.45e-14
Axial Meso.	CDH2	2.09e-14	0.307441	0.886	0.784	7.02e-10
Axial Meso.	MYEF2	3.3e-23	0.307418	0.4	0.207	1.11e-18
Axial Meso.	NME5	2.19e-27	0.306899	0.264	0.103	7.34e-23
Axial Meso.	STK33	1.7e-30	0.305671	0.345	0.146	5.71e-26
Axial Meso.	FTX	1.07e-13	0.304188	0.566	0.413	3.61e-09
Axial Meso.	COX7C	1.07e-30	0.302259	0.998	0.995	3.59e-26
Axial Meso.	C9orf116	2.23e-25	0.301899	0.31	0.137	7.49e-21
Axial Meso.	CD2AP	3.59e-14	0.300623	0.419	0.274	1.21e-09
Axial Meso.	ARNTL	1.1e-77	0.300595	0.194	0.027	3.69e-73
Axial Meso.	ST5	2.75e-23	0.300283	0.299	0.136	9.25e-19
Axial Meso.	SKAP2	1.54e-15	0.300009	0.596	0.426	5.16e-11
Axial Meso.	SHROOM2	5.64e-77	0.299622	0.205	0.03	1.89e-72
Axial Meso.	UFC1	1.15e-13	0.298737	0.782	0.68	3.86e-09
Axial Meso.	YWHAZ	3.5e-23	0.298696	1	0.987	1.18e-18
Axial Meso.	THY1	1.52e-19	0.296322	0.415	0.229	5.11e-15
Axial Meso.	LRRC49	9.3e-31	0.294427	0.26	0.094	3.12e-26
Axial Meso.	TSPAN2	8.22e-85	0.294287	0.205	0.027	2.76e-80
Axial Meso.	CAPN2	3.43e-16	0.292632	0.448	0.278	1.15e-11
Axial Meso.	BUD31	6.45e-15	0.291628	0.784	0.641	2.16e-10
Axial Meso.	MLEC	9.42e-17	0.291572	0.902	0.824	3.16e-12
Axial Meso.	PKD1L1	7.41e-222	0.291096	0.175	0.003	2.49e-217
Axial Meso.	MAP1LC3B	1.15e-10	0.290778	0.611	0.487	3.85e-06
Axial Meso.	SLC37A1	3.19e-84	0.290666	0.192	0.024	1.07e-79
Axial Meso.	B3GNT2	9.71e-26	0.2906	0.295	0.124	3.26e-21
Axial Meso.	CALU	7.82e-17	0.289813	0.904	0.803	2.62e-12
Axial Meso.	DIPK2A	7.25e-17	0.288109	0.336	0.183	2.43e-12
Axial Meso.	GPRC5C	2.01e-29	0.287655	0.247	0.089	6.77e-25
Axial Meso.	CFAP46	1.02e-64	0.286788	0.188	0.03	3.42e-60
Axial Meso.	LHFPL6	4.22e-19	0.286759	0.404	0.222	1.42e-14
Axial Meso.	IDS	1.41e-22	0.286169	0.299	0.137	4.74e-18
Axial Meso.	EVI5	3.73e-18	0.285991	0.336	0.179	1.25e-13
Axial Meso.	FGF4	6.01e-22	0.285975	0.181	0.064	2.02e-17
Axial Meso.	SCD5	5.63e-106	0.285792	0.17	0.014	1.89e-101
Axial Meso.	PKIG	2.92e-17	0.284336	0.461	0.283	9.79e-13
Axial Meso.	AP2S1	2.23e-17	0.284267	0.963	0.913	7.48e-13
Axial Meso.	IFT81	3.65e-15	0.28379	0.419	0.257	1.23e-10
Axial Meso.	EVA1B	1.08e-15	0.28379	0.413	0.248	3.63e-11
Axial Meso.	SEC14L1	9.02e-20	0.283763	0.424	0.239	3.03e-15
Axial Meso.	RTN3	7e-12	0.282346	0.537	0.401	2.35e-07
Axial Meso.	GCLM	2.76e-23	0.282183	0.312	0.143	9.26e-19
Axial Meso.	TXNRD1	1.85e-09	0.281701	0.657	0.554	6.21e-05
Axial Meso.	MDFIC	1.24e-16	0.280784	0.434	0.269	4.18e-12
Axial Meso.	CA11	1.3e-23	0.280764	0.288	0.127	4.38e-19
Axial Meso.	TPM1	1.03e-13	0.280146	0.836	0.719	3.45e-09
Axial Meso.	MGST3	6.26e-13	0.280019	0.854	0.755	2.1e-08
Axial Meso.	TST	1.13e-14	0.278826	0.491	0.321	3.8e-10
Axial Meso.	CUEDC1	2.01e-36	0.278653	0.255	0.082	6.76e-32
Axial Meso.	FAM114A1	8.66e-25	0.278629	0.323	0.144	2.91e-20
Axial Meso.	MNX1-AS1	1.05e-185	0.278515	0.148	0.003	3.52e-181
Axial Meso.	DHX40	4.99e-12	0.276737	0.456	0.311	1.68e-07
Axial Meso.	NR3C1	4.71e-28	0.276189	0.236	0.084	1.58e-23
Axial Meso.	TPD52	4.95e-40	0.275973	0.249	0.073	1.66e-35
Axial Meso.	HAPLN3	3.99e-23	0.275847	0.319	0.146	1.34e-18
Axial Meso.	LRRFIP2	1.09e-10	0.274249	0.465	0.335	3.66e-06
Axial Meso.	PSENEN	1.11e-12	0.273826	0.581	0.414	3.74e-08
Axial Meso.	CC2D2A	1.02e-17	0.27242	0.306	0.161	3.42e-13
Axial Meso.	FOXN3	2.68e-18	0.272396	0.397	0.224	9e-14
Axial Meso.	CIB1	9.18e-10	0.271797	0.472	0.353	3.08e-05
Axial Meso.	DENND2C	1.14e-27	0.27065	0.253	0.095	3.83e-23
Axial Meso.	PRDX5	2.8e-14	0.270232	0.924	0.858	9.39e-10
Axial Meso.	MMP15	1.07e-28	0.268634	0.251	0.091	3.59e-24
Axial Meso.	RIBC2	1.23e-78	0.268498	0.162	0.018	4.13e-74
Axial Meso.	F2RL1	1.37e-25	0.26843	0.238	0.09	4.62e-21
Axial Meso.	CREB3L1	4.72e-60	0.268312	0.21	0.039	1.58e-55
Axial Meso.	ERICH2	2.86e-41	0.268283	0.221	0.058	9.62e-37
Axial Meso.	MMP25	7.41e-48	0.268249	0.194	0.042	2.49e-43
Axial Meso.	DNAH7	7.39e-134	0.267407	0.162	0.008	2.48e-129
Axial Meso.	UCP2	2.32e-16	0.26705	0.424	0.252	7.79e-12
Axial Meso.	GAPLINC	6.4e-84	0.266443	0.168	0.018	2.15e-79
Axial Meso.	DNAAF4	2.88e-28	0.265642	0.24	0.086	9.68e-24
Axial Meso.	THYN1	2.02e-13	0.265473	0.515	0.354	6.77e-09
Axial Meso.	HPCAL1	6.41e-53	0.265291	0.186	0.035	2.15e-48
Axial Meso.	AMOT	1.22e-50	0.2649	0.188	0.037	4.09e-46
Axial Meso.	NME7	2.89e-12	0.264545	0.362	0.227	9.71e-08
Axial Meso.	L1TD1	1e-12	0.263738	0.463	0.307	3.37e-08
Axial Meso.	DNAH9	4.43e-28	0.263088	0.236	0.085	1.49e-23
Axial Meso.	DNAJC10	7.42e-09	0.263077	0.563	0.458	0.000249
Axial Meso.	DPCD	1.05e-14	0.262737	0.441	0.277	3.51e-10
Axial Meso.	ERRFI1	1.41e-31	0.261608	0.203	0.062	4.74e-27
Axial Meso.	NPC2	2.53e-10	0.261123	0.799	0.702	8.51e-06
Axial Meso.	VPS25	4.44e-10	0.260995	0.688	0.587	1.49e-05
Axial Meso.	RCN2	3.11e-17	0.260757	0.959	0.921	1.04e-12
Axial Meso.	PALLD	4.38e-13	0.259547	0.397	0.251	1.47e-08
Axial Meso.	MFGE8	2.11e-13	0.259348	0.67	0.512	7.08e-09
Axial Meso.	FRZB	2.09e-12	0.259112	0.426	0.279	7.02e-08
Axial Meso.	NCOA4	6.32e-10	0.257685	0.526	0.404	2.12e-05
Axial Meso.	ACTN4	2.49e-09	0.256282	0.528	0.406	8.35e-05
Axial Meso.	PPIF	4.02e-13	0.256175	0.557	0.385	1.35e-08
Axial Meso.	ANXA5	6.01e-13	0.255656	0.961	0.916	2.02e-08
Axial Meso.	ANLN	6.53e-10	0.255451	0.55	0.415	2.19e-05
Axial Meso.	CAMK2D	4.83e-16	0.255055	0.391	0.228	1.62e-11
Axial Meso.	PXDN	2.22e-11	0.25463	0.642	0.491	7.47e-07
Axial Meso.	COPA	2.33e-12	0.254136	0.664	0.499	7.83e-08
Axial Meso.	CSPP1	4.15e-15	0.253807	0.386	0.228	1.39e-10
Axial Meso.	FLRT3	3.71e-19	0.253616	0.293	0.14	1.24e-14
Axial Meso.	MAML3	1.01e-27	0.253541	0.227	0.08	3.41e-23
Axial Meso.	ZNF487	5.41e-49	0.253408	0.162	0.029	1.82e-44
Axial Meso.	CXXC5	5.53e-10	0.252442	0.751	0.674	1.86e-05
Axial Meso.	SDF2L1	6.97e-10	0.252034	0.59	0.451	2.34e-05
Axial Meso.	LAMB1	6.71e-13	0.25201	0.384	0.239	2.25e-08
Axial Meso.	SFRP2	1.46e-12	0.251974	0.513	0.354	4.89e-08
Axial Meso.	COL4A1	1.74e-14	0.251536	0.493	0.318	5.85e-10
Axial Meso.	FGF8	4.86e-85	0.251414	0.155	0.015	1.63e-80
DE	SAT1	1.98e-43	3.51244	1	0.621	6.64e-39
DE	PRSS2	2.39e-94	2.31765	0.921	0.12	8.01e-90
DE	EPCAM	6.19e-121	2.31067	0.937	0.101	2.08e-116
DE	KRT18	6.77e-37	2.09682	1	0.657	2.27e-32
DE	FN1	2.07e-36	1.92784	0.921	0.396	6.93e-32
DE	STMN2	1.22e-47	1.76605	0.857	0.216	4.1e-43
DE	COL2A1	7.18e-40	1.65506	0.905	0.286	2.41e-35
DE	KRT8	2.99e-32	1.59403	1	0.722	1e-27
DE	PERP	5.12e-31	1.55472	0.952	0.515	1.72e-26
DE	SORBS2	0	1.36813	0.714	0.009	0
DE	CTSV	7.75e-30	1.35721	0.81	0.3	2.6e-25
DE	CDX1	3.01e-27	1.35036	0.984	0.57	1.01e-22
DE	KRT19	1.39e-23	1.29181	0.937	0.473	4.65e-19
DE	FOXA2	3.26e-94	1.27395	0.667	0.053	1.09e-89
DE	ID1	4.52e-17	1.20151	0.73	0.305	1.52e-12
DE	PODXL	3.79e-29	1.19794	0.714	0.204	1.27e-24
DE	CDX2	1.41e-25	1.16383	0.889	0.408	4.75e-21
DE	TUBB2B	1.16e-18	1.09211	0.984	0.809	3.9e-14
DE	SLC2A1	1.52e-17	1.08235	0.794	0.392	5.11e-13
DE	FOXJ1	5.19e-78	1.0676	0.571	0.048	1.74e-73
DE	MIR302CHG	4.84e-20	1.06142	0.841	0.33	1.62e-15
DE	NCOA4	1.11e-16	1.0589	0.81	0.408	3.72e-12
DE	WNT5B	3.02e-33	1.04516	0.667	0.152	1.01e-28
DE	PCBD1	3.76e-19	1.02975	0.778	0.357	1.26e-14
DE	ANGPT2	8.03e-67	1.01648	0.492	0.043	2.7e-62
DE	ODC1	3.51e-17	0.994232	1	0.851	1.18e-12
DE	TUBB2A	1.52e-16	0.99332	0.937	0.631	5.1e-12
DE	ZFP36L2	1.87e-14	0.984385	0.794	0.425	6.29e-10
DE	SPINT2	1.34e-15	0.975752	0.746	0.35	4.5e-11
DE	CDH2	3.38e-20	0.966454	0.984	0.788	1.14e-15
DE	VAMP8	1.04e-21	0.965577	0.952	0.533	3.5e-17
DE	ALPL	3.5e-17	0.962344	0.794	0.393	1.18e-12
DE	TNNC1	1.06e-172	0.950618	0.556	0.019	3.57e-168
DE	PRSS1	1.8e-100	0.939652	0.635	0.047	6.06e-96
DE	PALLD	8.65e-20	0.922156	0.683	0.256	2.9e-15
DE	TAGLN2	7.17e-17	0.917885	0.952	0.69	2.41e-12
DE	SMS	5.89e-16	0.912853	0.984	0.941	1.98e-11
DE	BEX1	2.89e-08	0.911317	0.746	0.498	0.000972
DE	TM7SF2	7.11e-33	0.866644	0.492	0.084	2.39e-28
DE	FTL	3.06e-28	0.859208	1	1	1.03e-23
DE	ACTN1	1.95e-11	0.855283	0.794	0.513	6.54e-07
DE	EPHA4	1.85e-14	0.852373	0.857	0.452	6.21e-10
DE	FBLN2	4.73e-54	0.840853	0.508	0.056	1.59e-49
DE	MCOLN3	3.86e-65	0.835844	0.508	0.046	1.3e-60
DE	ARSE	1.97e-89	0.831112	0.556	0.04	6.62e-85
DE	IFI16	6.74e-23	0.811149	0.619	0.17	2.26e-18
DE	TBXT	3.37e-20	0.808595	0.524	0.138	1.13e-15
DE	CD9	2.33e-17	0.800593	0.524	0.165	7.81e-13
DE	SHISAL2B	9.45e-14	0.797189	0.635	0.256	3.17e-09
DE	MNX1	6.72e-61	0.796449	0.508	0.047	2.26e-56
DE	ID4	4.12e-21	0.795459	0.413	0.085	1.38e-16
DE	PRXL2A	5.74e-15	0.790588	0.937	0.711	1.93e-10
DE	BASP1	6.05e-14	0.786617	0.937	0.77	2.03e-09
DE	CGNL1	8.14e-12	0.782659	0.698	0.33	2.73e-07
DE	L1TD1	1.04e-11	0.7667	0.651	0.313	3.48e-07
DE	SCGB1A1	2.25e-265	0.764943	0.286	0.002	7.55e-261
DE	DKK1	9.48e-08	0.762247	0.667	0.358	0.00318416
DE	GSN	1.38e-12	0.754876	0.778	0.4	4.62e-08
DE	COL4A6	5.25e-29	0.754069	0.492	0.093	1.76e-24
DE	LBH	6.84e-44	0.748386	0.492	0.062	2.3e-39
DE	MGST2	5.71e-15	0.747361	0.667	0.271	1.92e-10
DE	HEY1	1.5e-85	0.745935	0.397	0.021	5.04e-81
DE	DYNLL1	3.66e-16	0.741442	1	0.997	1.23e-11
DE	GNAI2	3.65e-14	0.732874	1	0.819	1.22e-09
DE	DSP	1.4e-11	0.732217	1	0.949	4.68e-07
DE	CD99	2.35e-11	0.729716	0.794	0.443	7.89e-07
DE	ISYNA1	2.06e-11	0.729525	0.841	0.461	6.93e-07
DE	WLS	5.76e-10	0.727407	0.794	0.524	1.93e-05
DE	GSTO1	4.7e-11	0.719347	0.952	0.743	1.58e-06
DE	CAPN9	8.8e-156	0.701174	0.492	0.017	2.95e-151
DE	SPINT1	1.61e-22	0.699324	0.365	0.065	5.39e-18
DE	URAD	3.62e-17	0.699104	0.333	0.068	1.22e-12
DE	TPM1	3.16e-09	0.697531	0.889	0.725	0.000106
DE	ZBTB38	3.02e-09	0.695209	0.619	0.312	0.000102
DE	PRICKLE1	3.62e-12	0.694327	0.571	0.233	1.21e-07
DE	ARL4A	2.25e-11	0.68628	0.524	0.199	7.55e-07
DE	CCKBR	9.36e-304	0.6823	0.413	0.004	3.14e-299
DE	FGF17	3.41e-09	0.678167	0.778	0.45	0.000114
DE	LY6G6D	2.7e-37	0.672798	0.381	0.044	9.06e-33
DE	PXDN	3.09e-09	0.669549	0.762	0.497	0.000104
DE	APOE	1.74e-10	0.66034	0.984	0.881	5.85e-06
DE	RBP1	5.12e-16	0.654777	1	0.998	1.72e-11
DE	DMKN	1.23e-10	0.648942	0.667	0.33	4.13e-06
DE	HES4	3.18e-19	0.647189	0.508	0.128	1.07e-14
DE	DST	5.38e-09	0.645565	0.746	0.457	0.000181
DE	MSX1	1.25e-06	0.636776	0.778	0.535	0.0418925
DE	GAD1	3.26e-17	0.635841	0.619	0.198	1.09e-12
DE	MLLT3	4.55e-14	0.630071	0.571	0.211	1.53e-09
DE	IFITM3	1.34e-08	0.62954	0.81	0.552	0.00045
DE	LSR	1.04e-12	0.628098	0.603	0.237	3.49e-08
DE	AC007405.3	1.02e-10	0.618345	0.524	0.218	3.41e-06
DE	SLC2A3	2.05e-08	0.616342	0.476	0.208	0.000689
DE	ENPP2	8.74e-11	0.612405	0.571	0.248	2.94e-06
DE	CLDN6	4.72e-08	0.609208	0.651	0.362	0.00158627
DE	FAM184A	6.56e-58	0.608537	0.381	0.029	2.2e-53
DE	PHLDA2	1.12e-10	0.605915	0.524	0.205	3.75e-06
DE	RCN1	5.81e-08	0.6059	0.921	0.81	0.00195196
DE	RHBDL3	4.02e-36	0.603259	0.397	0.049	1.35e-31
DE	TGIF1	8.56e-07	0.603239	0.571	0.334	0.0287505
DE	CSTB	1.08e-10	0.602631	0.937	0.733	3.64e-06
DE	ADD3	1.4e-10	0.601539	0.683	0.356	4.69e-06
DE	F11R	1.65e-16	0.597215	0.46	0.124	5.53e-12
DE	KANK1	2.26e-31	0.596727	0.413	0.06	7.59e-27
DE	SEMA6A	2.12e-12	0.585262	0.571	0.218	7.11e-08
DE	ITGA6	1.8e-32	0.580399	0.476	0.077	6.05e-28
DE	TNNT1	7.61e-08	0.578445	0.968	0.853	0.00255552
DE	SLC29A1	3.45e-15	0.578389	0.413	0.111	1.16e-10
DE	GCHFR	5.5e-24	0.577773	0.444	0.087	1.85e-19
DE	CAPN1	2.55e-15	0.573439	0.508	0.152	8.55e-11
DE	ECHDC1	4.25e-06	0.57282	0.683	0.466	0.142849
DE	TFF3	5.66e-19	0.570193	0.571	0.159	1.9e-14
DE	NAXE	1.42e-07	0.568396	0.571	0.31	0.00475975
DE	BCL7C	2.49e-06	0.563817	0.746	0.524	0.0836426
DE	DNALI1	6.15e-16	0.560991	0.476	0.131	2.06e-11
DE	PDLIM2	3.9e-11	0.554893	0.508	0.194	1.31e-06
DE	CETN2	3.52e-06	0.548331	0.762	0.512	0.118317
DE	COL4A5	1.78e-10	0.546876	0.524	0.216	5.99e-06
DE	SELENOP	6.45e-18	0.537058	0.413	0.094	2.16e-13
DE	HLA-B	6.94e-13	0.532389	0.397	0.117	2.33e-08
DE	TENT5C	1.45e-86	0.532373	0.365	0.017	4.85e-82
DE	BMP7	3.04e-34	0.528884	0.333	0.036	1.02e-29
DE	RHPN2	1.82e-70	0.528142	0.397	0.025	6.1e-66
DE	DACH1	3.02e-12	0.523178	0.429	0.134	1.01e-07
DE	PPDPF	1.8e-09	0.522914	1	0.876	6.06e-05
DE	MLEC	1.1e-08	0.52279	0.968	0.828	0.000368
DE	ITGB1	2.21e-05	0.51988	0.841	0.761	0.743514
DE	LRPAP1	1.23e-05	0.519589	0.762	0.561	0.413432
DE	NUCB2	2e-06	0.519084	0.556	0.322	0.0670519
DE	SLC38A8	2.09e-191	0.509362	0.317	0.005	7e-187
DE	ETV5	3.34e-10	0.507474	0.397	0.134	1.12e-05
DE	FGF8	3.22e-45	0.506381	0.286	0.021	1.08e-40
DE	GCNT1	2.69e-11	0.505758	0.365	0.113	9.02e-07
DE	GAL3ST1	5.31e-100	0.505337	0.317	0.011	1.78e-95
DE	ASRGL1	1.2e-07	0.502089	0.556	0.277	0.00402801
DE	CST3	5.63e-07	0.501928	0.841	0.583	0.01889
DE	PES1	3.84e-07	0.501242	0.603	0.336	0.012897
DE	UGDH	1.47e-06	0.497333	0.746	0.488	0.04945
DE	IQCH	1.17e-90	0.495476	0.286	0.01	3.94e-86
DE	MYO10	1.36e-06	0.494566	0.524	0.284	0.0456637
DE	ELL2	4.07e-24	0.493797	0.365	0.061	1.37e-19
DE	SLC39A8	1.05e-05	0.487762	0.667	0.438	0.352693
DE	DNAJC15	3.3e-07	0.478588	0.778	0.537	0.0110809
DE	AHNAK	1.2e-06	0.475507	0.508	0.258	0.0401836
DE	TMEM141	0.000195	0.474918	0.603	0.452	1
DE	EPHX1	4.94e-09	0.474122	0.413	0.152	0.000166
DE	CD81	3.86e-06	0.473505	0.968	0.877	0.129484
DE	NQO2	0.000473	0.47221	0.587	0.438	1
DE	ETFB	2.15e-05	0.47151	0.873	0.698	0.723465
DE	SERINC5	2.5e-06	0.469135	0.714	0.477	0.0840432
DE	TSPAN18	7.95e-14	0.467032	0.397	0.108	2.67e-09
DE	SOX17	0	0.466945	0.302	0.001	0
DE	SHTN1	3.3e-19	0.466757	0.333	0.061	1.11e-14
DE	LYPD6B	1.28e-236	0.465452	0.333	0.004	4.31e-232
DE	IL23A	1.1e-138	0.464807	0.302	0.006	3.68e-134
DE	SLC16A10	1.25e-52	0.461655	0.333	0.024	4.21e-48
DE	ANXA11	1.16e-11	0.460991	0.381	0.111	3.9e-07
DE	PIFO	1.13e-11	0.457259	0.286	0.069	3.8e-07
DE	SHISA3	2.29e-38	0.456597	0.254	0.019	7.68e-34
DE	SERP1	8.24e-06	0.453874	0.921	0.744	0.276532
DE	ZBTB16	9.37e-31	0.453214	0.254	0.024	3.15e-26
DE	JTB	2.52e-07	0.451644	0.841	0.538	0.00846658
DE	GPC4	6.35e-09	0.450416	0.476	0.196	0.000213
DE	PRDX5	1.18e-06	0.449411	0.952	0.861	0.0394563
DE	HEBP2	3.55e-05	0.44915	0.762	0.591	1
DE	CD320	2.36e-05	0.448056	0.556	0.331	0.791337
DE	TMEM123	1.09e-05	0.44682	0.603	0.386	0.364526
DE	HES7	0.000146	0.445158	0.556	0.369	1
DE	RAB25	1.68e-56	0.441558	0.302	0.018	5.64e-52
DE	NECTIN2	8.22e-07	0.440838	0.524	0.26	0.0276122
DE	AMOT	5.6e-18	0.439088	0.27	0.044	1.88e-13
DE	DAG1	1.46e-08	0.43887	0.444	0.183	0.000491
DE	CTSD	2.51e-06	0.436784	0.698	0.445	0.0843115
DE	SLC7A11	6.16e-07	0.435271	0.444	0.196	0.0206875
DE	SEMA3G	2.08e-68	0.42927	0.238	0.009	6.97e-64
DE	OCIAD2	4.21e-07	0.428724	0.54	0.266	0.014149
DE	ARHGAP29	1.27e-14	0.428166	0.333	0.075	4.26e-10
DE	LIN28A	4.19e-05	0.425541	0.905	0.853	1
DE	FADS2	5.42e-06	0.424698	0.714	0.464	0.181848
DE	ZMYND8	9.53e-05	0.424538	0.603	0.401	1
DE	TSPAN5	4.29e-07	0.424443	0.492	0.228	0.0144177
DE	FAAP20	4.14e-05	0.423087	0.746	0.526	1
DE	TCN2	3.46e-09	0.420271	0.413	0.152	0.000116
DE	SP5	2.59e-05	0.419725	0.857	0.665	0.869528
DE	ANXA2	6.65e-05	0.419395	0.857	0.66	1
DE	SLCO5A1	5.85e-31	0.419083	0.206	0.016	1.97e-26
DE	SCG5	8.05e-24	0.419059	0.302	0.042	2.7e-19
DE	RHOC	0.000616	0.418065	0.825	0.723	1
DE	UCHL1	1.13e-06	0.418047	0.968	0.796	0.0378343
DE	MMP15	4.32e-08	0.415205	0.302	0.098	0.00145121
DE	SOX4	0.000113	0.413537	0.968	0.87	1
DE	TESC	1.8e-34	0.413102	0.302	0.03	6.05e-30
DE	TCEAL8	4.11e-05	0.409475	0.889	0.799	1
DE	CD200	4.77e-06	0.40903	0.302	0.123	0.160215
DE	ADI1	7.52e-05	0.405943	0.825	0.619	1
DE	SH3BGRL3	3.24e-06	0.405551	0.905	0.802	0.108819
DE	ADGRV1	2.84e-14	0.401324	0.365	0.089	9.54e-10
DE	FAM3C	3.79e-05	0.399643	0.587	0.367	1
DE	CORO1B	1.69e-06	0.39935	0.476	0.244	0.0566921
DE	ZDHHC12	1.94e-07	0.398129	0.556	0.269	0.00651936
DE	APOA2	1.67e-119	0.398127	0.206	0.003	5.62e-115
DE	BAMBI	9.95e-06	0.396354	0.333	0.142	0.334154
DE	CYSTM1	4.86e-07	0.395381	0.46	0.206	0.0163313
DE	CASTOR2	2.44e-09	0.394799	0.333	0.105	8.19e-05
DE	MGST3	0.000634	0.394609	0.841	0.76	1
DE	GAMT	1.83e-07	0.394523	0.365	0.139	0.00613557
DE	PFDN5	1.68e-07	0.393474	1	0.98	0.005633
DE	MAGED2	6.4e-05	0.393333	0.825	0.69	1
DE	UCP2	0.000159	0.393086	0.46	0.26	1
DE	MRPL28	1.82e-05	0.39212	0.746	0.491	0.610479
DE	RAB3B	5.04e-06	0.391343	0.524	0.28	0.169298
DE	DUSP23	6.11e-05	0.389232	0.46	0.273	1
DE	TMED9	3.64e-05	0.388556	0.889	0.718	1
DE	ABRACL	0.000187	0.38832	0.746	0.584	1
DE	TMEM144	1.49e-59	0.387724	0.238	0.011	5.02e-55
DE	FLNB	3.11e-07	0.387461	0.429	0.19	0.0104257
DE	SYNGR2	2.27e-31	0.386532	0.27	0.026	7.61e-27
DE	IFT22	1.61e-05	0.386342	0.603	0.351	0.540414
DE	TCTEX1D1	8.33e-14	0.384925	0.238	0.044	2.8e-09
DE	CD63	8.2e-08	0.384396	0.984	0.992	0.00275288
DE	NKX1-2	1.94e-34	0.380082	0.302	0.03	6.51e-30
DE	TUBA1A	5.02e-05	0.379385	1	0.968	1
DE	AGTRAP	2.85e-05	0.379191	0.619	0.361	0.958601
DE	WFDC2	0.00129831	0.377174	0.365	0.216	1
DE	GGH	0.00114925	0.375462	0.476	0.306	1
DE	APOC1	0.0064861	0.373281	0.778	0.716	1
DE	DSG2	0.00142446	0.369459	0.683	0.519	1
DE	SCCPDH	1.55e-06	0.368301	0.46	0.209	0.0519967
DE	GSTP1	4.45e-09	0.366715	1	1	0.000149
DE	PLCB4	4.44e-42	0.366628	0.27	0.02	1.49e-37
DE	MBNL3	8.49e-07	0.365431	0.317	0.122	0.028522
DE	PYGL	3.3e-12	0.364361	0.317	0.079	1.11e-07
DE	MXD4	0.00079	0.363986	0.635	0.473	1
DE	PLPP5	1.85e-05	0.362962	0.476	0.268	0.622532
DE	CIB1	9.33e-05	0.362793	0.603	0.358	1
DE	PLD3	0.000742	0.360489	0.635	0.463	1
DE	DNAJC1	9.6e-05	0.360272	0.524	0.309	1
DE	FLRT3	2.07e-07	0.359889	0.381	0.147	0.00695693
DE	DDT	0.00013	0.359696	0.921	0.843	1
DE	VGLL4	3.67e-05	0.358816	0.556	0.341	1
DE	RNPEPL1	1.38e-11	0.357921	0.206	0.04	4.64e-07
DE	VCAN	0.000586	0.357911	0.889	0.849	1
DE	FNDC3A	0.00608766	0.357576	0.413	0.27	1
DE	CNKSR2	3.64e-12	0.357008	0.238	0.048	1.22e-07
DE	FSCN1	3.59e-06	0.356884	0.984	0.963	0.120692
DE	GLDC	3.11e-11	0.35681	0.222	0.046	1.04e-06
DE	ADGRL3	4.38e-09	0.355695	0.365	0.119	0.000147
DE	TNFRSF19	1.04e-06	0.354841	0.333	0.131	0.034805
DE	NAV2	1.28e-07	0.353857	0.317	0.11	0.00429242
DE	IFNGR2	3.32e-07	0.352008	0.397	0.159	0.0111585
DE	NQO1	0.00245203	0.351487	0.54	0.382	1
DE	FAM136A	0.000644	0.351466	0.889	0.683	1
DE	HES1	0.000619	0.351311	0.381	0.211	1
DE	GCA	1.82e-10	0.35095	0.317	0.088	6.12e-06
DE	LMNA	1.96e-08	0.349739	0.238	0.065	0.000659
DE	SAMD3	1.17e-16	0.349728	0.254	0.041	3.92e-12
DE	FKBP8	7.55e-05	0.348748	0.794	0.57	1
DE	PHACTR2	0.000127	0.347868	0.556	0.362	1
DE	SPAG1	2.56e-15	0.347671	0.222	0.035	8.59e-11
DE	RCN2	6.95e-05	0.347127	0.952	0.923	1
DE	SIGIRR	9.8e-06	0.345222	0.349	0.156	0.32898
DE	NRXN3	4.27e-14	0.344487	0.286	0.059	1.44e-09
DE	DDAH2	7.59e-05	0.342602	0.714	0.469	1
DE	FGFBP3	8.61e-06	0.341232	0.317	0.134	0.289013
DE	ANXA7	3.8e-06	0.339746	0.556	0.286	0.127703
DE	TTC14	0.000227	0.339649	0.46	0.27	1
DE	NUDCD2	0.00132676	0.33963	0.698	0.514	1
DE	RTN3	3.7e-05	0.339607	0.667	0.406	1
DE	PPP1R12A	0.000834	0.338904	0.81	0.604	1
DE	CNPY2	0.000413	0.338518	0.952	0.868	1
DE	PLEKHA5	0.0083488	0.337989	0.571	0.438	1
DE	SSR1	0.000622	0.336735	0.619	0.435	1
DE	UTRN	3.56e-05	0.336405	0.524	0.312	1
DE	CXADR	0.000269	0.336219	0.603	0.425	1
DE	FAM122C	2.67e-15	0.336089	0.286	0.055	8.97e-11
DE	TLE1	2.05e-05	0.335521	0.333	0.151	0.689047
DE	PLS3	5.22e-05	0.334546	0.698	0.514	1
DE	MAGED1	0.000233	0.334172	0.746	0.537	1
DE	VASP	0.00136148	0.33416	0.492	0.309	1
DE	RBMS1	0.00150806	0.334057	0.635	0.424	1
DE	TMED10	0.00681139	0.333247	0.794	0.673	1
DE	PDLIM1	0.000211	0.332811	0.587	0.361	1
DE	PLAAT3	9.42e-26	0.332237	0.222	0.022	3.16e-21
DE	SAMHD1	1.72e-19	0.332208	0.19	0.021	5.77e-15
DE	SEC23B	1.33e-05	0.331735	0.349	0.15	0.447779
DE	TMEM167A	0.0010847	0.33161	0.794	0.666	1
DE	BMP6	2.25e-38	0.331477	0.206	0.013	7.56e-34
DE	TP53I11	0.000708	0.331177	0.54	0.352	1
DE	ALDH3A2	4.02e-05	0.331153	0.317	0.142	1
DE	TST	6.74e-06	0.330985	0.603	0.328	0.226253
DE	SQSTM1	0.00319099	0.330559	0.556	0.381	1
DE	PRSS8	1.8e-25	0.330477	0.238	0.025	6.05e-21
DE	RNF213	3.66e-07	0.329783	0.381	0.153	0.0122918
DE	MFGE8	6.8e-05	0.329546	0.746	0.519	1
DE	LRRIQ1	2.07e-10	0.328371	0.222	0.048	6.94e-06
DE	STK25	0.00168266	0.328119	0.635	0.447	1
DE	SH3D19	6.32e-05	0.327357	0.397	0.204	1
DE	COPB2	0.000155	0.327082	0.794	0.617	1
DE	OLFML3	0.000323	0.326934	0.381	0.209	1
DE	SND1	3.99e-05	0.326914	0.714	0.499	1
DE	SRA1	0.000107	0.325852	0.619	0.405	1
DE	RNASEK	0.00044	0.325784	0.937	0.857	1
DE	CLIC1	0.000102	0.324666	0.857	0.81	1
DE	SWI5	0.00139186	0.323839	0.54	0.353	1
DE	USO1	0.000507	0.322352	0.619	0.399	1
DE	ESRP1	8.34e-67	0.321922	0.19	0.006	2.8e-62
DE	DHRS3	3.97e-17	0.321472	0.159	0.017	1.33e-12
DE	SEC61A1	0.00377584	0.320752	0.508	0.374	1
DE	RND2	0.000164	0.31965	0.397	0.221	1
DE	ITM2B	0.00309195	0.319455	0.794	0.691	1
DE	STRBP	0.000345	0.318821	0.619	0.387	1
DE	ATOX1	0.00282334	0.318303	0.889	0.853	1
DE	ASAH1	0.000279	0.317959	0.524	0.317	1
DE	MYDGF	0.00427165	0.317542	0.762	0.676	1
DE	GTF2I	0.000126	0.317451	0.968	0.915	1
DE	CARHSP1	0.000823	0.316507	0.825	0.746	1
DE	PDK3	5.88e-07	0.316325	0.444	0.193	0.019734
DE	SPART	0.000405	0.315807	0.556	0.328	1
DE	PLXND1	2.9e-09	0.31504	0.302	0.089	9.75e-05
DE	CASP6	0.000161	0.314687	0.46	0.255	1
DE	RBM47	4.94e-26	0.314631	0.222	0.022	1.66e-21
DE	DSC2	0.000759	0.31455	0.54	0.344	1
DE	TRAPPC1	0.00131657	0.314509	0.825	0.676	1
DE	KIZ	5.7e-06	0.313738	0.333	0.139	0.191261
DE	PPP1R15A	0.000104	0.313574	0.381	0.192	1
DE	ST3GAL1	2.45e-12	0.312863	0.222	0.043	8.22e-08
DE	GADD45A	5.6e-06	0.312849	0.349	0.149	0.187998
DE	LASP1	0.00114153	0.312842	0.333	0.183	1
DE	RNPEP	0.000412	0.312082	0.476	0.284	1
DE	HSD17B4	0.00451518	0.31143	0.778	0.61	1
DE	USP54	1.21e-08	0.310752	0.333	0.108	0.000407
DE	PTK7	0.000181	0.310499	0.714	0.51	1
DE	BEX4	0.00268124	0.310203	0.667	0.545	1
DE	CYP27A1	5.14e-10	0.309285	0.222	0.051	1.72e-05
DE	TNC	2.09e-16	0.306439	0.206	0.029	7.03e-12
DE	SEPHS2	3.29e-05	0.30623	0.429	0.22	1
DE	SLC16A3	9.66e-19	0.305887	0.19	0.022	3.24e-14
DE	SPON1	6.33e-07	0.305621	0.254	0.081	0.0212421
DE	TUBA1C	0.00828861	0.305573	0.952	0.879	1
DE	TMPRSS15	8.88e-33	0.304864	0.111	0.004	2.98e-28
DE	NUDT14	2.06e-05	0.304327	0.286	0.117	0.691366
DE	GSX1	7.24e-273	0.304017	0.159	0	2.43e-268
DE	GTF3A	0.000635	0.303706	0.873	0.738	1
DE	TUBB3	0.000757	0.30358	0.825	0.65	1
DE	AXIN2	0.00245672	0.302943	0.508	0.347	1
DE	CLDN7	8.23e-28	0.302377	0.143	0.009	2.76e-23
DE	SRARP	8.73e-14	0.30112	0.222	0.038	2.93e-09
DE	TM9SF1	0.000249	0.300893	0.397	0.213	1
DE	RER1	0.000764	0.300644	0.778	0.592	1
DE	UGT8	3.8e-16	0.299896	0.238	0.038	1.27e-11
DE	C5orf49	1.07e-10	0.298919	0.159	0.026	3.6e-06
DE	IFT27	0.0062492	0.298862	0.365	0.23	1
DE	NKAPD1	0.00036	0.298804	0.444	0.248	1
DE	KDELR2	0.00272594	0.298598	0.778	0.647	1
DE	MYL6	1.08e-06	0.29858	1	0.998	0.0361422
DE	SEMA3D	3.29e-10	0.298399	0.19	0.037	1.1e-05
DE	UNC79	1.21e-51	0.297926	0.19	0.008	4.07e-47
DE	BAZ2A	0.0096383	0.297899	0.556	0.404	1
DE	SEC61B	0.000484	0.29778	1	0.982	1
DE	TCEA3	5.54e-10	0.297406	0.222	0.05	1.86e-05
DE	YPEL5	1.72e-05	0.29705	0.444	0.211	0.577084
DE	HLA-C	0.00201446	0.296369	0.73	0.531	1
DE	SEC13	0.00242121	0.296225	0.603	0.493	1
DE	MAGT1	0.000859	0.295629	0.46	0.29	1
DE	CAMK2D	0.00220551	0.294646	0.381	0.236	1
DE	TALDO1	0.00660296	0.293641	0.857	0.754	1
DE	CASK	0.0002	0.293277	0.73	0.481	1
DE	NDUFS8	0.000805	0.292977	0.857	0.736	1
DE	TRIM2	0.0003	0.291968	0.381	0.203	1
DE	YWHAZ	0.000152	0.290557	1	0.987	1
DE	XBP1	0.000808	0.28821	0.619	0.439	1
DE	NPY	0.00519229	0.288044	0.175	0.079	1
DE	EVX1	3.36e-08	0.287734	0.302	0.093	0.00112675
DE	OST4	0.000239	0.286835	0.968	0.974	1
DE	TMEM159	2.78e-08	0.286509	0.286	0.085	0.000932
DE	YIPF2	3.8e-05	0.286057	0.317	0.141	1
DE	EPHB3	2.91e-06	0.285783	0.302	0.113	0.0975892
DE	TAGLN3	3.63e-05	0.285672	0.365	0.176	1
DE	TPGS2	0.00450676	0.285389	0.667	0.543	1
DE	IFT20	0.00271439	0.285378	0.397	0.257	1
DE	PIM2	6.88e-12	0.285285	0.175	0.029	2.31e-07
DE	MPC2	0.0043791	0.28525	0.714	0.572	1
DE	ETS2	2.81e-08	0.284927	0.254	0.072	0.000943
DE	FTH1	6.4e-07	0.284712	1	1	0.021489
DE	APELA	5.31e-27	0.284086	0.19	0.015	1.78e-22
DE	LTBP1	0.000261	0.283217	0.317	0.156	1
DE	IGSF1	1.78e-05	0.282083	0.286	0.113	0.598825
DE	SERINC3	0.00156765	0.281921	0.397	0.225	1
DE	TLN2	0.00245081	0.281486	0.508	0.331	1
DE	GSDMD	1.09e-10	0.281465	0.238	0.053	3.66e-06
DE	C4orf48	0.00169264	0.280458	0.794	0.705	1
DE	CAPNS1	0.00648938	0.279923	0.714	0.552	1
DE	BTG2	1.12e-06	0.279887	0.238	0.074	0.0377362
DE	NME3	0.000827	0.27982	0.397	0.226	1
DE	PIK3R1	0.000202	0.279303	0.397	0.212	1
DE	COPB1	0.000736	0.279104	0.794	0.604	1
DE	AFAP1L2	1.13e-07	0.279074	0.254	0.076	0.00380878
DE	NXN	0.000139	0.278988	0.492	0.276	1
DE	ARHGAP24	0.000732	0.278923	0.222	0.097	1
DE	TMEM106C	1.4e-08	0.278816	0.302	0.09	0.000469
DE	PCED1B	2.97e-08	0.278348	0.238	0.065	0.000998
DE	DMTN	3.34e-34	0.27815	0.175	0.01	1.12e-29
DE	ERP29	0.00217561	0.278031	0.921	0.857	1
DE	UBC	0.00267413	0.275502	0.984	0.965	1
DE	PKP2	4.34e-39	0.275479	0.159	0.007	1.46e-34
DE	VEZT	0.000795	0.275129	0.413	0.246	1
DE	DKK3	1.35e-09	0.274728	0.19	0.04	4.52e-05
DE	STMN1	7.34e-05	0.27472	1	0.988	1
DE	MGAT4B	0.00100019	0.274709	0.349	0.189	1
DE	PAPSS1	0.000206	0.274626	0.556	0.334	1
DE	C9orf16	0.00155051	0.273869	0.651	0.48	1
DE	HM13	0.00661682	0.27324	0.683	0.535	1
DE	SPOPL	1.6e-08	0.272976	0.222	0.057	0.000537
DE	TEX264	0.00102854	0.272468	0.333	0.176	1
DE	GLRX	7.28e-05	0.27233	0.349	0.163	1
DE	HNMT	2.77e-06	0.272289	0.238	0.079	0.09314
DE	AGL	0.00522393	0.272029	0.317	0.192	1
DE	ANXA3	5.71e-129	0.271925	0.159	0.001	1.92e-124
DE	SLC44A2	2.65e-05	0.271647	0.302	0.125	0.890723
DE	METTL21A	0.00483621	0.271138	0.302	0.167	1
DE	SMAGP	5.3e-06	0.270483	0.175	0.051	0.178056
DE	PHLDB2	0.0012934	0.270334	0.508	0.335	1
DE	HTATIP2	0.000638	0.270114	0.444	0.27	1
DE	SSR3	0.00131847	0.269763	0.937	0.825	1
DE	COX7C	0.000729	0.26943	1	0.996	1
DE	TMEM219	0.00249226	0.269366	0.619	0.417	1
DE	DRAM2	0.00105897	0.268987	0.397	0.225	1
DE	PRKCZ	1.79e-08	0.26795	0.222	0.057	0.0006
DE	TSGA10	6.76e-09	0.26708	0.27	0.075	0.000227
DE	VTI1B	0.00700778	0.265927	0.762	0.632	1
DE	TRAM1	0.00193636	0.264514	0.587	0.415	1
DE	OCIAD1	0.00117246	0.263569	0.841	0.678	1
DE	TUBB4B	0.00487598	0.263083	0.968	0.933	1
DE	DIAPH2	0.000276	0.262761	0.429	0.228	1
DE	MDH1	0.00278768	0.262524	0.857	0.756	1
DE	NPEPPS	0.00673815	0.262073	0.603	0.45	1
DE	ARHGEF35	1.17e-07	0.26198	0.222	0.061	0.00392242
DE	VPS25	0.00403548	0.261854	0.73	0.592	1
DE	COPE	0.00233642	0.261646	0.857	0.784	1
DE	AL161421.1	4.96e-23	0.261535	0.19	0.018	1.67e-18
DE	UNC45A	0.00286356	0.260759	0.381	0.225	1
DE	APLP2	0.00361962	0.260702	0.984	0.877	1
DE	TMSB4X	0.00131613	0.260629	1	0.997	1
DE	ARID5B	2.78e-09	0.259606	0.238	0.059	9.32e-05
DE	TFB1M	8.71e-07	0.259567	0.349	0.131	0.0292332
DE	DAW1	6.98e-26	0.259299	0.143	0.009	2.35e-21
DE	PLEC	0.000284	0.259269	0.286	0.132	1
DE	APOA1	4.03e-21	0.259208	0.159	0.014	1.35e-16
DE	PDPN	0.000976	0.259159	0.222	0.103	1
DE	TRMT112	0.00216421	0.25878	0.937	0.88	1
DE	PON2	0.00743275	0.257955	0.524	0.377	1
DE	CLN8	1.81e-07	0.257952	0.238	0.069	0.00606863
DE	MAPK12	0.000807	0.257938	0.333	0.173	1
DE	EPHB6	4.26e-11	0.257898	0.254	0.057	1.43e-06
DE	NUMB	6.61e-06	0.257756	0.397	0.174	0.221833
DE	COMMD7	0.00181269	0.257156	0.492	0.306	1
DE	CRYM	1.59e-20	0.257101	0.127	0.009	5.35e-16
DE	THYN1	0.00177552	0.257041	0.556	0.362	1
DE	MPG	0.000811	0.255863	0.603	0.399	1
DE	UBL5	7.86e-06	0.255678	1	0.987	0.263831
DE	HSBP1	0.000282	0.255317	0.968	0.985	1
DE	TRAF4	0.00280536	0.255106	0.476	0.304	1
DE	CD151	0.00542777	0.254701	0.492	0.331	1
DE	H2AFV	0.00351353	0.254671	0.952	0.882	1
DE	MFSD10	0.00118327	0.254462	0.508	0.321	1
DE	TLE5	0.000489	0.253833	0.302	0.147	1
DE	FAM162A	0.00353526	0.253285	0.492	0.321	1
DE	GPSM3	1.78e-06	0.253245	0.238	0.075	0.0599071
DE	GPX3	0.00248163	0.253043	0.349	0.201	1
DE	LGR5	5.48e-19	0.252826	0.206	0.025	1.84e-14
DE	SELENOW	0.000542	0.252709	1	0.978	1
DE	RNPC3	7.92e-06	0.251423	0.286	0.109	0.265839
DE	GASK1B	1.67e-135	0.251088	0.159	0.001	5.6e-131
DE	PRDX2	0.000168	0.25046	0.984	0.989	1
DE	RAB11B	0.0079653	0.25044	0.508	0.367	1
DE	ANK3	2.45e-05	0.250379	0.27	0.102	0.821102
DE	ERVMER34-1	7.87e-08	0.250165	0.222	0.06	0.00264356

## Sheet: S3 Human gastruloid 48hrs
cluster	gene	p_val	avg_log2FC	pct in cluster	pct in other	p_val_adj
Somite	FST	0	2.0341	0.776	0.192	0
Somite	TCF15	0	1.56213	0.945	0.423	0
Somite	FABP5	0	1.22279	0.99	0.879	0
Somite	CER1	3.79e-189	0.889078	0.422	0.129	1.27e-184
Somite	FOXD1	4.22e-273	0.82148	0.503	0.142	1.42e-268
Somite	NNAT	1.7e-176	0.779941	0.901	0.7	5.71e-172
Somite	COL14A1	8.8e-203	0.765424	0.598	0.255	2.95e-198
Somite	SIX1	2.49e-239	0.763749	0.44	0.122	8.37e-235
Somite	PAX3	2.51e-277	0.733128	0.413	0.091	8.44e-273
Somite	ALCAM	4.7e-169	0.723495	0.616	0.295	1.58e-164
Somite	CNKSR3	1.65e-197	0.719081	0.603	0.257	5.53e-193
Somite	TCHP	2.42e-182	0.714482	0.568	0.252	8.12e-178
Somite	FOXC2	1.09e-174	0.672739	0.801	0.442	3.67e-170
Somite	DKK1	4.38e-119	0.669682	0.434	0.187	1.47e-114
Somite	COL1A2	7.59e-161	0.661295	0.882	0.647	2.55e-156
Somite	RIPPLY1	0	0.656597	0.821	0.18	0
Somite	MEOX1	5.02e-230	0.645852	0.432	0.118	1.69e-225
Somite	MEST	9.91e-189	0.638293	0.96	0.753	3.33e-184
Somite	ARHGAP10	3.64e-149	0.632767	0.54	0.252	1.22e-144
Somite	SFRP1	2.07e-91	0.625494	0.743	0.534	6.96e-87
Somite	EFNB2	6.92e-124	0.623121	0.535	0.272	2.32e-119
Somite	HES4	6.11e-170	0.613126	0.437	0.152	2.05e-165
Somite	CALD1	1.36e-125	0.604462	0.937	0.84	4.58e-121
Somite	BOC	2.54e-96	0.59257	0.432	0.213	8.53e-92
Somite	ITM2A	5.93e-137	0.588485	0.667	0.35	1.99e-132
Somite	ZNF704	3.29e-123	0.576165	0.468	0.218	1.1e-118
Somite	FRMD6	1.39e-144	0.561542	0.439	0.171	4.68e-140
Somite	SALL4	2.53e-82	0.489325	0.747	0.554	8.49e-78
Somite	PDE4DIP	8.19e-109	0.486558	0.377	0.154	2.75e-104
Somite	ANXA2	1.7e-80	0.474418	0.81	0.624	5.7e-76
Somite	NTM	1.22e-104	0.467334	0.357	0.147	4.09e-100
Somite	PFN2	1.68e-79	0.46385	0.847	0.711	5.64e-75
Somite	NMU	9.3e-36	0.439649	0.551	0.412	3.12e-31
Somite	ZFP36L1	5.42e-52	0.425751	0.712	0.551	1.82e-47
Somite	LRIG3	1.08e-75	0.424943	0.514	0.293	3.61e-71
Somite	COL4A2	2.23e-70	0.415409	0.559	0.343	7.49e-66
Somite	HOTAIRM1	4.61e-60	0.410258	0.66	0.459	1.55e-55
Somite	APLNR	9.67e-65	0.409989	0.521	0.305	3.25e-60
Somite	COL4A1	1.78e-62	0.393995	0.439	0.254	5.98e-58
Somite	ZFP36L2	3.31e-55	0.392387	0.59	0.398	1.11e-50
Somite	SEPTIN11	1.25e-49	0.382251	0.82	0.698	4.21e-45
Somite	CXADR	6.87e-52	0.367429	0.531	0.345	2.31e-47
Somite	RHOBTB1	3.23e-64	0.360144	0.294	0.136	1.09e-59
Somite	TMEM150C	1.45e-115	0.356563	0.202	0.048	4.87e-111
Somite	SFRP2	7.29e-74	0.354914	0.261	0.105	2.45e-69
Somite	TSPAN2	2.13e-100	0.351306	0.215	0.061	7.17e-96
Somite	EGR1	6.85e-46	0.350524	0.559	0.382	2.3e-41
Somite	FOXD2	4.63e-185	0.350215	0.156	0.013	1.55e-180
Somite	FOXC1	4.84e-49	0.346101	0.58	0.393	1.63e-44
Somite	LPIN2	3.12e-38	0.344607	0.431	0.29	1.05e-33
Somite	KLHL4	1.89e-37	0.34057	0.458	0.303	6.36e-33
Somite	LHFPL6	5.75e-63	0.339914	0.341	0.171	1.93e-58
Somite	PRL	1.06e-73	0.338047	0.325	0.141	3.54e-69
Somite	SEC22B	2.76e-48	0.332859	0.34	0.189	9.27e-44
Somite	CITED2	3.43e-38	0.331504	0.659	0.515	1.15e-33
Somite	GPC3	3.44e-51	0.326135	0.865	0.715	1.16e-46
Somite	SERBP1	2.92e-86	0.32459	0.992	0.98	9.81e-82
Somite	ARGLU1	2.26e-36	0.32073	0.853	0.769	7.59e-32
Somite	SYT6	9.51e-88	0.317755	0.206	0.062	3.19e-83
Somite	ZIC2	6.06e-42	0.317747	0.437	0.277	2.04e-37
Somite	NCAM1	3.97e-43	0.316935	0.547	0.378	1.33e-38
Somite	DSP	1.96e-30	0.305925	0.863	0.786	6.6e-26
Somite	GJA1	1.01e-35	0.301928	0.831	0.705	3.41e-31
Somite	ODC1	9.79e-42	0.301689	0.758	0.59	3.29e-37
Somite	OLFML3	1.42e-37	0.30075	0.36	0.22	4.77e-33
Somite	SAT1	1.83e-92	0.299578	0.719	0.441	6.16e-88
Somite	LRIG1	4.35e-46	0.298122	0.328	0.18	1.46e-41
Somite	PPA1	8.71e-35	0.291768	0.79	0.666	2.92e-30
Somite	DDX39B	1.33e-39	0.287737	0.882	0.79	4.47e-35
Somite	CXCR4	8.03e-72	0.285723	0.459	0.228	2.7e-67
Somite	H2AFY2	8.71e-36	0.284939	0.815	0.688	2.92e-31
Somite	NME1	1.79e-40	0.284652	0.872	0.748	6e-36
Somite	TMEM97	6.12e-34	0.284423	0.747	0.622	2.06e-29
Somite	TLE1	1.16e-36	0.283195	0.334	0.197	3.9e-32
Somite	FGFR1	9.17e-29	0.278521	0.724	0.615	3.08e-24
Somite	OLFM3	2.76e-37	0.277609	0.272	0.15	9.28e-33
Somite	GLTP	2.5e-37	0.27708	0.278	0.155	8.4e-33
Somite	RDH10	1.95e-34	0.273004	0.723	0.555	6.55e-30
Somite	FSCN1	5.61e-32	0.26684	0.791	0.656	1.88e-27
Somite	TRDN	3.49e-45	0.263995	0.182	0.076	1.17e-40
Somite	PA2G4	4.91e-37	0.261935	0.916	0.818	1.65e-32
Somite	PKP4	2.98e-32	0.261378	0.385	0.251	1e-27
Somite	NCL	3.52e-44	0.25766	0.991	0.972	1.18e-39
Somite	PLPP3	4.64e-35	0.25479	0.283	0.162	1.56e-30
Somite	MXRA5	3.72e-77	0.254432	0.167	0.046	1.25e-72
Somite	HEY2	3.03e-73	0.253837	0.154	0.042	1.02e-68
Somite	AF117829.1	8.44e-34	0.253645	0.285	0.164	2.84e-29
Somite	SKAP2	2.71e-38	0.251763	0.487	0.314	9.08e-34
Somite	STRA6	4.36e-34	0.251628	0.377	0.237	1.46e-29
Somite	HOXB5	2.75e-40	0.25127	0.261	0.136	9.23e-36
Somite	DPF3	1.54e-54	0.251015	0.199	0.079	5.18e-50
Somite	FBN2	1.01e-23	0.250809	0.631	0.514	3.4e-19
Cardiac	KRT19	0	1.77151	0.846	0.371	0
Cardiac	LIX1	0	1.67111	0.955	0.409	0
Cardiac	TMEM88	0	1.40707	0.861	0.398	0
Cardiac	KRT8	0	1.38232	0.941	0.579	0
Cardiac	RHOBTB3	0	1.31399	0.698	0.258	0
Cardiac	PBX3	0	1.23107	0.724	0.29	0
Cardiac	FAM89A	0	1.22268	0.817	0.333	0
Cardiac	PDGFRA	0	1.11088	0.879	0.553	0
Cardiac	RUNX1T1	0	1.10095	0.502	0.092	0
Cardiac	RGS5	0	1.08917	0.327	0.035	0
Cardiac	CTSV	0	1.06512	0.568	0.223	0
Cardiac	HAND1	0	1.05338	0.373	0.039	0
Cardiac	TPM1	0	1.03799	0.888	0.701	0
Cardiac	PRRX1	0	1.03588	0.335	0.022	0
Cardiac	KRT18	0	1.02555	0.815	0.527	0
Cardiac	COL3A1	3.42e-253	1.0166	0.309	0.067	1.15e-248
Cardiac	IFITM3	0	1.01267	0.712	0.345	0
Cardiac	RESF1	0	1.01079	0.701	0.387	0
Cardiac	TNC	0	1.00047	0.388	0.054	0
Cardiac	PLSCR5	0	0.987211	0.436	0.057	0
Cardiac	HTRA1	0	0.963534	0.483	0.118	0
Cardiac	CFC1	0	0.963324	0.528	0.134	0
Cardiac	PTPN13	0	0.925013	0.719	0.387	0
Cardiac	LHX1	0	0.917935	0.413	0.088	0
Cardiac	PKP2	0	0.882444	0.439	0.089	0
Cardiac	CNTNAP2	0	0.874464	0.692	0.377	0
Cardiac	ATF7IP2	4.33e-267	0.870119	0.531	0.226	1.45e-262
Cardiac	EMP2	9.27e-241	0.830733	0.614	0.351	3.11e-236
Cardiac	GUCY1A1	0	0.807388	0.313	0.046	0
Cardiac	COL1A1	2.11e-260	0.799784	0.35	0.086	7.1e-256
Cardiac	BMP5	3.5e-273	0.784008	0.393	0.108	1.17e-268
Cardiac	IRX3	5.61e-272	0.780442	0.55	0.231	1.88e-267
Cardiac	VIM	0	0.740212	1	0.999	0
Cardiac	MEIS1	7e-230	0.718857	0.595	0.312	2.35e-225
Cardiac	BAALC	4.38e-244	0.713408	0.321	0.077	1.47e-239
Cardiac	CELF2	5.58e-244	0.708841	0.346	0.089	1.87e-239
Cardiac	CSRP2	4.67e-186	0.701862	0.876	0.8	1.57e-181
Cardiac	ANK3	2.15e-165	0.691677	0.454	0.225	7.22e-161
Cardiac	GATA6	2.99e-256	0.685241	0.32	0.068	1e-251
Cardiac	FXYD6	1.38e-198	0.678892	0.551	0.296	4.63e-194
Cardiac	MAP1B	8.81e-222	0.67863	0.937	0.86	2.96e-217
Cardiac	RGS4	2.01e-284	0.673126	0.245	0.021	6.75e-280
Cardiac	BST2	2.08e-137	0.665657	0.379	0.178	7e-133
Cardiac	NID2	4.85e-258	0.66555	0.314	0.067	1.63e-253
Cardiac	TCF4	1.28e-156	0.662811	0.725	0.56	4.29e-152
Cardiac	ARL4C	1.09e-197	0.661398	0.721	0.501	3.65e-193
Cardiac	ALPK2	5.17e-265	0.651589	0.306	0.058	1.74e-260
Cardiac	PCDH7	1.89e-250	0.622935	0.297	0.057	6.35e-246
Cardiac	CDH11	3.58e-161	0.609048	0.724	0.541	1.2e-156
Cardiac	PRTG	4.58e-229	0.608752	0.954	0.88	1.54e-224
Cardiac	TNNI1	5.92e-235	0.593426	0.21	0.02	1.99e-230
Cardiac	MSX2	4.95e-206	0.587076	0.313	0.084	1.66e-201
Cardiac	HAPLN1	1.78e-52	0.585695	0.535	0.44	5.97e-48
Cardiac	ID2	2.07e-127	0.561156	0.43	0.217	6.96e-123
Cardiac	SERINC3	4.8e-109	0.546761	0.379	0.207	1.61e-104
Cardiac	NRP1	4.91e-206	0.541762	0.279	0.064	1.65e-201
Cardiac	PRRX2	8.71e-165	0.540219	0.437	0.193	2.92e-160
Cardiac	ACTC1	1.22e-98	0.539785	0.246	0.101	4.09e-94
Cardiac	TMEM141	1.05e-105	0.539736	0.516	0.348	3.53e-101
Cardiac	CCBE1	3.18e-184	0.532894	0.231	0.046	1.07e-179
Cardiac	SPTBN1	2.68e-111	0.531798	0.608	0.455	9e-107
Cardiac	LAMP5	2.75e-178	0.528896	0.173	0.02	9.24e-174
Cardiac	ZNF503	1.44e-115	0.528212	0.625	0.441	4.84e-111
Cardiac	MEIS3	2.45e-140	0.525562	0.376	0.17	8.23e-136
Cardiac	NEO1	2.57e-118	0.523504	0.468	0.276	8.63e-114
Cardiac	TRIOBP	2.39e-104	0.517398	0.481	0.314	8.03e-100
Cardiac	TFPI	3.43e-108	0.513402	0.341	0.163	1.15e-103
Cardiac	CPE	4.63e-86	0.508925	0.349	0.196	1.55e-81
Cardiac	MYL4	7.43e-167	0.497295	0.154	0.015	2.5e-162
Cardiac	VCAN	2.34e-111	0.49659	0.864	0.791	7.85e-107
Cardiac	RDH10	5.4e-100	0.496325	0.689	0.521	1.81e-95
Cardiac	C4orf48	3.67e-124	0.494274	0.789	0.673	1.23e-119
Cardiac	SC5D	2.58e-83	0.484947	0.455	0.305	8.66e-79
Cardiac	LRRTM1	9.21e-144	0.483774	0.393	0.169	3.09e-139
Cardiac	CGNL1	4.41e-127	0.482633	0.336	0.145	1.48e-122
Cardiac	UNC5C	8.75e-124	0.482362	0.302	0.125	2.94e-119
Cardiac	SLC7A2	2.04e-150	0.475248	0.251	0.071	6.85e-146
Cardiac	PKIG	1.84e-82	0.473644	0.426	0.275	6.19e-78
Cardiac	SPARC	4.1e-92	0.473034	0.712	0.6	1.38e-87
Cardiac	APOE	1.72e-97	0.468577	0.832	0.762	5.77e-93
Cardiac	IFITM2	4.38e-115	0.460593	0.377	0.187	1.47e-110
Cardiac	PBX1	4.11e-105	0.458337	0.678	0.525	1.38e-100
Cardiac	PCDH17	6.1e-126	0.458236	0.21	0.058	2.05e-121
Cardiac	CAP2	1.7e-112	0.455858	0.31	0.136	5.72e-108
Cardiac	HAND2	4.48e-136	0.454788	0.209	0.052	1.51e-131
Cardiac	ITM2C	3.04e-101	0.45395	0.637	0.472	1.02e-96
Cardiac	SYT10	3.63e-149	0.450386	0.155	0.02	1.22e-144
Cardiac	TP53I11	7.14e-85	0.448932	0.375	0.223	2.4e-80
Cardiac	COL11A1	4.26e-108	0.443728	0.249	0.094	1.43e-103
Cardiac	AC068587.4	1.51e-117	0.442298	0.243	0.085	5.07e-113
Cardiac	MDK	0	0.436879	1	1	0
Cardiac	LGR4	7.55e-87	0.431447	0.408	0.241	2.53e-82
Cardiac	CYB5A	3.02e-71	0.431294	0.416	0.272	1.01e-66
Cardiac	CTTNBP2	2.03e-114	0.428549	0.275	0.108	6.81e-110
Cardiac	FAM118A	1.55e-79	0.426593	0.313	0.171	5.22e-75
Cardiac	LRP1B	5.83e-194	0.426098	0.156	0.008	1.96e-189
Cardiac	FOXH1	2.04e-83	0.424996	0.347	0.192	6.84e-79
Cardiac	ST8SIA1	1.88e-128	0.424544	0.238	0.074	6.33e-124
Cardiac	BAZ2B	2.47e-68	0.42	0.518	0.388	8.28e-64
Cardiac	CD24	6e-86	0.416754	0.876	0.835	2.02e-81
Cardiac	LUM	4.02e-140	0.409305	0.128	0.012	1.35e-135
Cardiac	CSNK2A2	2.39e-67	0.408753	0.418	0.285	8.03e-63
Cardiac	COL6A3	3.92e-122	0.406321	0.18	0.043	1.32e-117
Cardiac	BNC2	8.74e-157	0.405877	0.151	0.016	2.93e-152
Cardiac	SEPTIN9	1.29e-74	0.40567	0.633	0.515	4.32e-70
Cardiac	METTL7A	2.64e-126	0.40294	0.188	0.045	8.87e-122
Cardiac	CRB2	1.34e-102	0.401735	0.264	0.106	4.48e-98
Cardiac	AP1S2	3.34e-66	0.401316	0.584	0.472	1.12e-61
Cardiac	CD99	2.31e-62	0.395174	0.633	0.537	7.77e-58
Cardiac	PLD3	8.74e-59	0.39342	0.542	0.427	2.93e-54
Cardiac	FARP1	2.5e-55	0.389744	0.481	0.367	8.38e-51
Cardiac	THY1	1.75e-83	0.389252	0.27	0.128	5.87e-79
Cardiac	NREP	5.01e-83	0.386157	0.829	0.764	1.68e-78
Cardiac	KDR	1.02e-106	0.380773	0.165	0.041	3.43e-102
Cardiac	SERPINH1	2.01e-64	0.379317	0.72	0.636	6.75e-60
Cardiac	JCAD	9.46e-70	0.379288	0.287	0.155	3.18e-65
Cardiac	TMEM185A	6.13e-86	0.377761	0.233	0.098	2.06e-81
Cardiac	RHOU	4.15e-94	0.377547	0.23	0.089	1.39e-89
Cardiac	MAPK10	4.5e-67	0.377509	0.36	0.216	1.51e-62
Cardiac	RARB	3.65e-113	0.377226	0.2	0.058	1.23e-108
Cardiac	HOXB2	4.93e-58	0.372704	0.561	0.445	1.66e-53
Cardiac	AMIGO2	3.37e-115	0.372565	0.204	0.06	1.13e-110
Cardiac	BAMBI	7.07e-94	0.372437	0.185	0.059	2.37e-89
Cardiac	METRN	1.32e-84	0.372273	0.788	0.686	4.44e-80
Cardiac	NAV1	3.69e-59	0.372223	0.419	0.287	1.24e-54
Cardiac	TXNIP	3.36e-46	0.371206	0.39	0.28	1.13e-41
Cardiac	MYL6	1.63e-147	0.370945	0.993	0.991	5.46e-143
Cardiac	PNRC1	7.11e-52	0.370646	0.482	0.367	2.39e-47
Cardiac	PRXL2A	7.32e-77	0.369676	0.802	0.729	2.46e-72
Cardiac	IGSF3	1.71e-72	0.367255	0.254	0.124	5.76e-68
Cardiac	EFNB3	5.01e-92	0.36704	0.22	0.084	1.68e-87
Cardiac	PTGIS	3.92e-82	0.364296	0.255	0.115	1.32e-77
Cardiac	SPTAN1	5.34e-58	0.361361	0.344	0.218	1.79e-53
Cardiac	IGF2	4.14e-114	0.35986	0.165	0.038	1.39e-109
Cardiac	EPB41L3	9.6e-51	0.356524	0.333	0.216	3.22e-46
Cardiac	ABCA1	3.84e-52	0.350427	0.27	0.16	1.29e-47
Cardiac	SVEP1	1.89e-129	0.349576	0.165	0.031	6.36e-125
Cardiac	NPC2	6.93e-61	0.346807	0.719	0.641	2.33e-56
Cardiac	RAB31	7.23e-97	0.343914	0.171	0.049	2.43e-92
Cardiac	TSHZ2	1.89e-76	0.34357	0.307	0.158	6.34e-72
Cardiac	MID1	2.18e-51	0.338595	0.336	0.219	7.31e-47
Cardiac	PCOLCE	1.08e-64	0.336879	0.247	0.121	3.64e-60
Cardiac	SH3BP5	5.38e-79	0.334863	0.228	0.098	1.81e-74
Cardiac	DCTN3	2.28e-43	0.330575	0.582	0.507	7.65e-39
Cardiac	FAM107B	2.05e-36	0.330046	0.305	0.214	6.89e-32
Cardiac	DAB1	3.01e-101	0.328308	0.176	0.05	1.01e-96
Cardiac	RBM20	1.37e-112	0.326053	0.174	0.043	4.59e-108
Cardiac	SLC35F1	1.29e-103	0.324803	0.156	0.037	4.33e-99
Cardiac	MEIS2	2.47e-70	0.324182	0.823	0.723	8.29e-66
Cardiac	DNAJC15	4.24e-42	0.323527	0.542	0.446	1.42e-37
Cardiac	SEMA3A	6.05e-55	0.319972	0.291	0.17	2.03e-50
Cardiac	ARMH4	4.72e-65	0.318446	0.197	0.086	1.58e-60
Cardiac	MLLT11	3.31e-42	0.316164	0.574	0.491	1.11e-37
Cardiac	HS6ST2	4.91e-69	0.316161	0.191	0.078	1.65e-64
Cardiac	FBLN1	2.43e-53	0.315841	0.759	0.716	8.17e-49
Cardiac	WASF1	9.31e-40	0.314019	0.328	0.229	3.12e-35
Cardiac	CYB5D1	7.76e-74	0.313357	0.176	0.065	2.6e-69
Cardiac	ENDOG	2.93e-33	0.312931	0.33	0.243	9.83e-29
Cardiac	DDIT4	5.27e-54	0.312761	0.25	0.135	1.77e-49
Cardiac	ANXA6	1.52e-38	0.311006	0.408	0.31	5.1e-34
Cardiac	SLC9A3R1	9.05e-35	0.307117	0.278	0.191	3.04e-30
Cardiac	HAS2	1.59e-41	0.306186	0.707	0.614	5.33e-37
Cardiac	GPR155	7.67e-97	0.305774	0.103	0.014	2.57e-92
Cardiac	PXDN	3.38e-38	0.305414	0.465	0.371	1.13e-33
Cardiac	TUBB6	1.41e-36	0.303994	0.297	0.203	4.72e-32
Cardiac	CDH3	7.34e-128	0.301163	0.118	0.011	2.46e-123
Cardiac	LAPTM4B	1.26e-62	0.298843	0.92	0.894	4.24e-58
Cardiac	MFAP4	6.62e-54	0.29804	0.198	0.095	2.22e-49
Cardiac	KDM6B	3.93e-37	0.296248	0.3	0.206	1.32e-32
Cardiac	LIN28A	9.98e-36	0.294261	0.614	0.546	3.35e-31
Cardiac	EPHA4	4.42e-32	0.293317	0.493	0.408	1.48e-27
Cardiac	DSG2	2.34e-32	0.292267	0.495	0.415	7.86e-28
Cardiac	LHX1-DT	5.87e-97	0.292158	0.147	0.035	1.97e-92
Cardiac	TMX4	1.28e-37	0.291227	0.32	0.225	4.28e-33
Cardiac	FLNA	1.36e-33	0.290879	0.568	0.502	4.58e-29
Cardiac	TTC39C	7.96e-89	0.287574	0.142	0.036	2.67e-84
Cardiac	SDCBP	4.94e-31	0.286597	0.509	0.44	1.66e-26
Cardiac	ATF7IP	7.1e-30	0.28476	0.487	0.414	2.38e-25
Cardiac	SFRP5	1.67e-27	0.283347	0.242	0.163	5.6e-23
Cardiac	FIGN	3.38e-37	0.282707	0.272	0.179	1.14e-32
Cardiac	FNDC5	5.64e-33	0.282404	0.27	0.182	1.89e-28
Cardiac	TBL1X	2.6e-30	0.28089	0.483	0.406	8.72e-26
Cardiac	JARID2	2.13e-31	0.279847	0.404	0.319	7.16e-27
Cardiac	SORL1	1.24e-60	0.274505	0.164	0.066	4.15e-56
Cardiac	B3GNT2	2.59e-53	0.273308	0.16	0.069	8.69e-49
Cardiac	NEXN	2.64e-45	0.27285	0.184	0.093	8.87e-41
Cardiac	GNG11	8.14e-31	0.272371	0.196	0.119	2.73e-26
Cardiac	ADAMTS6	2.67e-29	0.269515	0.318	0.23	8.95e-25
Cardiac	HEY1	1.12e-39	0.268536	0.224	0.129	3.75e-35
Cardiac	PTRHD1	1.53e-28	0.268365	0.513	0.448	5.15e-24
Cardiac	KIAA1324L	1.52e-47	0.267004	0.165	0.077	5.09e-43
Cardiac	HOXB-AS1	6.8e-30	0.266079	0.245	0.165	2.28e-25
Cardiac	FUT8	4.08e-35	0.265875	0.226	0.14	1.37e-30
Cardiac	CTNNB1	1.39e-25	0.265489	0.603	0.556	4.68e-21
Cardiac	KIAA1217	1.16e-53	0.265298	0.162	0.07	3.88e-49
Cardiac	FGF10	4.77e-53	0.263543	0.152	0.062	1.6e-48
Cardiac	EIF4EBP1	3.81e-27	0.259982	0.581	0.531	1.28e-22
Cardiac	SPSB4	8.37e-57	0.259934	0.175	0.076	2.81e-52
Cardiac	FSTL1	6.83e-26	0.258876	0.556	0.487	2.29e-21
Cardiac	CIRBP	1.93e-33	0.258822	0.795	0.77	6.47e-29
Cardiac	GATA3	3.01e-81	0.257247	0.123	0.029	1.01e-76
Cardiac	RABL6	4.78e-32	0.257067	0.585	0.525	1.61e-27
Cardiac	PMP22	7.2e-58	0.256582	0.135	0.048	2.42e-53
Cardiac	SOX4	1.89e-28	0.256457	0.954	0.946	6.34e-24
Cardiac	MDM1	3.65e-43	0.256214	0.184	0.096	1.23e-38
Cardiac	PLIN2	7.28e-27	0.25491	0.541	0.474	2.44e-22
Cardiac	SERTM2	2.8e-98	0.254817	0.107	0.015	9.4e-94
Cardiac	GATA4	3.74e-68	0.254779	0.137	0.043	1.26e-63
Cardiac	TPM4	1.02e-35	0.254697	0.799	0.773	3.42e-31
Cardiac	SSBP3	1.25e-28	0.25382	0.412	0.33	4.21e-24
Cardiac	GAS1	1.14e-34	0.252864	0.301	0.201	3.83e-30
Cardiac	FLRT3	9.84e-42	0.251906	0.171	0.086	3.3e-37
Cardiac	ACTN1	7.04e-21	0.250721	0.373	0.313	2.36e-16
Advanced Meso.	NR2F1	6.54e-267	1.07314	0.593	0.243	2.2e-262
Advanced Meso.	COL2A1	3.08e-186	0.768276	0.808	0.555	1.03e-181
Advanced Meso.	FN1	1.1e-149	0.713013	0.717	0.49	3.7e-145
Advanced Meso.	ID3	6.32e-171	0.707969	0.909	0.744	2.12e-166
Advanced Meso.	NMU	4.22e-132	0.60441	0.631	0.38	1.42e-127
Advanced Meso.	SORD	7.61e-103	0.574308	0.63	0.443	2.55e-98
Advanced Meso.	ID4	4.63e-98	0.564071	0.38	0.184	1.55e-93
Advanced Meso.	ID1	1.7e-85	0.551997	0.537	0.341	5.72e-81
Advanced Meso.	FLRT2	5.38e-81	0.50234	0.337	0.171	1.81e-76
Advanced Meso.	ISYNA1	8.53e-86	0.472417	0.734	0.573	2.86e-81
Advanced Meso.	SHISA2	1.31e-85	0.404923	0.238	0.09	4.41e-81
Advanced Meso.	ZFP36L2	1.24e-35	0.396037	0.513	0.409	4.17e-31
Advanced Meso.	OSR1	1.9e-113	0.37599	0.188	0.047	6.37e-109
Advanced Meso.	ID2	7.03e-56	0.371073	0.425	0.26	2.36e-51
Advanced Meso.	TWIST1	2.86e-37	0.359648	0.55	0.441	9.61e-33
Advanced Meso.	LRRTM1	5.25e-48	0.34995	0.364	0.221	1.76e-43
Advanced Meso.	PAPPA	1.4e-37	0.346809	0.363	0.247	4.7e-33
Advanced Meso.	METRN	9.72e-57	0.346593	0.805	0.702	3.26e-52
Advanced Meso.	SPOCK3	4.43e-64	0.346197	0.219	0.093	1.49e-59
Advanced Meso.	NNAT	2.11e-31	0.345943	0.79	0.72	7.08e-27
Advanced Meso.	PTN	7.12e-28	0.331459	0.691	0.61	2.39e-23
Advanced Meso.	NR2F2	1.15e-47	0.329186	0.316	0.182	3.86e-43
Advanced Meso.	PRRX2	9.97e-48	0.32753	0.401	0.251	3.35e-43
Advanced Meso.	MEIS2	2.11e-47	0.322436	0.831	0.74	7.08e-43
Advanced Meso.	SEMA3D	5.65e-50	0.317517	0.185	0.082	1.9e-45
Advanced Meso.	CRABP1	6.35e-12	0.316461	0.24	0.185	2.13e-07
Advanced Meso.	FOXP1	3.23e-33	0.304283	0.575	0.468	1.09e-28
Advanced Meso.	PRXL2A	2.77e-41	0.300277	0.809	0.742	9.31e-37
Advanced Meso.	HAPLN3	1.05e-39	0.290495	0.283	0.169	3.52e-35
Advanced Meso.	IFI16	9.66e-19	0.283797	0.397	0.324	3.24e-14
Advanced Meso.	PRICKLE1	8.54e-23	0.260008	0.403	0.314	2.87e-18
Advanced Meso.	SSBP2	1.5e-25	0.258958	0.355	0.257	5.03e-21
Advanced Meso.	ANXA2	2.33e-25	0.258678	0.701	0.644	7.82e-21
Advanced Meso.	BMPER	9.35e-41	0.256798	0.198	0.098	3.14e-36
Advanced Meso.	LRIG3	6.78e-21	0.250109	0.393	0.314	2.27e-16
PSM	HOXB-AS3	0	1.87724	0.87	0.174	0
PSM	NTS	3.36e-272	1.80844	0.671	0.187	1.13e-267
PSM	MEST	0	1.65209	0.999	0.769	0
PSM	TBX6	0	1.46557	0.75	0.093	0
PSM	DLL3	0	1.2864	0.803	0.212	0
PSM	MSGN1	0	1.22624	0.545	0.031	0
PSM	SKAP2	7.65e-258	1.20824	0.81	0.301	2.57e-253
PSM	DLL1	0	1.18482	0.661	0.115	0
PSM	WWC2	4.07e-280	1.13622	0.786	0.259	1.37e-275
PSM	PCDH19	5.27e-273	1.12864	0.804	0.264	1.77e-268
PSM	CXCR4	5.03e-288	1.1118	0.77	0.222	1.69e-283
PSM	CDX1	0	1.08698	0.66	0.129	0
PSM	RSPO3	9.33e-145	0.98668	0.701	0.317	3.13e-140
PSM	FOXB1	0	0.940383	0.528	0.083	0
PSM	MAGI1	6.26e-243	0.937924	0.614	0.165	2.1e-238
PSM	SP5	4.35e-204	0.936461	0.468	0.107	1.46e-199
PSM	RBP1	1.12e-214	0.930618	0.984	0.81	3.77e-210
PSM	PRL	4.43e-122	0.87338	0.456	0.147	1.49e-117
PSM	GLUL	1.78e-135	0.858429	0.892	0.586	5.99e-131
PSM	GYPC	3.68e-121	0.855802	0.842	0.544	1.23e-116
PSM	HES7	2.09e-255	0.848819	0.489	0.088	7.02e-251
PSM	ITM2A	1.59e-144	0.840023	0.783	0.37	5.33e-140
PSM	APLNR	2.88e-180	0.835489	0.784	0.302	9.68e-176
PSM	FABP5	5.7e-182	0.819227	1	0.889	1.91e-177
PSM	PPP1R17	2.83e-255	0.792061	0.419	0.066	9.51e-251
PSM	S1PR3	1.48e-177	0.774018	0.496	0.133	4.97e-173
PSM	CITED1	1.1e-263	0.765736	0.461	0.079	3.69e-259
PSM	ANOS1	5.54e-183	0.743045	0.582	0.173	1.86e-178
PSM	LEF1	3.34e-101	0.695492	0.853	0.546	1.12e-96
PSM	ARPC2	4.81e-110	0.686121	0.942	0.772	1.62e-105
PSM	DUSP6	4.31e-102	0.679012	0.676	0.336	1.45e-97
PSM	PTCH1	2.15e-125	0.675189	0.518	0.18	7.21e-121
PSM	HOXB3	6.5e-100	0.628094	0.635	0.296	2.18e-95
PSM	SAT1	2.17e-120	0.626834	0.833	0.458	7.29e-116
PSM	RALGPS2	1.17e-82	0.625454	0.659	0.349	3.94e-78
PSM	RND3	1.15e-130	0.620033	0.456	0.14	3.88e-126
PSM	HOTAIRM1	9.84e-70	0.608098	0.747	0.471	3.3e-65
PSM	SPRY1	5.46e-126	0.607177	0.457	0.142	1.83e-121
PSM	HOXA1	1.73e-115	0.583553	0.464	0.155	5.8e-111
PSM	HAS2	2.88e-73	0.56103	0.899	0.626	9.66e-69
PSM	CYCS	6.91e-79	0.558708	0.883	0.64	2.32e-74
PSM	TIMM50	6.76e-92	0.552901	0.605	0.277	2.27e-87
PSM	HDDC2	1.06e-75	0.552355	0.835	0.576	3.56e-71
PSM	FKBP1A	1.23e-71	0.548536	0.857	0.624	4.11e-67
PSM	NES	3.98e-68	0.547588	0.896	0.687	1.34e-63
PSM	FGF17	1.63e-172	0.546526	0.319	0.055	5.48e-168
PSM	C20orf27	1.57e-61	0.537554	0.623	0.356	5.26e-57
PSM	FOXC2	2.8e-67	0.532768	0.794	0.478	9.39e-63
PSM	MLLT3	2.45e-62	0.531132	0.585	0.32	8.23e-58
PSM	GREB1L	1.14e-62	0.516975	0.596	0.324	3.83e-58
PSM	FGF18	1.54e-140	0.516254	0.337	0.072	5.17e-136
PSM	RAP2B	9.5e-59	0.515569	0.524	0.277	3.19e-54
PSM	CHCHD10	8.27e-61	0.515009	0.619	0.35	2.78e-56
PSM	AC103702.1	5.76e-161	0.512752	0.344	0.068	1.93e-156
PSM	SEMA4D	1.39e-176	0.503276	0.303	0.048	4.67e-172
PSM	CALM1	1.69e-85	0.499773	0.992	0.902	5.68e-81
PSM	ENPP2	7.49e-120	0.499239	0.356	0.093	2.52e-115
PSM	PPP3CA	7.78e-58	0.497659	0.61	0.345	2.61e-53
PSM	ODC1	2.33e-61	0.485594	0.857	0.597	7.81e-57
PSM	CRABP2	9.72e-63	0.484188	0.947	0.755	3.26e-58
PSM	NME1	1.03e-64	0.480524	0.936	0.754	3.45e-60
PSM	RANBP1	3.92e-85	0.475948	0.997	0.908	1.31e-80
PSM	EIF1AX	8.47e-93	0.473748	0.994	0.931	2.84e-88
PSM	STRA6	5.17e-67	0.473001	0.509	0.239	1.73e-62
PSM	NOP56	2.3e-52	0.457127	0.867	0.645	7.71e-48
PSM	STOX1	7.09e-75	0.455972	0.404	0.156	2.38e-70
PSM	PEG10	5.61e-44	0.453354	0.804	0.598	1.88e-39
PSM	EIF5A	2.62e-67	0.451607	0.975	0.869	8.8e-63
PSM	ITPR1	5.58e-80	0.451309	0.358	0.126	1.87e-75
PSM	ABCG1	7.38e-113	0.448247	0.33	0.084	2.48e-108
PSM	RRM2	5.18e-50	0.445485	0.684	0.426	1.74e-45
PSM	C1QBP	6.07e-64	0.442036	0.961	0.823	2.04e-59
PSM	FOXC1	2.72e-51	0.44201	0.672	0.403	9.14e-47
PSM	SRSF7	4.76e-56	0.43107	0.973	0.837	1.6e-51
PSM	ARHGAP24	2.67e-91	0.429508	0.308	0.088	8.96e-87
PSM	SALL4	1.51e-44	0.425087	0.786	0.57	5.08e-40
PSM	PA2G4	4.87e-52	0.423143	0.956	0.824	1.64e-47
PSM	GMNN	1e-41	0.420043	0.774	0.536	3.36e-37
PSM	COTL1	4.34e-40	0.4173	0.79	0.589	1.46e-35
PSM	APP	4.71e-39	0.415754	0.762	0.548	1.58e-34
PSM	TRIL	7.6e-98	0.413471	0.306	0.081	2.55e-93
PSM	HOXD1	5.06e-134	0.406041	0.241	0.04	1.7e-129
PSM	HOXB1	2.55e-103	0.40537	0.28	0.066	8.55e-99
PSM	ADGRL2	7.82e-45	0.403858	0.564	0.325	2.62e-40
PSM	QDPR	3.47e-41	0.403281	0.588	0.356	1.17e-36
PSM	COL4A2	9.31e-43	0.402902	0.602	0.36	3.13e-38
PSM	ABLIM1	4.11e-61	0.402541	0.413	0.177	1.38e-56
PSM	YARS	1.55e-47	0.402408	0.53	0.293	5.2e-43
PSM	PGRMC1	8.19e-40	0.400849	0.871	0.69	2.75e-35
PSM	HOXB8	2.17e-153	0.400591	0.24	0.034	7.3e-149
PSM	FAM98A	3.28e-44	0.398647	0.512	0.281	1.1e-39
PSM	TYMS	1.11e-39	0.393344	0.873	0.666	3.74e-35
PSM	SACS	1.43e-40	0.392959	0.47	0.258	4.81e-36
PSM	IGDCC3	3.44e-37	0.391801	0.734	0.51	1.15e-32
PSM	CACHD1	2.65e-52	0.388397	0.461	0.222	8.9e-48
PSM	TTN	1.02e-39	0.387998	0.523	0.296	3.42e-35
PSM	TFAM	3.18e-37	0.387069	0.701	0.479	1.07e-32
PSM	NCL	1.11e-53	0.386761	0.995	0.974	3.74e-49
PSM	CYP51A1	5.28e-37	0.385637	0.815	0.615	1.77e-32
PSM	CTPS1	1.81e-45	0.383739	0.521	0.284	6.08e-41
PSM	SNRPD1	4.98e-50	0.383674	0.973	0.883	1.67e-45
PSM	ACAT2	4e-37	0.383023	0.873	0.697	1.34e-32
PSM	TOMM40	3.13e-35	0.381361	0.638	0.427	1.05e-30
PSM	ZBTB18	1.99e-61	0.378892	0.317	0.116	6.69e-57
PSM	MAD2L1	2.07e-33	0.377391	0.765	0.554	6.95e-29
PSM	DDX21	3.58e-38	0.375536	0.643	0.412	1.2e-33
PSM	TOMM5	7.1e-39	0.373708	0.919	0.768	2.38e-34
PSM	RNF24	3.54e-48	0.37011	0.38	0.175	1.19e-43
PSM	DOCK11	5.25e-56	0.370044	0.33	0.131	1.76e-51
PSM	GJA1	2.43e-34	0.370015	0.87	0.714	8.14e-30
PSM	UPP1	6.97e-60	0.369229	0.308	0.114	2.34e-55
PSM	ENO1	1.11e-54	0.369156	0.991	0.92	3.72e-50
PSM	NDFIP2	1.6e-52	0.367208	0.347	0.147	5.37e-48
PSM	NOTCH1	4.3e-65	0.366584	0.354	0.133	1.44e-60
PSM	SNRPG	1.43e-45	0.366143	0.97	0.873	4.79e-41
PSM	ANP32A	2.45e-40	0.365353	0.953	0.855	8.21e-36
PSM	MGST1	2.44e-37	0.363896	0.866	0.66	8.18e-33
PSM	TXN	7.78e-48	0.363335	0.981	0.902	2.61e-43
PSM	HOXA-AS3	3.64e-136	0.361667	0.2	0.026	1.22e-131
PSM	GNL3	3.84e-31	0.36084	0.643	0.43	1.29e-26
PSM	CER1	7.61e-56	0.359139	0.386	0.161	2.56e-51
PSM	HOXD4	2.06e-72	0.358585	0.268	0.081	6.92e-68
PSM	WNT5A	3.6e-45	0.357879	0.428	0.211	1.21e-40
PSM	CCT5	6.76e-41	0.356753	0.944	0.809	2.27e-36
PSM	PCBP4	1.47e-35	0.355441	0.449	0.252	4.95e-31
PSM	PDCD5	7.61e-37	0.354565	0.909	0.756	2.56e-32
PSM	BOLA3	8.81e-33	0.352263	0.592	0.389	2.96e-28
PSM	SLC1A5	3.43e-37	0.351599	0.451	0.249	1.15e-32
PSM	PPP1R14B	1.71e-41	0.351	0.965	0.862	5.75e-37
PSM	SNRPN	7.47e-32	0.350621	0.788	0.598	2.51e-27
PSM	MRTO4	1.65e-32	0.347786	0.546	0.344	5.54e-28
PSM	DDHD1	4.01e-35	0.347655	0.422	0.23	1.35e-30
PSM	H2AFY2	8.82e-29	0.34313	0.862	0.696	2.96e-24
PSM	FDX1	3.23e-27	0.342782	0.481	0.301	1.09e-22
PSM	AKAP12	3.57e-29	0.342229	0.825	0.636	1.2e-24
PSM	DDX39A	1.78e-36	0.3422	0.547	0.328	5.99e-32
PSM	ANP32E	5.49e-28	0.341395	0.865	0.715	1.84e-23
PSM	SRM	3.56e-30	0.340971	0.741	0.539	1.2e-25
PSM	PAICS	3.16e-29	0.334712	0.858	0.69	1.06e-24
PSM	MOB3B	3.92e-68	0.334553	0.247	0.073	1.32e-63
PSM	ECRG4	2.6e-50	0.333882	0.283	0.109	8.72e-46
PSM	FHOD3	3.22e-57	0.333593	0.272	0.095	1.08e-52
PSM	NOP58	7.17e-29	0.332908	0.693	0.496	2.41e-24
PSM	CCT2	4.95e-36	0.332206	0.964	0.848	1.66e-31
PSM	ARL4A	2.47e-54	0.331892	0.273	0.098	8.3e-50
PSM	SSTR2	1.1e-68	0.330744	0.414	0.158	3.69e-64
PSM	SLIRP	1.02e-37	0.329941	0.969	0.881	3.42e-33
PSM	VDAC1	2.17e-26	0.329289	0.849	0.702	7.3e-22
PSM	AC009654.1	2.42e-138	0.328247	0.212	0.029	8.12e-134
PSM	LRMDA	1.76e-52	0.325881	0.215	0.069	5.91e-48
PSM	COL4A1	1.35e-34	0.324998	0.474	0.269	4.53e-30
PSM	TCHP	5.56e-33	0.324634	0.496	0.29	1.87e-28
PSM	PRDX3	1.47e-25	0.324422	0.755	0.587	4.94e-21
PSM	HNRNPAB	1.29e-34	0.323388	0.958	0.847	4.35e-30
PSM	EIF5B	5.01e-27	0.31956	0.859	0.714	1.68e-22
PSM	AIF1	4.6e-49	0.318631	0.246	0.088	1.54e-44
PSM	CNTFR	2.96e-34	0.316209	0.444	0.245	9.94e-30
PSM	GPATCH4	2.39e-27	0.315797	0.544	0.356	8.03e-23
PSM	MSX1	7.85e-38	0.315244	0.377	0.187	2.64e-33
PSM	PRELID1	9.55e-29	0.315199	0.902	0.773	3.21e-24
PSM	IDI1	6.18e-24	0.314112	0.709	0.52	2.07e-19
PSM	SUCO	5.65e-34	0.313043	0.406	0.219	1.9e-29
PSM	CNKSR3	7.89e-34	0.312666	0.516	0.299	2.65e-29
PSM	ST8SIA6	2.65e-78	0.31168	0.216	0.052	8.89e-74
PSM	MRPL3	2.54e-22	0.311249	0.693	0.521	8.54e-18
PSM	CCT6A	3.32e-30	0.309768	0.925	0.815	1.12e-25
PSM	LMO4	2.96e-21	0.309503	0.719	0.558	9.93e-17
PSM	PCOLCE2	2.77e-45	0.308784	0.339	0.15	9.29e-41
PSM	GALNT10	4.27e-73	0.307416	0.21	0.052	1.44e-68
PSM	NME2	1.61e-52	0.306049	0.995	0.984	5.41e-48
PSM	GPC3	9.1e-26	0.305243	0.886	0.728	3.06e-21
PSM	AIG1	6.2e-32	0.304349	0.407	0.225	2.08e-27
PSM	EOGT	2.02e-113	0.302417	0.191	0.029	6.79e-109
PSM	TFDP2	1.15e-24	0.301755	0.708	0.516	3.87e-20
PSM	MRPL12	4.7e-26	0.300994	0.598	0.398	1.58e-21
PSM	POLR3K	2.34e-26	0.300927	0.477	0.302	7.87e-22
PSM	PSMG1	1.22e-24	0.299325	0.546	0.36	4.1e-20
PSM	SRSF2	2.01e-26	0.29842	0.92	0.776	6.74e-22
PSM	RAC3	4.29e-29	0.298391	0.428	0.248	1.44e-24
PSM	VWA2	3.82e-87	0.298151	0.183	0.035	1.28e-82
PSM	PPAT	5.06e-29	0.297683	0.463	0.277	1.7e-24
PSM	SNRPB	3.11e-30	0.297527	0.964	0.871	1.04e-25
PSM	DNAJA1	1.92e-29	0.297069	0.942	0.837	6.43e-25
PSM	EIF4G1	2.81e-24	0.296513	0.668	0.476	9.44e-20
PSM	DUT	2.01e-25	0.295942	0.894	0.733	6.73e-21
PSM	DDX18	3.04e-19	0.294459	0.743	0.591	1.02e-14
PSM	AMD1	5.51e-25	0.294252	0.631	0.431	1.85e-20
PSM	SIVA1	7.35e-24	0.293205	0.849	0.7	2.47e-19
PSM	IFT57	7.04e-20	0.293046	0.662	0.497	2.37e-15
PSM	SLIT2	1.63e-33	0.292784	0.358	0.184	5.48e-29
PSM	SAE1	3.81e-23	0.291057	0.67	0.468	1.28e-18
PSM	LYAR	1.02e-23	0.290618	0.469	0.299	3.42e-19
PSM	EIF3J	2.11e-20	0.288281	0.725	0.558	7.1e-16
PSM	PSMB5	1.53e-32	0.285514	0.977	0.92	5.15e-28
PSM	KHDRBS3	2.31e-27	0.28395	0.601	0.389	7.75e-23
PSM	DEK	5.42e-32	0.283353	0.978	0.873	1.82e-27
PSM	BRIX1	2.29e-23	0.283103	0.489	0.318	7.67e-19
PSM	SNRPA1	1.48e-19	0.282122	0.701	0.533	4.98e-15
PSM	FAM219A	6.6e-98	0.282088	0.187	0.032	2.22e-93
PSM	SNRPF	1.08e-36	0.280293	0.99	0.951	3.62e-32
PSM	GSTO1	4.83e-24	0.279833	0.597	0.396	1.62e-19
PSM	RAN	7.17e-43	0.279033	0.997	0.984	2.41e-38
PSM	FZD10	5.66e-47	0.277662	0.226	0.08	1.9e-42
PSM	DKC1	1.61e-23	0.276913	0.59	0.399	5.41e-19
PSM	HOXB9	2.02e-92	0.276465	0.154	0.023	6.8e-88
PSM	SRRM1	5.29e-22	0.27633	0.889	0.783	1.78e-17
PSM	PRICKLE2	1e-63	0.275734	0.191	0.049	3.36e-59
PSM	EBNA1BP2	2.31e-25	0.275343	0.538	0.338	7.75e-21
PSM	HOXA-AS2	5.83e-38	0.275202	0.274	0.118	1.96e-33
PSM	ENPP1	1.42e-35	0.274264	0.329	0.158	4.75e-31
PSM	ACSS3	2.06e-34	0.273731	0.298	0.139	6.92e-30
PSM	ZC3H15	6.46e-23	0.273279	0.848	0.674	2.17e-18
PSM	NIFK	8.72e-22	0.273158	0.684	0.486	2.93e-17
PSM	NIP7	5.63e-31	0.272527	0.388	0.211	1.89e-26
PSM	RSL1D1	4.26e-20	0.272338	0.792	0.624	1.43e-15
PSM	WDR43	1.06e-21	0.272293	0.545	0.364	3.56e-17
PSM	PPA1	1.49e-20	0.271839	0.834	0.674	4.99e-16
PSM	SERINC5	2.88e-20	0.270339	0.529	0.361	9.68e-16
PSM	HOXA3	3.27e-51	0.270324	0.214	0.068	1.1e-46
PSM	TNNT1	6.72e-18	0.270014	0.713	0.549	2.26e-13
PSM	OLFM3	5.81e-33	0.269782	0.321	0.157	1.95e-28
PSM	HVCN1	9.02e-58	0.268938	0.261	0.086	3.03e-53
PSM	PRDX1	1.38e-39	0.268287	0.994	0.981	4.64e-35
PSM	DCXR	1.79e-21	0.268055	0.589	0.408	6.02e-17
PSM	CHORDC1	2.15e-22	0.267652	0.527	0.343	7.23e-18
PSM	OAZ1	8.45e-25	0.267549	0.97	0.89	2.84e-20
PSM	CPNE8	1.07e-92	0.267308	0.181	0.032	3.58e-88
PSM	NAA50	2.21e-22	0.267024	0.527	0.351	7.42e-18
PSM	MGST2	1.29e-44	0.266554	0.262	0.101	4.35e-40
PSM	PUM3	3.04e-20	0.265531	0.468	0.303	1.02e-15
PSM	FSCN1	2.69e-22	0.265285	0.836	0.665	9.02e-18
PSM	SULF1	6.12e-33	0.265265	0.226	0.095	2.05e-28
PSM	RCN2	3.62e-27	0.264947	0.935	0.811	1.22e-22
PSM	ROCK2	1.64e-22	0.264881	0.462	0.292	5.52e-18
PSM	CARM1	1.25e-24	0.263466	0.428	0.26	4.19e-20
PSM	LMAN1	1.26e-19	0.262605	0.721	0.554	4.22e-15
PSM	ARL2	8.78e-20	0.262273	0.803	0.659	2.95e-15
PSM	HOXA5	1.93e-61	0.260907	0.2	0.054	6.49e-57
PSM	RERE	1.17e-18	0.259329	0.575	0.409	3.93e-14
PSM	DYNLL2	1.63e-20	0.258983	0.454	0.296	5.46e-16
PSM	HES6	2.51e-53	0.258828	0.192	0.056	8.42e-49
PSM	ZFP42	6.28e-23	0.2586	0.319	0.179	2.11e-18
PSM	RIF1	2.14e-16	0.258331	0.664	0.493	7.19e-12
PSM	KNOP1	9.1e-19	0.258048	0.753	0.587	3.06e-14
PSM	ABCE1	1.08e-20	0.257542	0.567	0.394	3.62e-16
PSM	LDHB	1.06e-39	0.257011	0.998	0.987	3.55e-35
PSM	CACYBP	6.96e-17	0.256204	0.78	0.631	2.34e-12
PSM	JAKMIP2	4.41e-25	0.255612	0.349	0.195	1.48e-20
PSM	PLXNA2	9.31e-24	0.255187	0.356	0.203	3.12e-19
PSM	LRIG1	1.11e-28	0.25409	0.359	0.192	3.72e-24
PSM	SRRT	2.42e-18	0.253136	0.551	0.393	8.13e-14
PSM	LDHA	1.65e-16	0.25268	0.752	0.602	5.54e-12
PSM	PSMA5	1.17e-15	0.252051	0.706	0.554	3.94e-11
PSM	TPI1	2.78e-26	0.251707	0.983	0.922	9.33e-22
PSM	HPRT1	6.29e-22	0.251345	0.481	0.312	2.11e-17
PSM	CDV3	4.26e-17	0.251198	0.677	0.513	1.43e-12
PSM	NUDT15	9.85e-21	0.251083	0.505	0.332	3.31e-16
PSM	NDUFAF8	4.93e-17	0.250256	0.68	0.515	1.66e-12
PSM	PSMD7	7.75e-17	0.250141	0.809	0.673	2.6e-12
Differentiation front	RIPPLY1	0	3.50675	0.718	0.252	0
Differentiation front	MESP2	0	2.39491	0.434	0.038	0
Differentiation front	RIPPLY2	0	2.32247	0.467	0.032	0
Differentiation front	SSTR2	0	2.12144	0.837	0.118	0
Differentiation front	CER1	0	1.79297	0.693	0.132	0
Differentiation front	MEST	0	1.62963	0.999	0.769	0
Differentiation front	CXCR4	0	1.53758	0.838	0.215	0
Differentiation front	PRL	1.34e-307	1.51127	0.61	0.132	4.51e-303
Differentiation front	PCDH8	0	1.46528	0.507	0.022	0
Differentiation front	NTS	1.05e-203	1.43067	0.618	0.191	3.51e-199
Differentiation front	APLNR	0	1.33954	0.871	0.293	0
Differentiation front	PCDH19	3.89e-307	1.29341	0.802	0.263	1.31e-302
Differentiation front	FOXC2	5e-271	1.2681	0.93	0.465	1.68e-266
Differentiation front	DLL3	0	1.25767	0.776	0.214	0
Differentiation front	MESP1	6.15e-272	1.23185	0.349	0.043	2.07e-267
Differentiation front	FGF18	0	1.16107	0.462	0.06	0
Differentiation front	DLL1	1.15e-226	1.1369	0.528	0.127	3.88e-222
Differentiation front	SKAP2	3.32e-229	1.06769	0.798	0.302	1.11e-224
Differentiation front	TTN	7.56e-144	1.01202	0.669	0.282	2.54e-139
Differentiation front	WWC2	5.06e-226	0.998388	0.751	0.262	1.7e-221
Differentiation front	ANOS1	4.14e-234	0.894514	0.618	0.17	1.39e-229
Differentiation front	FOXC1	4.49e-139	0.890953	0.771	0.394	1.51e-134
Differentiation front	MEOX1	1.29e-247	0.881123	0.575	0.135	4.33e-243
Differentiation front	SPRY1	6.24e-198	0.876139	0.513	0.136	2.1e-193
Differentiation front	LEF1	4.63e-151	0.860497	0.874	0.543	1.56e-146
Differentiation front	NOTCH1	2.98e-263	0.856616	0.54	0.115	1e-258
Differentiation front	ITM2A	3.52e-152	0.850948	0.797	0.368	1.18e-147
Differentiation front	RND3	3.65e-154	0.850913	0.473	0.138	1.23e-149
Differentiation front	FABP5	3.41e-178	0.849157	1	0.889	1.14e-173
Differentiation front	ZBTB18	6.21e-250	0.845268	0.493	0.099	2.09e-245
Differentiation front	CALD1	4.04e-140	0.832574	0.974	0.846	1.36e-135
Differentiation front	TCF15	1.05e-138	0.819687	0.896	0.479	3.54e-134
Differentiation front	ZIC2	2.96e-133	0.808551	0.642	0.273	9.95e-129
Differentiation front	PPP1R17	1.8e-274	0.788198	0.43	0.065	6.05e-270
Differentiation front	PTCH1	4.41e-146	0.764307	0.536	0.178	1.48e-141
Differentiation front	ABCG1	6.89e-302	0.76035	0.467	0.071	2.31e-297
Differentiation front	GLUL	2.04e-105	0.751921	0.875	0.587	6.84e-101
Differentiation front	UPP1	1.72e-207	0.74583	0.455	0.1	5.76e-203
Differentiation front	HOTAIRM1	3.72e-97	0.733194	0.787	0.467	1.25e-92
Differentiation front	SAT1	6.55e-145	0.728469	0.851	0.455	2.2e-140
Differentiation front	ADGRL2	2.1e-96	0.716801	0.64	0.317	7.06e-92
Differentiation front	SOX4	2.11e-103	0.700241	0.984	0.946	7.09e-99
Differentiation front	ODC1	1.84e-102	0.699835	0.889	0.594	6.17e-98
Differentiation front	STOX1	3.28e-146	0.666704	0.485	0.148	1.1e-141
Differentiation front	MAGI1	3.08e-123	0.641424	0.506	0.175	1.03e-118
Differentiation front	WNT5A	2.32e-120	0.622349	0.539	0.201	7.79e-116
Differentiation front	HOXA1	4.17e-125	0.616893	0.473	0.154	1.4e-120
Differentiation front	STRA6	1.46e-105	0.60524	0.565	0.233	4.91e-101
Differentiation front	CNKSR3	2.96e-88	0.598346	0.603	0.29	9.94e-84
Differentiation front	ARHGAP10	1.15e-97	0.594424	0.61	0.274	3.85e-93
Differentiation front	TBX6	1.63e-130	0.590052	0.433	0.122	5.47e-126
Differentiation front	MRPS6	9.34e-89	0.577183	0.963	0.824	3.14e-84
Differentiation front	OLFML3	1.21e-96	0.57666	0.531	0.218	4.05e-92
Differentiation front	FRMD6	1.44e-88	0.574456	0.48	0.194	4.84e-84
Differentiation front	PFN2	9.06e-75	0.547452	0.933	0.716	3.04e-70
Differentiation front	SACS	3.99e-76	0.547248	0.534	0.252	1.34e-71
Differentiation front	JPT1	9.64e-67	0.541708	0.911	0.735	3.24e-62
Differentiation front	MYCN	1.12e-67	0.541129	0.519	0.257	3.77e-63
Differentiation front	LFNG	3.41e-86	0.526251	0.406	0.146	1.14e-81
Differentiation front	CACHD1	3.48e-85	0.513869	0.512	0.217	1.17e-80
Differentiation front	AIF1	8.94e-132	0.513744	0.336	0.079	3e-127
Differentiation front	DDHD1	1.4e-66	0.509569	0.48	0.225	4.69e-62
Differentiation front	NRARP	1.54e-130	0.509397	0.312	0.069	5.18e-126
Differentiation front	PDE4DIP	4.03e-80	0.508131	0.433	0.171	1.35e-75
Differentiation front	CYCS	4.49e-64	0.503416	0.874	0.64	1.51e-59
Differentiation front	FHOD3	2.25e-126	0.499467	0.351	0.088	7.55e-122
Differentiation front	SLC5A3	4.58e-55	0.498338	0.667	0.403	1.54e-50
Differentiation front	CITED2	5.59e-40	0.49818	0.736	0.522	1.88e-35
Differentiation front	ENPP2	1.63e-114	0.496066	0.348	0.094	5.46e-110
Differentiation front	HOXD4	8.42e-142	0.494891	0.337	0.075	2.83e-137
Differentiation front	GJA1	9.45e-55	0.492807	0.893	0.711	3.17e-50
Differentiation front	NME1	2.74e-66	0.481619	0.946	0.753	9.21e-62
Differentiation front	TRIL	1.79e-115	0.478195	0.32	0.08	6.02e-111
Differentiation front	LHFPL6	2.82e-70	0.477726	0.429	0.179	9.46e-66
Differentiation front	RALGPS2	5.81e-49	0.474098	0.596	0.355	1.95e-44
Differentiation front	MYO10	1.05e-54	0.473956	0.547	0.299	3.53e-50
Differentiation front	RBP1	6.19e-76	0.46548	0.969	0.811	2.08e-71
Differentiation front	SULF1	5.84e-109	0.460335	0.326	0.086	1.96e-104
Differentiation front	DYNLL2	1.15e-50	0.452019	0.529	0.288	3.87e-46
Differentiation front	COL4A2	4.86e-53	0.449208	0.618	0.359	1.63e-48
Differentiation front	H2AFY2	1.43e-55	0.4478	0.882	0.694	4.81e-51
Differentiation front	SDC2	4.62e-55	0.443453	0.478	0.24	1.55e-50
Differentiation front	SOX9	1.27e-48	0.443385	0.383	0.179	4.27e-44
Differentiation front	ENPP1	2.36e-72	0.437665	0.391	0.152	7.94e-68
Differentiation front	SALL4	3.67e-44	0.436677	0.782	0.57	1.23e-39
Differentiation front	S1PR3	1.53e-67	0.434927	0.373	0.145	5.12e-63
Differentiation front	COL4A1	1.4e-47	0.429887	0.498	0.266	4.69e-43
Differentiation front	PA2G4	4.07e-55	0.428974	0.955	0.824	1.37e-50
Differentiation front	DMD	1.62e-66	0.427794	0.269	0.087	5.42e-62
Differentiation front	RELN	7.54e-129	0.426675	0.302	0.064	2.53e-124
Differentiation front	ABLIM1	1.38e-62	0.425021	0.413	0.177	4.63e-58
Differentiation front	SRSF7	1.77e-53	0.424224	0.965	0.838	5.94e-49
Differentiation front	TFDP2	3.44e-42	0.41789	0.737	0.513	1.16e-37
Differentiation front	FAM13A	1.56e-49	0.416287	0.476	0.249	5.23e-45
Differentiation front	HOXB-AS3	1.78e-54	0.415223	0.457	0.212	5.99e-50
Differentiation front	TMEM108	2.35e-119	0.413072	0.264	0.054	7.9e-115
Differentiation front	AHNAK	7.03e-47	0.411474	0.387	0.181	2.36e-42
Differentiation front	NRP2	4.2e-44	0.406904	0.516	0.282	1.41e-39
Differentiation front	TRMT5	2.37e-55	0.406879	0.403	0.183	7.95e-51
Differentiation front	HOXA5	4.13e-118	0.406723	0.251	0.049	1.39e-113
Differentiation front	LRMDA	6.46e-85	0.406498	0.252	0.065	2.17e-80
Differentiation front	GADD45G	1.32e-162	0.40594	0.152	0.01	4.44e-158
Differentiation front	GPC3	2.09e-45	0.40408	0.897	0.727	7.01e-41
Differentiation front	RRS1	1.22e-55	0.402382	0.381	0.166	4.09e-51
Differentiation front	LRCH1	3.1e-115	0.401934	0.256	0.052	1.04e-110
Differentiation front	EIF1AX	7.67e-64	0.400663	0.989	0.931	2.58e-59
Differentiation front	SRM	1.78e-41	0.400208	0.78	0.535	5.96e-37
Differentiation front	FST	1.74e-75	0.398848	0.587	0.267	5.83e-71
Differentiation front	RNF24	3.88e-60	0.396718	0.401	0.173	1.3e-55
Differentiation front	HDDC2	5.92e-39	0.396044	0.783	0.58	1.99e-34
Differentiation front	TMEM132B	2.51e-60	0.39378	0.351	0.138	8.42e-56
Differentiation front	SYT6	1.97e-110	0.391151	0.292	0.068	6.6e-106
Differentiation front	MORC4	1.57e-100	0.389325	0.221	0.045	5.28e-96
Differentiation front	HHIP	9.33e-207	0.387129	0.176	0.01	3.13e-202
Differentiation front	PPP3CA	1.86e-38	0.386985	0.573	0.348	6.23e-34
Differentiation front	NAV3	1.22e-204	0.384298	0.187	0.012	4.09e-200
Differentiation front	SNRPD1	1.11e-50	0.38323	0.982	0.882	3.71e-46
Differentiation front	ARPC2	2.59e-35	0.379017	0.908	0.775	8.71e-31
Differentiation front	GNL3	4.01e-36	0.377336	0.649	0.429	1.35e-31
Differentiation front	NTM	9.81e-52	0.370344	0.374	0.166	3.29e-47
Differentiation front	SLC25A24	6.68e-37	0.370315	0.516	0.308	2.24e-32
Differentiation front	ASRGL1	1.7e-62	0.369143	0.327	0.123	5.69e-58
Differentiation front	EFNB2	1.1e-37	0.365405	0.519	0.299	3.69e-33
Differentiation front	LPIN2	9.98e-41	0.364965	0.518	0.295	3.35e-36
Differentiation front	DDX21	1.12e-30	0.36041	0.608	0.415	3.77e-26
Differentiation front	RAP2B	3.69e-38	0.359012	0.493	0.279	1.24e-33
Differentiation front	RANBP1	7.5e-49	0.355703	0.996	0.908	2.52e-44
Differentiation front	TLE1	2.26e-39	0.351501	0.401	0.204	7.6e-35
Differentiation front	HNRNPAB	1.15e-39	0.350441	0.953	0.848	3.87e-35
Differentiation front	PDZRN3	1.52e-57	0.348581	0.319	0.122	5.12e-53
Differentiation front	NCL	2.16e-44	0.348141	0.997	0.974	7.26e-40
Differentiation front	PPA1	4.34e-31	0.344457	0.833	0.674	1.46e-26
Differentiation front	MRPL15	4.15e-30	0.343842	0.663	0.456	1.39e-25
Differentiation front	C1QBP	1.88e-35	0.337036	0.951	0.824	6.32e-31
Differentiation front	CMSS1	4.52e-30	0.334041	0.712	0.503	1.52e-25
Differentiation front	PPP1R14B	3.66e-40	0.332575	0.963	0.862	1.23e-35
Differentiation front	FKBP1A	3.77e-30	0.330809	0.819	0.627	1.27e-25
Differentiation front	DNAJA1	2.2e-33	0.32896	0.93	0.838	7.39e-29
Differentiation front	TIMM50	1.64e-31	0.328485	0.481	0.288	5.52e-27
Differentiation front	TMEM97	1.1e-25	0.326973	0.798	0.629	3.7e-21
Differentiation front	EIF5A	3.55e-38	0.325619	0.974	0.869	1.19e-33
Differentiation front	HES7	2.38e-39	0.324901	0.264	0.109	7.98e-35
Differentiation front	MSN	1.23e-25	0.323874	0.694	0.518	4.12e-21
Differentiation front	NAV2	1.68e-42	0.323212	0.3	0.129	5.65e-38
Differentiation front	GADD45B	1.08e-48	0.322912	0.187	0.057	3.63e-44
Differentiation front	CITED1	4.28e-50	0.322651	0.264	0.098	1.44e-45
Differentiation front	WDR43	1.19e-31	0.322375	0.571	0.361	4e-27
Differentiation front	SEMA4D	3.12e-78	0.321352	0.224	0.055	1.05e-73
Differentiation front	SEC22B	8.86e-35	0.317627	0.381	0.2	2.97e-30
Differentiation front	CCT5	1.64e-34	0.317258	0.945	0.809	5.5e-30
Differentiation front	GRK3	1.1e-49	0.314684	0.292	0.115	3.69e-45
Differentiation front	FGFR1	3.1e-24	0.314635	0.79	0.62	1.04e-19
Differentiation front	SFRP1	8.22e-18	0.313475	0.71	0.557	2.76e-13
Differentiation front	NUDT11	5.06e-35	0.311914	0.429	0.234	1.7e-30
Differentiation front	ISM1	2.67e-59	0.310152	0.203	0.058	8.95e-55
Differentiation front	SLC15A3	1.02e-88	0.307972	0.152	0.024	3.43e-84
Differentiation front	SH3KBP1	5.11e-25	0.3056	0.569	0.386	1.72e-20
Differentiation front	CARM1	1.81e-34	0.305535	0.46	0.256	6.07e-30
Differentiation front	DNAJC1	2.22e-23	0.301191	0.44	0.275	7.45e-19
Differentiation front	DDX39A	3.61e-26	0.300961	0.519	0.331	1.21e-21
Differentiation front	TMEM47	2.24e-38	0.300896	0.251	0.105	7.53e-34
Differentiation front	SNRPG	1.03e-32	0.300876	0.975	0.873	3.46e-28
Differentiation front	DMRTA1	4.46e-56	0.30019	0.222	0.069	1.5e-51
Differentiation front	LMO2	1.39e-66	0.299944	0.185	0.045	4.67e-62
Differentiation front	ENO1	6.17e-41	0.296594	0.989	0.92	2.07e-36
Differentiation front	LRIG1	3.83e-37	0.296583	0.379	0.19	1.29e-32
Differentiation front	CCT6A	1.29e-28	0.296393	0.935	0.814	4.33e-24
Differentiation front	HOXD3	3.1e-64	0.294692	0.196	0.052	1.04e-59
Differentiation front	MRPL3	9.42e-25	0.293765	0.711	0.519	3.16e-20
Differentiation front	CDX1	1.87e-35	0.293623	0.333	0.16	6.27e-31
Differentiation front	DBF4	7.46e-20	0.293078	0.581	0.425	2.5e-15
Differentiation front	NIFK	2.68e-21	0.292307	0.666	0.487	9.01e-17
Differentiation front	ACAT2	1.45e-23	0.291933	0.849	0.699	4.86e-19
Differentiation front	GPATCH4	5.63e-26	0.291655	0.542	0.356	1.89e-21
Differentiation front	TMEFF1	1.25e-28	0.291347	0.446	0.262	4.21e-24
Differentiation front	RSL1D1	1.35e-20	0.290793	0.779	0.625	4.54e-16
Differentiation front	SNRPB	9.86e-28	0.29024	0.962	0.872	3.31e-23
Differentiation front	PRDX1	3.86e-44	0.288774	0.998	0.98	1.29e-39
Differentiation front	SLIRP	6.75e-29	0.288668	0.974	0.88	2.27e-24
Differentiation front	RSPO3	3.84e-28	0.288083	0.531	0.333	1.29e-23
Differentiation front	TIAM1	2.4e-27	0.288037	0.348	0.192	8.05e-23
Differentiation front	TMEM150C	9.01e-55	0.28695	0.207	0.062	3.03e-50
Differentiation front	SNAI2	1.56e-20	0.286837	0.487	0.325	5.24e-16
Differentiation front	ZC3H15	1.49e-22	0.284466	0.824	0.676	5e-18
Differentiation front	NOP56	9.49e-25	0.283578	0.82	0.65	3.19e-20
Differentiation front	PAICS	5.9e-23	0.283184	0.855	0.69	1.98e-18
Differentiation front	AIG1	1.54e-27	0.282978	0.396	0.226	5.16e-23
Differentiation front	TPP2	2.79e-21	0.282552	0.487	0.321	9.38e-17
Differentiation front	NOP16	1.19e-31	0.282302	0.312	0.157	3.98e-27
Differentiation front	FAM207A	1.95e-26	0.280197	0.52	0.327	6.55e-22
Differentiation front	RAN	4.14e-45	0.280108	0.999	0.984	1.39e-40
Differentiation front	HOXA-AS2	5.96e-43	0.279439	0.283	0.117	2e-38
Differentiation front	MRPL13	7.99e-25	0.278024	0.712	0.51	2.68e-20
Differentiation front	ARHGAP24	1.57e-46	0.277848	0.249	0.093	5.28e-42
Differentiation front	NCAM1	8.03e-23	0.276779	0.581	0.391	2.7e-18
Differentiation front	CTPS1	4.36e-23	0.276535	0.454	0.29	1.47e-18
Differentiation front	SIX1	1.59e-32	0.27561	0.331	0.163	5.33e-28
Differentiation front	STIP1	2.78e-21	0.275081	0.682	0.513	9.34e-17
Differentiation front	QDPR	4.13e-23	0.27462	0.543	0.36	1.39e-18
Differentiation front	PAPPA	3.42e-23	0.273905	0.421	0.259	1.15e-18
Differentiation front	PKDCC	2.05e-25	0.272514	0.243	0.119	6.87e-21
Differentiation front	AUTS2	3.67e-27	0.271781	0.397	0.228	1.23e-22
Differentiation front	CD44	6.17e-49	0.27058	0.237	0.083	2.07e-44
Differentiation front	TOMM40	4.07e-21	0.26974	0.609	0.429	1.37e-16
Differentiation front	ANP32A	1.95e-23	0.268453	0.943	0.856	6.56e-19
Differentiation front	SNRPA1	5.27e-18	0.267658	0.691	0.534	1.77e-13
Differentiation front	TDG	4.56e-19	0.266719	0.62	0.46	1.53e-14
Differentiation front	NOP58	3.99e-19	0.264529	0.671	0.498	1.34e-14
Differentiation front	EBNA1BP2	1.84e-21	0.264241	0.51	0.34	6.17e-17
Differentiation front	PSMD7	8.28e-21	0.263413	0.821	0.671	2.78e-16
Differentiation front	DTWD1	3.82e-21	0.261247	0.498	0.325	1.28e-16
Differentiation front	ZNF704	1.07e-21	0.260831	0.402	0.248	3.6e-17
Differentiation front	SRSF2	2.41e-21	0.258019	0.899	0.778	8.09e-17
Differentiation front	SUGT1	4.05e-16	0.257436	0.733	0.585	1.36e-11
Differentiation front	CHCHD10	2.4e-19	0.257242	0.525	0.359	8.06e-15
Differentiation front	AMD1	3.28e-22	0.256355	0.622	0.432	1.1e-17
Differentiation front	BAG1	5.7e-20	0.256353	0.596	0.418	1.91e-15
Differentiation front	CALM2	1.23e-21	0.255717	0.978	0.918	4.12e-17
Differentiation front	MAD2L1	8.31e-20	0.255485	0.729	0.557	2.79e-15
Differentiation front	2021-03-05	1.76e-30	0.254321	0.372	0.196	5.93e-26
Differentiation front	SERPINE2	1.7e-28	0.253599	0.451	0.264	5.72e-24
Differentiation front	AF117829.1	5.58e-20	0.253275	0.301	0.175	1.88e-15
Differentiation front	BCCIP	4.94e-18	0.252497	0.553	0.39	1.66e-13
Differentiation front	WBP2	1.2e-29	0.252364	0.319	0.162	4.04e-25
Differentiation front	MYBL1	7.86e-46	0.250382	0.182	0.057	2.64e-41
Node	TFF3	0	4.9071	0.992	0.032	0
Node	NOTO	0	3.12695	0.917	0.003	0
Node	DAND5	0	3.09927	0.808	0.003	0
Node	SAT1	2.08e-233	2.94499	0.994	0.471	6.99e-229
Node	BEX1	2.96e-222	2.3527	0.994	0.499	9.94e-218
Node	CA4	0	2.33477	0.878	0.051	0
Node	PHLDA2	0	2.31617	0.9	0.025	0
Node	TAGLN2	0	2.30586	0.967	0.197	0
Node	SLC2A1	0	2.25284	0.883	0.1	0
Node	SPP1	0	2.20596	0.631	0.004	0
Node	SLC7A11	0	2.10965	0.797	0.057	0
Node	HES7	0	2.10152	0.886	0.095	0
Node	SERPINE2	6.1e-270	2.10125	0.936	0.256	2.05e-265
Node	NODAL	0	2.07334	0.725	0.004	0
Node	VAMP8	0	2.02315	0.886	0.091	0
Node	PPP1R14C	0	2.00533	0.842	0.013	0
Node	HES4	2.3e-279	1.98561	0.864	0.178	7.74e-275
Node	TGFBI	0	1.97785	0.867	0.15	0
Node	NQO1	0	1.78425	0.817	0.08	0
Node	RBP1	1.48e-183	1.75951	0.994	0.819	4.96e-179
Node	LFNG	5.38e-301	1.73916	0.836	0.144	1.81e-296
Node	GSN	1.04e-260	1.68337	0.85	0.184	3.5e-256
Node	KRT18	2.97e-125	1.60085	0.989	0.622	9.98e-121
Node	CHRD	0	1.56078	0.653	0.04	0
Node	FOXJ1	0	1.56057	0.544	0.005	0
Node	CDX2	0	1.5413	0.739	0.049	0
Node	FOXA2	0	1.50408	0.664	0.007	0
Node	MCOLN3	0	1.50323	0.669	0.01	0
Node	LY6G6D	0	1.4946	0.561	0.023	0
Node	SLC3A2	1.58e-184	1.48969	0.867	0.274	5.32e-180
Node	PDLIM1	5.44e-249	1.47658	0.794	0.157	1.83e-244
Node	MNX1	0	1.44101	0.619	0.003	0
Node	MMP2	1.82e-153	1.40136	0.922	0.395	6.11e-149
Node	RAB3B	0	1.38633	0.65	0.055	0
Node	LRRFIP1	8.32e-150	1.34173	0.767	0.236	2.79e-145
Node	CST3	4.6e-114	1.29595	0.931	0.538	1.55e-109
Node	BICC1	0	1.29092	0.564	0.048	0
Node	ETV4	0	1.28583	0.631	0.049	0
Node	MOK	0	1.27622	0.631	0.06	0
Node	DSP	8.72e-113	1.27095	0.975	0.793	2.93e-108
Node	ODC1	1.64e-105	1.25453	0.944	0.608	5.52e-101
Node	PPIB	7.84e-134	1.20327	0.981	0.864	2.63e-129
Node	AL031058.1	2.07e-94	1.18961	0.786	0.339	6.95e-90
Node	FN1	4.8e-85	1.16485	0.908	0.527	1.61e-80
Node	IER3	0	1.16458	0.475	0.02	0
Node	TBXT	0	1.16381	0.517	0.005	0
Node	EPHX1	0	1.16306	0.603	0.05	0
Node	C9orf24	0	1.15976	0.419	0.012	0
Node	KC877982.1	0	1.13056	0.389	0.003	0
Node	ITM2A	5.26e-65	1.12576	0.769	0.392	1.77e-60
Node	FTL	4.2e-188	1.12138	1	1	1.41e-183
Node	CDX1	2.53e-133	1.10547	0.639	0.158	8.5e-129
Node	SLC39A8	1.45e-199	1.10498	0.536	0.078	4.88e-195
Node	FABP5	5.99e-91	1.09846	0.994	0.895	2.01e-86
Node	WNT3A	0	1.09624	0.569	0.011	0
Node	SCG3	0	1.09458	0.481	0.023	0
Node	MLEC	5.36e-104	1.09435	0.947	0.578	1.8e-99
Node	CGNL1	3.71e-115	1.08051	0.681	0.2	1.24e-110
Node	PTN	5.65e-80	1.07929	0.931	0.617	1.9e-75
Node	UCHL1	1.53e-95	1.06993	0.947	0.661	5.12e-91
Node	BGN	1.56e-150	1.06252	0.625	0.14	5.25e-146
Node	CTSB	1.81e-139	1.05853	0.633	0.153	6.08e-135
Node	FOXD1	4.73e-134	1.05413	0.7	0.187	1.59e-129
Node	KHDRBS3	6.29e-84	1.04685	0.806	0.393	2.11e-79
Node	RHOC	2.5e-112	1.03728	0.8	0.314	8.39e-108
Node	ENO1	2.56e-129	1.0372	1	0.923	8.58e-125
Node	BMP7	0	1.01363	0.506	0.013	0
Node	SH3KBP1	2.02e-93	0.988753	0.847	0.386	6.78e-89
Node	PDIA4	1.61e-82	0.963745	0.869	0.472	5.42e-78
Node	CD9	0	0.956709	0.472	0.017	0
Node	KRT8	5.07e-70	0.956658	0.986	0.705	1.7e-65
Node	VAMP5	2.92e-244	0.952564	0.494	0.052	9.82e-240
Node	TTYH1	3.04e-270	0.945972	0.478	0.043	1.02e-265
Node	ENC1	9.29e-126	0.93944	0.578	0.137	3.12e-121
Node	GPRC5C	4.86e-166	0.936108	0.592	0.108	1.63e-161
Node	EFCAB1	4.36e-130	0.912301	0.486	0.095	1.47e-125
Node	RASSF9	0	0.906262	0.431	0.011	0
Node	CALR	9.88e-90	0.88824	0.997	0.893	3.32e-85
Node	SP5	2.78e-114	0.886166	0.536	0.123	9.35e-110
Node	HIPK2	2.81e-70	0.882927	0.675	0.282	9.42e-66
Node	NEAT1	1.96e-56	0.879351	0.494	0.183	6.59e-52
Node	RSPO3	2e-50	0.872079	0.672	0.338	6.72e-46
Node	FBLN2	0	0.855668	0.453	0.028	0
Node	MFGE8	5.6e-66	0.851735	0.781	0.407	1.88e-61
Node	FZD10	1.27e-159	0.844359	0.486	0.078	4.26e-155
Node	TUBB4B	1.22e-42	0.843525	0.897	0.669	4.08e-38
Node	SLIT2	6.35e-89	0.841219	0.594	0.184	2.13e-84
Node	HES5	0	0.833912	0.267	0.007	0
Node	CALM1	3.03e-85	0.832755	0.989	0.907	1.02e-80
Node	EPHA4	7.08e-49	0.820999	0.767	0.428	2.38e-44
Node	PON2	1.74e-60	0.819231	0.719	0.349	5.84e-56
Node	SRGAP3	1.24e-135	0.8192	0.511	0.096	4.15e-131
Node	SDC1	2.16e-142	0.81864	0.45	0.074	7.26e-138
Node	DIPK2A	1.38e-114	0.817409	0.444	0.087	4.62e-110
Node	PERP	5.83e-59	0.813393	0.911	0.587	1.96e-54
Node	PYURF	7.72e-47	0.809861	0.725	0.41	2.59e-42
Node	LRRC1	2.46e-302	0.800038	0.414	0.026	8.25e-298
Node	SLC5A3	7.1e-39	0.799218	0.714	0.416	2.38e-34
Node	MIXL1	1.86e-190	0.798094	0.35	0.032	6.24e-186
Node	PDIA6	2.82e-76	0.797252	0.983	0.867	9.46e-72
Node	MLF1	5.44e-58	0.780453	0.567	0.224	1.83e-53
Node	MYDGF	4.83e-48	0.771105	0.781	0.452	1.62e-43
Node	HLA-A	2.17e-54	0.770739	0.892	0.591	7.27e-50
Node	CYP27A1	7.14e-259	0.768685	0.414	0.032	2.4e-254
Node	PRIMA1	8.91e-265	0.758681	0.333	0.019	2.99e-260
Node	RETREG1	1.86e-268	0.750905	0.347	0.02	6.23e-264
Node	SEMA3E	6.08e-140	0.747369	0.442	0.069	2.04e-135
Node	TLE5	1.33e-288	0.74712	0.369	0.021	4.45e-284
Node	MANF	7.43e-45	0.737679	0.789	0.489	2.49e-40
Node	PRSS2	2.9e-151	0.732863	0.247	0.019	9.74e-147
Node	IMPDH1	1.17e-125	0.724951	0.45	0.082	3.92e-121
Node	APLP2	3.14e-51	0.722614	0.917	0.68	1.06e-46
Node	ZIC3	1.62e-57	0.720835	0.658	0.287	5.44e-53
Node	P4HB	1.08e-50	0.719792	0.844	0.543	3.62e-46
Node	SRARP	0	0.719195	0.339	0.005	0
Node	LAMC1	9.67e-84	0.71898	0.531	0.154	3.25e-79
Node	CFAP126	0	0.713878	0.244	0.002	0
Node	CALU	9.33e-49	0.712825	0.892	0.631	3.13e-44
Node	PTPRM	1.28e-306	0.704824	0.369	0.019	4.31e-302
Node	GSTT2B	1.72e-222	0.704394	0.322	0.022	5.77e-218
Node	CETN2	6.57e-41	0.697017	0.719	0.415	2.21e-36
Node	DNALI1	1.15e-90	0.692536	0.389	0.082	3.86e-86
Node	CD63	4.1e-69	0.689708	0.986	0.928	1.38e-64
Node	PIR	4.79e-97	0.68766	0.567	0.151	1.61e-92
Node	GMPR	7.02e-188	0.687094	0.361	0.034	2.36e-183
Node	SDF2L1	6.44e-48	0.684337	0.575	0.258	2.16e-43
Node	GAL	2.15e-102	0.684325	0.408	0.081	7.22e-98
Node	C12orf75	2.8e-69	0.679243	0.461	0.14	9.4e-65
Node	BMP6	0	0.676511	0.314	0.002	0
Node	TMED9	2.98e-40	0.675834	0.728	0.4	1e-35
Node	LMLN2	1.37e-171	0.670706	0.339	0.033	4.6e-167
Node	NPTN	4.96e-68	0.670428	0.486	0.149	1.67e-63
Node	TLN2	3.39e-59	0.668971	0.503	0.173	1.14e-54
Node	RCN2	2.02e-53	0.668061	0.961	0.817	6.79e-49
Node	LRPAP1	1.89e-44	0.667489	0.692	0.37	6.35e-40
Node	PDIA3	5.62e-45	0.666359	0.931	0.763	1.89e-40
Node	MRPS6	2.64e-41	0.663092	0.978	0.831	8.86e-37
Node	PRKX	7.34e-66	0.661654	0.4	0.111	2.46e-61
Node	PLTP	6.93e-50	0.655177	0.519	0.204	2.33e-45
Node	RARRES2	5.85e-155	0.653087	0.344	0.039	1.96e-150
Node	TNFRSF21	3.43e-113	0.650216	0.406	0.072	1.15e-108
Node	GNAI1	7.58e-54	0.648467	0.519	0.193	2.54e-49
Node	NKAIN4	4.98e-234	0.644357	0.322	0.02	1.67e-229
Node	PPIF	1.04e-62	0.643551	0.531	0.184	3.49e-58
Node	SCD5	2.98e-300	0.642226	0.325	0.014	1e-295
Node	CREB3L2	1.33e-56	0.641149	0.503	0.177	4.45e-52
Node	LSR	6.7e-68	0.637151	0.458	0.134	2.25e-63
Node	TMED10	6.77e-39	0.636778	0.778	0.483	2.27e-34
Node	NKD1	5.37e-86	0.634075	0.425	0.099	1.8e-81
Node	TCTEX1D1	0	0.632693	0.261	0.003	0
Node	SEC61G	1.87e-42	0.630343	0.964	0.839	6.27e-38
Node	FAM3C	8.56e-52	0.628742	0.575	0.231	2.87e-47
Node	LGALSL	1.05e-116	0.627532	0.339	0.049	3.52e-112
Node	NRARP	4.25e-80	0.627518	0.367	0.08	1.43e-75
Node	PXDN	8.78e-47	0.625498	0.742	0.394	2.95e-42
Node	ZBTB38	1.08e-54	0.623293	0.511	0.188	3.62e-50
Node	PGM1	1.9e-39	0.622101	0.611	0.307	6.39e-35
Node	SLC16A2	1.41e-85	0.621424	0.422	0.098	4.73e-81
Node	FNDC3B	5.78e-54	0.621235	0.492	0.175	1.94e-49
Node	NUCB2	3.45e-42	0.619433	0.608	0.285	1.16e-37
Node	NCOA4	5.73e-37	0.61741	0.536	0.253	1.92e-32
Node	MCUB	3.13e-171	0.61725	0.336	0.033	1.05e-166
Node	CYBA	9.29e-33	0.616459	0.819	0.587	3.12e-28
Node	MDFI	3.39e-51	0.613516	0.564	0.221	1.14e-46
Node	CMTM8	9.09e-80	0.612546	0.347	0.073	3.05e-75
Node	RGS10	5.76e-147	0.611775	0.286	0.027	1.93e-142
Node	PIFO	8.21e-200	0.61	0.283	0.018	2.76e-195
Node	MYL12A	7.92e-35	0.609684	0.858	0.643	2.66e-30
Node	HAPLN3	1.12e-48	0.605105	0.489	0.184	3.75e-44
Node	HLA-B	2.05e-131	0.602659	0.297	0.034	6.9e-127
Node	AC245297.3	1.53e-79	0.602148	0.403	0.094	5.14e-75
Node	GLIPR1	3.49e-183	0.600433	0.258	0.017	1.17e-178
Node	CD320	7.99e-58	0.600202	0.519	0.183	2.68e-53
Node	SDR16C5	0	0.599513	0.269	0.002	0
Node	HVCN1	8.73e-68	0.598189	0.367	0.091	2.93e-63
Node	XBP1	4.4e-46	0.59605	0.531	0.216	1.48e-41
Node	FGF8	5.64e-134	0.593493	0.317	0.038	1.89e-129
Node	CD81	1.09e-36	0.593397	0.872	0.679	3.65e-32
Node	MGST2	3.03e-72	0.593071	0.408	0.104	1.02e-67
Node	AJAP1	5.17e-296	0.59278	0.314	0.013	1.74e-291
Node	ITM2B	1.68e-33	0.590617	0.783	0.525	5.63e-29
Node	ARF1	5.21e-33	0.590485	0.833	0.57	1.75e-28
Node	PLD3	3.07e-42	0.589919	0.797	0.459	1.03e-37
Node	PGRMC2	2.28e-31	0.585565	0.611	0.338	7.65e-27
Node	COL4A1	1.07e-31	0.58551	0.55	0.277	3.6e-27
Node	TXNRD1	2.88e-32	0.585088	0.636	0.356	9.67e-28
Node	DNAJC3	2.39e-39	0.583805	0.472	0.197	8.02e-35
Node	SLC29A1	1.63e-105	0.583389	0.339	0.054	5.46e-101
Node	VWA2	3.01e-134	0.582079	0.317	0.038	1.01e-129
Node	ENKUR	0	0.581873	0.256	0.005	0
Node	RAMP2	3.48e-63	0.580324	0.381	0.101	1.17e-58
Node	CAPN9	9.1e-277	0.578348	0.264	0.009	3.06e-272
Node	CTXN1	1.43e-29	0.575338	0.611	0.342	4.79e-25
Node	NEDD9	4.65e-145	0.575182	0.297	0.03	1.56e-140
Node	GSTP1	1.72e-73	0.574227	0.997	0.995	5.76e-69
Node	RTN4	1.05e-28	0.571908	0.906	0.761	3.51e-24
Node	BSCL2	1.42e-41	0.571256	0.594	0.276	4.77e-37
Node	OLFM1	3.07e-63	0.570252	0.422	0.121	1.03e-58
Node	BACE2	0	0.569783	0.289	0.007	0
Node	ADA	1.47e-52	0.568709	0.364	0.105	4.95e-48
Node	DNAH5	0	0.56653	0.253	0.004	0
Node	WNT5B	3.92e-162	0.564765	0.286	0.024	1.32e-157
Node	AC007405.3	8.11e-64	0.555563	0.369	0.094	2.72e-59
Node	DYNLT1	5.27e-25	0.554891	0.864	0.663	1.77e-20
Node	TENT5C	0	0.551678	0.267	0.003	0
Node	MICOS10	5.22e-37	0.550606	0.944	0.798	1.75e-32
Node	CXXC5	1.34e-28	0.550176	0.694	0.41	4.49e-24
Node	AGRN	2.31e-98	0.549534	0.336	0.056	7.77e-94
Node	SNCG	1.26e-45	0.546709	0.35	0.109	4.24e-41
Node	TGFB1	5.64e-55	0.545481	0.372	0.107	1.89e-50
Node	SH3PXD2A	4.72e-59	0.53895	0.378	0.104	1.58e-54
Node	LMO4	2.06e-09	0.536465	0.656	0.568	6.93e-05
Node	RRBP1	4.1e-25	0.533389	0.744	0.522	1.38e-20
Node	EVA1B	6.57e-40	0.532765	0.458	0.179	2.2e-35
Node	SPAG1	7.53e-244	0.530155	0.217	0.007	2.53e-239
Node	HOXB4	4.26e-36	0.529631	0.536	0.245	1.43e-31
Node	AMBP	1.46e-208	0.526744	0.267	0.015	4.91e-204
Node	CD276	8.89e-37	0.525436	0.517	0.228	2.99e-32
Node	MORN2	2.06e-30	0.524643	0.481	0.229	6.91e-26
Node	PPIL6	2.36e-147	0.523818	0.256	0.021	7.93e-143
Node	NDUFA6	5.81e-26	0.522364	0.875	0.707	1.95e-21
Node	SLC20A2	1.01e-64	0.519639	0.344	0.083	3.39e-60
Node	TNFRSF9	0	0.519542	0.236	0.001	0
Node	CSTB	4.14e-24	0.519433	0.828	0.657	1.39e-19
Node	CRELD2	9.28e-44	0.518725	0.472	0.182	3.11e-39
Node	TMEM123	4.16e-25	0.515755	0.619	0.364	1.4e-20
Node	MMP15	1.95e-58	0.515002	0.308	0.072	6.56e-54
Node	EPB41	3.6e-23	0.514664	0.717	0.487	1.21e-18
Node	ITM2C	1.11e-27	0.514571	0.786	0.525	3.71e-23
Node	PPM1K	2.65e-73	0.514485	0.356	0.079	8.91e-69
Node	NPTX2	8.78e-231	0.513741	0.242	0.01	2.95e-226
Node	EPCAM	1.2e-193	0.512624	0.25	0.014	4.01e-189
Node	WLS	2.2e-25	0.509655	0.697	0.442	7.39e-21
Node	DANCR	3.06e-29	0.50926	0.914	0.719	1.03e-24
Node	KDELR2	1.1e-27	0.509241	0.722	0.458	3.69e-23
Node	TMOD2	1.06e-93	0.508982	0.278	0.041	3.56e-89
Node	LRP10	7.04e-58	0.508835	0.303	0.071	2.36e-53
Node	GOLM1	2.66e-26	0.50814	0.639	0.381	8.94e-22
Node	GBX2	6.44e-99	0.50325	0.267	0.036	2.16e-94
Node	CIB1	7.04e-34	0.502612	0.464	0.203	2.36e-29
Node	PARK7	4.88e-35	0.500246	0.994	0.931	1.64e-30
Node	COL5A2	1.93e-25	0.498349	0.697	0.46	6.49e-21
Node	ROCK2	5e-25	0.497757	0.536	0.298	1.68e-20
Node	HSBP1	7.89e-35	0.497606	0.969	0.901	2.65e-30
Node	EFNB2	9.57e-29	0.495668	0.586	0.309	3.21e-24
Node	TUBB3	7.75e-26	0.49056	0.547	0.292	2.6e-21
Node	CREB3L1	2.4e-126	0.490202	0.278	0.03	8.07e-122
Node	DNAJC10	1.09e-23	0.49004	0.572	0.329	3.67e-19
Node	LBH	9.81e-68	0.489713	0.311	0.065	3.3e-63
Node	SERPING1	1.64e-26	0.488604	0.622	0.361	5.49e-22
Node	SCGB1A1	4.99e-297	0.485648	0.169	0.001	1.68e-292
Node	VEZF1	3.26e-21	0.484545	0.539	0.31	1.09e-16
Node	NTN1	1.99e-85	0.484464	0.286	0.047	6.68e-81
Node	BCAP31	2.2e-27	0.483058	0.683	0.407	7.37e-23
Node	ARID3B	9.8e-32	0.483005	0.506	0.231	3.29e-27
Node	FURIN	5.35e-95	0.481949	0.286	0.042	1.8e-90
Node	HM13	2.7e-25	0.48161	0.614	0.356	9.07e-21
Node	RELL1	4.7e-76	0.480487	0.306	0.058	1.58e-71
Node	DMKN	1.26e-42	0.47974	0.389	0.135	4.24e-38
Node	LMAN2	1.27e-21	0.479567	0.7	0.48	4.25e-17
Node	EZR	4.85e-33	0.4785	0.436	0.186	1.63e-28
Node	ADRA2C	1.34e-113	0.476957	0.281	0.034	4.51e-109
Node	RCN1	7.21e-26	0.476931	0.858	0.648	2.42e-21
Node	EFHD2	1.31e-48	0.471448	0.311	0.086	4.4e-44
Node	GSTO1	2.28e-24	0.471307	0.672	0.404	7.64e-20
Node	PARVA	3.97e-34	0.470499	0.417	0.171	1.33e-29
Node	COTL1	1.04e-22	0.469568	0.825	0.598	3.49e-18
Node	ECE1	4.5e-42	0.469236	0.389	0.134	1.51e-37
Node	TMEM190	7.82e-217	0.468868	0.217	0.008	2.63e-212
Node	PODXL	4.91e-77	0.468638	0.303	0.057	1.65e-72
Node	LDLRAD3	1.75e-49	0.468416	0.356	0.105	5.89e-45
Node	MGST3	4.93e-21	0.467727	0.817	0.595	1.66e-16
Node	MYL9	4.28e-25	0.467522	0.522	0.274	1.44e-20
Node	FNDC3A	8.96e-22	0.46711	0.506	0.275	3.01e-17
Node	TMED3	2.83e-35	0.467059	0.486	0.208	9.5e-31
Node	ASPH	5.63e-25	0.466996	0.461	0.228	1.89e-20
Node	SSR2	5.52e-23	0.464797	0.864	0.747	1.85e-18
Node	HLA-C	2.72e-26	0.464624	0.553	0.292	9.15e-22
Node	FHAD1	2.01e-185	0.463568	0.222	0.011	6.74e-181
Node	TFF1	0	0.463494	0.217	0.001	0
Node	LGMN	1.61e-30	0.462544	0.419	0.176	5.4e-26
Node	CHPF	9.02e-67	0.462417	0.319	0.07	3.03e-62
Node	ASAH1	6.06e-27	0.45844	0.575	0.309	2.03e-22
Node	RAI14	6.26e-33	0.458378	0.406	0.163	2.1e-28
Node	TLE3	3.76e-33	0.456996	0.422	0.174	1.26e-28
Node	TFB1M	4.41e-51	0.45649	0.356	0.102	1.48e-46
Node	GFPT2	1.42e-62	0.455494	0.286	0.061	4.78e-58
Node	CANX	5.64e-19	0.454993	0.786	0.603	1.89e-14
Node	CLDN6	1.04e-71	0.454877	0.314	0.064	3.48e-67
Node	TMEM132C	2.5e-33	0.454251	0.356	0.133	8.4e-29
Node	ARSE	3.21e-105	0.452762	0.233	0.025	1.08e-100
Node	ST5	8.46e-38	0.451787	0.333	0.111	2.84e-33
Node	FSCN1	2.6e-22	0.450461	0.861	0.673	8.73e-18
Node	FKBP14	2.55e-58	0.449608	0.294	0.067	8.57e-54
Node	TOR1AIP2	1.43e-28	0.448092	0.508	0.246	4.8e-24
Node	UXS1	1.05e-34	0.445888	0.425	0.17	3.53e-30
Node	CLGN	3.14e-14	0.443816	0.386	0.223	1.05e-09
Node	CNPY2	5.74e-24	0.443501	0.856	0.674	1.93e-19
Node	NUDT9	4.14e-38	0.443131	0.333	0.11	1.39e-33
Node	SYNJ2	9.19e-271	0.442194	0.214	0.005	3.09e-266
Node	WSB2	2.22e-33	0.441992	0.411	0.167	7.45e-29
Node	HMCN1	4.35e-34	0.441131	0.303	0.102	1.46e-29
Node	ECI2	7.85e-21	0.441061	0.597	0.359	2.64e-16
Node	CD302	6.28e-236	0.440006	0.214	0.007	2.11e-231
Node	COL4A2	8.88e-24	0.438289	0.636	0.372	2.98e-19
Node	CAPN2	5.73e-30	0.437511	0.436	0.194	1.92e-25
Node	ADAMTS15	8.24e-170	0.436298	0.236	0.015	2.77e-165
Node	TPPP3	3.11e-175	0.435954	0.128	0.003	1.04e-170
Node	CYP1B1	1.53e-174	0.435365	0.197	0.009	5.13e-170
Node	TXNDC5	2.88e-26	0.434868	0.531	0.268	9.66e-22
Node	APMAP	6.37e-24	0.434828	0.461	0.234	2.14e-19
Node	KDELR1	5.16e-24	0.434203	0.933	0.818	1.73e-19
Node	ARMC3	1.52e-294	0.434144	0.183	0.002	5.11e-290
Node	PLXNA2	3.05e-28	0.433049	0.447	0.207	1.03e-23
Node	SSR1	5.19e-22	0.43002	0.558	0.319	1.74e-17
Node	SQSTM1	5.67e-28	0.426379	0.503	0.242	1.9e-23
Node	LRRIQ1	1.79e-49	0.424856	0.25	0.057	6.02e-45
Node	NPHP1	2.91e-27	0.421193	0.297	0.112	9.78e-23
Node	FAM114A1	5.2e-54	0.419575	0.294	0.071	1.75e-49
Node	DNAJB11	1.52e-21	0.414343	0.6	0.348	5.1e-17
Node	SOWAHC	2.03e-119	0.413298	0.236	0.023	6.8e-115
Node	SERP1	1.9e-18	0.411787	0.789	0.575	6.38e-14
Node	COMMD7	2.45e-21	0.410677	0.519	0.285	8.22e-17
Node	RYBP	3.82e-27	0.410156	0.375	0.159	1.28e-22
Node	HILPDA	5.16e-17	0.410029	0.55	0.34	1.73e-12
Node	EGFL7	5.18e-46	0.40915	0.311	0.087	1.74e-41
Node	EVI5	6.18e-29	0.407953	0.342	0.134	2.07e-24
Node	RHOB	2.95e-28	0.407769	0.328	0.126	9.91e-24
Node	SPRY4	1.28e-89	0.406838	0.231	0.03	4.31e-85
Node	THY1	2.61e-29	0.405202	0.414	0.173	8.75e-25
Node	WDR63	6.26e-165	0.402136	0.178	0.008	2.1e-160
Node	EFHC1	5.14e-30	0.401929	0.297	0.104	1.73e-25
Node	C14orf119	2.41e-20	0.400267	0.525	0.295	8.11e-16
Node	UTRN	8.53e-20	0.400223	0.447	0.237	2.86e-15
Node	CTSD	7.28e-19	0.399874	0.553	0.32	2.45e-14
Node	VMA21	1.14e-16	0.399235	0.486	0.291	3.81e-12
Node	ARNTL	1.82e-127	0.398657	0.2	0.015	6.12e-123
Node	PTPDC1	1.35e-59	0.397231	0.194	0.031	4.52e-55
Node	MCFD2	1.07e-20	0.396832	0.478	0.26	3.59e-16
Node	NTS	2.49e-22	0.396581	0.453	0.22	8.36e-18
Node	ADARB1	6.12e-82	0.395985	0.219	0.029	2.06e-77
Node	GALNT1	6.52e-15	0.395337	0.631	0.427	2.19e-10
Node	SDF4	3.23e-24	0.395143	0.461	0.227	1.08e-19
Node	RHOH	1.1e-114	0.394637	0.222	0.021	3.69e-110
Node	NUDC	1.15e-19	0.394302	0.883	0.69	3.85e-15
Node	LMAN1	7.39e-21	0.39351	0.803	0.56	2.48e-16
Node	CFAP45	6.52e-244	0.393379	0.169	0.003	2.19e-239
Node	TMOD3	3.69e-22	0.389294	0.508	0.275	1.24e-17
Node	SHROOM2	9.68e-180	0.389258	0.225	0.012	3.25e-175
Node	HNMT	1.02e-42	0.388582	0.261	0.068	3.41e-38
Node	ITGB1	3.97e-16	0.387455	0.878	0.714	1.33e-11
Node	HYOU1	5.77e-19	0.387375	0.447	0.243	1.94e-14
Node	SERPINF1	1.08e-39	0.386864	0.314	0.095	3.64e-35
Node	C1orf194	0	0.386162	0.175	0.001	0
Node	MAPK10	1.25e-15	0.385066	0.461	0.263	4.2e-11
Node	HOXA-AS3	4.23e-51	0.384407	0.194	0.035	1.42e-46
Node	NTM	4.47e-25	0.383426	0.392	0.176	1.5e-20
Node	SEC13	2.08e-18	0.38322	0.539	0.319	7e-14
Node	MAP1LC3A	1.1e-37	0.382933	0.294	0.09	3.71e-33
Node	COL13A1	4.9e-30	0.382733	0.344	0.131	1.65e-25
Node	WFDC2	7.93e-55	0.381559	0.275	0.062	2.66e-50
Node	RERE	1.5e-12	0.381219	0.592	0.417	5.03e-08
Node	AKAP12	9.63e-15	0.379927	0.811	0.647	3.23e-10
Node	SINHCAF	7.22e-15	0.379803	0.839	0.652	2.42e-10
Node	HERC5	2.97e-75	0.379766	0.208	0.028	9.97e-71
Node	SURF4	1.1e-20	0.379277	0.497	0.27	3.68e-16
Node	MAFG	2.69e-29	0.378866	0.328	0.124	9.04e-25
Node	SELENOP	2.8e-27	0.37881	0.394	0.168	9.41e-23
Node	TTC39B	2.76e-56	0.377535	0.244	0.05	9.25e-52
Node	MAN2A1	3.2e-21	0.375585	0.336	0.153	1.07e-16
Node	LPCAT2	6.99e-128	0.37531	0.208	0.016	2.35e-123
Node	COPB2	4.78e-18	0.37455	0.672	0.43	1.6e-13
Node	MFSD10	2.1e-21	0.373462	0.461	0.237	7.06e-17
Node	NANS	6.61e-19	0.372423	0.55	0.323	2.22e-14
Node	TSPAN5	5.13e-20	0.372065	0.403	0.207	1.72e-15
Node	CFAP298	3.75e-16	0.372012	0.569	0.36	1.26e-11
Node	ID3	6.51e-14	0.371465	0.914	0.776	2.18e-09
Node	CLIC1	9.7e-18	0.371053	0.867	0.734	3.26e-13
Node	CACHD1	2.43e-19	0.370818	0.442	0.235	8.16e-15
Node	LAMB1	1.95e-20	0.370437	0.406	0.203	6.54e-16
Node	JAK1	6.97e-21	0.370126	0.275	0.115	2.34e-16
Node	IL17RD	3.98e-30	0.370049	0.275	0.092	1.34e-25
Node	TNFRSF11B	2.57e-112	0.368564	0.172	0.012	8.64e-108
Node	TMEM147	2.04e-17	0.368479	0.703	0.49	6.86e-13
Node	HTATIP2	3.26e-33	0.368404	0.294	0.097	1.09e-28
Node	OSTC	8.13e-20	0.368397	0.919	0.815	2.73e-15
Node	MAGED1	1.02e-16	0.368363	0.714	0.487	3.43e-12
Node	CD59	7.17e-21	0.368313	0.481	0.254	2.41e-16
Node	FLT4	2.56e-147	0.367553	0.172	0.008	8.61e-143
Node	LURAP1L	7.25e-216	0.366982	0.192	0.006	2.43e-211
Node	C5orf49	1.5e-134	0.366821	0.164	0.009	5.05e-130
Node	MMP25	7.1e-241	0.366296	0.189	0.004	2.38e-236
Node	GADD45GIP1	5.8e-15	0.366103	0.853	0.714	1.95e-10
Node	SFRP2	1.88e-25	0.364686	0.317	0.126	6.32e-21
Node	ENPP1	5.17e-15	0.363519	0.325	0.167	1.74e-10
Node	SLC25A37	2.25e-18	0.363455	0.503	0.282	7.55e-14
Node	SELENOM	4.44e-28	0.362888	0.261	0.089	1.49e-23
Node	DDT	5.26e-12	0.36228	0.744	0.598	1.77e-07
Node	RNF181	4.39e-13	0.362194	0.642	0.452	1.48e-08
Node	TSPAN2	2.36e-32	0.362115	0.261	0.082	7.93e-28
Node	OLFM3	2.26e-16	0.362037	0.331	0.165	7.58e-12
Node	SMYD5	4.56e-41	0.361253	0.228	0.056	1.53e-36
Node	EGFLAM	3e-37	0.360755	0.247	0.068	1.01e-32
Node	GCLM	1.69e-38	0.360713	0.25	0.068	5.67e-34
Node	SMAGP	2.31e-60	0.35935	0.214	0.037	7.76e-56
Node	SIGIRR	6.39e-48	0.359249	0.281	0.07	2.15e-43
Node	DST	1.97e-12	0.359173	0.639	0.456	6.61e-08
Node	DAD1	1.02e-14	0.357518	0.875	0.718	3.44e-10
Node	CHST12	4.73e-29	0.357198	0.3	0.109	1.59e-24
Node	SRM	2.43e-14	0.356643	0.731	0.55	8.16e-10
Node	URAD	1.65e-128	0.356208	0.175	0.011	5.53e-124
Node	ARL2BP	6.89e-19	0.356114	0.375	0.185	2.31e-14
Node	EIF4G3	1.58e-13	0.356007	0.581	0.384	5.32e-09
Node	SLC39A7	2.67e-19	0.355967	0.458	0.245	8.97e-15
Node	P3H4	1.23e-24	0.355729	0.422	0.194	4.12e-20
Node	SPATA17	1.67e-85	0.355708	0.183	0.019	5.59e-81
Node	WDR34	2.17e-17	0.355001	0.439	0.24	7.29e-13
Node	GCHFR	2.4e-87	0.35469	0.2	0.022	8.04e-83
Node	CYB5A	8.83e-15	0.353652	0.517	0.319	2.97e-10
Node	ASS1	7.32e-19	0.35297	0.353	0.173	2.46e-14
Node	SSR3	3.38e-14	0.352491	0.814	0.675	1.14e-09
Node	JAM3	8.69e-23	0.351741	0.422	0.199	2.92e-18
Node	B4GALT4	1.86e-23	0.351283	0.278	0.107	6.23e-19
Node	RSPH4A	2.48e-138	0.350657	0.136	0.005	8.32e-134
Node	GGH	4.58e-14	0.347838	0.478	0.291	1.54e-09
Node	DLL1	4.27e-30	0.34676	0.392	0.153	1.44e-25
Node	FAM107B	3.64e-21	0.346606	0.475	0.24	1.22e-16
Node	NR2F6	1.15e-15	0.346415	0.6	0.382	3.85e-11
Node	REEP5	2.3e-17	0.345976	0.503	0.285	7.73e-13
Node	QKI	3.89e-11	0.344845	0.717	0.546	1.31e-06
Node	QSOX1	8.61e-39	0.344512	0.306	0.092	2.89e-34
Node	HOXB3	5.24e-14	0.342994	0.506	0.318	1.76e-09
Node	DUSP5	8.7e-27	0.342782	0.256	0.088	2.92e-22
Node	B4GALT2	4.5e-17	0.342462	0.394	0.209	1.51e-12
Node	NPM3	9.39e-18	0.3423	0.603	0.367	3.15e-13
Node	SPINT2	1.14e-23	0.342167	0.328	0.136	3.84e-19
Node	SSR4	1.63e-15	0.340968	0.906	0.797	5.49e-11
Node	AMOTL2	5.28e-29	0.340905	0.303	0.108	1.77e-24
Node	CAPZB	6.84e-13	0.340643	0.775	0.608	2.3e-08
Node	TPP1	7.46e-21	0.340629	0.322	0.143	2.5e-16
Node	ETV1	2.65e-26	0.340093	0.253	0.087	8.89e-22
Node	YWHAZ	4.77e-17	0.339458	0.967	0.917	1.6e-12
Node	EPHA2	6.43e-81	0.338778	0.2	0.024	2.16e-76
Node	TES	1.17e-46	0.338527	0.2	0.04	3.91e-42
Node	ANXA2	3.71e-13	0.338482	0.836	0.65	1.25e-08
Node	IFT22	5.83e-17	0.337024	0.447	0.247	1.96e-12
Node	VGLL4	3.76e-16	0.336404	0.433	0.241	1.26e-11
Node	TSPAN7	9.86e-43	0.336385	0.189	0.039	3.31e-38
Node	PRDX1	2.19e-28	0.336045	1	0.981	7.35e-24
Node	SEMA3D	3.62e-31	0.335615	0.292	0.098	1.22e-26
Node	NECAB2	5.26e-131	0.334699	0.178	0.011	1.76e-126
Node	SLC2A3	5.01e-12	0.334329	0.286	0.153	1.68e-07
Node	RNASEK	1.48e-15	0.333928	0.908	0.769	4.97e-11
Node	GNAI2	7.15e-14	0.333534	0.839	0.686	2.4e-09
Node	AC105446.1	2.18e-107	0.332336	0.194	0.017	7.33e-103
Node	TIMP4	1.28e-232	0.331887	0.172	0.004	4.3e-228
Node	DENND2C	2.21e-92	0.330227	0.183	0.018	7.42e-88
Node	DAAM1	4.97e-14	0.329512	0.489	0.3	1.67e-09
Node	PLPP5	2.2e-20	0.329388	0.414	0.205	7.4e-16
Node	CLDN10	1.47e-57	0.329254	0.208	0.036	4.94e-53
Node	NME2	4.39e-26	0.329034	1	0.985	1.47e-21
Node	PRDX5	1.11e-12	0.328845	0.914	0.797	3.74e-08
Node	SORBS2	2.76e-180	0.328264	0.158	0.005	9.25e-176
Node	ENY2	7.12e-17	0.327556	0.964	0.893	2.39e-12
Node	RNASET2	2.28e-41	0.327423	0.242	0.06	7.67e-37
Node	ABLIM1	2.61e-17	0.327225	0.372	0.191	8.76e-13
Node	MAF	2.18e-36	0.326934	0.236	0.063	7.33e-32
Node	CD164	9.67e-12	0.326226	0.561	0.387	3.25e-07
Node	PLXND1	3.4e-53	0.32554	0.206	0.038	1.14e-48
Node	SPINT1	1.2e-128	0.325391	0.169	0.01	4.04e-124
Node	SEPTIN10	8.03e-14	0.325361	0.581	0.381	2.7e-09
Node	PRDX4	1.68e-14	0.325331	0.925	0.794	5.63e-10
Node	NDUFC1	2.39e-10	0.324795	0.772	0.618	8.01e-06
Node	SEC61B	4.43e-18	0.324382	0.967	0.909	1.49e-13
Node	FOXB1	9.17e-26	0.323795	0.3	0.114	3.08e-21
Node	AL139246.5	2.8e-109	0.323347	0.167	0.012	9.4e-105
Node	HPCAL1	3.61e-90	0.323093	0.189	0.019	1.21e-85
Node	CHD3	6.16e-14	0.322884	0.481	0.292	2.07e-09
Node	NR3C1	7.66e-39	0.322876	0.203	0.047	2.57e-34
Node	FTX	1.88e-10	0.321949	0.558	0.401	6.32e-06
Node	GFRA2	4.63e-58	0.321743	0.189	0.03	1.55e-53
Node	GGCX	4.24e-20	0.321261	0.381	0.182	1.43e-15
Node	NFIX	5.05e-196	0.320921	0.128	0.002	1.7e-191
Node	ACBD3	1.28e-13	0.31973	0.478	0.291	4.31e-09
Node	HERC2	1.73e-14	0.319571	0.433	0.251	5.8e-10
Node	GCAT	1.44e-23	0.318954	0.311	0.127	4.83e-19
Node	PPM1H	3.5e-100	0.318403	0.175	0.014	1.17e-95
Node	IDS	9.7e-20	0.317772	0.2	0.072	3.26e-15
Node	LMO7	1.24e-72	0.317503	0.147	0.015	4.15e-68
Node	AC009654.1	1.17e-40	0.317427	0.186	0.039	3.92e-36
Node	ESRG	3.79e-88	0.316712	0.111	0.006	1.27e-83
Node	TCTEX1D2	4.14e-12	0.316463	0.6	0.411	1.39e-07
Node	GTF3A	2.78e-11	0.316251	0.706	0.519	9.34e-07
Node	LPP	1.43e-10	0.316197	0.428	0.276	4.81e-06
Node	TSPAN13	1.7e-39	0.315726	0.261	0.07	5.71e-35
Node	NAXE	3.64e-17	0.31472	0.417	0.222	1.22e-12
Node	SH3D19	2.4e-29	0.314211	0.275	0.093	8.04e-25
Node	SERPINH1	1.41e-15	0.313909	0.856	0.661	4.73e-11
Node	MRPL17	4.52e-15	0.31293	0.494	0.294	1.52e-10
Node	HES6	5.22e-35	0.312665	0.228	0.061	1.75e-30
Node	SEC31A	2.47e-11	0.312583	0.606	0.424	8.29e-07
Node	COPA	9.19e-12	0.312521	0.536	0.357	3.09e-07
Node	SIPA1L2	1.23e-26	0.312409	0.347	0.138	4.12e-22
Node	SNX3	1.73e-09	0.312273	0.694	0.534	5.79e-05
Node	TRAM1	8.36e-11	0.311214	0.486	0.316	2.81e-06
Node	ARF4	3.65e-11	0.310991	0.639	0.464	1.23e-06
Node	TMED2	9.5e-12	0.310968	0.564	0.393	3.19e-07
Node	MID1IP1	1.06e-21	0.309597	0.364	0.164	3.55e-17
Node	SLIT3	4.67e-26	0.309106	0.219	0.07	1.57e-21
Node	TGIF1	1.93e-15	0.308144	0.422	0.233	6.49e-11
Node	HDLBP	7.09e-12	0.307537	0.722	0.553	2.38e-07
Node	RSPH1	3.51e-174	0.306806	0.144	0.004	1.18e-169
Node	AGO2	1.16e-14	0.305415	0.319	0.167	3.91e-10
Node	SEC11C	1.57e-14	0.305096	0.375	0.203	5.28e-10
Node	SAMD3	2.14e-70	0.303337	0.144	0.014	7.19e-66
Node	NEU1	4.89e-19	0.301936	0.322	0.147	1.64e-14
Node	LAMP1	9.99e-11	0.300877	0.5	0.334	3.35e-06
Node	ARL4A	2.91e-22	0.300507	0.275	0.108	9.78e-18
Node	BSG	3.02e-12	0.299907	0.936	0.834	1.01e-07
Node	SERINC5	6.45e-09	0.298834	0.522	0.37	0.000217
Node	SOX18	9.75e-143	0.298753	0.142	0.005	3.27e-138
Node	ITGB8	1.79e-40	0.298602	0.181	0.037	5.99e-36
Node	DNAH9	1.56e-49	0.29853	0.167	0.027	5.25e-45
Node	PDE9A	1.72e-38	0.297431	0.228	0.057	5.79e-34
Node	AP2S1	6.61e-12	0.297199	0.9	0.768	2.22e-07
Node	SLC16A10	1.48e-84	0.296816	0.142	0.011	4.98e-80
Node	CAMKK2	1.13e-24	0.296543	0.275	0.102	3.78e-20
Node	LRRC59	2.74e-12	0.296249	0.514	0.328	9.21e-08
Node	SLC37A1	4.13e-115	0.296097	0.167	0.011	1.39e-110
Node	CFD	1.66e-55	0.295941	0.125	0.014	5.57e-51
Node	MPG	8.32e-12	0.295725	0.494	0.321	2.79e-07
Node	MYO10	4.76e-14	0.295407	0.514	0.314	1.6e-09
Node	KLHL3	2.56e-52	0.295276	0.186	0.032	8.59e-48
Node	FRAS1	1.3e-26	0.295128	0.208	0.063	4.36e-22
Node	GFPT1	1.56e-17	0.295068	0.35	0.171	5.25e-13
Node	PROX1	2.82e-22	0.294994	0.281	0.11	9.46e-18
Node	CHCHD2	6.66e-14	0.294815	0.906	0.778	2.24e-09
Node	MYC	2.24e-37	0.294715	0.219	0.055	7.54e-33
Node	DDOST	3.3e-10	0.294483	0.689	0.513	1.11e-05
Node	C17orf58	8.07e-16	0.293964	0.233	0.102	2.71e-11
Node	SAT2	1.29e-17	0.293416	0.503	0.275	4.35e-13
Node	PPIL1	9e-11	0.29341	0.514	0.341	3.02e-06
Node	HOXB8	6.38e-24	0.292799	0.167	0.048	2.14e-19
Node	DDX21	3.02e-11	0.292763	0.611	0.425	1.02e-06
Node	JTB	4.94e-10	0.292586	0.569	0.403	1.66e-05
Node	TGFBR3	3.15e-40	0.292359	0.181	0.037	1.06e-35
Node	KDELR3	1.09e-85	0.291755	0.169	0.016	3.68e-81
Node	RBM7	9.11e-13	0.291752	0.342	0.187	3.06e-08
Node	SELENOS	1.06e-11	0.291619	0.578	0.387	3.56e-07
Node	SH2B3	1.35e-65	0.291156	0.181	0.024	4.52e-61
Node	P4HA1	3.32e-19	0.291029	0.342	0.159	1.11e-14
Node	PSAP	1.67e-10	0.290594	0.631	0.458	5.62e-06
Node	GIHCG	1.55e-15	0.290235	0.314	0.153	5.2e-11
Node	HEXB	1.97e-21	0.289999	0.222	0.08	6.61e-17
Node	LIMS1	1.98e-11	0.289952	0.486	0.312	6.64e-07
Node	PALD1	2.75e-38	0.288724	0.161	0.032	9.23e-34
Node	PNO1	1.19e-14	0.288603	0.386	0.21	3.98e-10
Node	NAGA	1.96e-28	0.287037	0.228	0.07	6.59e-24
Node	LMF2	3.09e-17	0.286123	0.286	0.13	1.04e-12
Node	NKD2	4.26e-241	0.285956	0.139	0.001	1.43e-236
Node	GPX7	4.4e-22	0.285532	0.269	0.104	1.48e-17
Node	ERRFI1	1.98e-39	0.285185	0.189	0.041	6.65e-35
Node	NOTCH1	2.39e-17	0.284387	0.314	0.146	8.03e-13
Node	AFAP1L2	5.15e-28	0.283755	0.283	0.097	1.73e-23
Node	RARG	1.25e-32	0.283662	0.197	0.051	4.19e-28
Node	TRMT9B	9.24e-24	0.283095	0.206	0.067	3.1e-19
Node	LRRFIP2	2.5e-13	0.282248	0.414	0.235	8.41e-09
Node	COPE	9.08e-12	0.282209	0.842	0.716	3.05e-07
Node	PPP6R2	6.6e-15	0.281509	0.331	0.17	2.22e-10
Node	SMAD3	2.67e-35	0.281355	0.206	0.051	8.96e-31
Node	ANGPT2	5.09e-20	0.280774	0.242	0.093	1.71e-15
Node	SPATS2L	1.48e-15	0.28063	0.344	0.175	4.97e-11
Node	SH3GLB2	1.32e-29	0.280283	0.194	0.053	4.43e-25
Node	PIH1D1	8.68e-10	0.280268	0.556	0.387	2.91e-05
Node	GNB4	4.12e-19	0.279783	0.333	0.154	1.38e-14
Node	SEC61A1	9.97e-12	0.27968	0.389	0.226	3.35e-07
Node	CPD	2.51e-13	0.279625	0.361	0.2	8.42e-09
Node	PMEPA1	9.41e-146	0.27876	0.133	0.004	3.16e-141
Node	WDR54	1.31e-08	0.278381	0.381	0.247	0.000441
Node	ATOH8	7.36e-66	0.278031	0.183	0.025	2.47e-61
Node	MLLT1	2.06e-16	0.277508	0.292	0.135	6.9e-12
Node	MTIF3	1.33e-09	0.277414	0.631	0.451	4.45e-05
Node	IQCG	7.28e-23	0.277004	0.206	0.068	2.45e-18
Node	TXNDC12	3.53e-11	0.276492	0.564	0.37	1.19e-06
Node	ULBP3	2.09e-65	0.276057	0.172	0.022	7.01e-61
Node	CD2AP	2.28e-13	0.275889	0.314	0.165	7.65e-09
Node	SPA17	1.98e-11	0.274922	0.361	0.208	6.64e-07
Node	GPX3	2.51e-23	0.274898	0.25	0.091	8.42e-19
Node	TMED4	1.33e-11	0.274602	0.475	0.293	4.46e-07
Node	FOXN3	4.33e-11	0.274253	0.417	0.256	1.45e-06
Node	LAMTOR5	1.66e-10	0.274098	0.8	0.635	5.57e-06
Node	MRPL4	1.12e-13	0.27329	0.469	0.275	3.75e-09
Node	SRPRB	7.59e-15	0.273251	0.35	0.183	2.55e-10
Node	RASGEF1B	4.49e-36	0.273042	0.167	0.035	1.51e-31
Node	TMEM205	1.42e-12	0.272945	0.383	0.219	4.76e-08
Node	MAP1LC3B	2.71e-11	0.272628	0.578	0.382	9.1e-07
Node	KLF13	2.67e-25	0.272205	0.236	0.079	8.95e-21
Node	ACTN4	1.05e-08	0.272186	0.369	0.241	0.000353
Node	MUC12	2.84e-37	0.271779	0.153	0.029	9.55e-33
Node	STOML2	8.36e-10	0.271594	0.822	0.702	2.81e-05
Node	HAS3	1.23e-188	0.27119	0.133	0.002	4.12e-184
Node	ARCN1	4.63e-13	0.271065	0.519	0.322	1.55e-08
Node	AK3	1.35e-16	0.270763	0.364	0.183	4.55e-12
Node	ALPL	3.28e-13	0.269834	0.306	0.16	1.1e-08
Node	AC100839.1	1.23e-93	0.269581	0.133	0.009	4.12e-89
Node	SELENOW	5.52e-10	0.269112	0.95	0.886	1.85e-05
Node	INSR	3.92e-23	0.268615	0.231	0.08	1.32e-18
Node	DYRK3	2.58e-13	0.268105	0.306	0.16	8.66e-09
Node	ARPC3	1.97e-11	0.267827	0.906	0.752	6.6e-07
Node	TRH	3.06e-55	0.267593	0.161	0.023	1.03e-50
Node	TUBA1C	8.51e-05	0.267589	0.586	0.489	1
Node	SPRY2	3.48e-15	0.267414	0.272	0.127	1.17e-10
Node	CSK	8.71e-18	0.266403	0.283	0.126	2.93e-13
Node	TCEAL8	3.39e-08	0.265369	0.842	0.696	0.00113787
Node	YIPF5	1.28e-09	0.265238	0.364	0.223	4.31e-05
Node	CRIP2	3.22e-49	0.265201	0.139	0.019	1.08e-44
Node	RET	3.62e-202	0.264364	0.139	0.002	1.22e-197
Node	VPS35L	2.82e-12	0.264158	0.258	0.131	9.47e-08
Node	FKBP11	1.06e-20	0.263684	0.236	0.089	3.55e-16
Node	CAPG	5.74e-19	0.263598	0.317	0.142	1.93e-14
Node	NUAK1	2.22e-19	0.263102	0.222	0.083	7.47e-15
Node	TMEM150A	5.86e-18	0.262618	0.239	0.098	1.97e-13
Node	IKBIP	5.16e-11	0.262559	0.372	0.221	1.73e-06
Node	BLVRA	3.91e-18	0.262428	0.275	0.118	1.31e-13
Node	UCP2	1.01e-15	0.262273	0.328	0.161	3.39e-11
Node	FKBP4	4.61e-10	0.262129	0.553	0.379	1.55e-05
Node	SEC24D	9.39e-28	0.261429	0.194	0.055	3.15e-23
Node	ACTG1	1.18e-17	0.261162	1	0.999	3.96e-13
Node	ADRM1	2.44e-09	0.260713	0.564	0.394	8.18e-05
Node	SRSF8	7.86e-34	0.260276	0.203	0.051	2.64e-29
Node	SVIL	7.55e-10	0.260253	0.356	0.217	2.54e-05
Node	MT1X	3.3e-09	0.26011	0.511	0.341	0.000111
Node	APCDD1	5.55e-22	0.25988	0.183	0.058	1.86e-17
Node	EPS8	2.64e-38	0.259847	0.175	0.036	8.85e-34
Node	ARL1	3.07e-10	0.259802	0.422	0.265	1.03e-05
Node	MNX1-AS1	2.28e-244	0.259084	0.125	0.001	7.64e-240
Node	CIB2	1.03e-11	0.259012	0.419	0.252	3.46e-07
Node	DHRS3	8.11e-144	0.259003	0.133	0.004	2.72e-139
Node	PTCH1	1.91e-09	0.258971	0.342	0.204	6.41e-05
Node	HERPUD1	1.62e-13	0.25896	0.261	0.128	5.45e-09
Node	GAS6	2.56e-28	0.258328	0.167	0.042	8.6e-24
Node	RNF220	2.8e-12	0.258053	0.328	0.178	9.39e-08
Node	KRT10	3.97e-09	0.257013	0.667	0.505	0.000133
Node	EIF4A3	1.3e-08	0.256801	0.647	0.484	0.000437
Node	SOD1	1.35e-10	0.25532	0.903	0.843	4.54e-06
Node	SCARB2	1.45e-11	0.254865	0.369	0.212	4.88e-07
Node	LRRC8A	1.04e-12	0.254733	0.286	0.147	3.49e-08
Node	DAPK1	5.39e-15	0.254229	0.286	0.135	1.81e-10
Node	POMP	1.92e-09	0.253813	0.936	0.848	6.43e-05
Node	EPAS1	2.23e-133	0.253445	0.125	0.004	7.49e-129
Node	NORAD	1.17e-08	0.253392	0.519	0.359	0.000391
Node	ZEB1	2.18e-17	0.253114	0.311	0.144	7.33e-13
Node	YIF1A	2.97e-09	0.25311	0.483	0.328	9.96e-05
Node	SLC25A4	1.26e-12	0.252688	0.286	0.147	4.24e-08
Node	PDE5A	1.24e-46	0.252523	0.153	0.024	4.16e-42
Node	TMBIM6	6.55e-09	0.252431	0.914	0.8	0.00022
Node	ERBB2	1.07e-16	0.252336	0.267	0.118	3.59e-12
Node	STMN2	4.05e-10	0.251355	0.192	0.093	1.36e-05
Node	SLC20A1	3.64e-15	0.251309	0.317	0.157	1.22e-10
Node	NUDT16L1	1.93e-09	0.251053	0.392	0.246	6.46e-05
Node	AL591030.1	1.91e-94	0.250968	0.131	0.008	6.43e-90
Node	CAPNS1	8.78e-11	0.250779	0.686	0.478	2.95e-06
Node	APLNR	3.48e-15	0.250757	0.575	0.335	1.17e-10
Node	MRPL20	9.42e-09	0.2502	0.842	0.704	0.000316
NMP	HOXB-AS3	1.59e-144	2.29055	0.962	0.222	5.34e-140
NMP	MSGN1	3.6e-192	1.56053	0.673	0.065	1.21e-187
NMP	HOXB9	0	1.50635	0.692	0.023	0
NMP	CDX1	9.05e-112	1.41429	0.811	0.165	3.04e-107
NMP	RSPO3	7.88e-51	1.38068	0.811	0.343	2.64e-46
NMP	TBX6	2.32e-115	1.23155	0.774	0.139	7.8e-111
NMP	CRABP2	8.27e-52	1.20077	0.987	0.768	2.78e-47
NMP	FGF17	1.19e-116	1.10084	0.553	0.07	3.98e-112
NMP	HOXA-AS3	2.77e-250	1.08085	0.566	0.033	9.29e-246
NMP	RBP1	9.79e-53	1.07479	0.994	0.822	3.29e-48
NMP	HES7	9.55e-89	1.04938	0.642	0.114	3.21e-84
NMP	APLNR	4.58e-50	1.03755	0.855	0.335	1.54e-45
NMP	FGF3	0	1.01337	0.434	0.011	0
NMP	WNT5A	1.22e-44	0.890348	0.673	0.223	4.11e-40
NMP	GLUL	2.27e-29	0.866683	0.931	0.607	7.62e-25
NMP	CDX2	1.03e-110	0.864564	0.528	0.066	3.45e-106
NMP	CALM1	2.21e-49	0.857743	0.994	0.909	7.41e-45
NMP	CITED1	1.41e-58	0.810252	0.509	0.106	4.74e-54
NMP	GYPC	8.53e-25	0.788597	0.862	0.565	2.86e-20
NMP	DUSP6	3.43e-36	0.781486	0.824	0.358	1.15e-31
NMP	DDX21	1.17e-31	0.767391	0.855	0.425	3.91e-27
NMP	NOP56	8.41e-26	0.767097	0.956	0.66	2.82e-21
NMP	PDLIM1	5.22e-41	0.762616	0.579	0.173	1.75e-36
NMP	VAMP8	7.96e-87	0.75365	0.635	0.111	2.67e-82
NMP	DLL1	8.02e-52	0.743494	0.616	0.155	2.69e-47
NMP	LMO4	1.71e-18	0.731584	0.862	0.567	5.74e-14
NMP	HOXB8	2.21e-150	0.731392	0.509	0.045	7.41e-146
NMP	CHCHD10	5.14e-29	0.729418	0.78	0.367	1.73e-24
NMP	MSX1	8.26e-26	0.715231	0.528	0.198	2.77e-21
NMP	CYCS	2.37e-22	0.693665	0.906	0.657	7.96e-18
NMP	CA4	1.79e-84	0.692419	0.503	0.073	5.99e-80
NMP	PCDH19	7.88e-26	0.689564	0.704	0.304	2.65e-21
NMP	ENO1	3.08e-37	0.686986	1	0.925	1.03e-32
NMP	KHDRBS3	3.48e-21	0.682536	0.755	0.402	1.17e-16
NMP	COTL1	3.73e-22	0.682513	0.906	0.601	1.25e-17
NMP	CACHD1	5.17e-29	0.680619	0.61	0.237	1.74e-24
NMP	SERPINE2	1.48e-29	0.680494	0.673	0.274	4.99e-25
NMP	DUSP5	1.32e-59	0.67364	0.465	0.089	4.45e-55
NMP	DLL3	2.05e-32	0.66109	0.698	0.255	6.88e-28
NMP	WWC2	1.16e-25	0.660812	0.679	0.298	3.91e-21
NMP	FKBP1A	3.5e-21	0.648661	0.925	0.639	1.17e-16
NMP	RND3	1.86e-33	0.635944	0.522	0.162	6.25e-29
NMP	MFGE8	5.56e-18	0.635318	0.748	0.415	1.87e-13
NMP	BOLA3	6.45e-20	0.624581	0.748	0.401	2.17e-15
NMP	SRM	2.24e-20	0.620786	0.881	0.551	7.51e-16
NMP	TNNT1	9.07e-17	0.617767	0.849	0.558	3.05e-12
NMP	PA2G4	1.29e-24	0.617324	0.969	0.833	4.33e-20
NMP	C1QBP	1.24e-25	0.612282	0.994	0.832	4.15e-21
NMP	TOMM40	7.35e-19	0.609983	0.774	0.44	2.47e-14
NMP	NEFM	2.75e-21	0.600941	0.453	0.166	9.24e-17
NMP	HOXD1	1.48e-68	0.589369	0.377	0.052	4.98e-64
NMP	PTCH1	1.14e-27	0.584916	0.572	0.204	3.83e-23
NMP	RANBP1	6.65e-28	0.576824	0.994	0.915	2.23e-23
NMP	NME1	6.84e-23	0.576294	0.981	0.767	2.3e-18
NMP	FKBP4	7.56e-19	0.576076	0.723	0.38	2.54e-14
NMP	RNF24	3.38e-29	0.568929	0.553	0.187	1.14e-24
NMP	PHLDA2	1.3e-65	0.565834	0.371	0.051	4.38e-61
NMP	DKC1	7.19e-19	0.559278	0.761	0.41	2.41e-14
NMP	EIF1AX	1.92e-24	0.555565	1	0.935	6.45e-20
NMP	ENPP2	9.03e-32	0.554457	0.415	0.111	3.03e-27
NMP	RAP2B	4.41e-21	0.553918	0.648	0.292	1.48e-16
NMP	SLIT2	1.76e-22	0.551886	0.509	0.194	5.92e-18
NMP	WFDC2	1.49e-34	0.537843	0.314	0.065	5.02e-30
NMP	OLFM3	7.6e-24	0.536161	0.472	0.166	2.55e-19
NMP	FOXB1	3e-41	0.531692	0.478	0.115	1.01e-36
NMP	AMD1	6e-17	0.52744	0.774	0.443	2.02e-12
NMP	WNT3A	7.63e-87	0.525477	0.302	0.027	2.56e-82
NMP	RRM2	5.88e-17	0.520454	0.767	0.443	1.98e-12
NMP	TOMM5	8.12e-18	0.518453	0.975	0.778	2.73e-13
NMP	EIF5A	5.07e-18	0.497193	0.987	0.876	1.7e-13
NMP	ODC1	1.75e-16	0.494448	0.918	0.615	5.89e-12
NMP	SRSF7	2e-16	0.491532	0.962	0.847	6.73e-12
NMP	PPP1R14B	2.25e-19	0.491462	0.994	0.869	7.56e-15
NMP	PLXNA2	3.18e-20	0.49102	0.522	0.211	1.07e-15
NMP	PAK1IP1	1.47e-18	0.489306	0.547	0.24	4.93e-14
NMP	LFNG	4.18e-22	0.486465	0.465	0.164	1.4e-17
NMP	REXO2	1.42e-14	0.48268	0.748	0.42	4.77e-10
NMP	GSPT1	1.29e-10	0.478559	0.792	0.521	4.32e-06
NMP	PPIB	2.57e-17	0.477462	0.994	0.866	8.63e-13
NMP	FGF4	1.3e-289	0.475247	0.214	0.002	4.37e-285
NMP	ADRM1	1.64e-12	0.474612	0.679	0.395	5.5e-08
NMP	WDR43	1.14e-14	0.473709	0.679	0.374	3.83e-10
NMP	ITPR1	1.05e-18	0.473056	0.39	0.142	3.54e-14
NMP	NQO1	3.81e-27	0.472255	0.371	0.101	1.28e-22
NMP	EIF4A3	5.5e-12	0.47103	0.742	0.486	1.85e-07
NMP	GSTO1	5.86e-15	0.467175	0.73	0.408	1.97e-10
NMP	PRELID1	8.58e-15	0.465041	0.981	0.781	2.88e-10
NMP	PGRMC1	1.56e-14	0.46396	0.918	0.703	5.23e-10
NMP	MEST	1.02e-17	0.463587	0.981	0.786	3.41e-13
NMP	NCL	6.87e-16	0.460112	1	0.975	2.31e-11
NMP	MAD2L1	1.61e-12	0.460101	0.843	0.568	5.41e-08
NMP	SP5	4.78e-23	0.456477	0.415	0.133	1.61e-18
NMP	CD3EAP	6.75e-25	0.454102	0.428	0.136	2.27e-20
NMP	PPA1	5.68e-12	0.453635	0.943	0.684	1.91e-07
NMP	NUDT15	8.74e-15	0.453511	0.654	0.342	2.94e-10
NMP	GREB1L	1.25e-13	0.450796	0.648	0.343	4.2e-09
NMP	ENC1	1.63e-18	0.4497	0.403	0.148	5.48e-14
NMP	FGF18	7.21e-22	0.449462	0.321	0.091	2.42e-17
NMP	MRPL12	8.88e-15	0.449308	0.755	0.409	2.98e-10
NMP	ROCK2	7.01e-14	0.448488	0.591	0.302	2.35e-09
NMP	GSN	6.86e-17	0.446789	0.484	0.203	2.3e-12
NMP	WNT8A	5.6e-103	0.445666	0.245	0.015	1.88e-98
NMP	CCT2	3.44e-16	0.443926	0.981	0.856	1.16e-11
NMP	GMNN	1.74e-13	0.443836	0.868	0.551	5.86e-09
NMP	CYP51A1	4.31e-11	0.441733	0.843	0.628	1.45e-06
NMP	ARPC2	9.29e-12	0.441119	0.969	0.783	3.12e-07
NMP	GNL3	9.91e-13	0.440679	0.755	0.443	3.33e-08
NMP	LTV1	5.48e-18	0.440015	0.541	0.235	1.84e-13
NMP	FZD10	6.88e-39	0.43917	0.396	0.087	2.31e-34
NMP	EIF3J	2.41e-12	0.436745	0.849	0.568	8.09e-08
NMP	GPATCH4	7.31e-14	0.436598	0.673	0.367	2.46e-09
NMP	CTPS1	1.02e-11	0.436458	0.56	0.3	3.41e-07
NMP	NIFK	5.58e-12	0.434177	0.805	0.498	1.87e-07
NMP	FGF8	1.49e-56	0.431966	0.314	0.043	4.99e-52
NMP	TYMS	1.6e-11	0.431385	0.906	0.68	5.39e-07
NMP	LDHA	4.16e-11	0.430091	0.874	0.611	1.4e-06
NMP	ETV4	1.12e-33	0.429101	0.314	0.066	3.77e-29
NMP	MYL9	8.84e-14	0.428664	0.566	0.278	2.97e-09
NMP	NME2	2.39e-22	0.427935	1	0.985	8.02e-18
NMP	PGAM1	5.29e-10	0.426995	0.774	0.525	1.77e-05
NMP	NES	9.04e-09	0.425688	0.899	0.702	0.000304
NMP	VWA2	5.92e-47	0.425407	0.289	0.044	1.99e-42
NMP	ANOS1	3.26e-22	0.424333	0.547	0.203	1.09e-17
NMP	HES6	1.58e-27	0.423048	0.283	0.064	5.29e-23
NMP	TTYH1	5.61e-32	0.420255	0.277	0.055	1.88e-27
NMP	UTP14A	4.55e-11	0.419503	0.585	0.329	1.53e-06
NMP	ALPL	1.12e-17	0.419123	0.421	0.161	3.77e-13
NMP	PDCD5	6.01e-12	0.415488	0.969	0.766	2.02e-07
NMP	LYAR	1.95e-13	0.415189	0.597	0.309	6.56e-09
NMP	TNFRSF11A	2.92e-95	0.414495	0.233	0.014	9.82e-91
NMP	UPP1	1.33e-21	0.414469	0.39	0.126	4.45e-17
NMP	RRP9	2.36e-22	0.411254	0.459	0.159	7.93e-18
NMP	POLR3K	1.37e-13	0.410377	0.61	0.312	4.59e-09
NMP	PUM3	3.97e-12	0.409219	0.585	0.313	1.33e-07
NMP	PNO1	1.12e-14	0.408247	0.478	0.212	3.76e-10
NMP	SKA1	1.23e-16	0.407542	0.358	0.133	4.13e-12
NMP	NOP58	9.49e-12	0.407168	0.824	0.508	3.18e-07
NMP	HOXB3	3.84e-11	0.405354	0.579	0.321	1.29e-06
NMP	PSMA7	9.71e-13	0.404811	0.994	0.932	3.26e-08
NMP	ABLIM1	6.27e-16	0.403809	0.459	0.193	2.1e-11
NMP	ACAT2	1.56e-10	0.403459	0.906	0.709	5.25e-06
NMP	EEF1E1	1.51e-09	0.402411	0.673	0.421	5.06e-05
NMP	GTPBP4	1.89e-11	0.401702	0.679	0.388	6.35e-07
NMP	CTBP2	5.81e-09	0.40085	0.704	0.482	0.000195
NMP	SLC1A5	8.04e-14	0.400039	0.541	0.262	2.7e-09
NMP	NOP16	1.14e-18	0.39954	0.44	0.166	3.82e-14
NMP	FTL	2.73e-16	0.397864	1	1	9.16e-12
NMP	L1TD1	5.74e-29	0.397653	0.245	0.048	1.93e-24
NMP	TUBA1C	1.54e-08	0.396221	0.742	0.488	0.000517
NMP	CCT6A	2.42e-11	0.395955	0.962	0.822	8.12e-07
NMP	MRTO4	1.26e-12	0.394964	0.673	0.356	4.24e-08
NMP	SLIRP	3.35e-11	0.392729	0.994	0.887	1.12e-06
NMP	CCT5	1.29e-11	0.391143	0.962	0.818	4.32e-07
NMP	FSCN1	1.2e-09	0.390753	0.887	0.677	4.04e-05
NMP	RCN2	1.12e-10	0.389235	0.95	0.82	3.77e-06
NMP	KNOP1	6.18e-10	0.388595	0.836	0.597	2.08e-05
NMP	HOXC8	3.92e-176	0.38676	0.208	0.005	1.32e-171
NMP	CALR	5.94e-10	0.386175	0.975	0.896	2e-05
NMP	MTFP1	7.39e-15	0.384947	0.421	0.177	2.48e-10
NMP	POU5F1	3.26e-15	0.382457	0.535	0.241	1.09e-10
NMP	NIP7	7.09e-17	0.382401	0.528	0.221	2.38e-12
NMP	CBR1	6.73e-13	0.382058	0.459	0.208	2.26e-08
NMP	HPRT1	2.55e-11	0.380789	0.604	0.322	8.55e-07
NMP	CLDN6	1.58e-28	0.380548	0.302	0.069	5.31e-24
NMP	NANS	1.34e-11	0.37897	0.61	0.327	4.5e-07
NMP	PSMG1	5.85e-09	0.376364	0.597	0.372	0.000196
NMP	SNCG	4.09e-23	0.376182	0.377	0.113	1.37e-18
NMP	EBNA1BP2	1.3e-09	0.375869	0.604	0.351	4.36e-05
NMP	GTF3A	1.37e-08	0.37536	0.786	0.522	0.000461
NMP	SLC39A1	5.05e-13	0.370029	0.591	0.291	1.69e-08
NMP	STOML2	7.15e-10	0.369778	0.931	0.703	2.4e-05
NMP	H2AFX	2.95e-11	0.369018	0.78	0.489	9.9e-07
NMP	NOLC1	1.24e-11	0.368551	0.623	0.335	4.16e-07
NMP	TXN	5.03e-11	0.367929	1	0.907	1.69e-06
NMP	PAICS	3.99e-08	0.365538	0.918	0.701	0.00134027
NMP	GADD45GIP1	1.68e-09	0.365437	0.906	0.716	5.63e-05
NMP	TIMM50	1.1e-11	0.365061	0.579	0.301	3.71e-07
NMP	CST2	2.52e-27	0.36446	0.189	0.032	8.46e-23
NMP	SNAI1	1.09e-50	0.364188	0.226	0.026	3.65e-46
NMP	EMG1	1.51e-15	0.363374	0.509	0.222	5.07e-11
NMP	SLC2A1	1.55e-18	0.362331	0.365	0.124	5.2e-14
NMP	MT1X	1.1e-09	0.362025	0.591	0.344	3.68e-05
NMP	NOL7	4.36e-08	0.361255	0.868	0.628	0.00146333
NMP	HNRNPAB	2.72e-11	0.359779	0.981	0.855	9.13e-07
NMP	NAA50	2.84e-09	0.357004	0.604	0.362	9.54e-05
NMP	ESF1	2.13e-11	0.356317	0.717	0.411	7.15e-07
NMP	TUBB4B	5.09e-09	0.35583	0.893	0.674	0.000171
NMP	NOC3L	1.96e-15	0.355438	0.509	0.218	6.59e-11
NMP	PRDX3	3.96e-08	0.355138	0.824	0.598	0.0013285
NMP	ANP32A	4.07e-09	0.35453	0.969	0.862	0.000137
NMP	PSMB5	2.8e-12	0.353006	0.981	0.924	9.4e-08
NMP	COPRS	7.62e-09	0.35279	0.723	0.459	0.000256
NMP	PCNA	1.32e-06	0.351644	0.755	0.54	0.0441994
NMP	TXNRD1	1.16e-07	0.351491	0.585	0.363	0.00388366
NMP	SNRPG	3.91e-10	0.350534	0.987	0.88	1.31e-05
NMP	TIMM8A	1.34e-14	0.3499	0.428	0.176	4.5e-10
NMP	PSMD7	2.23e-08	0.349059	0.937	0.68	0.000747
NMP	APLP2	4.53e-10	0.347822	0.899	0.685	1.52e-05
NMP	PNP	4.43e-21	0.346891	0.371	0.116	1.49e-16
NMP	CNDP2	1.39e-09	0.346094	0.516	0.278	4.68e-05
NMP	SNRPD1	5.14e-11	0.346039	1	0.889	1.72e-06
NMP	UQCRQ	1.25e-10	0.345589	0.943	0.711	4.21e-06
NMP	SYNCRIP	4.4e-07	0.345461	0.893	0.66	0.0147645
NMP	ISOC2	4.62e-15	0.345278	0.497	0.213	1.55e-10
NMP	YARS	2.67e-09	0.345191	0.547	0.31	8.96e-05
NMP	ABCE1	2.02e-09	0.344983	0.667	0.405	6.78e-05
NMP	MLEC	1.16e-07	0.343339	0.83	0.587	0.00388843
NMP	DHCR24	3.6e-07	0.343205	0.553	0.349	0.0120912
NMP	CYYR1	3.83e-12	0.342073	0.522	0.26	1.29e-07
NMP	ASS1	6.02e-13	0.341777	0.409	0.176	2.02e-08
NMP	MLXIP	3.89e-12	0.341752	0.384	0.167	1.31e-07
NMP	SPRY1	2.71e-15	0.341209	0.421	0.165	9.1e-11
NMP	GRPEL1	2.84e-10	0.340593	0.453	0.225	9.54e-06
NMP	DDX18	8.91e-10	0.340106	0.843	0.6	2.99e-05
NMP	PRDX1	2.73e-14	0.338859	1	0.981	9.18e-10
NMP	EXOSC7	4.85e-08	0.338779	0.597	0.365	0.00162796
NMP	DCAF13	3.14e-07	0.338165	0.723	0.474	0.0105485
NMP	TAGLN2	4.35e-13	0.337281	0.472	0.22	1.46e-08
NMP	BRIX1	1.1e-10	0.336746	0.61	0.329	3.7e-06
NMP	PRIMA1	9.25e-40	0.333942	0.208	0.027	3.11e-35
NMP	VDAC1	3.9e-08	0.333763	0.893	0.712	0.00130981
NMP	TFAM	1.3e-07	0.333637	0.73	0.494	0.00437453
NMP	HES5	2.09e-20	0.333458	0.107	0.014	7.01e-16
NMP	EIF2S1	1.61e-08	0.332833	0.66	0.39	0.000541
NMP	DNAJC2	1.57e-07	0.332595	0.579	0.361	0.00525751
NMP	LDHB	6.04e-17	0.332396	1	0.988	2.03e-12
NMP	SNRNP40	5.36e-10	0.332181	0.736	0.444	1.8e-05
NMP	TTC39B	1.87e-23	0.332012	0.239	0.053	6.29e-19
NMP	HOXC4	2.96e-56	0.330494	0.157	0.011	9.95e-52
NMP	C12orf45	6.04e-09	0.330385	0.585	0.349	0.000203
NMP	TIMM13	1.04e-07	0.329591	0.931	0.784	0.00347741
NMP	DSP	6.08e-07	0.326108	0.906	0.798	0.020408
NMP	DUS1L	4.17e-12	0.325873	0.535	0.26	1.4e-07
NMP	OAZ1	6.06e-08	0.325714	0.975	0.896	0.00203487
NMP	TOMM6	4.69e-08	0.324825	0.981	0.832	0.00157539
NMP	ABCG1	3.64e-17	0.323235	0.314	0.102	1.22e-12
NMP	SNRPB	5.43e-08	0.32287	0.994	0.878	0.0018242
NMP	SMS	1.57e-08	0.322513	0.931	0.775	0.000528
NMP	SNRPN	3e-06	0.321903	0.824	0.611	0.100569
NMP	MGST1	1.04e-05	0.321019	0.843	0.675	0.349472
NMP	PSMD11	1.7e-08	0.320119	0.855	0.603	0.000571
NMP	MAT2A	1.52e-08	0.320046	0.723	0.464	0.000512
NMP	EXOSC5	1.31e-11	0.31989	0.447	0.21	4.41e-07
NMP	ECRG4	2.41e-13	0.31845	0.321	0.121	8.08e-09
NMP	RRS1	5.6e-12	0.317987	0.409	0.181	1.88e-07
NMP	PIMREG	3.2e-10	0.317321	0.509	0.266	1.08e-05
NMP	VRK1	4.72e-08	0.315496	0.604	0.362	0.00158447
NMP	MTHFD2	2.42e-09	0.315279	0.465	0.247	8.13e-05
NMP	SKAP2	2.21e-10	0.314425	0.629	0.34	7.42e-06
NMP	ABCF1	9.96e-06	0.314085	0.767	0.58	0.334552
NMP	CD63	5.2e-10	0.312835	0.981	0.929	1.75e-05
NMP	COA6	2.07e-09	0.312824	0.66	0.381	6.95e-05
NMP	IGDCC3	7.47e-07	0.312417	0.761	0.525	0.0250863
NMP	UNG	4.11e-10	0.312217	0.484	0.249	1.38e-05
NMP	MCM10	1.86e-09	0.312158	0.484	0.255	6.25e-05
NMP	DUSP23	1.47e-10	0.312058	0.428	0.203	4.94e-06
NMP	MRPL17	3.11e-09	0.310751	0.541	0.297	0.000104
NMP	PPAT	3.7e-10	0.310639	0.547	0.289	1.24e-05
NMP	RBFA	4.57e-09	0.310481	0.472	0.25	0.000153
NMP	DNAJB11	1.73e-09	0.310424	0.623	0.352	5.82e-05
NMP	PKIB	8.69e-07	0.309478	0.654	0.421	0.0291927
NMP	MYCN	1.72e-09	0.309421	0.516	0.276	5.79e-05
NMP	GNB4	1e-10	0.309003	0.352	0.157	3.36e-06
NMP	RAC3	2.65e-09	0.308828	0.503	0.259	8.91e-05
NMP	LRRC59	5.36e-09	0.307891	0.585	0.331	0.00018
NMP	UTP18	1.16e-09	0.307212	0.56	0.302	3.89e-05
NMP	GSTP1	1.34e-13	0.306959	1	0.995	4.5e-09
NMP	DCXR	1.16e-06	0.306807	0.648	0.42	0.0390266
NMP	GOT2	1.97e-09	0.306048	0.623	0.338	6.6e-05
NMP	TARS	1.39e-07	0.30547	0.547	0.31	0.00466861
NMP	SRSF2	3.25e-08	0.304626	0.937	0.786	0.00109291
NMP	TMED9	1.78e-07	0.303821	0.635	0.408	0.00597908
NMP	PRCP	4.1e-10	0.30361	0.491	0.25	1.38e-05
NMP	UQCRC1	6.28e-07	0.303507	0.711	0.49	0.0210888
NMP	YWHAH	1.71e-07	0.302894	0.874	0.647	0.00573728
NMP	BUD23	4.21e-09	0.302701	0.509	0.271	0.000141
NMP	PGM1	4.34e-09	0.302575	0.566	0.313	0.000146
NMP	RUVBL1	8.58e-08	0.302537	0.786	0.531	0.00287964
NMP	RRP1B	7.42e-08	0.302319	0.616	0.372	0.00249188
NMP	NDUFAF4	5.27e-11	0.301285	0.503	0.244	1.77e-06
NMP	PHGDH	1.46e-06	0.301035	0.906	0.696	0.0490164
NMP	NDUFAF8	1.48e-05	0.300737	0.717	0.526	0.498609
NMP	MRPS26	3.8e-06	0.300689	0.742	0.542	0.127509
NMP	PCOLCE2	8.74e-12	0.300583	0.377	0.162	2.93e-07
NMP	RARRES2	5.3e-35	0.300045	0.264	0.046	1.78e-30
NMP	SLC5A6	7.9e-12	0.299912	0.34	0.141	2.65e-07
NMP	EIF3A	7.18e-07	0.299672	0.962	0.87	0.0241001
NMP	DMKN	3.03e-14	0.299565	0.371	0.141	1.02e-09
NMP	SALL4	4.51e-07	0.298724	0.799	0.585	0.0151313
NMP	NTS	9.86e-11	0.298152	0.459	0.225	3.31e-06
NMP	TUBB2A	8.54e-08	0.296807	0.365	0.185	0.00286596
NMP	NUDC	2.43e-07	0.296569	0.881	0.693	0.00815315
NMP	MYBL2	3.63e-07	0.296318	0.447	0.265	0.0121936
NMP	ECI2	2.96e-08	0.296299	0.623	0.363	0.000994
NMP	COA4	1.12e-06	0.295955	0.742	0.506	0.0377324
NMP	RAD51AP1	1.49e-08	0.295773	0.528	0.298	0.000499
NMP	BOP1	5.55e-13	0.295727	0.409	0.175	1.86e-08
NMP	YWHAB	4.09e-07	0.295483	0.975	0.86	0.0137248
NMP	EIF5B	9.43e-06	0.295375	0.881	0.724	0.316682
NMP	RIOK1	1.01e-09	0.295353	0.465	0.238	3.38e-05
NMP	WDR75	7.44e-08	0.295073	0.465	0.257	0.00249748
NMP	CHORDC1	1.92e-07	0.294662	0.591	0.355	0.00645305
NMP	URAD	4.85e-66	0.294448	0.189	0.014	1.63e-61
NMP	KRR1	5.49e-08	0.294182	0.61	0.355	0.00184315
NMP	PSTPIP1	3.26e-31	0.293848	0.182	0.027	1.1e-26
NMP	PARK7	1.43e-07	0.293677	1	0.932	0.00481443
NMP	PDIA3	2.84e-06	0.292816	0.931	0.766	0.0954079
NMP	CTSC	6.24e-09	0.291878	0.497	0.259	0.00021
NMP	DNAJA1	1.01e-06	0.291875	0.956	0.845	0.0339641
NMP	PHB	6.26e-06	0.291858	0.906	0.731	0.210352
NMP	CMSS1	1.11e-06	0.291802	0.774	0.517	0.0372415
NMP	LARP1	1.18e-05	0.291764	0.629	0.43	0.394536
NMP	MRPS15	2.73e-06	0.291597	0.836	0.668	0.0915592
NMP	VAMP5	1.07e-18	0.291569	0.245	0.065	3.61e-14
NMP	PDIA6	1.01e-06	0.291106	0.956	0.87	0.0338894
NMP	PAM16	7.3e-08	0.291013	0.56	0.328	0.0024502
NMP	HAT1	1.51e-07	0.290329	0.585	0.35	0.00505711
NMP	WDR12	1.54e-09	0.289238	0.39	0.189	5.19e-05
NMP	TMEM132C	3.37e-13	0.289156	0.352	0.137	1.13e-08
NMP	SUCLG1	1.32e-08	0.289004	0.654	0.38	0.000442
NMP	RHOC	2.17e-09	0.288418	0.597	0.327	7.29e-05
NMP	PSMD1	2.23e-05	0.28827	0.799	0.604	0.749698
NMP	CACYBP	6.4e-06	0.28783	0.83	0.641	0.214914
NMP	ARL2	8.28e-07	0.287624	0.874	0.668	0.0278107
NMP	S1PR3	3.86e-10	0.286373	0.358	0.161	1.3e-05
NMP	MICOS10	4.26e-07	0.286226	0.95	0.8	0.014318
NMP	ITPA	8.69e-09	0.285916	0.453	0.234	0.000292
NMP	SLC3A2	1.32e-07	0.284737	0.516	0.291	0.00443739
NMP	BCAP31	1.89e-05	0.284488	0.61	0.414	0.634414
NMP	TPM3	4.04e-06	0.284403	0.95	0.809	0.135813
NMP	CNBP	6.2e-07	0.284235	0.937	0.764	0.0208038
NMP	DCTPP1	2.17e-07	0.28422	0.516	0.296	0.00729905
NMP	MRPL3	1.42e-06	0.28396	0.774	0.532	0.0476262
NMP	EIF2S2	5.26e-07	0.28369	0.95	0.773	0.0176783
NMP	CEBPZ	9.9e-06	0.283159	0.748	0.527	0.332513
NMP	NPM3	2.29e-08	0.28248	0.648	0.371	0.000768
NMP	MRPL15	1.11e-06	0.282417	0.698	0.47	0.0374369
NMP	VCL	2.71e-07	0.281938	0.635	0.391	0.00910952
NMP	SURF2	3.9e-08	0.281847	0.572	0.33	0.00130803
NMP	PRPF19	2.72e-07	0.281821	0.497	0.294	0.00913535
NMP	TMEM147	2.1e-07	0.281251	0.761	0.493	0.00705406
NMP	NOTCH1	2.1e-10	0.280485	0.34	0.149	7.06e-06
NMP	AC103702.1	5.77e-19	0.280292	0.302	0.089	1.94e-14
NMP	U2SURP	1.05e-05	0.279986	0.874	0.704	0.351371
NMP	SNRPA1	1.25e-06	0.279463	0.786	0.543	0.041887
NMP	EIF3B	6.53e-07	0.279382	0.673	0.449	0.0219179
NMP	HOXA3	3.93e-14	0.279322	0.245	0.078	1.32e-09
NMP	NHP2	3.16e-06	0.278484	0.931	0.757	0.106039
NMP	CLSPN	2.22e-07	0.278309	0.774	0.523	0.00745652
NMP	CSE1L	2.36e-06	0.277528	0.761	0.51	0.0793534
NMP	MRPL47	1.89e-06	0.277364	0.774	0.557	0.0635164
NMP	RBM3	4.48e-06	0.277094	0.868	0.689	0.150375
NMP	UTP20	1.19e-09	0.27623	0.415	0.202	4.01e-05
NMP	ARF1	2.62e-06	0.276206	0.78	0.576	0.0880302
NMP	AKAP12	1.08e-06	0.27607	0.843	0.65	0.0363975
NMP	SLC16A1	5.87e-07	0.276024	0.761	0.524	0.0197137
NMP	SSB	3.24e-08	0.275685	0.987	0.885	0.00108801
NMP	PTPN11	7.15e-08	0.275669	0.503	0.284	0.00240081
NMP	RRP15	2.09e-08	0.27537	0.541	0.301	0.000703
NMP	ADRA2C	3.84e-21	0.275097	0.195	0.041	1.29e-16
NMP	SPEG	1.16e-24	0.274845	0.214	0.042	3.89e-20
NMP	SUPT16H	2.05e-07	0.274811	0.956	0.841	0.00687358
NMP	EOGT	4.9e-23	0.274482	0.201	0.04	1.65e-18
NMP	TLE3	2.8e-10	0.274064	0.39	0.179	9.4e-06
NMP	NAE1	3.59e-05	0.273814	0.849	0.626	1
NMP	SDF2L1	2.02e-07	0.273138	0.478	0.266	0.00677081
NMP	CHCHD7	1.89e-08	0.273035	0.459	0.242	0.000636
NMP	DES	5.32e-36	0.273009	0.164	0.019	1.79e-31
NMP	MESP1	1.23e-12	0.272875	0.214	0.067	4.12e-08
NMP	EIF4G1	1.49e-05	0.272704	0.686	0.489	0.499759
NMP	MMP2	8.02e-05	0.272648	0.591	0.41	1
NMP	DDX1	4.84e-05	0.272332	0.792	0.636	1
NMP	MRPS34	0.000102	0.272282	0.78	0.596	1
NMP	CCT3	5.34e-08	0.27202	0.981	0.883	0.00179394
NMP	MALSU1	1.44e-05	0.271808	0.547	0.358	0.48183
NMP	PARP1	2.06e-05	0.271636	0.931	0.834	0.69181
NMP	SRPRB	3.01e-08	0.270838	0.371	0.186	0.00101023
NMP	PRPF38B	2.02e-07	0.270675	0.692	0.429	0.00677624
NMP	GARS	6.24e-06	0.269943	0.629	0.416	0.209628
NMP	TIMM17A	1.95e-07	0.269923	0.535	0.308	0.00653443
NMP	EFNB1	1.41e-15	0.269733	0.245	0.073	4.74e-11
NMP	TIMM9	1.3e-09	0.269603	0.491	0.25	4.37e-05
NMP	HACD1	2.77e-15	0.268979	0.258	0.079	9.3e-11
NMP	MRPS12	1.45e-06	0.268922	0.566	0.348	0.0485422
NMP	CNPY2	1.51e-05	0.268907	0.868	0.678	0.505666
NMP	DDX46	3.91e-06	0.268718	0.887	0.694	0.131419
NMP	IL17RD	2.75e-11	0.268343	0.258	0.096	9.24e-07
NMP	LIMD2	6.07e-07	0.26803	0.566	0.342	0.0203936
NMP	NAA15	3.41e-06	0.267369	0.491	0.295	0.114651
NMP	DDX10	1.03e-07	0.267358	0.434	0.24	0.00346186
NMP	ATAD2	8.75e-08	0.266687	0.459	0.255	0.00293691
NMP	EMC6	1.89e-05	0.265814	0.711	0.507	0.633243
NMP	GLRX2	3.68e-07	0.265559	0.333	0.173	0.0123488
NMP	SMIM4	2.2e-05	0.265482	0.478	0.307	0.737024
NMP	NTMT1	1.52e-08	0.265337	0.491	0.267	0.00051
NMP	NAA20	9.23e-09	0.264905	0.491	0.265	0.00031
NMP	HOXB4	7.75e-09	0.264639	0.484	0.252	0.00026
NMP	ENOPH1	1.54e-10	0.264552	0.396	0.177	5.18e-06
NMP	POMP	5.02e-07	0.264333	0.969	0.849	0.0168421
NMP	ZC3H15	8.35e-06	0.264108	0.862	0.686	0.280265
NMP	HAPLN3	1.55e-12	0.263874	0.447	0.19	5.21e-08
NMP	HIGD1A	1.23e-07	0.263798	0.509	0.281	0.00414399
NMP	SDC1	2.48e-12	0.263641	0.245	0.085	8.34e-08
NMP	EIF6	3e-06	0.263283	0.679	0.437	0.100893
NMP	ZBTB38	4.17e-07	0.262737	0.371	0.197	0.0140082
NMP	PRMT1	1.89e-06	0.262509	0.969	0.859	0.0634596
NMP	ANP32B	9.84e-08	0.262321	0.994	0.919	0.00330277
NMP	RDX	6.92e-05	0.261906	0.855	0.669	1
NMP	RAN	4.39e-10	0.261877	1	0.985	1.47e-05
NMP	DUT	2.14e-06	0.26156	0.956	0.743	0.0717271
NMP	RSL1D1	3.99e-05	0.26089	0.811	0.635	1
NMP	TATDN1	6.01e-06	0.26083	0.516	0.327	0.201725
NMP	UQCC3	4.87e-08	0.260505	0.56	0.31	0.00163666
NMP	DNAJA2	7.41e-06	0.260471	0.642	0.424	0.248803
NMP	PSMD14	9.01e-06	0.260361	0.767	0.524	0.302512
NMP	SLC25A37	1.02e-06	0.260053	0.484	0.286	0.0342708
NMP	PERP	5.33e-05	0.259877	0.799	0.595	1
NMP	MIXL1	1.75e-22	0.259728	0.201	0.041	5.87e-18
NMP	MEA1	2.54e-05	0.259102	0.66	0.444	0.85171
NMP	RAP2C	7.87e-10	0.25842	0.277	0.115	2.64e-05
NMP	SET	6.2e-10	0.258103	1	0.992	2.08e-05
NMP	LRRC1	4.35e-25	0.258067	0.201	0.037	1.46e-20
NMP	ARPC5L	3.16e-05	0.257669	0.566	0.388	1
NMP	SF3A3	7e-06	0.257158	0.686	0.475	0.235025
NMP	DYNLL2	2.24e-06	0.257136	0.516	0.306	0.0750793
NMP	SNRPF	1.45e-07	0.256992	1	0.953	0.00486058
NMP	DENR	6.44e-05	0.256787	0.767	0.568	1
NMP	SFRP2	4.95e-09	0.256787	0.296	0.13	0.000166
NMP	PPP1R14C	1.39e-26	0.256742	0.214	0.039	4.66e-22
NMP	MDH2	6.38e-06	0.256329	0.818	0.609	0.214171
NMP	FARSB	6.2e-09	0.256104	0.409	0.203	0.000208
NMP	NDUFB2	6.06e-06	0.255355	1	0.9	0.203566
NMP	JAM3	1.19e-07	0.255108	0.39	0.204	0.0039995
NMP	CCT7	1.35e-05	0.25472	0.918	0.735	0.451971
NMP	ARHGDIA	9.94e-06	0.254545	0.585	0.372	0.333655
NMP	HSBP1	7.8e-07	0.254522	0.994	0.902	0.0262049
NMP	WNT5B	2.87e-25	0.253725	0.182	0.031	9.64e-21
NMP	DANCR	1.08e-05	0.25369	0.893	0.723	0.362611
NMP	MAGOHB	2.95e-05	0.253532	0.604	0.41	0.990926
NMP	PSMD12	5.06e-06	0.253255	0.673	0.461	0.169743
NMP	PNPT1	7.9e-09	0.253167	0.428	0.212	0.000265
NMP	UCHL3	3.89e-07	0.253106	0.591	0.347	0.0130614
NMP	C7orf50	2.98e-06	0.252981	0.591	0.364	0.1002
NMP	FEN1	6.03e-07	0.252572	0.616	0.379	0.0202327
NMP	GGA2	2.88e-08	0.252111	0.371	0.184	0.000969
NMP	MRPL20	1.13e-05	0.251118	0.862	0.706	0.378752
NMP	SIVA1	5.06e-05	0.251116	0.906	0.71	1
NMP	POP7	2.1e-05	0.25101	0.597	0.409	0.705293
NMP	GCSH	3.51e-05	0.250825	0.912	0.732	1
NMP	MRPL58	2.38e-08	0.25009	0.421	0.217	0.0008
Gut	SAT1	9.14e-24	2.92501	1	0.488	3.07e-19
Gut	FGF17	1.75e-72	2.34752	0.875	0.075	5.88e-68
Gut	HOXB-AS3	1e-28	2.34512	0.938	0.231	3.36e-24
Gut	FN1	8.61e-15	2.23778	0.969	0.539	2.89e-10
Gut	LY6G6D	2.12e-108	2.21997	0.812	0.04	7.12e-104
Gut	EPCAM	1.23e-222	2.19868	0.844	0.02	4.13e-218
Gut	HOXB9	4.75e-169	2.11663	0.906	0.031	1.6e-164
Gut	RCN2	9.23e-21	2.09229	1	0.821	3.1e-16
Gut	FOXJ1	5.57e-114	2.06737	0.625	0.022	1.87e-109
Gut	CDX2	3.89e-73	1.82608	0.875	0.07	1.31e-68
Gut	CYP26A1	0	1.80259	0.531	0.002	0
Gut	HOXC8	0	1.77365	0.75	0.006	0
Gut	FGF8	3.31e-63	1.71855	0.656	0.045	1.11e-58
Gut	HOXA-AS3	9.52e-72	1.62413	0.656	0.039	3.19e-67
Gut	VAMP8	1.01e-39	1.61458	0.844	0.117	3.38e-35
Gut	KRT18	7.8e-15	1.61378	0.969	0.634	2.62e-10
Gut	MFGE8	9.52e-10	1.56687	0.781	0.419	3.2e-05
Gut	SCG5	8.71e-28	1.56184	0.844	0.174	2.93e-23
Gut	TGFBI	3.98e-17	1.5503	0.688	0.174	1.34e-12
Gut	CRYM	0	1.54137	0.688	0.005	0
Gut	PRSS2	6.28e-88	1.53202	0.594	0.025	2.11e-83
Gut	CDX1	1.05e-29	1.529	0.875	0.172	3.51e-25
Gut	DSP	2.94e-15	1.51427	1	0.799	9.87e-11
Gut	SLC7A11	2.09e-40	1.487	0.719	0.081	7e-36
Gut	RAB3B	1.7e-36	1.48427	0.656	0.074	5.71e-32
Gut	C9orf24	8.96e-64	1.47688	0.5	0.025	3.01e-59
Gut	HOXB8	2.34e-81	1.46579	0.781	0.05	7.87e-77
Gut	SLC39A8	1.37e-37	1.46552	0.719	0.092	4.6e-33
Gut	WNT5B	1.65e-115	1.44348	0.75	0.031	5.54e-111
Gut	URAD	9.23e-148	1.43899	0.594	0.015	3.1e-143
Gut	FBLN2	3.2e-75	1.42778	0.688	0.041	1.07e-70
Gut	HES7	2e-21	1.41178	0.656	0.121	6.7e-17
Gut	APELA	6.77e-111	1.39567	0.5	0.014	2.27e-106
Gut	ODC1	3.31e-12	1.38037	0.969	0.618	1.11e-07
Gut	UCHL1	1.28e-11	1.27578	0.938	0.67	4.31e-07
Gut	FTL	1.01e-17	1.27524	1	1	3.41e-13
Gut	PPP1R14C	3.5e-49	1.2582	0.562	0.04	1.17e-44
Gut	SPINT2	9.71e-25	1.25291	0.75	0.141	3.26e-20
Gut	BEX1	2.55e-10	1.24198	0.906	0.516	8.55e-06
Gut	PHLDA2	1.63e-40	1.19625	0.594	0.054	5.47e-36
Gut	SLIT2	1.18e-11	1.19126	0.625	0.197	3.95e-07
Gut	CDH2	3.82e-11	1.16924	0.906	0.589	1.28e-06
Gut	WNT3A	1.61e-61	1.15765	0.531	0.029	5.42e-57
Gut	ARSE	9.13e-58	1.15761	0.531	0.031	3.07e-53
Gut	DIPK2A	5.02e-22	1.14918	0.594	0.098	1.69e-17
Gut	PDIA4	1.27e-10	1.146	0.906	0.484	4.28e-06
Gut	GSN	2.76e-19	1.13947	0.812	0.205	9.28e-15
Gut	PERP	3.72e-10	1.13308	0.875	0.597	1.25e-05
Gut	FRZB	1.82e-13	1.13257	0.719	0.214	6.11e-09
Gut	WFDC2	1.58e-36	1.10693	0.625	0.067	5.31e-32
Gut	MLEC	1.03e-10	1.10518	0.875	0.59	3.44e-06
Gut	MCOLN3	3.38e-50	1.10498	0.5	0.031	1.13e-45
Gut	CD63	7.88e-15	1.08821	1	0.93	2.65e-10
Gut	DSC2	4.73e-11	1.08622	0.75	0.297	1.59e-06
Gut	TAGLN2	6.34e-16	1.07865	0.781	0.222	2.13e-11
Gut	TM7SF2	4.73e-42	1.0782	0.688	0.071	1.59e-37
Gut	TPM1	3.18e-08	1.06948	0.938	0.771	0.00106899
Gut	EPHA4	1.38e-12	1.05716	0.969	0.438	4.62e-08
Gut	FOXA2	7.09e-49	1.04498	0.469	0.028	2.38e-44
Gut	CAPN9	6.7e-72	1.04414	0.438	0.017	2.25e-67
Gut	PTK7	7.01e-11	1.02035	0.719	0.29	2.35e-06
[truncated: 662 more rows]

## Sheet: S3 Human gastruloid 72hrs
cluster	gene	p_val	avg_log2FC	pct in cluster	pct in other	p_val_adj
Cardiac	COL3A1	0	2.33885	0.528	0.12	0
Cardiac	KRT19	0	2.07429	0.797	0.319	0
Cardiac	COL1A1	0	1.95287	0.443	0.071	0
Cardiac	TMEM88	0	1.83732	0.734	0.286	0
Cardiac	FAM89A	0	1.81294	0.666	0.195	0
Cardiac	RGS5	0	1.80574	0.3	0.025	0
Cardiac	PBX3	0	1.76725	0.498	0.128	0
Cardiac	LIX1	0	1.7544	0.823	0.308	0
Cardiac	PRRX1	0	1.66854	0.386	0.051	0
Cardiac	HAND1	0	1.6584	0.412	0.073	0
Cardiac	CTSV	0	1.60849	0.439	0.133	0
Cardiac	PLSCR5	0	1.60838	0.352	0.028	0
Cardiac	RHOBTB3	0	1.58641	0.464	0.138	0
Cardiac	RUNX1T1	0	1.54112	0.38	0.053	0
Cardiac	TNC	0	1.53467	0.294	0.019	0
Cardiac	BMP5	0	1.46033	0.324	0.047	0
Cardiac	PKP2	0	1.43355	0.375	0.068	0
Cardiac	IFITM3	0	1.43332	0.651	0.304	0
Cardiac	GUCY1A1	0	1.43177	0.282	0.026	0
Cardiac	RGS4	0	1.42726	0.278	0.024	0
Cardiac	PDGFRA	0	1.38692	0.704	0.356	0
Cardiac	TPM1	0	1.35334	0.837	0.595	0
Cardiac	VIM	0	1.34685	0.992	0.971	0
Cardiac	PCDH7	0	1.30386	0.299	0.038	0
Cardiac	NID2	0	1.2988	0.345	0.069	0
Cardiac	LUM	6.1e-246	1.2968	0.218	0.028	2.05e-241
Cardiac	CPE	8.52e-214	1.28399	0.369	0.137	2.86e-209
Cardiac	TNNI1	1.26e-281	1.28264	0.222	0.021	4.24e-277
Cardiac	PTPN13	7.88e-295	1.24952	0.561	0.264	2.65e-290
Cardiac	IRX3	2.05e-287	1.2203	0.403	0.123	6.89e-283
Cardiac	ATF7IP2	1.75e-217	1.19936	0.383	0.141	5.86e-213
Cardiac	BST2	4.67e-180	1.18055	0.382	0.165	1.57e-175
Cardiac	MEIS1	5.2e-243	1.14656	0.437	0.172	1.75e-238
Cardiac	COL11A1	9.09e-209	1.13732	0.265	0.064	3.05e-204
Cardiac	HTRA1	6.41e-242	1.13201	0.326	0.087	2.15e-237
Cardiac	PCOLCE	3.55e-232	1.12388	0.264	0.055	1.19e-227
Cardiac	RESF1	7.38e-223	1.12268	0.565	0.31	2.48e-218
Cardiac	CELF2	4.62e-237	1.10135	0.251	0.046	1.55e-232
Cardiac	LHX1	4.75e-236	1.07135	0.265	0.053	1.6e-231
Cardiac	BAALC	1.53e-206	1.06699	0.292	0.081	5.13e-202
Cardiac	CFC1	2.85e-217	1.05311	0.242	0.048	9.55e-213
Cardiac	ACTC1	3.87e-161	1.04934	0.246	0.072	1.3e-156
Cardiac	CTTNBP2	1.28e-187	1.04078	0.297	0.093	4.28e-183
Cardiac	FXYD6	4.73e-175	1.02053	0.418	0.198	1.59e-170
Cardiac	LAMP5	4.83e-196	1.00425	0.158	0.015	1.62e-191
Cardiac	ANK3	3.17e-149	0.988156	0.372	0.173	1.07e-144
Cardiac	ALPK2	5.02e-227	0.982605	0.209	0.028	1.69e-222
Cardiac	KRT8	0	0.976629	0.839	0.521	0
Cardiac	GATA6	1.98e-221	0.974441	0.192	0.023	6.66e-217
Cardiac	LRP1B	5.78e-243	0.963884	0.188	0.016	1.94e-238
Cardiac	BNC2	2.39e-225	0.939702	0.172	0.014	8.03e-221
Cardiac	COL6A3	2.08e-177	0.933896	0.21	0.044	6.97e-173
Cardiac	MSX2	9.34e-177	0.932173	0.238	0.06	3.14e-172
Cardiac	CNTNAP2	1.41e-157	0.930936	0.464	0.255	4.74e-153
Cardiac	SYT10	2.15e-176	0.929287	0.154	0.018	7.22e-172
Cardiac	EMP2	4.3e-128	0.926055	0.412	0.23	1.44e-123
Cardiac	MEIS3	3.74e-144	0.906602	0.309	0.124	1.25e-139
Cardiac	IFITM2	1.73e-131	0.905243	0.335	0.152	5.81e-127
Cardiac	HAND2	4.9e-192	0.900703	0.178	0.024	1.65e-187
Cardiac	TFPI	4.21e-134	0.861513	0.215	0.064	1.41e-129
Cardiac	CSRP2	4.37e-120	0.851343	0.721	0.645	1.47e-115
Cardiac	PRRX2	5.72e-153	0.85002	0.306	0.113	1.92e-148
Cardiac	SERINC3	1.11e-92	0.8474	0.284	0.144	3.71e-88
Cardiac	MYL4	4.78e-146	0.844745	0.132	0.016	1.6e-141
Cardiac	COL6A2	2.51e-109	0.837072	0.207	0.071	8.42e-105
Cardiac	ID2	2.83e-115	0.828227	0.314	0.144	9.52e-111
Cardiac	SPARC	8.55e-143	0.82653	0.621	0.455	2.87e-138
Cardiac	TGFBI	1.8e-133	0.823493	0.296	0.113	6.04e-129
Cardiac	BAMBI	2.7e-129	0.821416	0.163	0.036	9.07e-125
Cardiac	CCBE1	7.5e-159	0.805063	0.159	0.025	2.52e-154
Cardiac	FOXH1	1.25e-96	0.766484	0.226	0.092	4.18e-92
Cardiac	SVEP1	5.02e-162	0.764816	0.159	0.023	1.68e-157
Cardiac	RDH10	1.32e-138	0.755187	0.629	0.425	4.45e-134
Cardiac	MFAP4	8.52e-111	0.752657	0.186	0.056	2.86e-106
Cardiac	EFNB3	4.46e-115	0.749719	0.202	0.064	1.5e-110
Cardiac	PNRC1	2.79e-87	0.733956	0.392	0.241	9.37e-83
Cardiac	TMEM141	3.06e-79	0.732584	0.37	0.233	1.03e-74
Cardiac	AC068587.4	6.02e-102	0.732484	0.193	0.065	2.02e-97
Cardiac	UNC5C	1.67e-98	0.732151	0.222	0.087	5.59e-94
Cardiac	MDK	0	0.727354	0.986	0.975	0
Cardiac	METTL7A	2.75e-115	0.725918	0.173	0.046	9.22e-111
Cardiac	ST8SIA1	4.35e-124	0.725514	0.172	0.042	1.46e-119
Cardiac	NRP1	4.73e-132	0.723907	0.176	0.041	1.59e-127
Cardiac	SPTBN1	1.56e-87	0.722282	0.461	0.316	5.24e-83
Cardiac	CDH11	1.65e-127	0.715764	0.621	0.451	5.55e-123
Cardiac	TCF4	4.04e-95	0.712974	0.558	0.424	1.36e-90
Cardiac	TRIOBP	6.47e-80	0.711717	0.34	0.201	2.17e-75
Cardiac	TP53I11	5e-75	0.71047	0.263	0.138	1.68e-70
Cardiac	LGR4	7.55e-80	0.710402	0.29	0.153	2.54e-75
Cardiac	GPR155	1.07e-121	0.70958	0.111	0.014	3.6e-117
Cardiac	PKIG	6.52e-63	0.707632	0.314	0.197	2.19e-58
Cardiac	GATA6-AS1	1.47e-130	0.693531	0.102	0.008	4.92e-126
Cardiac	NR2F1	1.64e-78	0.690477	0.266	0.128	5.5e-74
Cardiac	ARL4C	9.13e-95	0.690309	0.513	0.359	3.07e-90
Cardiac	COL6A1	1.16e-79	0.688935	0.505	0.381	3.91e-75
Cardiac	SORL1	3.95e-96	0.685339	0.168	0.053	1.33e-91
Cardiac	FAM118A	4.28e-69	0.684882	0.224	0.11	1.44e-64
Cardiac	ITM2C	2.01e-81	0.684419	0.499	0.364	6.75e-77
Cardiac	PLD3	1.58e-77	0.681268	0.46	0.326	5.3e-73
Cardiac	APOE	5.56e-88	0.681163	0.65	0.542	1.87e-83
Cardiac	KIAA1324L	9.48e-89	0.680563	0.164	0.053	3.18e-84
Cardiac	SOX6	1.27e-107	0.67644	0.154	0.039	4.28e-103
Cardiac	HAPLN1	6.49e-29	0.676182	0.417	0.356	2.18e-24
Cardiac	CDH3	7.62e-144	0.674709	0.123	0.013	2.56e-139
Cardiac	TXNIP	7.73e-60	0.672559	0.301	0.184	2.6e-55
Cardiac	KDR	3.21e-91	0.672543	0.12	0.027	1.08e-86
Cardiac	BAZ2B	7.34e-81	0.670421	0.423	0.278	2.47e-76
Cardiac	DAB1	1.75e-113	0.668608	0.141	0.03	5.89e-109
Cardiac	PRTG	7.06e-179	0.667793	0.859	0.776	2.37e-174
Cardiac	CAP2	1.74e-78	0.667735	0.204	0.086	5.83e-74
Cardiac	CRB2	3.27e-91	0.662673	0.189	0.067	1.1e-86
Cardiac	NPC2	6.08e-87	0.662266	0.572	0.456	2.04e-82
Cardiac	ZNF503	1.68e-67	0.65913	0.442	0.316	5.63e-63
Cardiac	SH3BP5	8.26e-88	0.655795	0.159	0.051	2.77e-83
Cardiac	PMP22	3.39e-86	0.647849	0.177	0.062	1.14e-81
Cardiac	GATA3	9.95e-110	0.642673	0.134	0.027	3.34e-105
Cardiac	PBX1	2.39e-80	0.634044	0.514	0.383	8.03e-76
Cardiac	CREG1	7.65e-57	0.626435	0.16	0.07	2.57e-52
Cardiac	CD99	1.21e-68	0.624283	0.544	0.437	4.06e-64
Cardiac	ARMH4	4.82e-75	0.623681	0.149	0.051	1.62e-70
Cardiac	IGF2	1.83e-107	0.621313	0.138	0.03	6.14e-103
Cardiac	THY1	3.33e-74	0.619508	0.255	0.126	1.12e-69
Cardiac	WSB1	2.86e-66	0.612868	0.533	0.428	9.62e-62
Cardiac	LRRTM1	7.94e-82	0.612465	0.175	0.063	2.67e-77
Cardiac	DDR2	7.19e-104	0.612343	0.121	0.023	2.41e-99
Cardiac	PDE3A	6.89e-123	0.60906	0.104	0.01	2.31e-118
Cardiac	VCAN	7.58e-76	0.606749	0.681	0.586	2.55e-71
Cardiac	TSHZ2	1.64e-72	0.606563	0.226	0.105	5.51e-68
Cardiac	ABCA1	7.94e-62	0.601843	0.189	0.087	2.67e-57
Cardiac	RARB	4.82e-127	0.601017	0.121	0.016	1.62e-122
Cardiac	NREP	3.54e-96	0.600286	0.689	0.581	1.19e-91
Cardiac	MAPK10	8.15e-64	0.596735	0.239	0.123	2.74e-59
Cardiac	IGSF3	2.47e-66	0.595942	0.203	0.093	8.3e-62
Cardiac	NEXN	2.68e-58	0.592864	0.165	0.072	9.01e-54
Cardiac	SLC9A3R1	5.95e-44	0.591648	0.264	0.17	2e-39
Cardiac	CGNL1	5.46e-72	0.588431	0.235	0.111	1.83e-67
Cardiac	TANC2	3.21e-77	0.583571	0.129	0.037	1.08e-72
Cardiac	TWIST1	2.13e-42	0.578207	0.358	0.261	7.15e-38
Cardiac	LBH	2.62e-82	0.577342	0.135	0.038	8.79e-78
Cardiac	CYB5D1	6.16e-75	0.57359	0.136	0.043	2.07e-70
Cardiac	AHNAK	8.24e-46	0.572703	0.22	0.127	2.77e-41
Cardiac	NRIP1	4.05e-43	0.571699	0.321	0.225	1.36e-38
Cardiac	KDM6B	4.15e-49	0.570213	0.235	0.136	1.39e-44
Cardiac	SERTM2	1.37e-114	0.569179	0.102	0.012	4.59e-110
Cardiac	JCAD	3.34e-58	0.568965	0.156	0.066	1.12e-53
Cardiac	SLC7A2	3.1e-82	0.562348	0.119	0.03	1.04e-77
Cardiac	NAV1	1.38e-48	0.559152	0.288	0.184	4.62e-44
Cardiac	GPRC5C	2.98e-45	0.554395	0.161	0.079	1e-40
Cardiac	ADAMTS6	6.46e-38	0.552283	0.259	0.171	2.17e-33
Cardiac	CIRBP	8.74e-85	0.551664	0.731	0.647	2.93e-80
Cardiac	EPB41L3	3.07e-45	0.550296	0.221	0.128	1.03e-40
Cardiac	BMP4	8.19e-68	0.549149	0.123	0.038	2.75e-63
Cardiac	SEPTIN9	6.72e-55	0.544425	0.486	0.388	2.26e-50
Cardiac	SDCBP	1.89e-40	0.544344	0.384	0.299	6.36e-36
Cardiac	AP1S2	1.75e-45	0.540922	0.437	0.346	5.89e-41
Cardiac	CSNK2A2	7.95e-33	0.539774	0.261	0.182	2.67e-28
Cardiac	RBM20	8.65e-88	0.536265	0.108	0.022	2.9e-83
Cardiac	WASF1	2.9e-39	0.532685	0.256	0.167	9.74e-35
Cardiac	SEMA3A	1.74e-47	0.530291	0.211	0.116	5.85e-43
Cardiac	FLRT3	3.81e-56	0.521665	0.123	0.045	1.28e-51
Cardiac	SOX4	3.49e-74	0.521121	0.855	0.813	1.17e-69
Cardiac	DACT3	2.37e-69	0.511967	0.12	0.036	7.94e-65
Cardiac	CYB5A	1.63e-26	0.510765	0.258	0.189	5.47e-22
Cardiac	FNDC5	3.61e-36	0.509948	0.173	0.098	1.21e-31
Cardiac	FARP1	2.26e-37	0.509593	0.364	0.274	7.57e-33
Cardiac	SLC35F1	4.99e-70	0.504758	0.104	0.026	1.67e-65
Cardiac	HOXB-AS1	7.69e-37	0.502996	0.164	0.089	2.58e-32
Cardiac	EMILIN1	1.34e-69	0.500633	0.107	0.028	4.51e-65
Cardiac	MEIS2	1.03e-55	0.499993	0.577	0.469	3.46e-51
Cardiac	ALX1	6.82e-63	0.499263	0.115	0.036	2.29e-58
Cardiac	TRIM24	3.27e-23	0.497346	0.251	0.188	1.1e-18
Cardiac	AMIGO2	2.81e-63	0.495566	0.118	0.037	9.43e-59
Cardiac	SPTAN1	2.21e-38	0.494757	0.252	0.162	7.4e-34
Cardiac	CD74	1.85e-51	0.493674	0.116	0.043	6.22e-47
Cardiac	LTBP4	2.12e-57	0.492489	0.137	0.052	7.11e-53
Cardiac	SEPTIN7	4.45e-85	0.491544	0.749	0.684	1.49e-80
Cardiac	CBFA2T2	5.66e-50	0.489673	0.119	0.046	1.9e-45
Cardiac	FAM107B	9.37e-35	0.488338	0.229	0.146	3.15e-30
Cardiac	BRI3	9.78e-47	0.48571	0.595	0.532	3.28e-42
Cardiac	C1QTNF4	2.59e-59	0.481604	0.101	0.029	8.7e-55
Cardiac	PRXL2A	3.44e-45	0.480541	0.597	0.538	1.15e-40
Cardiac	HEY1	1.11e-47	0.478394	0.173	0.084	3.72e-43
Cardiac	GNG11	1.11e-28	0.478361	0.133	0.072	3.72e-24
Cardiac	HEPH	2.06e-32	0.475937	0.143	0.078	6.91e-28
Cardiac	METRN	2.12e-43	0.475146	0.522	0.44	7.12e-39
Cardiac	SSBP3	5.42e-29	0.467252	0.298	0.223	1.82e-24
Cardiac	C4orf48	4.96e-41	0.466649	0.559	0.495	1.67e-36
Cardiac	FGFR2	4.37e-56	0.459298	0.111	0.037	1.47e-51
Cardiac	PXDN	1.18e-33	0.456151	0.373	0.287	3.97e-29
Cardiac	BTG1	3.32e-34	0.456007	0.495	0.428	1.11e-29
Cardiac	SERPINF1	4.94e-46	0.454309	0.115	0.045	1.66e-41
Cardiac	MDM1	2.29e-40	0.453113	0.141	0.068	7.7e-36
Cardiac	IRX2	1.45e-24	0.451483	0.164	0.103	4.86e-20
Cardiac	PCDH17	2.53e-32	0.448375	0.113	0.054	8.48e-28
Cardiac	ANXA6	6.66e-22	0.447559	0.253	0.193	2.24e-17
Cardiac	PTGIS	1.24e-44	0.447158	0.137	0.061	4.17e-40
Cardiac	MID1	5.11e-26	0.444954	0.191	0.125	1.72e-21
Cardiac	WFIKKN1	3.19e-28	0.44456	0.187	0.118	1.07e-23
Cardiac	FBLN1	1.09e-42	0.444076	0.601	0.552	3.66e-38
Cardiac	FIGN	2.13e-27	0.441842	0.185	0.118	7.15e-23
Cardiac	QPRT	1.32e-61	0.439425	0.746	0.679	4.44e-57
Cardiac	RHOU	1.89e-39	0.437298	0.154	0.078	6.35e-35
Cardiac	ADAMTS12	6.98e-38	0.435577	0.134	0.064	2.34e-33
Cardiac	EIF4A2	1.75e-45	0.434062	0.595	0.526	5.86e-41
Cardiac	SC5D	2.9e-22	0.425584	0.276	0.213	9.74e-18
Cardiac	NEO1	5.74e-23	0.422755	0.247	0.181	1.93e-18
Cardiac	PTRHD1	1.65e-20	0.418569	0.351	0.297	5.54e-16
Cardiac	AMOT	1.55e-30	0.417658	0.125	0.064	5.22e-26
Cardiac	DCTN3	6.54e-22	0.416565	0.4	0.346	2.2e-17
Cardiac	TBL1X	5.95e-23	0.411523	0.346	0.283	2e-18
Cardiac	HAS2	1.33e-16	0.410558	0.451	0.409	4.46e-12
Cardiac	EEF2	3.28e-92	0.410031	0.897	0.862	1.1e-87
Cardiac	CAMLG	8.01e-19	0.409678	0.303	0.248	2.69e-14
Cardiac	SPSB4	8.83e-46	0.405839	0.101	0.037	2.97e-41
Cardiac	DAAM1	2.34e-19	0.403256	0.251	0.193	7.84e-15
Cardiac	JUP	7.13e-24	0.402658	0.154	0.096	2.39e-19
Cardiac	KCNG1	9.57e-35	0.402249	0.162	0.088	3.21e-30
Cardiac	NAALAD2	3.72e-35	0.401575	0.109	0.049	1.25e-30
Cardiac	NR2F2	3.16e-23	0.401082	0.209	0.142	1.06e-18
Cardiac	SELENOP	1.93e-21	0.399194	0.183	0.123	6.49e-17
Cardiac	TAX1BP3	2.73e-18	0.398368	0.222	0.167	9.15e-14
Cardiac	DDIT4	2.48e-34	0.395037	0.149	0.078	8.31e-30
Cardiac	CD24	4.97e-37	0.394895	0.701	0.685	1.67e-32
Cardiac	TMEM185A	1.39e-28	0.394814	0.106	0.052	4.66e-24
Cardiac	HOXB2	9.98e-19	0.392594	0.403	0.356	3.35e-14
Cardiac	ANGPT2	4.47e-27	0.392218	0.104	0.052	1.5e-22
Cardiac	DENND4C	1.25e-35	0.391726	0.1	0.042	4.21e-31
Cardiac	ARHGAP28	3.1e-23	0.389785	0.296	0.226	1.04e-18
Cardiac	YPEL5	1.27e-20	0.388712	0.191	0.132	4.25e-16
Cardiac	DUSP6	8.92e-20	0.387748	0.43	0.379	3e-15
Cardiac	PFDN5	5.25e-70	0.387168	0.861	0.823	1.76e-65
Cardiac	AFAP1L2	4.6e-28	0.387133	0.108	0.054	1.54e-23
Cardiac	ST3GAL6	2.9e-38	0.387036	0.108	0.045	9.73e-34
Cardiac	RBPMS	4.31e-17	0.385611	0.217	0.165	1.45e-12
Cardiac	LEPROT	3.45e-16	0.385337	0.265	0.214	1.16e-11
Cardiac	FUT8	4.23e-24	0.384375	0.157	0.097	1.42e-19
Cardiac	PTH1R	7.75e-23	0.384025	0.144	0.089	2.6e-18
Cardiac	KDM5B	1.39e-23	0.383492	0.5	0.454	4.65e-19
Cardiac	HS6ST2	9.44e-32	0.382699	0.118	0.058	3.17e-27
Cardiac	COL2A1	2.23e-33	0.382545	0.512	0.416	7.48e-29
Cardiac	MYL6	5.34e-92	0.379233	0.932	0.911	1.79e-87
Cardiac	ENDOG	1.1e-16	0.379224	0.222	0.171	3.69e-12
Cardiac	PKNOX1	1.12e-28	0.379173	0.122	0.064	3.77e-24
Cardiac	TMEM123	6.8e-21	0.377558	0.345	0.285	2.28e-16
Cardiac	SERPINH1	4.41e-26	0.37722	0.519	0.471	1.48e-21
Cardiac	EIF3F	1.56e-54	0.376727	0.791	0.745	5.23e-50
Cardiac	SERPING1	4.61e-13	0.374387	0.294	0.255	1.55e-08
Cardiac	FKBP10	1.24e-15	0.370923	0.264	0.214	4.17e-11
Cardiac	TSC22D1	3.71e-24	0.370864	0.485	0.434	1.25e-19
Cardiac	KIAA1217	1.2e-29	0.367414	0.114	0.056	4.02e-25
Cardiac	ATF7IP	1.96e-18	0.360557	0.337	0.282	6.59e-14
Cardiac	DNAJC15	2.98e-18	0.359654	0.372	0.32	1e-13
Cardiac	GRN	1.69e-14	0.358263	0.253	0.206	5.66e-10
Cardiac	RAB13	1.13e-15	0.357795	0.41	0.373	3.79e-11
Cardiac	PLCG2	7.2e-11	0.356737	0.272	0.233	2.42e-06
Cardiac	IL6ST	2e-14	0.356065	0.136	0.093	6.72e-10
Cardiac	JARID2	1.63e-16	0.355863	0.242	0.188	5.46e-12
Cardiac	COL9A2	8.56e-15	0.35562	0.192	0.144	2.88e-10
Cardiac	GOLGA7	7.09e-13	0.354511	0.248	0.206	2.38e-08
Cardiac	C11orf74	8.68e-15	0.354484	0.21	0.162	2.91e-10
Cardiac	MXD4	2.58e-16	0.352967	0.407	0.366	8.65e-12
Cardiac	MLLT11	1.16e-16	0.349243	0.392	0.347	3.88e-12
Cardiac	MAP1B	1.19e-25	0.348273	0.716	0.724	4e-21
Cardiac	YAP1	1.47e-15	0.347902	0.447	0.416	4.94e-11
Cardiac	LRP1	1.18e-15	0.346916	0.193	0.144	3.96e-11
Cardiac	SSBP2	4.85e-18	0.346717	0.232	0.175	1.63e-13
Cardiac	DAB2	1.04e-13	0.34665	0.214	0.168	3.48e-09
Cardiac	IGBP1	7.04e-12	0.346501	0.247	0.208	2.36e-07
Cardiac	DDX17	1.29e-35	0.345875	0.689	0.667	4.33e-31
Cardiac	MMP24OS	9.88e-14	0.345659	0.168	0.124	3.32e-09
Cardiac	NOP53	7.37e-22	0.345435	0.512	0.471	2.47e-17
Cardiac	TNIK	2.66e-17	0.345202	0.178	0.125	8.92e-13
Cardiac	KRT18	1.09e-91	0.34472	0.695	0.512	3.68e-87
Cardiac	TBL1XR1	5.76e-15	0.344301	0.332	0.283	1.93e-10
Cardiac	TCF7L2	4.6e-15	0.34428	0.227	0.177	1.55e-10
Cardiac	ALKBH7	5.27e-16	0.341948	0.424	0.386	1.77e-11
Cardiac	GTF2I	4.35e-39	0.341527	0.732	0.7	1.46e-34
Cardiac	MFAP2	1.56e-14	0.341208	0.356	0.312	5.25e-10
Cardiac	FGF10	2.98e-27	0.340707	0.107	0.053	9.99e-23
Cardiac	CHP1	1.64e-12	0.340188	0.181	0.14	5.5e-08
Cardiac	MRC2	4.02e-16	0.337954	0.18	0.13	1.35e-11
Cardiac	PLIN2	2.29e-15	0.33741	0.386	0.343	7.7e-11
Cardiac	PELI1	4.75e-13	0.337165	0.127	0.088	1.59e-08
Cardiac	REST	3.73e-12	0.334894	0.363	0.33	1.25e-07
Cardiac	GSTZ1	3.25e-12	0.334848	0.22	0.178	1.09e-07
Cardiac	CBLB	6.33e-11	0.334713	0.159	0.122	2.12e-06
Cardiac	NPEPPS	1.37e-15	0.334608	0.317	0.27	4.61e-11
Cardiac	VPS28	3.16e-17	0.334469	0.422	0.38	1.06e-12
Cardiac	GPC6	7.78e-21	0.332608	0.117	0.068	2.61e-16
Cardiac	TRIM5	1.37e-17	0.330555	0.13	0.083	4.59e-13
Cardiac	COMMD6	2.71e-27	0.328248	0.659	0.629	9.1e-23
Cardiac	SATB1	1.72e-11	0.326386	0.158	0.118	5.78e-07
Cardiac	COL5A1	1.4e-14	0.325705	0.13	0.088	4.7e-10
Cardiac	MMP2	2.69e-20	0.32401	0.336	0.272	9.04e-16
Cardiac	EMP3	2.83e-13	0.323924	0.177	0.132	9.51e-09
Cardiac	PJA2	4e-15	0.323819	0.327	0.278	1.34e-10
Cardiac	NNT	9.96e-17	0.323522	0.134	0.088	3.34e-12
Cardiac	USP9X	4.14e-12	0.323101	0.329	0.291	1.39e-07
Cardiac	PNISR	4.52e-31	0.321295	0.714	0.692	1.52e-26
Cardiac	GPX8	5.89e-10	0.321291	0.287	0.254	1.98e-05
Cardiac	PLP1	4.54e-08	0.319956	0.221	0.191	0.00152323
Cardiac	BRK1	2.5e-24	0.319285	0.609	0.583	8.41e-20
Cardiac	PHKB	2.4e-13	0.31895	0.197	0.152	8.07e-09
Cardiac	NCOA1	7.85e-14	0.318375	0.145	0.102	2.63e-09
Cardiac	FSTL1	9.31e-11	0.31795	0.41	0.388	3.13e-06
Cardiac	MAGED1	1.8e-12	0.317376	0.378	0.347	6.04e-08
Cardiac	CIR1	9.55e-10	0.316591	0.327	0.297	3.21e-05
Cardiac	ECE1	6.71e-22	0.315615	0.116	0.066	2.25e-17
Cardiac	CHD2	2.84e-12	0.315371	0.274	0.229	9.53e-08
Cardiac	DRAM2	4.11e-15	0.315063	0.141	0.096	1.38e-10
Cardiac	ZNF428	1.56e-10	0.313999	0.418	0.401	5.24e-06
Cardiac	LNPEP	2.11e-20	0.313881	0.144	0.091	7.09e-16
Cardiac	SELENOW	6.64e-31	0.313392	0.752	0.735	2.23e-26
Cardiac	CORO1C	3.83e-11	0.31329	0.172	0.133	1.29e-06
Cardiac	EIF3E	3.75e-38	0.312596	0.821	0.797	1.26e-33
Cardiac	SLC25A6	6.59e-46	0.312596	0.846	0.829	2.21e-41
Cardiac	PCBP2	1.15e-39	0.310805	0.816	0.8	3.86e-35
Cardiac	SH3BGRL	2.99e-10	0.310231	0.289	0.253	1e-05
Cardiac	TPT1	1.19e-183	0.30976	0.998	0.995	4.01e-179
Cardiac	DSTN	1.35e-32	0.308979	0.73	0.714	4.55e-28
Cardiac	PCBD1	7.81e-10	0.308896	0.298	0.264	2.62e-05
Cardiac	SVBP	5.62e-10	0.308746	0.34	0.31	1.89e-05
Cardiac	KLHL24	3.38e-15	0.30684	0.155	0.108	1.13e-10
Cardiac	FLNA	2.53e-12	0.306787	0.4	0.37	8.51e-08
Cardiac	EEF1G	4.27e-98	0.305817	0.973	0.962	1.43e-93
Cardiac	MIER1	8.03e-08	0.304474	0.243	0.215	0.00269605
Cardiac	TMX4	1.05e-11	0.303963	0.22	0.178	3.53e-07
Cardiac	EXT2	3.38e-10	0.303956	0.15	0.113	1.14e-05
Cardiac	DLC1	2.91e-10	0.30345	0.124	0.09	9.77e-06
Cardiac	ODF2L	2.52e-08	0.302906	0.25	0.219	0.000846
Cardiac	FHL3	1.91e-14	0.302529	0.107	0.068	6.4e-10
Cardiac	CHD9	3.48e-09	0.302461	0.349	0.322	0.000117
Cardiac	IFI27L2	4.55e-12	0.302131	0.429	0.403	1.53e-07
Cardiac	CTNNB1	1.07e-14	0.301949	0.451	0.418	3.6e-10
Cardiac	SIPA1L2	4.85e-15	0.300929	0.13	0.086	1.63e-10
Cardiac	ANTXR2	2.19e-10	0.30021	0.136	0.101	7.37e-06
Cardiac	CLIP3	9.9e-17	0.298311	0.115	0.071	3.32e-12
Cardiac	GAS5	8.05e-18	0.296819	0.63	0.617	2.7e-13
Cardiac	C9orf16	1.32e-10	0.296698	0.401	0.38	4.42e-06
Cardiac	SERPINB1	8.38e-10	0.296572	0.165	0.129	2.81e-05
Cardiac	B4GALT4	4.86e-16	0.296545	0.104	0.064	1.63e-11
Cardiac	KDM4B	1.62e-15	0.296306	0.124	0.081	5.44e-11
Cardiac	ALDH2	1.51e-08	0.29546	0.229	0.196	0.000507
Cardiac	TMEM219	1.03e-08	0.295237	0.299	0.27	0.000345
Cardiac	TMEM135	6.11e-14	0.294951	0.109	0.07	2.05e-09
Cardiac	NOVA1	2.85e-08	0.294905	0.263	0.233	0.000955
Cardiac	PCDHGB6	5.55e-15	0.294893	0.124	0.081	1.86e-10
Cardiac	MYADM	5.14e-14	0.293068	0.159	0.113	1.73e-09
Cardiac	DPYSL3	5.13e-05	0.291843	0.167	0.146	1
Cardiac	NECTIN2	2.37e-08	0.29036	0.22	0.188	0.000795
Cardiac	EIF3L	1.34e-11	0.289422	0.483	0.47	4.51e-07
Cardiac	MED13L	1.51e-07	0.286587	0.185	0.156	0.0050558
Cardiac	TUBB6	2.69e-11	0.285976	0.189	0.149	9.02e-07
Cardiac	UQCRB	3.17e-43	0.285632	0.884	0.868	1.06e-38
Cardiac	CRNDE	2.98e-08	0.284244	0.332	0.306	0.00100064
Cardiac	MCC	3.57e-10	0.284125	0.105	0.074	1.2e-05
Cardiac	COLEC12	5.51e-08	0.283798	0.282	0.253	0.00185109
Cardiac	DGKZ	4.65e-09	0.283671	0.137	0.104	0.000156
Cardiac	GOLGB1	1.27e-16	0.283475	0.512	0.472	4.27e-12
Cardiac	SLC38A2	6.31e-08	0.283375	0.292	0.264	0.00211991
Cardiac	TEAD1	4.14e-06	0.282862	0.2	0.175	0.139112
Cardiac	FTH1	1.26e-95	0.282835	0.985	0.983	4.23e-91
Cardiac	EPB41L4A-AS1	7.71e-06	0.282749	0.273	0.256	0.258908
Cardiac	RBFOX2	2.07e-07	0.281891	0.354	0.339	0.006957
Cardiac	EEF1A1	2.32e-222	0.28171	1	1	7.79e-218
Cardiac	FAM210B	7.67e-08	0.280839	0.136	0.107	0.00257383
Cardiac	CHIC2	2.72e-13	0.279675	0.111	0.073	9.13e-09
Cardiac	ZFAND6	3.86e-08	0.279603	0.282	0.252	0.00129579
Cardiac	SERINC1	8.61e-09	0.27911	0.221	0.187	0.000289
Cardiac	TMEM59	2.56e-07	0.277352	0.34	0.322	0.00860908
Cardiac	TAX1BP1	2.06e-08	0.275454	0.417	0.404	0.000693
Cardiac	IP6K2	5.64e-08	0.275195	0.318	0.292	0.00189491
Cardiac	ARRDC3	8.51e-09	0.273876	0.193	0.159	0.000286
Cardiac	COL4A5	1.04e-07	0.273106	0.175	0.143	0.00350594
Cardiac	TTLL7	3.66e-09	0.272907	0.139	0.106	0.000123
Cardiac	MVB12A	9.56e-07	0.272833	0.196	0.169	0.0320999
Cardiac	KLF3	8.12e-10	0.272559	0.121	0.088	2.73e-05
Cardiac	UCP2	1.75e-07	0.272399	0.137	0.109	0.00586385
Cardiac	USP22	2.07e-09	0.272174	0.44	0.427	6.95e-05
Cardiac	GABARAP	5.12e-27	0.27191	0.776	0.765	1.72e-22
Cardiac	CREB3L2	5.43e-10	0.271776	0.168	0.13	1.82e-05
Cardiac	MXRA8	4.81e-12	0.271477	0.132	0.093	1.61e-07
Cardiac	TRAPPC1	4.54e-09	0.270933	0.459	0.45	0.000153
Cardiac	SH3BGRL3	2.62e-13	0.270465	0.558	0.545	8.78e-09
Cardiac	N4BP2L2	8.55e-07	0.268945	0.378	0.369	0.0287131
Cardiac	SERTAD3	4.24e-12	0.268313	0.124	0.087	1.42e-07
Cardiac	LIN28A	4.06e-11	0.267612	0.381	0.344	1.36e-06
Cardiac	PAPSS1	4.93e-07	0.267266	0.205	0.177	0.0165618
Cardiac	AMOTL2	9.45e-09	0.265989	0.11	0.081	0.000317
Cardiac	PLEKHA5	6.1e-07	0.265986	0.242	0.214	0.0204842
Cardiac	UBXN1	9.09e-08	0.265269	0.471	0.466	0.00305084
Cardiac	ING4	2.08e-06	0.264407	0.148	0.122	0.0698958
Cardiac	TP53I3	2.12e-07	0.264041	0.308	0.282	0.00713278
Cardiac	ZMYM2	2.86e-07	0.263137	0.336	0.315	0.00961202
Cardiac	RBM5	1.61e-07	0.262262	0.24	0.209	0.00539103
Cardiac	WBP1	0.000206	0.261694	0.245	0.233	1
Cardiac	QARS	0.000133	0.261076	0.25	0.235	1
Cardiac	SESN3	2.1e-07	0.260626	0.285	0.257	0.00703871
Cardiac	CLCN5	6.47e-08	0.260606	0.126	0.097	0.00217271
Cardiac	SMIM30	9.53e-06	0.260047	0.208	0.185	0.320041
Cardiac	CYTH2	2.08e-06	0.25943	0.181	0.154	0.0698075
Cardiac	ARMCX6	0.000322	0.258344	0.162	0.145	1
Cardiac	HSD17B11	1.69e-07	0.257737	0.113	0.086	0.00567105
Cardiac	NBAS	7.02e-06	0.257503	0.142	0.117	0.235662
Cardiac	SAT2	0.000287	0.256766	0.212	0.197	1
Cardiac	TNRC6B	5.88e-08	0.256528	0.4	0.385	0.00197421
Cardiac	RACK1	1.1e-90	0.256496	0.991	0.984	3.68e-86
Cardiac	SEMA5A	3.26e-11	0.256304	0.134	0.096	1.09e-06
Cardiac	YPEL3	6.31e-09	0.255866	0.127	0.096	0.000212
Cardiac	H1F0	2.15e-07	0.255755	0.104	0.077	0.00723554
Cardiac	H3F3B	9.69e-40	0.255609	0.918	0.917	3.25e-35
Cardiac	TBX3	1.02e-11	0.254327	0.102	0.068	3.42e-07
Cardiac	ACTN1	3.15e-06	0.253658	0.267	0.246	0.105869
Cardiac	PAM	4.3e-08	0.253514	0.173	0.141	0.00144542
Cardiac	PCMTD1	1.78e-07	0.252564	0.158	0.127	0.00597325
Cardiac	SEMA6D	1.07e-11	0.252485	0.106	0.07	3.58e-07
Cardiac	SRSF5	3.95e-17	0.25136	0.671	0.668	1.33e-12
Cardiac	AHCY	3.56e-06	0.25126	0.382	0.376	0.119648
Cardiac	SMIM26	2.29e-06	0.250423	0.408	0.402	0.0768173
Cardiac	ATRX	4.25e-18	0.250373	0.653	0.642	1.43e-13
Somite	FST	0	2.09983	0.672	0.194	0
Somite	TCF15	0	1.88679	0.767	0.261	0
Somite	RIPPLY1	0	1.79167	0.618	0.13	0
Somite	SIX1	0	1.38925	0.403	0.07	0
Somite	NNAT	0	1.37375	0.78	0.458	0
Somite	NMU	1.62e-260	1.29428	0.498	0.179	5.43e-256
Somite	ALCAM	7.59e-239	1.12231	0.505	0.19	2.55e-234
Somite	FOXC2	2.88e-261	1.04822	0.607	0.247	9.68e-257
Somite	FOXD1	3.18e-235	1.00913	0.326	0.076	1.07e-230
Somite	PAX3	3.58e-206	0.966455	0.261	0.055	1.2e-201
Somite	COL14A1	3.59e-178	0.963571	0.483	0.211	1.21e-173
Somite	ZNF704	2.29e-162	0.945793	0.386	0.149	7.68e-158
Somite	MEOX1	1.97e-203	0.912639	0.282	0.065	6.63e-199
Somite	COL1A2	2e-173	0.864398	0.703	0.433	6.72e-169
Somite	FABP5	3.92e-231	0.849196	0.949	0.789	1.32e-226
Somite	BOC	1.73e-116	0.824014	0.373	0.168	5.8e-112
Somite	CER1	1.23e-88	0.790741	0.19	0.062	4.13e-84
Somite	LRIG3	5.84e-118	0.778954	0.379	0.172	1.96e-113
Somite	FRMD6	5.58e-127	0.760675	0.298	0.109	1.88e-122
Somite	CNKSR3	2.08e-120	0.736609	0.387	0.173	6.98e-116
Somite	PDE4DIP	8.11e-107	0.701819	0.256	0.094	2.72e-102
Somite	ITM2A	2.45e-113	0.691958	0.515	0.284	8.23e-109
Somite	CADM1	4.55e-76	0.656991	0.487	0.306	1.53e-71
Somite	ANXA2	1.23e-91	0.656034	0.623	0.424	4.13e-87
Somite	TCHP	6.16e-76	0.639919	0.341	0.178	2.07e-71
Somite	CALD1	3.85e-104	0.636433	0.832	0.719	1.29e-99
Somite	PRL	3.52e-64	0.635413	0.282	0.138	1.18e-59
Somite	KLHL4	5.64e-84	0.625785	0.318	0.146	1.89e-79
Somite	EFNB2	4.01e-67	0.607137	0.338	0.181	1.35e-62
Somite	FLRT2	1e-68	0.594975	0.224	0.095	3.37e-64
Somite	FOXD2	3.89e-179	0.588702	0.122	0.007	1.31e-174
Somite	ARHGAP10	2.28e-69	0.585871	0.321	0.168	7.65e-65
Somite	PAPPA	1.52e-79	0.580097	0.266	0.116	5.11e-75
Somite	HOTAIRM1	7.09e-77	0.575522	0.6	0.398	2.38e-72
Somite	SFRP1	1.52e-58	0.559485	0.564	0.4	5.09e-54
Somite	COL4A2	2.36e-60	0.555569	0.422	0.263	7.94e-56
Somite	IL18	1.3e-78	0.546087	0.192	0.068	4.38e-74
Somite	SEPTIN11	1.25e-75	0.534232	0.716	0.546	4.19e-71
Somite	LHFPL6	5.07e-57	0.527166	0.234	0.112	1.7e-52
Somite	ZIC2	3.24e-69	0.521612	0.329	0.168	1.09e-64
Somite	FBN2	4.94e-52	0.52096	0.496	0.343	1.66e-47
Somite	PTN	2.36e-39	0.517657	0.56	0.433	7.91e-35
Somite	ZFP36L2	4.94e-54	0.515158	0.451	0.291	1.66e-49
Somite	SYT6	2.39e-70	0.503078	0.147	0.046	8.04e-66
Somite	TMEM150C	1.16e-73	0.494811	0.134	0.038	3.88e-69
Somite	TLE1	9e-51	0.493501	0.247	0.127	3.02e-46
Somite	RHOBTB1	2.02e-61	0.489597	0.19	0.077	6.78e-57
Somite	PFN2	6.29e-54	0.468128	0.678	0.549	2.11e-49
Somite	DKK1	1.34e-43	0.468028	0.231	0.122	4.5e-39
Somite	NRP2	8.38e-34	0.461188	0.296	0.185	2.81e-29
Somite	SFRP2	9.39e-44	0.453874	0.17	0.079	3.15e-39
Somite	NTM	3.83e-43	0.448471	0.245	0.134	1.29e-38
Somite	AIF1	6.25e-57	0.434318	0.175	0.071	2.1e-52
Somite	SALL4	2.92e-40	0.419858	0.552	0.423	9.79e-36
Somite	ALDH1A2	6.19e-36	0.415903	0.375	0.249	2.08e-31
Somite	SEC22B	2.63e-38	0.415464	0.24	0.135	8.81e-34
Somite	LRMDA	8.94e-43	0.414562	0.127	0.05	3e-38
Somite	FOXC1	3.74e-52	0.408999	0.461	0.294	1.26e-47
Somite	CXADR	1.7e-38	0.403741	0.362	0.234	5.72e-34
Somite	LRIG1	7.64e-35	0.403088	0.225	0.129	2.56e-30
Somite	EYA1	8.52e-51	0.400583	0.144	0.056	2.86e-46
Somite	PLPP3	3.74e-40	0.399211	0.194	0.098	1.26e-35
Somite	TYMS	1.38e-41	0.398235	0.621	0.476	4.64e-37
Somite	DDX39B	9.77e-52	0.397302	0.754	0.626	3.28e-47
Somite	CRABP1	1.56e-26	0.397115	0.164	0.091	5.25e-22
Somite	EGR1	2.54e-36	0.390278	0.363	0.237	8.53e-32
Somite	ARGLU1	7.08e-46	0.374942	0.753	0.638	2.38e-41
Somite	PCNA	7.98e-30	0.37107	0.487	0.37	2.68e-25
Somite	NOTCH2	1.84e-29	0.36863	0.248	0.154	6.19e-25
Somite	SSTR2	6.96e-31	0.367247	0.227	0.131	2.34e-26
Somite	ZFP36L1	5.36e-28	0.366274	0.565	0.449	1.8e-23
Somite	H2AFY2	7.94e-38	0.361326	0.639	0.497	2.67e-33
Somite	GJA1	6.06e-44	0.361028	0.701	0.556	2.03e-39
Somite	LPIN2	1.26e-21	0.359196	0.287	0.202	4.23e-17
Somite	GAS1	1.93e-29	0.358605	0.252	0.153	6.47e-25
Somite	LSAMP	6.15e-24	0.356759	0.157	0.089	2.06e-19
Somite	PLCH1	2.93e-39	0.353203	0.101	0.037	9.85e-35
Somite	EFNA5	5.28e-26	0.349552	0.212	0.13	1.77e-21
Somite	SPIN4	6.27e-27	0.338443	0.262	0.168	2.1e-22
Somite	MN1	1.53e-32	0.336222	0.114	0.049	5.14e-28
Somite	SPOCK3	8.05e-20	0.336201	0.1	0.051	2.7e-15
Somite	GMPS	1.01e-27	0.333248	0.46	0.35	3.4e-23
Somite	NUDT4	4.07e-20	0.333135	0.231	0.155	1.37e-15
Somite	SKAP2	5.6e-33	0.328919	0.414	0.283	1.88e-28
Somite	TSPAN2	5.44e-37	0.328486	0.116	0.047	1.83e-32
Somite	FOXP1	1.32e-21	0.327437	0.399	0.302	4.43e-17
Somite	HOXB5	1.79e-36	0.325874	0.183	0.093	6.01e-32
Somite	FHOD3	9.3e-35	0.322101	0.115	0.048	3.12e-30
Somite	NDC80	6.5e-20	0.321429	0.276	0.195	2.18e-15
Somite	SEMA3D	1.32e-27	0.319059	0.107	0.049	4.42e-23
Somite	KLHL23	4.39e-24	0.317935	0.36	0.259	1.47e-19
Somite	LRCH1	7.01e-35	0.31608	0.1	0.038	2.35e-30
Somite	HOXA5	2.24e-27	0.314919	0.136	0.069	7.54e-23
Somite	SEMA6A	3.38e-25	0.313637	0.342	0.237	1.14e-20
Somite	CITED2	9.91e-22	0.313404	0.47	0.368	3.33e-17
Somite	ARMCX2	6.29e-24	0.311842	0.276	0.184	2.11e-19
Somite	COL4A1	6.64e-23	0.31176	0.319	0.225	2.23e-18
Somite	ADA	2.16e-28	0.310785	0.121	0.057	7.24e-24
Somite	GPC3	6.52e-33	0.307715	0.738	0.616	2.19e-28
Somite	DUT	4.2e-27	0.306608	0.679	0.571	1.41e-22
Somite	MCM6	4.86e-22	0.305339	0.356	0.262	1.63e-17
Somite	IER2	1.37e-19	0.305104	0.401	0.31	4.61e-15
Somite	SCML2	6.51e-26	0.300871	0.149	0.079	2.19e-21
Somite	SALL1	4.96e-20	0.300135	0.386	0.295	1.67e-15
Somite	NCAM1	1.46e-23	0.29933	0.402	0.298	4.92e-19
Somite	RDH10	5.33e-32	0.298176	0.606	0.462	1.79e-27
Somite	TPGS2	1.12e-19	0.298115	0.435	0.344	3.75e-15
Somite	C1orf21	6.95e-19	0.296907	0.182	0.115	2.33e-14
Somite	LFNG	5.2e-16	0.295901	0.17	0.111	1.75e-11
Somite	H2AFZ	2.48e-61	0.291997	0.959	0.921	8.34e-57
Somite	AUTS2	3.48e-18	0.291834	0.227	0.154	1.17e-13
Somite	SACS	2.62e-13	0.291273	0.25	0.188	8.8e-09
Somite	CHAF1A	4.93e-14	0.29054	0.292	0.225	1.66e-09
Somite	MCM3	7.04e-20	0.289056	0.516	0.418	2.36e-15
Somite	MCM4	1.53e-19	0.288966	0.445	0.349	5.14e-15
Somite	ID3	5.09e-22	0.286309	0.697	0.606	1.71e-17
Somite	CLSPN	3.88e-25	0.283475	0.469	0.357	1.3e-20
Somite	HES4	2.29e-22	0.282748	0.257	0.172	7.68e-18
Somite	TMSB4X	2.79e-36	0.280508	0.907	0.859	9.38e-32
Somite	NASP	1.39e-53	0.279425	0.953	0.877	4.67e-49
Somite	MCM7	2.67e-19	0.278451	0.515	0.418	8.96e-15
Somite	GMDS	9.62e-21	0.277353	0.14	0.08	3.23e-16
Somite	BRCA1	6.57e-19	0.275586	0.278	0.197	2.21e-14
Somite	AF117829.1	9.47e-21	0.273995	0.199	0.125	3.18e-16
Somite	APLNR	3.01e-17	0.273315	0.322	0.239	1.01e-12
Somite	OLFML3	8.11e-13	0.273021	0.282	0.218	2.72e-08
Somite	COLEC12	5.33e-20	0.269198	0.337	0.242	1.79e-15
Somite	CRMP1	4.79e-19	0.267947	0.257	0.178	1.61e-14
Somite	ENPP2	2.98e-15	0.267879	0.116	0.069	1e-10
Somite	MSH6	2.58e-18	0.266091	0.496	0.398	8.65e-14
Somite	SQLE	3.25e-16	0.264275	0.565	0.477	1.09e-11
Somite	SASH1	1.58e-14	0.262517	0.179	0.121	5.32e-10
Somite	RFTN1	1.14e-21	0.26229	0.131	0.071	3.83e-17
Somite	GABRB3	9.29e-15	0.26128	0.146	0.094	3.12e-10
Somite	CHEK1	3.06e-18	0.260698	0.326	0.241	1.03e-13
Somite	FGFR1	1.14e-15	0.259555	0.542	0.464	3.84e-11
Somite	ARID3B	1.87e-15	0.258093	0.23	0.161	6.28e-11
Somite	TMEM97	5.22e-18	0.257761	0.567	0.481	1.75e-13
Somite	DMD	1.74e-17	0.257604	0.135	0.08	5.83e-13
Somite	HOXA2	3.77e-19	0.257489	0.133	0.076	1.27e-14
Somite	STOX1	1.49e-16	0.257429	0.181	0.119	5.01e-12
Somite	TWIST1	5.69e-32	0.257223	0.398	0.264	1.91e-27
Somite	SIX4	5.94e-22	0.257082	0.122	0.064	1.99e-17
Somite	KIAA1109	2.9e-16	0.255732	0.22	0.15	9.75e-12
Somite	PALM2-AKAP2	2.48e-15	0.255062	0.209	0.145	8.34e-11
Somite	RAB11A	8.92e-17	0.252793	0.468	0.383	3e-12
Somite	CEP126	3.36e-17	0.251267	0.134	0.079	1.13e-12
Advanced Meso.	KRT18	2.45e-93	1.00978	0.709	0.546	8.23e-89
Advanced Meso.	KRT8	6.81e-60	0.715355	0.725	0.609	2.29e-55
Advanced Meso.	ID3	4.45e-88	0.687279	0.765	0.597	1.5e-83
Advanced Meso.	LRRC75A	1.54e-09	0.510262	0.272	0.22	5.18e-05
Advanced Meso.	ID1	3.28e-34	0.504045	0.403	0.277	1.1e-29
Advanced Meso.	TUBA1B	2.89e-117	0.486572	0.971	0.884	9.7e-113
Advanced Meso.	MGST1	5.06e-28	0.402487	0.608	0.5	1.7e-23
Advanced Meso.	LDHA	1.99e-23	0.384669	0.539	0.446	6.69e-19
Advanced Meso.	ACAT2	5.04e-31	0.380992	0.681	0.575	1.69e-26
Advanced Meso.	LIX1	8.03e-36	0.374182	0.614	0.456	2.7e-31
Advanced Meso.	MRPS15	5.44e-19	0.373687	0.566	0.496	1.83e-14
Advanced Meso.	PHGDH	7.95e-21	0.367035	0.585	0.508	2.67e-16
Advanced Meso.	PRELID1	4.27e-25	0.358795	0.664	0.599	1.43e-20
Advanced Meso.	EIF5A	5.59e-37	0.358461	0.826	0.746	1.88e-32
Advanced Meso.	H2AFZ	2.39e-70	0.350305	0.956	0.924	8.04e-66
Advanced Meso.	RANBP1	1.84e-39	0.341995	0.858	0.78	6.18e-35
Advanced Meso.	ID4	3.02e-15	0.336418	0.198	0.131	1.01e-10
Advanced Meso.	DBI	1.84e-33	0.333277	0.813	0.762	6.18e-29
Advanced Meso.	TPM2	1.2e-25	0.331848	0.732	0.665	4.04e-21
Advanced Meso.	FDPS	2.23e-23	0.319257	0.683	0.603	7.5e-19
Advanced Meso.	MIF	8.64e-63	0.317087	0.957	0.943	2.9e-58
Advanced Meso.	TXN	6.51e-32	0.312322	0.807	0.743	2.19e-27
Advanced Meso.	NME1	2.91e-21	0.306905	0.675	0.587	9.77e-17
Advanced Meso.	ARL4C	1.69e-18	0.306434	0.492	0.395	5.69e-14
Advanced Meso.	SNRPB	4.77e-27	0.303411	0.793	0.721	1.6e-22
Advanced Meso.	SNRPA1	6.94e-14	0.300262	0.46	0.39	2.33e-09
Advanced Meso.	PSMA7	6.77e-32	0.29844	0.847	0.8	2.27e-27
Advanced Meso.	RAN	3.13e-49	0.297714	0.933	0.903	1.05e-44
Advanced Meso.	SLIRP	2.91e-19	0.292561	0.729	0.68	9.77e-15
Advanced Meso.	NR2F1	1.15e-13	0.291828	0.233	0.163	3.86e-09
Advanced Meso.	LSM7	2.93e-23	0.291264	0.783	0.728	9.82e-19
Advanced Meso.	SLC7A8	3.77e-23	0.289179	0.159	0.085	1.26e-18
Advanced Meso.	PPP1R14B	2.01e-19	0.286523	0.752	0.701	6.73e-15
Advanced Meso.	POLR2L	9.8e-18	0.28526	0.737	0.688	3.29e-13
Advanced Meso.	NEFM	2.88e-13	0.282718	0.198	0.135	9.67e-09
Advanced Meso.	NDUFA12	1.88e-11	0.282677	0.587	0.531	6.3e-07
Advanced Meso.	SNRPD1	2.69e-23	0.27799	0.79	0.73	9.04e-19
Advanced Meso.	REXO2	2.04e-09	0.277291	0.35	0.29	6.83e-05
Advanced Meso.	TOMM5	2.03e-16	0.275893	0.662	0.594	6.82e-12
Advanced Meso.	DLK1	3.56e-15	0.27198	0.101	0.055	1.19e-10
Advanced Meso.	HOXB-AS3	1.67e-23	0.270584	0.58	0.445	5.59e-19
Advanced Meso.	GNAS	9.48e-35	0.270242	0.916	0.921	3.18e-30
Advanced Meso.	TUBA1C	3.69e-10	0.266873	0.394	0.329	1.24e-05
Advanced Meso.	SNRPG	3.07e-19	0.266199	0.763	0.701	1.03e-14
Advanced Meso.	PRDX1	2.19e-34	0.265426	0.915	0.891	7.35e-30
Advanced Meso.	PTMA	1.36e-93	0.26538	1	0.999	4.56e-89
Advanced Meso.	LSM3	4.06e-11	0.262772	0.634	0.584	1.36e-06
Advanced Meso.	PDCD5	1.62e-14	0.262317	0.656	0.602	5.45e-10
Advanced Meso.	CACYBP	6.21e-12	0.26185	0.537	0.47	2.09e-07
Advanced Meso.	MRPL51	1.68e-15	0.261779	0.736	0.698	5.63e-11
Advanced Meso.	RESF1	5.43e-14	0.261491	0.463	0.383	1.82e-09
Advanced Meso.	COX7B	1.62e-14	0.259718	0.684	0.633	5.43e-10
Advanced Meso.	POMP	4.7e-17	0.256534	0.733	0.679	1.58e-12
Advanced Meso.	ARL2	1.1e-10	0.255942	0.527	0.469	3.7e-06
Advanced Meso.	SPIN4	6.93e-09	0.255328	0.233	0.18	0.000233
Advanced Meso.	GCSH	1.02e-11	0.251994	0.62	0.57	3.43e-07
Advanced Meso.	TPI1	1.26e-20	0.251493	0.831	0.783	4.24e-16
PSM	MSGN1	0	1.82321	0.472	0.02	0
PSM	HOXB-AS3	0	1.65104	0.935	0.408	0
PSM	TBX6	0	1.5971	0.555	0.063	0
PSM	NTS	1.94e-227	1.55667	0.568	0.188	6.53e-223
PSM	HOXB9	0	1.36966	0.466	0.083	0
PSM	MEST	0	1.32526	0.972	0.743	0
PSM	HOXA-AS3	0	1.31369	0.425	0.063	0
PSM	CITED1	0	1.28989	0.445	0.076	0
PSM	CDX1	2.87e-268	1.24268	0.484	0.114	9.64e-264
PSM	FOXB1	0	1.21441	0.388	0.057	0
PSM	DLL3	3.39e-239	1.19433	0.545	0.159	1.14e-234
PSM	PCDH19	1.11e-242	1.1798	0.653	0.224	3.73e-238
PSM	WWC2	3.19e-230	1.16073	0.606	0.204	1.07e-225
PSM	HES7	2.57e-220	1.1447	0.392	0.085	8.62e-216
PSM	RSPO3	2.75e-176	1.11698	0.705	0.334	9.25e-172
PSM	SP5	1.44e-243	1.10887	0.398	0.081	4.82e-239
PSM	DLL1	9.84e-254	1.10057	0.408	0.081	3.3e-249
PSM	SKAP2	5.12e-170	1.04121	0.636	0.271	1.72e-165
PSM	FGF17	7.33e-222	1.0236	0.385	0.079	2.46e-217
PSM	S1PR3	8.46e-164	1.00962	0.402	0.116	2.84e-159
PSM	CXCR4	4.94e-174	1.00857	0.529	0.184	1.66e-169
PSM	CRABP2	6.15e-165	1.0084	0.837	0.497	2.07e-160
PSM	MAGI1	3.03e-163	0.975645	0.43	0.133	1.02e-158
PSM	VWA2	7.22e-218	0.943428	0.265	0.038	2.42e-213
PSM	RBP1	9.21e-163	0.930765	0.868	0.611	3.09e-158
PSM	GLUL	9.28e-129	0.895748	0.762	0.453	3.12e-124
PSM	SEMA4D	2.83e-177	0.88904	0.245	0.04	9.52e-173
PSM	EOGT	1.69e-169	0.841146	0.224	0.035	5.67e-165
PSM	ARPC2	7e-138	0.82338	0.867	0.609	2.35e-133
PSM	ANOS1	8.47e-138	0.821113	0.372	0.113	2.84e-133
PSM	GYPC	4.03e-104	0.796661	0.709	0.424	1.35e-99
PSM	APLNR	2.31e-127	0.796051	0.542	0.22	7.74e-123
PSM	RND3	5.48e-117	0.764545	0.356	0.116	1.84e-112
PSM	GREB1L	1.45e-86	0.743309	0.484	0.228	4.88e-82
PSM	FAM98A	1.3e-79	0.741301	0.411	0.186	4.38e-75
PSM	FABP5	1.59e-157	0.740342	0.982	0.804	5.34e-153
PSM	ITPR1	1.28e-126	0.739601	0.318	0.09	4.3e-122
PSM	HOXB8	3.92e-121	0.71382	0.304	0.085	1.32e-116
PSM	WNT5A	5.41e-74	0.705381	0.395	0.179	1.82e-69
PSM	ABCG1	1.64e-117	0.70146	0.248	0.06	5.52e-113
PSM	PTCH1	1.45e-69	0.696867	0.324	0.135	4.86e-65
PSM	TNFRSF11A	1.18e-178	0.696272	0.139	0.01	3.97e-174
PSM	FGF3	8.49e-171	0.689941	0.126	0.008	2.85e-166
PSM	HOXA1	5.79e-98	0.687585	0.327	0.111	1.94e-93
PSM	PRL	4.56e-68	0.681521	0.347	0.147	1.53e-63
PSM	MLLT3	4.81e-67	0.676739	0.536	0.301	1.61e-62
PSM	HOXD1	3.16e-112	0.671835	0.202	0.043	1.06e-107
PSM	CHCHD10	1.15e-79	0.662421	0.469	0.226	3.87e-75
PSM	MSX1	8.74e-81	0.652317	0.345	0.135	2.94e-76
PSM	DUSP6	4.52e-78	0.619871	0.638	0.365	1.52e-73
PSM	HAS2	1.12e-92	0.619692	0.696	0.388	3.75e-88
PSM	KHDRBS3	2.62e-62	0.615776	0.46	0.241	8.81e-58
PSM	SAT1	1.25e-91	0.60893	0.722	0.421	4.19e-87
PSM	TIMM50	4.33e-66	0.601053	0.389	0.182	1.45e-61
PSM	ENPP2	2.82e-79	0.585223	0.213	0.062	9.47e-75
PSM	CYCS	2.1e-59	0.580106	0.681	0.458	7.04e-55
PSM	DKK1	1.75e-59	0.577942	0.3	0.127	5.86e-55
PSM	FKBP1A	8.33e-58	0.569859	0.708	0.485	2.8e-53
PSM	CDX2	1.58e-63	0.561484	0.234	0.083	5.32e-59
PSM	CACHD1	2.33e-50	0.560701	0.337	0.164	7.81e-46
PSM	HOXA3	2.95e-72	0.559631	0.217	0.068	9.89e-68
PSM	PDLIM1	5.06e-59	0.558287	0.289	0.122	1.7e-54
PSM	HOXC4	1.23e-101	0.558035	0.155	0.028	4.15e-97
PSM	ARHGAP24	1.45e-84	0.554011	0.248	0.076	4.88e-80
PSM	HDDC2	1.43e-57	0.553224	0.653	0.429	4.79e-53
PSM	L1TD1	1.16e-36	0.551672	0.168	0.067	3.9e-32
PSM	DDX21	4.3e-55	0.551589	0.516	0.293	1.44e-50
PSM	PSTPIP1	1.66e-124	0.550546	0.133	0.016	5.57e-120
PSM	C20orf27	3.66e-51	0.549608	0.432	0.238	1.23e-46
PSM	ST8SIA6	6.72e-77	0.545941	0.191	0.052	2.26e-72
PSM	AKAP12	6.4e-49	0.54118	0.69	0.476	2.15e-44
PSM	NDFIP2	2.01e-60	0.540108	0.26	0.101	6.76e-56
PSM	NOP56	6.72e-56	0.537565	0.702	0.476	2.25e-51
PSM	PEG10	8.8e-60	0.535772	0.725	0.484	2.95e-55
PSM	CTPS1	4.64e-52	0.535153	0.385	0.198	1.56e-47
PSM	FZD10	3.93e-64	0.534385	0.228	0.079	1.32e-59
PSM	ACAT2	1.6e-57	0.526433	0.784	0.569	5.36e-53
PSM	IDI1	9.15e-44	0.520133	0.587	0.379	3.07e-39
PSM	PLXNA2	7.1e-46	0.507061	0.294	0.138	2.38e-41
PSM	COTL1	5.85e-48	0.504946	0.634	0.424	1.96e-43
PSM	ROCK2	1.08e-45	0.503344	0.433	0.243	3.61e-41
PSM	HOXB1	3.24e-79	0.502836	0.206	0.057	1.09e-74
PSM	CALM1	1.67e-70	0.500891	0.91	0.76	5.6e-66
PSM	RNF24	2.45e-44	0.495462	0.269	0.124	8.24e-40
PSM	RAP2B	3.76e-41	0.493361	0.395	0.222	1.26e-36
PSM	GPATCH4	1.47e-46	0.490813	0.451	0.251	4.94e-42
PSM	FGF8	1.47e-65	0.488726	0.192	0.058	4.95e-61
PSM	EIF5A	2.48e-68	0.488282	0.908	0.741	8.34e-64
PSM	NME1	4.94e-55	0.483841	0.789	0.578	1.66e-50
PSM	HOTAIRM1	6.41e-44	0.480305	0.633	0.418	2.15e-39
PSM	BOLA3	1.44e-40	0.479329	0.43	0.25	4.85e-36
PSM	HOXC8	4.66e-47	0.477757	0.129	0.038	1.56e-42
PSM	RANBP1	1.02e-74	0.476668	0.932	0.776	3.44e-70
PSM	SLC1A5	9.19e-45	0.475458	0.338	0.173	3.09e-40
PSM	RRP1B	3.56e-38	0.475341	0.438	0.262	1.19e-33
PSM	CNTFR	2.08e-49	0.472566	0.277	0.122	6.97e-45
PSM	SRM	9.99e-44	0.469876	0.612	0.404	3.36e-39
PSM	PAICS	2.2e-47	0.469463	0.751	0.531	7.4e-43
PSM	LEF1	2.9e-47	0.468418	0.712	0.5	9.73e-43
PSM	EIF1AX	5.03e-75	0.465769	0.933	0.808	1.69e-70
PSM	HOXB3	2.16e-44	0.463469	0.548	0.336	7.27e-40
PSM	ADGRL2	6.16e-38	0.462801	0.415	0.239	2.07e-33
PSM	RALGPS2	3.5e-35	0.462646	0.435	0.265	1.17e-30
PSM	ANP32E	3.31e-45	0.45741	0.756	0.557	1.11e-40
PSM	C1QBP	5.12e-51	0.455572	0.832	0.653	1.72e-46
PSM	MTHFD2	2.6e-38	0.45282	0.285	0.143	8.73e-34
PSM	ARL4A	9.32e-47	0.452498	0.203	0.079	3.13e-42
PSM	MLXIP	1.47e-41	0.451871	0.233	0.103	4.95e-37
PSM	CYP51A1	1.55e-40	0.449911	0.695	0.49	5.2e-36
PSM	AC103702.1	1.03e-43	0.448814	0.243	0.107	3.46e-39
PSM	RRM2	1.33e-42	0.447757	0.49	0.293	4.46e-38
PSM	SUCO	1.31e-34	0.445655	0.307	0.165	4.41e-30
PSM	TOMM40	1.73e-39	0.445512	0.492	0.3	5.83e-35
PSM	TTC39B	3.99e-61	0.445235	0.128	0.03	1.34e-56
PSM	C3orf52	5.34e-49	0.440928	0.11	0.028	1.79e-44
PSM	FAM219A	2.77e-72	0.440879	0.109	0.019	9.32e-68
PSM	PPAT	5.19e-38	0.440282	0.344	0.187	1.74e-33
PSM	NCL	2.82e-84	0.438451	0.978	0.922	9.48e-80
PSM	HES6	3.83e-41	0.436959	0.145	0.05	1.28e-36
PSM	CCT5	4.39e-46	0.432416	0.821	0.645	1.47e-41
PSM	WDR43	2.92e-39	0.431906	0.433	0.252	9.8e-35
PSM	HVCN1	2.37e-58	0.431014	0.175	0.054	7.96e-54
PSM	ABCE1	1.81e-41	0.430255	0.481	0.283	6.09e-37
PSM	PA2G4	1.93e-44	0.428773	0.811	0.639	6.47e-40
PSM	APP	1.38e-32	0.426534	0.62	0.437	4.65e-28
PSM	ZBTB16	1.28e-42	0.426032	0.145	0.049	4.3e-38
PSM	EIF4G1	3.54e-35	0.425461	0.535	0.35	1.19e-30
PSM	EIF5B	8.18e-38	0.423848	0.716	0.526	2.75e-33
PSM	PCSK5	5.17e-42	0.422622	0.16	0.057	1.73e-37
PSM	IGDCC3	3.51e-37	0.421491	0.597	0.398	1.18e-32
PSM	SKA1	9.28e-39	0.4201	0.199	0.085	3.12e-34
PSM	MT1X	1.85e-35	0.41707	0.383	0.218	6.21e-31
PSM	GTPBP4	3.7e-30	0.4163	0.413	0.258	1.24e-25
PSM	TMEM132C	2.14e-38	0.41612	0.195	0.082	7.2e-34
PSM	IL17RD	4.89e-29	0.415704	0.215	0.107	1.64e-24
PSM	CDV3	8.76e-32	0.415076	0.591	0.405	2.94e-27
PSM	ACSS3	6.65e-42	0.414252	0.221	0.094	2.23e-37
PSM	HNRNPAB	6.12e-47	0.410547	0.88	0.705	2.06e-42
PSM	ABLIM1	1.46e-26	0.408394	0.249	0.135	4.89e-22
PSM	LYAR	4.09e-30	0.405958	0.338	0.197	1.37e-25
PSM	GMNN	6.29e-36	0.405363	0.566	0.369	2.11e-31
PSM	PPP1R14B	6.38e-48	0.405089	0.857	0.691	2.14e-43
PSM	HOXB4	1.21e-31	0.403811	0.37	0.214	4.07e-27
PSM	CCT6A	3.86e-41	0.401688	0.825	0.661	1.3e-36
PSM	SERINC5	4.55e-29	0.400004	0.399	0.246	1.53e-24
PSM	DDX39A	5.1e-32	0.398453	0.385	0.229	1.71e-27
PSM	PRICKLE2	9.19e-55	0.39608	0.141	0.039	3.09e-50
PSM	GBX2	1.96e-59	0.394034	0.12	0.028	6.59e-55
PSM	MRPL3	5.21e-29	0.393644	0.539	0.368	1.75e-24
PSM	MAD2L1	3.5e-35	0.393452	0.594	0.4	1.17e-30
PSM	TFAM	9.2e-30	0.392022	0.528	0.357	3.09e-25
PSM	PPP1R17	2.82e-51	0.391398	0.122	0.032	9.48e-47
PSM	STRA6	3.94e-30	0.391191	0.319	0.18	1.32e-25
PSM	LDHA	4.32e-31	0.390382	0.623	0.441	1.45e-26
PSM	JAKMIP2	1.68e-28	0.390109	0.235	0.122	5.65e-24
PSM	KNOP1	4.82e-29	0.387562	0.574	0.398	1.62e-24
PSM	CD3EAP	3.13e-36	0.387528	0.187	0.079	1.05e-31
PSM	DNMT1	6.41e-30	0.386601	0.597	0.414	2.15e-25
PSM	PPP3CA	7.81e-32	0.383539	0.408	0.244	2.62e-27
PSM	FKBP4	1.45e-25	0.38293	0.356	0.222	4.87e-21
PSM	STOX1	7.65e-32	0.382562	0.24	0.119	2.57e-27
PSM	NIFK	1.23e-29	0.381202	0.506	0.336	4.12e-25
PSM	YARS	1.38e-33	0.381074	0.372	0.215	4.62e-29
PSM	SNRPB	3.06e-40	0.380801	0.861	0.717	1.03e-35
PSM	DOCK11	2.85e-33	0.376178	0.208	0.096	9.56e-29
PSM	MOB3B	6.25e-40	0.375226	0.16	0.059	2.1e-35
PSM	CYYR1	7.6e-26	0.374906	0.274	0.154	2.55e-21
PSM	H2AFX	8.48e-26	0.374726	0.476	0.328	2.85e-21
PSM	SRSF7	2.62e-38	0.374102	0.848	0.704	8.81e-34
PSM	MGST1	9.03e-34	0.372061	0.684	0.498	3.03e-29
PSM	GSTO1	3.17e-29	0.371459	0.465	0.299	1.07e-24
PSM	LRP8	1.49e-37	0.370244	0.125	0.042	4.99e-33
PSM	GLTP	1.72e-26	0.368631	0.22	0.113	5.76e-22
PSM	SYT1	1.4e-26	0.366798	0.241	0.129	4.7e-22
PSM	DKC1	1.2e-24	0.364425	0.417	0.273	4.02e-20
PSM	HELLS	1.59e-35	0.364255	0.685	0.483	5.34e-31
PSM	SNRPD1	1.78e-38	0.364246	0.872	0.723	5.98e-34
PSM	EBNA1BP2	4.67e-27	0.364126	0.388	0.241	1.57e-22
PSM	TOMM5	6.47e-32	0.363541	0.759	0.586	2.17e-27
PSM	ZFP42	6.57e-29	0.359374	0.198	0.095	2.21e-24
PSM	ENO1	5.32e-49	0.358835	0.929	0.798	1.79e-44
PSM	FOXC1	1.22e-28	0.358052	0.479	0.312	4.09e-24
PSM	NUDT15	2.74e-24	0.357676	0.354	0.222	9.21e-20
PSM	POLR3K	1.34e-24	0.356925	0.332	0.202	4.51e-20
PSM	MRTO4	1.6e-27	0.35602	0.387	0.239	5.38e-23
PSM	RRS1	3.78e-33	0.354524	0.252	0.125	1.27e-28
PSM	GALNT10	1.63e-46	0.35379	0.13	0.038	5.48e-42
PSM	SNRPN	1.64e-27	0.35199	0.608	0.438	5.51e-23
PSM	PGRMC1	2.48e-28	0.350615	0.694	0.522	8.33e-24
PSM	UTP14A	1.18e-23	0.350273	0.348	0.218	3.98e-19
PSM	TXN	3.01e-31	0.350244	0.854	0.741	1.01e-26
PSM	CLSPN	2.92e-26	0.350024	0.53	0.362	9.8e-22
PSM	GNL3	1.05e-28	0.349767	0.458	0.293	3.54e-24
PSM	ETV5	1.8e-33	0.348017	0.153	0.061	6.04e-29
PSM	MGST2	4.66e-32	0.346173	0.176	0.076	1.56e-27
PSM	PRDX3	5.66e-27	0.345742	0.598	0.426	1.9e-22
PSM	DNAJA1	9.28e-34	0.345504	0.825	0.658	3.12e-29
PSM	AC009654.1	1.72e-65	0.345288	0.102	0.018	5.77e-61
PSM	ZWINT	1.35e-24	0.344959	0.465	0.312	4.52e-20
PSM	SEZ6L	1.91e-40	0.344592	0.1	0.027	6.41e-36
PSM	PDCD5	9.24e-29	0.344222	0.752	0.593	3.1e-24
PSM	NAE1	6.68e-24	0.343977	0.618	0.457	2.24e-19
PSM	LMAN1	2.62e-25	0.342746	0.572	0.408	8.79e-21
PSM	ATAD2	3.52e-23	0.34156	0.278	0.162	1.18e-18
PSM	SRRT	3.31e-21	0.341321	0.401	0.267	1.11e-16
PSM	SRSF2	2.26e-29	0.340731	0.785	0.618	7.6e-25
PSM	PNP	4.7e-27	0.340632	0.171	0.079	1.58e-22
PSM	SPRY4	4.31e-34	0.339611	0.108	0.035	1.45e-29
PSM	FDX1	1.07e-26	0.338764	0.346	0.208	3.61e-22
PSM	SACS	1.92e-28	0.337842	0.325	0.186	6.43e-24
PSM	CPNE8	6.73e-52	0.336377	0.117	0.029	2.26e-47
PSM	CCT2	1.54e-33	0.336342	0.838	0.696	5.16e-29
PSM	PINX1	1.79e-22	0.334931	0.208	0.113	6e-18
PSM	NOL7	3.1e-23	0.334001	0.618	0.453	1.04e-18
PSM	ANP32A	5.7e-30	0.333459	0.846	0.711	1.91e-25
PSM	NOP58	1.11e-24	0.332523	0.502	0.342	3.73e-20
PSM	PRCP	2.41e-26	0.329633	0.308	0.176	8.1e-22
PSM	TSPAN5	1.25e-21	0.328499	0.263	0.154	4.21e-17
PSM	DHCR24	2.76e-22	0.328362	0.392	0.258	9.26e-18
PSM	NES	6.82e-28	0.327925	0.722	0.555	2.29e-23
PSM	SNRPA1	6.3e-22	0.326423	0.536	0.385	2.12e-17
PSM	FZD7	2.1e-22	0.325808	0.345	0.214	7.06e-18
PSM	PUM3	1.39e-27	0.325542	0.343	0.202	4.67e-23
PSM	PTGES3	6.45e-34	0.324892	0.878	0.742	2.17e-29
PSM	TRIL	3.98e-24	0.324293	0.156	0.073	1.34e-19
PSM	UPP1	4.88e-28	0.324268	0.163	0.072	1.64e-23
PSM	DDX18	7.06e-25	0.323865	0.582	0.411	2.37e-20
PSM	PCOLCE2	1.56e-26	0.323654	0.202	0.1	5.25e-22
PSM	PARP1	3.05e-29	0.322813	0.815	0.663	1.02e-24
PSM	DUT	1.58e-31	0.322632	0.763	0.574	5.31e-27
PSM	ECRG4	1.09e-32	0.321973	0.179	0.077	3.65e-28
PSM	MRPL12	5.22e-24	0.320861	0.444	0.292	1.75e-19
PSM	NARS	1.2e-22	0.32053	0.42	0.278	4.04e-18
PSM	PAK1IP1	1.63e-26	0.320487	0.29	0.163	5.48e-22
PSM	MFGE8	7.18e-18	0.319766	0.413	0.29	2.41e-13
PSM	PNO1	4.17e-22	0.319584	0.238	0.135	1.4e-17
PSM	TPM3	2.09e-26	0.319418	0.805	0.647	7.01e-22
PSM	C18orf54	4.26e-22	0.319157	0.193	0.101	1.43e-17
PSM	HOXD4	4.59e-29	0.315978	0.154	0.066	1.54e-24
PSM	EIF3B	1.24e-19	0.315116	0.466	0.324	4.18e-15
PSM	VRK1	2.51e-22	0.314862	0.362	0.231	8.44e-18
PSM	PCBP4	6.98e-24	0.314817	0.285	0.165	2.34e-19
PSM	POLE3	1.86e-17	0.314218	0.358	0.245	6.26e-13
PSM	SLIRP	1.89e-26	0.313941	0.809	0.673	6.36e-22
PSM	BRIX1	1.02e-19	0.313906	0.331	0.215	3.43e-15
PSM	RAB30	9.36e-45	0.313556	0.105	0.027	3.14e-40
PSM	GSPT1	9.57e-23	0.311957	0.506	0.353	3.21e-18
PSM	MCM10	9.79e-19	0.311602	0.261	0.16	3.29e-14
PSM	SRPK1	5.44e-21	0.310873	0.532	0.383	1.83e-16
PSM	DEK	1.65e-31	0.310849	0.878	0.719	5.53e-27
PSM	BIRC5	1.79e-19	0.310741	0.523	0.38	6e-15
PSM	GTF3A	1.2e-19	0.310302	0.532	0.385	4.01e-15
PSM	SUMO3	2.09e-18	0.310163	0.348	0.23	7.03e-14
PSM	CIP2A	1.32e-18	0.310025	0.225	0.133	4.43e-14
PSM	VDAC1	1.79e-22	0.309962	0.671	0.519	6.01e-18
PSM	SAE1	7.71e-21	0.308137	0.477	0.337	2.59e-16
PSM	IQGAP1	1.6e-16	0.307267	0.286	0.186	5.39e-12
PSM	RUVBL1	8.49e-21	0.306813	0.518	0.368	2.85e-16
PSM	EXOSC5	2.15e-23	0.305847	0.246	0.137	7.22e-19
PSM	CACYBP	1.33e-21	0.305246	0.626	0.463	4.46e-17
PSM	ARL4D	8.25e-22	0.304956	0.131	0.059	2.77e-17
PSM	TEX30	9.74e-27	0.304069	0.209	0.105	3.27e-22
PSM	TUBB2A	3e-21	0.303807	0.226	0.127	1.01e-16
PSM	ACTL6A	1.03e-17	0.302958	0.429	0.3	3.44e-13
PSM	NDUFAF8	2.65e-24	0.302631	0.548	0.377	8.89e-20
PSM	PSMD12	4.34e-20	0.302606	0.464	0.326	1.46e-15
PSM	IFT57	9.43e-19	0.301518	0.508	0.368	3.17e-14
PSM	CBR1	1.56e-20	0.301493	0.229	0.13	5.24e-16
PSM	ATIC	3.43e-22	0.301293	0.439	0.294	1.15e-17
PSM	PRELID1	3.31e-23	0.30097	0.748	0.592	1.11e-18
PSM	NIP7	8.69e-25	0.300571	0.273	0.155	2.92e-20
PSM	SNRPG	1.9e-25	0.300519	0.842	0.696	6.36e-21
PSM	TPX2	1.26e-21	0.300156	0.528	0.377	4.24e-17
PSM	TYMS	5.94e-27	0.299108	0.668	0.488	1.99e-22
PSM	NOP16	4.56e-30	0.298838	0.222	0.108	1.53e-25
PSM	SSRP1	3.49e-22	0.297942	0.664	0.496	1.17e-17
PSM	TNNT1	2.77e-22	0.297314	0.526	0.365	9.29e-18
PSM	TCOF1	8.76e-20	0.297173	0.417	0.283	2.94e-15
PSM	SQLE	1.28e-19	0.296428	0.635	0.479	4.29e-15
PSM	STIP1	2.2e-21	0.295847	0.507	0.353	7.38e-17
PSM	HOXB2	5.45e-25	0.294193	0.515	0.353	1.83e-20
PSM	PSMG1	1.02e-18	0.294	0.378	0.254	3.42e-14
PSM	NTMT1	1.76e-18	0.293747	0.278	0.175	5.92e-14
PSM	UTP18	8.6e-19	0.29303	0.314	0.202	2.89e-14
PSM	RERE	7.92e-23	0.292299	0.47	0.316	2.66e-18
PSM	AMD1	4.79e-20	0.291612	0.444	0.303	1.61e-15
PSM	ENC1	7.06e-14	0.291252	0.175	0.104	2.37e-09
PSM	SLC25A33	2.8e-18	0.29076	0.208	0.119	9.39e-14
PSM	PRMT1	2.22e-22	0.290617	0.812	0.686	7.45e-18
PSM	SPRY1	4.38e-24	0.290587	0.253	0.142	1.47e-19
PSM	PLAGL2	4.87e-13	0.290085	0.148	0.086	1.64e-08
PSM	MRPL15	8.9e-21	0.289969	0.475	0.326	2.99e-16
PSM	RAC3	1.5e-18	0.28983	0.308	0.198	5.03e-14
PSM	SUPT16H	5.4e-25	0.289766	0.824	0.674	1.81e-20
PSM	BZW1	8.18e-21	0.289537	0.742	0.6	2.74e-16
PSM	NAA15	2.18e-18	0.288621	0.322	0.208	7.33e-14
PSM	MTDH	2.29e-22	0.287373	0.594	0.424	7.69e-18
PSM	DYRK3	3.23e-16	0.286713	0.164	0.091	1.08e-11
PSM	GNPNAT1	1.19e-14	0.286581	0.198	0.12	3.98e-10
PSM	SYNCRIP	1.7e-19	0.28638	0.647	0.492	5.72e-15
PSM	EXOSC7	1.28e-16	0.284746	0.364	0.249	4.3e-12
PSM	EIF2S1	5.35e-21	0.283883	0.398	0.263	1.8e-16
PSM	RBM3	2.84e-21	0.282568	0.728	0.57	9.55e-17
PSM	G3BP1	7.78e-21	0.282315	0.729	0.567	2.61e-16
PSM	RRP15	3.28e-18	0.281506	0.285	0.179	1.1e-13
PSM	SLC20A1	2.19e-16	0.281162	0.211	0.125	7.37e-12
PSM	SDF2L1	5.94e-18	0.280928	0.287	0.181	1.99e-13
PSM	DPF3	1.1e-22	0.280668	0.152	0.072	3.69e-18
PSM	PCNA	1.11e-17	0.280504	0.52	0.38	3.73e-13
PSM	U2SURP	5.05e-20	0.28	0.693	0.541	1.7e-15
PSM	ITM2A	8.08e-23	0.279895	0.468	0.318	2.71e-18
PSM	PGP	9.87e-19	0.279199	0.575	0.428	3.32e-14
PSM	PIMREG	1.31e-18	0.279068	0.265	0.163	4.39e-14
PSM	GABRB3	8.52e-23	0.278477	0.186	0.095	2.86e-18
PSM	MSN	1.26e-18	0.278269	0.543	0.397	4.24e-14
PSM	CNBP	6.04e-20	0.278002	0.752	0.598	2.03e-15
PSM	CHCHD3	1.66e-18	0.27797	0.442	0.306	5.58e-14
PSM	AUXG01000058.1	4.91e-11	0.277644	0.179	0.115	1.65e-06
PSM	NUCKS1	7.36e-41	0.27724	0.988	0.927	2.47e-36
PSM	EIF4A3	5.73e-20	0.277018	0.46	0.318	1.92e-15
PSM	EEF1E1	3.93e-20	0.27686	0.437	0.295	1.32e-15
PSM	LMNB1	3.98e-19	0.276723	0.585	0.432	1.34e-14
PSM	DDX1	2.35e-18	0.276633	0.556	0.41	7.88e-14
PSM	YRDC	1.36e-23	0.276139	0.16	0.076	4.58e-19
PSM	SULF1	6.95e-21	0.275773	0.166	0.084	2.33e-16
PSM	CHCHD7	1.44e-17	0.275747	0.257	0.157	4.83e-13
PSM	WDR12	9.44e-16	0.275498	0.202	0.12	3.17e-11
PSM	COL18A1	7.06e-18	0.275478	0.328	0.21	2.37e-13
PSM	RRP9	4.42e-21	0.275136	0.189	0.1	1.48e-16
PSM	SPDL1	1.59e-15	0.274857	0.295	0.197	5.34e-11
PSM	NIN	6.77e-13	0.274766	0.18	0.111	2.27e-08
PSM	QDPR	7.52e-19	0.274645	0.382	0.256	2.52e-14
PSM	IQGAP2	1.42e-22	0.273733	0.244	0.137	4.76e-18
PSM	AIF1	1.99e-20	0.2737	0.167	0.085	6.68e-16
PSM	SALL4	4.38e-21	0.273432	0.595	0.433	1.47e-16
PSM	NASP	1.39e-34	0.272882	0.958	0.886	4.68e-30
PSM	CMSS1	1.26e-19	0.271937	0.467	0.322	4.23e-15
PSM	TCHP	4.92e-21	0.27176	0.323	0.2	1.65e-16
PSM	MCM7	4.04e-20	0.270901	0.581	0.421	1.36e-15
PSM	IARS	2.73e-18	0.270881	0.413	0.283	9.16e-14
PSM	SIVA1	1.69e-18	0.270759	0.692	0.54	5.67e-14
PSM	HRAS	8.21e-18	0.270363	0.287	0.181	2.76e-13
PSM	MYO10	2.78e-16	0.270142	0.312	0.206	9.35e-12
PSM	SLC25A24	1.34e-17	0.269611	0.324	0.212	4.51e-13
PSM	HIGD1A	2.93e-14	0.269252	0.26	0.17	9.82e-10
PSM	USP14	3.87e-18	0.269181	0.53	0.385	1.3e-13
PSM	CALR	6.76e-21	0.268511	0.889	0.773	2.27e-16
PSM	PRC1	1.23e-14	0.268346	0.298	0.201	4.12e-10
PSM	PSMB5	4.8e-23	0.268176	0.866	0.776	1.61e-18
PSM	SUZ12	2.41e-12	0.267624	0.302	0.211	8.11e-08
PSM	RAN	3.11e-33	0.26755	0.965	0.901	1.04e-28
PSM	EIF3J	1.22e-18	0.267495	0.522	0.375	4.08e-14
PSM	GNAL	2.29e-18	0.266753	0.141	0.07	7.69e-14
PSM	ARHGAP11A	1.71e-18	0.266672	0.237	0.14	5.74e-14
PSM	DSG2	3.87e-18	0.266483	0.498	0.352	1.3e-13
PSM	GATAD2A	9.18e-14	0.265579	0.287	0.194	3.08e-09
PSM	TFDP1	1.27e-16	0.265459	0.268	0.17	4.26e-12
PSM	PREX1	2.2e-22	0.26531	0.133	0.059	7.39e-18
PSM	LRRC4C	1.01e-34	0.26505	0.105	0.033	3.38e-30
PSM	PERP	1.89e-19	0.264194	0.592	0.434	6.34e-15
PSM	SSB	1.03e-17	0.264109	0.828	0.729	3.46e-13
PSM	RIF1	2.79e-14	0.264105	0.478	0.353	9.36e-10
PSM	PSIP1	4.15e-20	0.264022	0.838	0.692	1.39e-15
PSM	PHF5A	5.98e-20	0.263777	0.33	0.21	2.01e-15
PSM	UHRF1	1.08e-15	0.263053	0.29	0.191	3.64e-11
PSM	PNPT1	6.07e-17	0.262733	0.237	0.143	2.04e-12
PSM	GLS	9.72e-18	0.262575	0.191	0.107	3.26e-13
PSM	MID1IP1	5.96e-14	0.262219	0.191	0.116	2e-09
PSM	FGF18	1.04e-25	0.261984	0.153	0.068	3.51e-21
PSM	VDAC3	3.1e-16	0.261409	0.592	0.447	1.04e-11
PSM	NKD1	6.88e-15	0.26022	0.13	0.069	2.31e-10
PSM	TIMM8A	2.13e-19	0.25893	0.208	0.116	7.16e-15
PSM	HOXD3	2.02e-25	0.258643	0.116	0.046	6.8e-21
PSM	LIN28B	6.95e-17	0.258626	0.493	0.355	2.33e-12
PSM	ARHGEF26	4.3e-23	0.258588	0.14	0.063	1.45e-18
PSM	LMNB2	9.96e-14	0.258074	0.295	0.201	3.34e-09
PSM	RSL1D1	5.07e-15	0.257902	0.608	0.476	1.7e-10
PSM	TSPAN12	4.02e-25	0.257528	0.152	0.068	1.35e-20
PSM	PPA1	7.71e-19	0.257371	0.665	0.505	2.59e-14
PSM	EGFLAM	2.42e-26	0.25737	0.108	0.041	8.13e-22
PSM	PRMT5	3.89e-18	0.257367	0.278	0.172	1.31e-13
PSM	SRRM1	6.44e-18	0.257244	0.755	0.618	2.16e-13
PSM	GSTM3	3.69e-13	0.257242	0.187	0.115	1.24e-08
PSM	ODC1	8.18e-19	0.257075	0.68	0.516	2.75e-14
PSM	ENPP1	2.9e-17	0.256911	0.207	0.121	9.72e-13
PSM	ISM1	9.77e-29	0.256684	0.102	0.035	3.28e-24
PSM	ETF1	8.33e-23	0.25666	0.394	0.249	2.8e-18
PSM	LIMS1	3.06e-12	0.256497	0.32	0.228	1.03e-07
PSM	PRKDC	3.44e-19	0.256016	0.88	0.76	1.16e-14
PSM	LMO4	4.22e-17	0.255759	0.559	0.421	1.42e-12
PSM	TUBA1B	2.49e-30	0.255715	0.987	0.888	8.37e-26
PSM	LSM14A	3.28e-13	0.255597	0.425	0.316	1.1e-08
PSM	PRDX1	2.51e-32	0.255597	0.952	0.888	8.42e-28
PSM	SIMC1	3.83e-20	0.254028	0.108	0.046	1.29e-15
PSM	GRPEL1	1.73e-15	0.253959	0.229	0.141	5.81e-11
PSM	NEK2	2.13e-14	0.25393	0.175	0.103	7.15e-10
PSM	AK6	1.54e-21	0.25381	0.253	0.144	5.16e-17
PSM	DESI2	3.64e-15	0.253403	0.315	0.211	1.22e-10
PSM	GJA1	3.55e-16	0.253057	0.711	0.572	1.19e-11
PSM	RELL1	6.16e-14	0.252644	0.1	0.049	2.07e-09
PSM	NCS1	6.57e-18	0.252508	0.22	0.128	2.2e-13
PSM	PCLAF	1.05e-16	0.252409	0.631	0.492	3.51e-12
PSM	FASN	1.43e-16	0.252299	0.478	0.343	4.8e-12
PSM	DCXR	9.38e-16	0.251641	0.425	0.296	3.15e-11
PSM	TCERG1	2.24e-17	0.251552	0.475	0.338	7.53e-13
PSM	ARPC5L	5.76e-16	0.251337	0.395	0.274	1.93e-11
PSM	TIMM17A	2.04e-14	0.251327	0.292	0.195	6.85e-10
PSM	MCM4	4.68e-16	0.251014	0.488	0.355	1.57e-11
PSM	SLIT2	5.41e-19	0.25086	0.305	0.189	1.81e-14
PSM	ETV4	2.99e-24	0.250618	0.146	0.066	1e-19
PSM	CLINT1	1.24e-15	0.250288	0.397	0.278	4.18e-11
PSM	PKIB	7.34e-14	0.250012	0.402	0.292	2.46e-09
Differentiation front	RIPPLY2	0	2.75055	0.491	0.026	0
Differentiation front	RIPPLY1	3.21e-193	2.51077	0.641	0.212	1.08e-188
Differentiation front	SSTR2	0	2.44786	0.772	0.111	0
Differentiation front	MESP2	0	2.25108	0.38	0.025	0
Differentiation front	PCDH8	0	1.96838	0.439	0.016	0
Differentiation front	FGF18	0	1.94078	0.543	0.046	0
Differentiation front	PRL	1.43e-206	1.75212	0.573	0.143	4.82e-202
Differentiation front	CER1	1.46e-206	1.64772	0.404	0.069	4.89e-202
Differentiation front	FOXC2	5.45e-246	1.59715	0.829	0.293	1.83e-241
Differentiation front	CXCR4	1.99e-222	1.55538	0.684	0.192	6.67e-218
Differentiation front	PCDH19	8.01e-233	1.51728	0.765	0.24	2.69e-228
Differentiation front	DLL3	3.06e-225	1.43844	0.66	0.173	1.03e-220
Differentiation front	APLNR	9.35e-212	1.43124	0.726	0.226	3.14e-207
Differentiation front	NTS	1.18e-126	1.4232	0.582	0.208	3.97e-122
Differentiation front	SKAP2	1.28e-167	1.36738	0.744	0.283	4.31e-163
Differentiation front	MEST	1.45e-213	1.30594	0.989	0.755	4.87e-209
Differentiation front	TTN	6.47e-111	1.297	0.562	0.213	2.17e-106
Differentiation front	RND3	8.21e-164	1.29117	0.483	0.12	2.76e-159
Differentiation front	DLL1	8.56e-146	1.25529	0.418	0.099	2.88e-141
Differentiation front	ZIC2	7.14e-148	1.22143	0.568	0.179	2.4e-143
Differentiation front	ZBTB18	3.06e-214	1.20899	0.408	0.066	1.03e-209
Differentiation front	SPRY1	1.02e-154	1.18861	0.494	0.132	3.41e-150
Differentiation front	ABCG1	3.25e-186	1.08228	0.371	0.062	1.09e-181
Differentiation front	WWC2	6.34e-112	1.05792	0.599	0.226	2.13e-107
Differentiation front	NOTCH1	2.33e-140	1.02813	0.415	0.1	7.81e-136
Differentiation front	MEOX1	1.9e-144	1.00751	0.41	0.094	6.37e-140
Differentiation front	STOX1	2.74e-123	0.97625	0.422	0.113	9.19e-119
Differentiation front	FOXC1	4.09e-94	0.973743	0.669	0.308	1.37e-89
Differentiation front	ANOS1	1.77e-138	0.966623	0.46	0.121	5.93e-134
Differentiation front	MESP1	1.71e-102	0.955666	0.179	0.026	5.73e-98
Differentiation front	MAGI1	9.38e-92	0.937359	0.441	0.149	3.15e-87
Differentiation front	HOTAIRM1	1.22e-82	0.908213	0.765	0.421	4.11e-78
Differentiation front	GADD45G	4.36e-172	0.877649	0.164	0.011	1.46e-167
Differentiation front	SOX9	3.54e-81	0.849133	0.364	0.114	1.19e-76
Differentiation front	HOXA1	1.7e-85	0.835732	0.379	0.119	5.72e-81
Differentiation front	LEF1	6.32e-78	0.83142	0.808	0.505	2.12e-73
Differentiation front	FABP5	6.28e-116	0.825202	0.985	0.814	2.11e-111
Differentiation front	SLC5A3	8.6e-61	0.806871	0.579	0.296	2.89e-56
Differentiation front	TBX6	2.44e-81	0.781018	0.347	0.104	8.2e-77
Differentiation front	ADGRL2	2.24e-62	0.766081	0.522	0.242	7.52e-58
Differentiation front	UPP1	7.96e-84	0.762378	0.276	0.07	2.67e-79
Differentiation front	SOX4	4.48e-79	0.746838	0.943	0.819	1.5e-74
Differentiation front	ARHGAP10	5.14e-63	0.735729	0.448	0.185	1.73e-58
Differentiation front	SULF1	1.24e-66	0.731951	0.276	0.081	4.16e-62
Differentiation front	GLUL	6.19e-54	0.722085	0.74	0.472	2.08e-49
Differentiation front	PTCH1	1.27e-57	0.719232	0.373	0.142	4.27e-53
Differentiation front	MYCN	3.33e-53	0.714806	0.407	0.174	1.12e-48
Differentiation front	TCF15	4.79e-83	0.68435	0.745	0.348	1.61e-78
Differentiation front	LFNG	1.46e-67	0.680336	0.337	0.11	4.91e-63
Differentiation front	TRIL	1.23e-82	0.671633	0.277	0.069	4.13e-78
Differentiation front	CITED1	1.05e-59	0.667827	0.31	0.105	3.52e-55
Differentiation front	CALD1	1.19e-56	0.663977	0.897	0.734	3.99e-52
Differentiation front	WNT5A	4.36e-57	0.659124	0.445	0.188	1.46e-52
Differentiation front	PPP1R17	2.73e-103	0.633666	0.2	0.032	9.16e-99
Differentiation front	SAT1	5.09e-62	0.628945	0.765	0.435	1.71e-57
Differentiation front	ITM2A	4.44e-48	0.601592	0.596	0.318	1.49e-43
Differentiation front	SNAI2	6.13e-33	0.599405	0.368	0.183	2.06e-28
Differentiation front	SACS	7.86e-39	0.598201	0.393	0.189	2.64e-34
Differentiation front	MYO10	1.3e-39	0.591409	0.417	0.204	4.37e-35
Differentiation front	TRMT5	1.76e-51	0.59084	0.331	0.127	5.9e-47
Differentiation front	HOXA5	1.23e-56	0.583261	0.243	0.073	4.13e-52
Differentiation front	OLFML3	4.61e-36	0.580471	0.431	0.219	1.55e-31
Differentiation front	CNKSR3	1.08e-34	0.578701	0.406	0.208	3.61e-30
Differentiation front	GJA1	3.5e-51	0.575939	0.839	0.571	1.17e-46
Differentiation front	CITED2	6.6e-35	0.57213	0.613	0.376	2.22e-30
Differentiation front	PDE4DIP	2.92e-46	0.561194	0.308	0.118	9.8e-42
Differentiation front	PAPPA	2.17e-40	0.55272	0.326	0.138	7.28e-36
Differentiation front	DDX21	6.98e-35	0.537862	0.533	0.304	2.34e-30
Differentiation front	SYT6	2.61e-49	0.530049	0.204	0.059	8.76e-45
Differentiation front	AIF1	1.99e-44	0.524861	0.245	0.084	6.67e-40
Differentiation front	GNL3	1.55e-32	0.51888	0.519	0.298	5.22e-28
Differentiation front	LRCH1	5.89e-57	0.518145	0.18	0.043	1.98e-52
Differentiation front	MRPS6	5.09e-38	0.515238	0.841	0.664	1.71e-33
Differentiation front	SLC25A24	5.12e-32	0.51102	0.41	0.212	1.72e-27
Differentiation front	RAP2B	1.72e-33	0.510135	0.438	0.228	5.77e-29
Differentiation front	RRS1	6.93e-39	0.509469	0.306	0.128	2.33e-34
Differentiation front	PFN2	3.8e-35	0.508403	0.786	0.564	1.28e-30
Differentiation front	HOXD4	5.94e-56	0.505609	0.229	0.066	2e-51
Differentiation front	SIX1	1.05e-38	0.504773	0.317	0.132	3.52e-34
Differentiation front	SEMA4D	8.19e-44	0.497451	0.187	0.056	2.75e-39
Differentiation front	STRA6	3.91e-33	0.48349	0.379	0.184	1.31e-28
Differentiation front	CACHD1	3.64e-36	0.480911	0.368	0.171	1.22e-31
Differentiation front	NRP2	1.25e-34	0.478343	0.403	0.197	4.19e-30
Differentiation front	ISM1	3.66e-61	0.474406	0.164	0.034	1.23e-56
Differentiation front	SDC2	3.5e-31	0.471478	0.373	0.188	1.18e-26
Differentiation front	FRMD6	1.96e-33	0.46809	0.315	0.14	6.58e-29
Differentiation front	TMEM108	9.07e-51	0.468016	0.168	0.041	3.05e-46
Differentiation front	TRPC6	6.06e-119	0.467369	0.124	0.01	2.03e-114
Differentiation front	PLXNA2	3.01e-29	0.465958	0.308	0.145	1.01e-24
Differentiation front	JPT1	7.03e-28	0.464919	0.772	0.58	2.36e-23
Differentiation front	LHFPL6	1.07e-27	0.464743	0.28	0.13	3.6e-23
Differentiation front	PPP3CA	6.66e-24	0.463998	0.431	0.252	2.24e-19
Differentiation front	RALGPS2	6.57e-27	0.463671	0.47	0.272	2.2e-22
Differentiation front	DYNLL2	1.04e-29	0.454552	0.429	0.231	3.49e-25
Differentiation front	CYCS	1.8e-28	0.451729	0.692	0.47	6.05e-24
Differentiation front	MYBL1	4.24e-43	0.450694	0.15	0.038	1.42e-38
Differentiation front	PAK1IP1	3.8e-32	0.450375	0.345	0.166	1.28e-27
Differentiation front	PCP4	3.54e-34	0.448665	0.161	0.05	1.19e-29
Differentiation front	ODC1	4.32e-24	0.441212	0.715	0.523	1.45e-19
Differentiation front	AIG1	7.55e-24	0.435918	0.299	0.153	2.54e-19
Differentiation front	LPIN2	7.21e-27	0.432232	0.39	0.21	2.42e-22
Differentiation front	SALL4	1.12e-23	0.43163	0.643	0.439	3.77e-19
Differentiation front	LRIG1	5.92e-26	0.430942	0.291	0.141	1.99e-21
Differentiation front	RFTN1	9.85e-39	0.429844	0.218	0.075	3.31e-34
Differentiation front	FAM13A	1.15e-28	0.427476	0.347	0.173	3.86e-24
Differentiation front	NES	5.8e-26	0.424278	0.769	0.561	1.95e-21
Differentiation front	ENPP2	1.89e-37	0.422187	0.207	0.071	6.35e-33
Differentiation front	H2AFY2	1.31e-25	0.42187	0.715	0.516	4.4e-21
Differentiation front	NME1	8.72e-27	0.416469	0.804	0.589	2.93e-22
Differentiation front	RELN	2.46e-42	0.415587	0.192	0.058	8.26e-38
Differentiation front	IL18	9.71e-29	0.415568	0.217	0.087	3.26e-24
Differentiation front	PDZRN3	8.86e-25	0.414226	0.231	0.104	2.98e-20
Differentiation front	COL4A2	1.76e-21	0.410725	0.471	0.287	5.93e-17
Differentiation front	NAV2	3.56e-29	0.409634	0.222	0.089	1.2e-24
Differentiation front	ARHGAP24	1.1e-24	0.409217	0.206	0.088	3.68e-20
Differentiation front	HNRNPAB	9.75e-32	0.405701	0.892	0.714	3.27e-27
Differentiation front	TFDP2	3.21e-22	0.403298	0.6	0.392	1.08e-17
Differentiation front	NTM	2.17e-30	0.403168	0.317	0.148	7.29e-26
Differentiation front	CD44	5.71e-43	0.399874	0.18	0.052	1.92e-38
Differentiation front	AHNAK	1.44e-24	0.398662	0.302	0.149	4.85e-20
Differentiation front	MOB3B	2.27e-23	0.398484	0.164	0.064	7.63e-19
Differentiation front	PCOLCE2	3.79e-24	0.39821	0.229	0.104	1.27e-19
Differentiation front	NOP56	5.17e-23	0.396983	0.699	0.489	1.73e-18
Differentiation front	TMEM132B	3.87e-32	0.395555	0.225	0.087	1.3e-27
Differentiation front	SRSF7	3.93e-26	0.391468	0.864	0.711	1.32e-21
Differentiation front	COL4A1	1.01e-17	0.387466	0.383	0.237	3.39e-13
Differentiation front	DMD	4.34e-18	0.384068	0.185	0.086	1.46e-13
Differentiation front	TIMM50	8.84e-24	0.38283	0.365	0.195	2.97e-19
Differentiation front	ENPP1	3.98e-24	0.381277	0.259	0.122	1.34e-19
Differentiation front	LRMDA	1.38e-27	0.378375	0.168	0.061	4.64e-23
Differentiation front	SNRPD1	8.74e-27	0.378282	0.902	0.73	2.94e-22
Differentiation front	ZNF608	6.5e-24	0.37763	0.462	0.267	2.18e-19
Differentiation front	JADE2	5.31e-55	0.377448	0.109	0.018	1.78e-50
Differentiation front	MRPL15	8.1e-20	0.369165	0.516	0.332	2.72e-15
Differentiation front	TIAM1	2.86e-21	0.368184	0.243	0.118	9.61e-17
Differentiation front	LMO4	1.82e-16	0.367607	0.6	0.426	6.11e-12
Differentiation front	DDHD1	1.13e-18	0.367584	0.297	0.165	3.8e-14
Differentiation front	LHFPL2	3.29e-24	0.366666	0.277	0.133	1.11e-19
Differentiation front	EIF1AX	6.24e-28	0.364597	0.938	0.815	2.1e-23
Differentiation front	ACAT2	5.19e-22	0.3643	0.775	0.582	1.74e-17
Differentiation front	PAICS	6.03e-21	0.362283	0.743	0.543	2.02e-16
Differentiation front	CPA1	4.44e-29	0.360415	0.148	0.049	1.49e-24
Differentiation front	GRK3	2.27e-25	0.359126	0.182	0.072	7.63e-21
Differentiation front	ASRGL1	1.35e-27	0.358005	0.213	0.086	4.52e-23
Differentiation front	TGS1	2.89e-18	0.357577	0.389	0.236	9.71e-14
Differentiation front	GTPBP4	2.2e-18	0.355967	0.431	0.265	7.4e-14
Differentiation front	SHROOM3	1.75e-32	0.354331	0.173	0.058	5.88e-28
Differentiation front	HOXD3	1.06e-27	0.353326	0.144	0.048	3.55e-23
Differentiation front	ROR2	1.15e-17	0.347742	0.242	0.125	3.88e-13
Differentiation front	SPTLC3	1.1e-27	0.344361	0.124	0.038	3.7e-23
Differentiation front	TLE3	3.69e-18	0.343573	0.255	0.132	1.24e-13
Differentiation front	AMD1	2.52e-16	0.343227	0.467	0.309	8.45e-12
Differentiation front	FHOD3	1.11e-27	0.341955	0.161	0.057	3.72e-23
Differentiation front	DKC1	1.66e-15	0.341541	0.429	0.28	5.59e-11
Differentiation front	HOXA-AS2	2.64e-15	0.340735	0.22	0.116	8.88e-11
Differentiation front	NOP16	2.38e-23	0.34049	0.242	0.113	7.98e-19
Differentiation front	TOMM40	4.18e-17	0.340197	0.477	0.311	1.4e-12
Differentiation front	RANBP1	2.04e-26	0.340112	0.937	0.784	6.84e-22
Differentiation front	NUDT11	1.17e-16	0.339264	0.287	0.162	3.93e-12
Differentiation front	AL590617.2	6.82e-23	0.336241	0.155	0.06	2.29e-18
Differentiation front	RNF24	1.13e-19	0.335789	0.262	0.133	3.79e-15
Differentiation front	MORC4	7.64e-22	0.335553	0.116	0.039	2.56e-17
Differentiation front	ALDH1A2	6.41e-18	0.334549	0.428	0.267	2.15e-13
Differentiation front	HDDC2	1.15e-17	0.333101	0.631	0.443	3.88e-13
Differentiation front	CTPS1	4.64e-18	0.332339	0.358	0.21	1.56e-13
Differentiation front	UST	5.4e-15	0.328393	0.175	0.086	1.81e-10
Differentiation front	TRMT10C	2.44e-17	0.326708	0.455	0.29	8.18e-13
Differentiation front	ANP32E	9.19e-17	0.326133	0.754	0.568	3.09e-12
Differentiation front	MAD2L1	3.58e-15	0.323476	0.573	0.412	1.2e-10
Differentiation front	PNO1	3.45e-17	0.32223	0.259	0.139	1.16e-12
Differentiation front	EXOSC5	4.11e-20	0.321789	0.274	0.141	1.38e-15
Differentiation front	C1QBP	1.76e-18	0.319921	0.825	0.663	5.91e-14
Differentiation front	MRTO4	2.24e-17	0.319468	0.403	0.246	7.52e-13
Differentiation front	GCLC	2.63e-19	0.319393	0.164	0.07	8.85e-15
Differentiation front	UTP14A	1.34e-14	0.318666	0.357	0.225	4.51e-10
Differentiation front	WDR43	2.26e-17	0.316815	0.421	0.263	7.59e-13
Differentiation front	PA2G4	3.85e-18	0.316406	0.82	0.648	1.29e-13
Differentiation front	NCL	4.62e-30	0.314442	0.983	0.925	1.55e-25
Differentiation front	HES7	2.82e-16	0.313946	0.221	0.114	9.46e-12
Differentiation front	SIX4	8.94e-23	0.312936	0.175	0.07	3e-18
Differentiation front	SLIT3	4.04e-23	0.312663	0.145	0.054	1.36e-18
Differentiation front	SRM	5.34e-16	0.311181	0.601	0.416	1.79e-11
Differentiation front	AUXG01000058.1	1.35e-11	0.310384	0.206	0.116	4.53e-07
Differentiation front	LYAR	5.86e-15	0.309247	0.338	0.205	1.97e-10
Differentiation front	KNOP1	1.38e-15	0.307618	0.578	0.408	4.62e-11
Differentiation front	MPHOSPH10	1.67e-15	0.307391	0.413	0.264	5.62e-11
Differentiation front	TANC1	3.11e-17	0.306921	0.203	0.099	1.05e-12
Differentiation front	EIF2S1	3.84e-13	0.30403	0.41	0.269	1.29e-08
Differentiation front	FDX1	1.33e-17	0.303693	0.365	0.214	4.46e-13
Differentiation front	MTAP	1.1e-13	0.30268	0.242	0.138	3.68e-09
Differentiation front	CCT6A	1.93e-15	0.302641	0.828	0.669	6.46e-11
Differentiation front	DTWD1	4.71e-18	0.301429	0.373	0.219	1.58e-13
Differentiation front	PAM16	6.67e-16	0.301022	0.362	0.221	2.24e-11
Differentiation front	PAX3	1.59e-20	0.300941	0.207	0.094	5.33e-16
Differentiation front	TDG	4.7e-15	0.300268	0.474	0.316	1.58e-10
Differentiation front	RBP1	5e-19	0.299951	0.815	0.629	1.68e-14
Differentiation front	TLE1	4.61e-17	0.299272	0.27	0.146	1.55e-12
Differentiation front	NRARP	1.57e-20	0.299252	0.148	0.059	5.27e-16
Differentiation front	CCT5	1.6e-19	0.298629	0.842	0.653	5.36e-15
Differentiation front	GALNT10	1.53e-22	0.298538	0.126	0.044	5.12e-18
Differentiation front	USP14	3.29e-13	0.29688	0.554	0.392	1.1e-08
Differentiation front	GPATCH4	2.13e-15	0.296462	0.415	0.264	7.16e-11
Differentiation front	HNRNPH3	3.05e-16	0.294998	0.866	0.709	1.02e-11
Differentiation front	SUGT1	2.42e-14	0.29498	0.571	0.406	8.14e-10
Differentiation front	NIFK	1.23e-15	0.294816	0.515	0.345	4.15e-11
Differentiation front	TMEFF1	1.81e-17	0.294805	0.354	0.207	6.09e-13
Differentiation front	SNRPB	1.23e-15	0.294563	0.862	0.725	4.13e-11
Differentiation front	PCID2	1.62e-13	0.293548	0.284	0.17	5.44e-09
Differentiation front	MSN	2.12e-15	0.293137	0.58	0.403	7.12e-11
Differentiation front	MAGOHB	1.14e-09	0.2931	0.39	0.275	3.84e-05
Differentiation front	EIF5B	1.12e-13	0.293081	0.703	0.537	3.76e-09
Differentiation front	EIF5A	4.71e-18	0.29286	0.895	0.751	1.58e-13
Differentiation front	DDX18	1.11e-12	0.292352	0.578	0.421	3.74e-08
Differentiation front	TMEM132C	3.71e-14	0.291458	0.178	0.09	1.25e-09
Differentiation front	ASF1A	3.01e-11	0.289128	0.263	0.163	1.01e-06
Differentiation front	ZFP42	2.42e-19	0.288995	0.211	0.1	8.13e-15
Differentiation front	TXN	4.96e-16	0.288757	0.883	0.746	1.67e-11
Differentiation front	ARPC2	2.99e-13	0.28813	0.789	0.629	1e-08
Differentiation front	NCS1	5.63e-12	0.285865	0.227	0.132	1.89e-07
Differentiation front	TNNT1	5.84e-13	0.285153	0.524	0.374	1.96e-08
Differentiation front	RRM2	7.65e-11	0.283806	0.432	0.308	2.57e-06
Differentiation front	IQGAP2	1.49e-14	0.283796	0.253	0.142	4.99e-10
Differentiation front	NUDCD1	3.44e-14	0.282628	0.222	0.121	1.16e-09
Differentiation front	ESF1	3.55e-13	0.282373	0.425	0.283	1.19e-08
Differentiation front	ABLIM1	4.07e-21	0.281586	0.278	0.139	1.37e-16
Differentiation front	DCUN1D1	9.09e-10	0.281097	0.253	0.161	3.05e-05
Differentiation front	MCM7	4.54e-14	0.281021	0.603	0.428	1.53e-09
Differentiation front	CADM1	1.49e-13	0.280087	0.492	0.336	5.01e-09
Differentiation front	SEZ6L	1.62e-28	0.279979	0.11	0.03	5.42e-24
Differentiation front	MRPL13	6.72e-14	0.277583	0.529	0.369	2.26e-09
Differentiation front	RBM33	1.82e-13	0.277529	0.26	0.151	6.11e-09
Differentiation front	LPP	6.52e-12	0.27734	0.32	0.203	2.19e-07
Differentiation front	PPA1	2.86e-12	0.276984	0.673	0.513	9.6e-08
Differentiation front	MAML3	8.52e-19	0.276936	0.194	0.09	2.86e-14
Differentiation front	AUTS2	7.9e-14	0.274684	0.278	0.163	2.65e-09
Differentiation front	MRPL42	1.53e-11	0.274647	0.453	0.311	5.14e-07
Differentiation front	TMTC2	4.59e-20	0.273873	0.145	0.057	1.54e-15
Differentiation front	NOC3L	4.87e-12	0.272675	0.236	0.139	1.63e-07
Differentiation front	PIMREG	3.86e-13	0.272341	0.28	0.168	1.3e-08
Differentiation front	MZT1	6.3e-12	0.272058	0.366	0.239	2.12e-07
Differentiation front	RRP1B	1.95e-10	0.271783	0.394	0.275	6.55e-06
Differentiation front	PRDX3	1.09e-11	0.271139	0.59	0.436	3.65e-07
Differentiation front	GNL2	5.49e-11	0.270858	0.278	0.176	1.84e-06
Differentiation front	WDR74	8.83e-14	0.270316	0.21	0.113	2.96e-09
Differentiation front	PEG10	3.1e-12	0.269957	0.663	0.502	1.04e-07
Differentiation front	SUPV3L1	6.14e-16	0.269864	0.165	0.077	2.06e-11
Differentiation front	MRPL30	7.77e-11	0.269066	0.22	0.129	2.61e-06
Differentiation front	BAZ1A	1.46e-13	0.268242	0.344	0.215	4.9e-09
Differentiation front	PUM3	4.95e-12	0.265357	0.329	0.211	1.66e-07
Differentiation front	CRMP1	1.12e-08	0.265012	0.283	0.19	0.000378
Differentiation front	SLIRP	2.87e-12	0.264537	0.825	0.679	9.63e-08
Differentiation front	MRPL3	8.13e-13	0.264486	0.537	0.378	2.73e-08
Differentiation front	USP3	6.72e-15	0.264426	0.297	0.172	2.26e-10
Differentiation front	ST8SIA6	2.34e-16	0.263854	0.144	0.063	7.85e-12
Differentiation front	FBN2	1.69e-12	0.263481	0.526	0.368	5.67e-08
Differentiation front	NIP7	1.17e-13	0.263339	0.276	0.161	3.93e-09
Differentiation front	S1PR3	6.86e-11	0.262957	0.239	0.143	2.3e-06
Differentiation front	C1orf109	1.78e-11	0.262746	0.168	0.091	5.96e-07
Differentiation front	FDPS	1.15e-11	0.262543	0.764	0.607	3.85e-07
Differentiation front	SNRPA1	5.58e-10	0.262295	0.53	0.394	1.87e-05
Differentiation front	TSR1	6.55e-12	0.262195	0.319	0.204	2.2e-07
Differentiation front	TFDP1	1.34e-11	0.262052	0.281	0.175	4.51e-07
Differentiation front	PRPF40A	2.05e-13	0.261697	0.75	0.593	6.87e-09
Differentiation front	WDR75	7.65e-13	0.261371	0.262	0.155	2.57e-08
Differentiation front	GPC3	3.64e-11	0.261267	0.764	0.635	1.22e-06
Differentiation front	SEC22B	8.14e-14	0.259782	0.264	0.152	2.73e-09
Differentiation front	TIMM8A	9.77e-15	0.259764	0.224	0.12	3.28e-10
Differentiation front	NET1	5.88e-13	0.259602	0.255	0.147	1.97e-08
Differentiation front	BCCIP	3.32e-13	0.259305	0.414	0.272	1.12e-08
Differentiation front	ENO1	1.64e-19	0.258699	0.938	0.805	5.5e-15
Differentiation front	LTV1	1.09e-12	0.258103	0.28	0.169	3.66e-08
Differentiation front	RAN	5.03e-19	0.257632	0.954	0.905	1.69e-14
Differentiation front	ZNRD2	1.44e-16	0.256826	0.277	0.151	4.82e-12
Differentiation front	PRMT1	3.3e-12	0.256178	0.832	0.691	1.11e-07
Differentiation front	ADGRA3	6.91e-13	0.256172	0.217	0.12	2.32e-08
Differentiation front	NAMPT	1.13e-11	0.256102	0.281	0.173	3.78e-07
Differentiation front	DHX33	6.93e-08	0.256009	0.19	0.119	0.00232766
Differentiation front	HOXB-AS3	2.05e-21	0.254944	0.687	0.454	6.89e-17
Differentiation front	VRK1	9.17e-12	0.253995	0.364	0.239	3.08e-07
Differentiation front	DNAAF2	1.56e-11	0.251975	0.264	0.159	5.22e-07
Differentiation front	EIF3J	6.47e-13	0.251785	0.543	0.382	2.17e-08
Differentiation front	CNBP	2.14e-11	0.251443	0.755	0.606	7.18e-07
Differentiation front	SRRT	3.3e-13	0.251035	0.418	0.274	1.11e-08
Node	TFF3	0	4.87186	0.933	0.045	0
Node	NOTO	0	2.9372	0.605	0.005	0
Node	CA4	0	2.84244	0.663	0.03	0
Node	DAND5	0	2.61379	0.44	0.005	0
Node	TAGLN2	0	2.48612	0.73	0.11	0
Node	SPP1	0	2.45383	0.437	0.007	0
Node	PPP1R14C	0	2.38934	0.641	0.029	0
Node	PHLDA2	0	2.37554	0.581	0.028	0
Node	SAT1	1.15e-219	2.27825	0.942	0.433	3.87e-215
Node	SLC2A1	0	2.23538	0.651	0.097	0
Node	SERPINE2	3.12e-288	2.22432	0.748	0.166	1.05e-283
Node	VAMP8	0	2.08642	0.585	0.063	0
Node	SLC7A11	0	2.06699	0.448	0.035	0
Node	BEX1	6.16e-191	2.04757	0.875	0.409	2.07e-186
Node	NQO1	0	1.94606	0.494	0.034	0
Node	HES4	7e-208	1.9413	0.673	0.168	2.35e-203
Node	FOXJ1	0	1.90839	0.335	0.006	0
Node	RAB3B	4.01e-213	1.72462	0.411	0.055	1.35e-208
Node	MCOLN3	0	1.7164	0.423	0.024	0
Node	NODAL	0	1.69275	0.337	0.002	0
Node	GSN	2.15e-181	1.6347	0.565	0.127	7.23e-177
Node	TGFBI	6.72e-168	1.62107	0.619	0.155	2.26e-163
Node	HES7	1.96e-200	1.57605	0.542	0.101	6.59e-196
Node	IER3	0	1.56417	0.339	0.015	0
Node	FN1	2.32e-115	1.5334	0.792	0.386	7.79e-111
Node	CST3	2.16e-126	1.53024	0.821	0.411	7.25e-122
Node	CHRD	0	1.48322	0.341	0.022	0
Node	ITM2A	5.81e-85	1.46055	0.665	0.32	1.95e-80
Node	MNX1	0	1.41619	0.292	0.011	0
Node	BGN	1.97e-185	1.41575	0.446	0.074	6.62e-181
Node	FOXA2	0	1.41084	0.345	0.015	0
Node	TTYH1	6.22e-199	1.40737	0.369	0.046	2.09e-194
Node	GSTT2B	7.4e-270	1.39266	0.351	0.029	2.49e-265
Node	LFNG	6.63e-157	1.38994	0.498	0.107	2.23e-152
Node	EPHX1	4.66e-259	1.38327	0.371	0.034	1.57e-254
Node	LRRFIP1	6.28e-105	1.36156	0.538	0.175	2.11e-100
Node	MMP2	2.97e-100	1.333	0.659	0.277	9.98e-96
Node	C9orf24	0	1.32764	0.26	0.005	0
Node	PDLIM1	8.65e-104	1.29879	0.456	0.126	2.9e-99
Node	FOXD1	1.03e-121	1.26886	0.47	0.116	3.44e-117
Node	KC877982.1	0	1.24852	0.254	0.002	0
Node	LY6G6D	3.15e-126	1.23705	0.244	0.031	1.06e-121
Node	LAMC1	1.19e-110	1.1929	0.462	0.121	4.01e-106
Node	PPIB	1.49e-99	1.18656	0.899	0.715	4.99e-95
Node	RBP1	1.05e-82	1.15788	0.853	0.631	3.54e-78
Node	GMPR	1.48e-193	1.1402	0.262	0.022	4.97e-189
Node	SCG3	1.89e-282	1.13493	0.28	0.015	6.34e-278
Node	CDX2	1.7e-116	1.11356	0.399	0.086	5.71e-112
Node	CGNL1	9.05e-67	1.10244	0.419	0.141	3.04e-62
Node	TBXT	6.89e-294	1.07828	0.246	0.01	2.31e-289
Node	DIPK2A	4.76e-101	1.0753	0.315	0.063	1.6e-96
Node	BICC1	2.39e-149	1.07491	0.256	0.029	8.04e-145
Node	RASSF9	2.81e-276	1.07244	0.234	0.01	9.43e-272
Node	KRT18	2.13e-65	1.06966	0.845	0.562	7.15e-61
Node	WNT3A	5.23e-266	1.06753	0.244	0.012	1.76e-261
Node	PIFO	6.02e-203	1.06362	0.22	0.014	2.02e-198
Node	AL031058.1	7.41e-50	1.0626	0.492	0.232	2.49e-45
Node	VAMP5	1.67e-135	1.05699	0.272	0.036	5.6e-131
Node	ENO1	1.68e-114	1.05635	0.97	0.806	5.64e-110
Node	ODC1	6.88e-60	1.05626	0.77	0.524	2.31e-55
Node	NKD1	6.86e-91	1.05357	0.306	0.065	2.3e-86
Node	RHOC	2.37e-64	1.05201	0.508	0.209	7.96e-60
Node	SLC20A2	7.34e-108	1.04356	0.315	0.06	2.46e-103
Node	DSP	8.33e-83	1.04207	0.925	0.714	2.8e-78
Node	GLIPR1	6.13e-164	1.03745	0.206	0.016	2.06e-159
Node	BMP7	1.61e-244	1.03655	0.244	0.013	5.39e-240
Node	UCHL1	2.6e-62	1.01749	0.764	0.495	8.72e-58
Node	TAGLN	6.03e-26	1.01573	0.26	0.111	2.03e-21
Node	ETV4	2.41e-92	1.01521	0.304	0.064	8.08e-88
Node	SLC3A2	3.93e-47	1.00571	0.48	0.221	1.32e-42
Node	PERP	1.06e-59	1.00512	0.718	0.44	3.57e-55
Node	SH3KBP1	3.37e-57	0.99392	0.528	0.234	1.13e-52
Node	PDIA4	5.15e-54	0.984067	0.629	0.349	1.73e-49
Node	MOK	7.39e-107	0.974632	0.268	0.043	2.48e-102
Node	CTSB	6.18e-65	0.97115	0.355	0.108	2.07e-60
Node	PPIF	5.47e-68	0.964213	0.391	0.126	1.84e-63
Node	SEMA3E	3.92e-101	0.942688	0.222	0.032	1.32e-96
Node	FBLN2	9.92e-139	0.934571	0.276	0.035	3.33e-134
Node	NRARP	8.64e-66	0.922753	0.246	0.056	2.9e-61
Node	TCTEX1D1	0	0.921389	0.169	0.002	0
Node	SLC39A8	1.5e-69	0.919299	0.278	0.067	5.05e-65
Node	PTN	5.5e-53	0.918305	0.744	0.448	1.85e-48
Node	PTPRM	2.53e-144	0.912963	0.196	0.017	8.49e-140
Node	PON2	1.79e-39	0.898614	0.496	0.251	6e-35
Node	ENC1	3.52e-55	0.895558	0.325	0.103	1.18e-50
Node	CFAP126	4.15e-289	0.884407	0.151	0.002	1.39e-284
Node	KHDRBS3	1.07e-39	0.88276	0.498	0.255	3.6e-35
Node	FZD10	3.49e-55	0.878866	0.294	0.087	1.17e-50
Node	SLIT2	4.1e-45	0.875831	0.438	0.192	1.38e-40
Node	NTM	4.67e-40	0.851986	0.361	0.15	1.57e-35
Node	OLFM3	8.25e-36	0.847255	0.333	0.139	2.77e-31
Node	AGRN	9.95e-79	0.846168	0.218	0.039	3.34e-74
Node	RARRES2	1.71e-166	0.845756	0.188	0.012	5.73e-162
Node	APLP2	3.23e-44	0.842204	0.756	0.522	1.09e-39
Node	TGFB1	2.49e-54	0.830016	0.274	0.077	8.37e-50
Node	CXXC5	1e-39	0.826902	0.5	0.254	3.37e-35
Node	SP5	2.66e-39	0.820679	0.298	0.109	8.94e-35
Node	EFCAB1	3.23e-61	0.817609	0.242	0.057	1.09e-56
Node	RRBP1	1.14e-28	0.811862	0.579	0.37	3.83e-24
Node	TMOD2	7.74e-84	0.80771	0.202	0.031	2.6e-79
Node	PLTP	7.25e-46	0.804223	0.347	0.128	2.43e-41
Node	PDIA6	1.09e-62	0.802304	0.917	0.738	3.65e-58
Node	CALU	5.21e-37	0.802117	0.694	0.482	1.75e-32
Node	TMEM190	1.29e-168	0.800474	0.145	0.006	4.33e-164
Node	MYDGF	2.06e-38	0.796795	0.573	0.324	6.91e-34
Node	LRRC1	2.16e-98	0.796431	0.194	0.025	7.25e-94
Node	SH3PXD2A	4.19e-50	0.793947	0.276	0.082	1.41e-45
Node	MLEC	8.24e-40	0.793887	0.692	0.448	2.77e-35
Node	HIPK2	1.8e-34	0.793381	0.442	0.216	6.04e-30
Node	FTL	3.38e-98	0.789453	0.998	0.986	1.14e-93
Node	COL4A1	1.17e-33	0.787814	0.462	0.236	3.92e-29
Node	HLA-B	2.32e-79	0.785488	0.192	0.03	7.8e-75
Node	ENKUR	2.98e-183	0.7833	0.129	0.004	1e-178
Node	SRGAP3	1.04e-51	0.77949	0.246	0.066	3.49e-47
Node	TPPP3	1.94e-153	0.777795	0.103	0.003	6.51e-149
Node	SDC1	3.28e-65	0.775802	0.228	0.049	1.1e-60
Node	GPRC5C	2.34e-50	0.775292	0.31	0.098	7.87e-46
Node	TLE5	7.85e-84	0.775248	0.21	0.034	2.63e-79
Node	P4HB	1.27e-34	0.773913	0.623	0.391	4.27e-30
Node	CD320	6.06e-42	0.773633	0.359	0.143	2.04e-37
Node	LRRIQ1	1.81e-51	0.76425	0.181	0.039	6.09e-47
Node	NEAT1	2.15e-28	0.763375	0.284	0.121	7.21e-24
Node	TMED9	1.44e-33	0.756961	0.504	0.276	4.85e-29
Node	HLA-A	1.48e-31	0.756943	0.641	0.427	4.99e-27
Node	COL5A2	5.17e-36	0.753544	0.617	0.364	1.74e-31
Node	TENT5C	8.91e-180	0.753078	0.159	0.007	2.99e-175
Node	ZIC3	8.71e-45	0.752884	0.359	0.136	2.92e-40
Node	MDFI	2.59e-37	0.747625	0.373	0.159	8.7e-33
Node	RELL1	3.46e-54	0.745987	0.208	0.048	1.16e-49
Node	VWA2	3.29e-54	0.744351	0.228	0.056	1.11e-49
Node	SCGB1A1	4.91e-98	0.744076	0.101	0.006	1.65e-93
Node	NUCB2	3.14e-28	0.740853	0.377	0.187	1.05e-23
Node	CD302	6.86e-162	0.7394	0.147	0.007	2.3e-157
Node	PPIL6	8.04e-135	0.738968	0.169	0.013	2.7e-130
Node	TUBB4B	2.65e-33	0.737909	0.736	0.529	8.9e-29
Node	SLC29A1	1.89e-64	0.733577	0.224	0.048	6.36e-60
Node	TLN2	1.28e-37	0.733248	0.331	0.13	4.3e-33
Node	SRARP	2.7e-236	0.732984	0.159	0.004	9.06e-232
Node	PDIA3	2.4e-37	0.727755	0.796	0.614	8.06e-33
Node	CD9	7.86e-127	0.722974	0.19	0.018	2.64e-122
Node	MLF1	9.06e-20	0.706171	0.282	0.142	3.04e-15
Node	FAM3C	2.66e-35	0.706151	0.375	0.161	8.92e-31
Node	NEDD9	2.75e-75	0.706141	0.173	0.026	9.25e-71
Node	ASPH	2.19e-26	0.705135	0.349	0.171	7.34e-22
Node	CREB3L2	5.9e-35	0.694596	0.329	0.134	1.98e-30
Node	RAMP2	4.22e-45	0.691631	0.24	0.07	1.42e-40
Node	PRSS2	6.67e-40	0.690191	0.109	0.019	2.24e-35
Node	MYL9	1.8e-14	0.687547	0.335	0.207	6.04e-10
Node	LRPAP1	3.84e-28	0.68706	0.484	0.269	1.29e-23
Node	PXDN	1.22e-26	0.683523	0.52	0.307	4.09e-22
Node	MANF	1.29e-27	0.682324	0.548	0.336	4.34e-23
Node	DNALI1	1.14e-53	0.680506	0.222	0.053	3.82e-49
Node	FNDC3B	2.13e-34	0.680027	0.306	0.12	7.17e-30
Node	RYBP	3.94e-29	0.679518	0.284	0.118	1.32e-24
Node	CHPF	6.95e-40	0.677742	0.188	0.051	2.33e-35
Node	FURIN	8.37e-57	0.673634	0.181	0.036	2.81e-52
Node	TIMP4	1.41e-179	0.671982	0.151	0.006	4.73e-175
Node	BSCL2	6.01e-28	0.671963	0.355	0.171	2.02e-23
Node	EFHD2	1.01e-48	0.671522	0.218	0.056	3.39e-44
Node	CALR	1.63e-40	0.668291	0.919	0.78	5.47e-36
Node	PIR	8.79e-37	0.665864	0.282	0.102	2.95e-32
Node	SLC2A3	4.01e-14	0.665175	0.254	0.139	1.35e-09
Node	LGALSL	5.4e-67	0.664119	0.171	0.028	1.81e-62
Node	EFNB2	3.62e-26	0.662864	0.401	0.207	1.22e-21
Node	SPAG1	3.77e-86	0.659215	0.139	0.014	1.27e-81
Node	HES1	9.8e-17	0.658032	0.22	0.105	3.29e-12
Node	C12orf75	1.89e-41	0.645525	0.262	0.085	6.33e-37
Node	GOLM1	1.07e-25	0.64438	0.522	0.313	3.59e-21
Node	ZBTB38	2.81e-30	0.64386	0.327	0.144	9.45e-26
Node	TXNDC5	3.53e-26	0.642611	0.373	0.186	1.19e-21
Node	TXNRD1	9.84e-24	0.642165	0.45	0.26	3.3e-19
Node	CALM1	3.64e-43	0.640313	0.891	0.772	1.22e-38
Node	SPARCL1	4.89e-107	0.636769	0.129	0.009	1.64e-102
Node	CD63	9.66e-44	0.635054	0.901	0.795	3.24e-39
Node	PYURF	6.39e-25	0.634569	0.5	0.296	2.14e-20
Node	FGF8	1.47e-28	0.633969	0.198	0.067	4.93e-24
Node	NPTN	5.4e-31	0.630879	0.278	0.109	1.81e-26
Node	BMP6	6.46e-163	0.625695	0.137	0.006	2.17e-158
Node	TMED10	1.07e-27	0.625339	0.585	0.366	3.6e-23
Node	DNAH5	9.26e-151	0.623771	0.117	0.004	3.11e-146
Node	EVA1B	4.61e-28	0.622263	0.315	0.139	1.55e-23
Node	CDX1	1.96e-23	0.618099	0.312	0.149	6.57e-19
Node	DNAJC3	3.16e-21	0.617429	0.284	0.136	1.06e-16
Node	JAM3	4.68e-28	0.617281	0.327	0.148	1.57e-23
Node	PMEPA1	1.94e-252	0.612853	0.135	0.002	6.51e-248
Node	FKBP11	6.95e-33	0.608331	0.2	0.063	2.33e-28
Node	MIXL1	1.6e-43	0.607418	0.117	0.02	5.37e-39
Node	FKBP14	3.02e-53	0.603949	0.183	0.038	1.02e-48
Node	RETREG1	6.46e-92	0.603508	0.149	0.015	2.17e-87
Node	CTXN1	3.1e-16	0.603153	0.399	0.247	1.04e-11
Node	AMBP	6.65e-127	0.603148	0.115	0.005	2.23e-122
Node	UXS1	5.05e-27	0.602897	0.284	0.121	1.7e-22
Node	KDELR1	9.31e-31	0.602861	0.812	0.679	3.12e-26
Node	PGRMC2	1.99e-24	0.602187	0.403	0.215	6.67e-20
Node	WLS	1.69e-23	0.596893	0.536	0.332	5.68e-19
Node	CANX	6.42e-21	0.596332	0.667	0.485	2.16e-16
Node	ARMC3	1.18e-161	0.595946	0.107	0.003	3.95e-157
Node	MGST2	1.08e-27	0.595138	0.22	0.081	3.62e-23
Node	NPTX2	6.41e-120	0.591916	0.129	0.008	2.15e-115
Node	SDF4	4.63e-22	0.591262	0.313	0.155	1.55e-17
Node	WDR63	7.92e-126	0.588353	0.127	0.007	2.66e-121
Node	ARF1	3.18e-23	0.588305	0.635	0.441	1.07e-18
Node	AJAP1	2.96e-138	0.584787	0.155	0.01	9.95e-134
Node	LSR	1.28e-27	0.579668	0.254	0.101	4.29e-23
Node	BTG3	1.15e-16	0.5793	0.175	0.074	3.85e-12
Node	AC245297.3	1.03e-30	0.579124	0.222	0.077	3.47e-26
Node	ENPP1	6.53e-13	0.578071	0.232	0.126	2.19e-08
Node	QKI	3.04e-19	0.578001	0.573	0.389	1.02e-14
Node	PGM1	3.02e-24	0.577688	0.349	0.173	1.01e-19
Node	MFGE8	2.05e-19	0.571157	0.482	0.296	6.87e-15
Node	DNAJC10	1.85e-18	0.570877	0.423	0.252	6.22e-14
Node	MAPK10	2.53e-22	0.570209	0.321	0.155	8.5e-18
Node	C1orf61	1.57e-105	0.568284	0.123	0.008	5.27e-101
Node	OLFM1	1.52e-28	0.568194	0.2	0.069	5.11e-24
Node	PTPDC1	2.81e-53	0.565931	0.139	0.023	9.44e-49
Node	PDE5A	9.71e-43	0.565746	0.101	0.015	3.26e-38
Node	AC007405.3	2.12e-23	0.564224	0.185	0.068	7.13e-19
Node	GNG11	5.57e-30	0.563997	0.238	0.086	1.87e-25
Node	HMCN1	9.66e-16	0.563477	0.175	0.077	3.24e-11
Node	GALNT1	1.51e-19	0.562376	0.502	0.323	5.09e-15
Node	EPHA4	1.09e-18	0.562033	0.458	0.283	3.68e-14
Node	ITM2B	1.52e-17	0.560831	0.556	0.386	5.1e-13
Node	CFAP45	1.04e-189	0.559043	0.107	0.002	3.5e-185
Node	RCN1	4.73e-20	0.558751	0.679	0.504	1.59e-15
Node	MGST3	4.83e-19	0.556858	0.589	0.423	1.62e-14
Node	RHOB	1.09e-23	0.555484	0.228	0.092	3.67e-19
Node	PLD3	8.13e-24	0.555484	0.575	0.362	2.73e-19
Node	GCLM	5.15e-33	0.553117	0.151	0.039	1.73e-28
Node	ROCK2	1.33e-15	0.552358	0.409	0.258	4.45e-11
Node	ARL2BP	1.14e-22	0.551465	0.288	0.133	3.83e-18
Node	TSPAN2	5.44e-25	0.549243	0.171	0.057	1.83e-20
Node	SLC16A2	3.14e-27	0.548492	0.198	0.069	1.06e-22
Node	PROX1	3.04e-34	0.548134	0.19	0.056	1.02e-29
Node	ITGB8	1.03e-35	0.545378	0.165	0.043	3.47e-31
Node	ISYNA1	1.01e-17	0.54519	0.51	0.344	3.38e-13
Node	SOWAHC	1.58e-53	0.545015	0.137	0.022	5.31e-49
Node	CFD	3.63e-86	0.545006	0.101	0.007	1.22e-81
Node	COL4A2	9.79e-23	0.542971	0.488	0.29	3.29e-18
Node	RAI14	3.61e-20	0.540661	0.258	0.12	1.21e-15
Node	KRT8	2.16e-24	0.538911	0.835	0.62	7.25e-20
Node	CYP27A1	2.52e-48	0.538894	0.147	0.028	8.46e-44
Node	TNFRSF21	7.58e-31	0.536114	0.171	0.05	2.55e-26
Node	PRKX	5.66e-20	0.532522	0.181	0.072	1.9e-15
Node	BACE2	2.44e-132	0.532451	0.133	0.007	8.2e-128
Node	ARSE	3.44e-42	0.531883	0.139	0.028	1.15e-37
Node	NUDT9	1.86e-27	0.528157	0.208	0.074	6.24e-23
Node	SPRY4	7.38e-50	0.525262	0.175	0.037	2.48e-45
Node	IDS	1.82e-26	0.523941	0.165	0.052	6.11e-22
Node	ADA	8.65e-29	0.522545	0.196	0.065	2.91e-24
Node	LYSMD2	8.33e-124	0.522157	0.109	0.005	2.8e-119
Node	PRIMA1	1.48e-64	0.521378	0.107	0.011	4.96e-60
Node	SLC39A7	1.21e-16	0.520193	0.317	0.171	4.07e-12
Node	ECI2	6.49e-16	0.519685	0.379	0.224	2.18e-11
Node	LAMB1	7.65e-21	0.517668	0.302	0.147	2.57e-16
Node	GAL	4.99e-24	0.517447	0.206	0.079	1.67e-19
Node	EPCAM	8.68e-46	0.51665	0.157	0.032	2.91e-41
Node	LRP10	1.81e-34	0.514123	0.194	0.057	6.09e-30
Node	DST	7.81e-11	0.51396	0.466	0.33	2.62e-06
Node	SAMD3	4.76e-46	0.513958	0.107	0.016	1.6e-41
Node	TMOD3	2.66e-17	0.513744	0.337	0.19	8.93e-13
Node	SNCG	3.55e-22	0.511276	0.153	0.052	1.19e-17
Node	CPD	1.17e-18	0.510193	0.282	0.141	3.94e-14
Node	IKBIP	4.34e-19	0.509976	0.313	0.162	1.46e-14
Node	NKAIN4	1.91e-62	0.506559	0.111	0.013	6.43e-58
Node	CMTM8	1.46e-23	0.505676	0.143	0.045	4.89e-19
Node	CFAP298	9.73e-13	0.504996	0.381	0.246	3.27e-08
Node	XBP1	2.94e-17	0.504544	0.282	0.145	9.86e-13
Node	RIOK1	2.09e-16	0.503993	0.31	0.172	7e-12
Node	GFPT2	7.7e-31	0.503804	0.145	0.038	2.58e-26
Node	SSR1	5.52e-17	0.503445	0.389	0.23	1.85e-12
Node	IMPDH1	1.17e-31	0.503007	0.198	0.063	3.93e-27
Node	VEZF1	1.64e-15	0.502776	0.373	0.223	5.5e-11
Node	CD276	1.6e-17	0.502477	0.313	0.169	5.38e-13
Node	SH2B3	2.77e-46	0.501727	0.109	0.017	9.31e-42
Node	SPATS2L	1.28e-16	0.500692	0.266	0.137	4.3e-12
Node	LMO4	4.76e-05	0.493238	0.486	0.435	1
Node	CYBA	9.4e-14	0.490827	0.571	0.436	3.16e-09
Node	CLDN10	2.01e-34	0.490566	0.119	0.025	6.74e-30
Node	LDLRAD3	1.63e-20	0.488908	0.183	0.071	5.47e-16
Node	PLXND1	2.12e-37	0.488734	0.131	0.028	7.12e-33
Node	FAM114A1	1.11e-25	0.488465	0.159	0.05	3.73e-21
Node	EGFL7	2.04e-28	0.488182	0.19	0.063	6.84e-24
Node	CNPY2	7.54e-19	0.487349	0.681	0.511	2.53e-14
Node	RSPH1	7.93e-121	0.485932	0.101	0.004	2.66e-116
Node	ULBP3	1e-54	0.485705	0.135	0.021	3.36e-50
Node	AGO2	2.43e-13	0.485703	0.224	0.119	8.17e-09
Node	GNAI1	1.71e-16	0.482522	0.264	0.136	5.74e-12
Node	NORAD	8.75e-16	0.481342	0.46	0.294	2.94e-11
Node	FHAD1	4.58e-95	0.476009	0.117	0.009	1.54e-90
Node	MYC	1.52e-20	0.475613	0.181	0.069	5.11e-16
Node	CETN2	2.06e-10	0.474508	0.405	0.28	6.93e-06
Node	GGH	7.78e-13	0.473278	0.339	0.207	2.61e-08
Node	ST5	8.99e-19	0.473036	0.183	0.074	3.02e-14
Node	TSPAN5	4.75e-13	0.472304	0.282	0.161	1.6e-08
Node	ECE1	2.17e-19	0.472115	0.192	0.078	7.29e-15
Node	SLIT3	1.68e-21	0.471625	0.157	0.055	5.64e-17
Node	HVCN1	1.68e-20	0.470866	0.169	0.063	5.62e-16
Node	NTN1	1.42e-29	0.470865	0.133	0.034	4.77e-25
Node	SCD5	2.19e-51	0.470276	0.125	0.019	7.34e-47
Node	TMED3	8.85e-19	0.46867	0.284	0.14	2.97e-14
Node	EIF4G3	6.93e-13	0.467009	0.397	0.263	2.33e-08
Node	CRIP2	1.92e-74	0.465576	0.119	0.012	6.46e-70
Node	LMAN1	5.03e-14	0.462891	0.567	0.421	1.69e-09
Node	PLXDC2	2.87e-11	0.461531	0.226	0.125	9.62e-07
Node	ADRA2C	1.5e-32	0.4615	0.119	0.026	5.03e-28
Node	HAPLN3	4.33e-18	0.457748	0.234	0.108	1.45e-13
Node	TSPAN7	3.14e-29	0.456679	0.119	0.028	1.06e-24
Node	DDX21	7.59e-12	0.45599	0.448	0.312	2.55e-07
Node	RTN4	1.53e-13	0.455923	0.692	0.558	5.13e-09
Node	LIMS1	9.32e-12	0.455253	0.363	0.232	3.13e-07
Node	NDUFA6	5.93e-12	0.455123	0.625	0.501	1.99e-07
Node	ASAH1	1.07e-14	0.454987	0.361	0.218	3.58e-10
Node	CD81	3.85e-13	0.452316	0.685	0.553	1.29e-08
Node	TLE3	1.15e-15	0.449771	0.262	0.135	3.87e-11
Node	GPX7	8.56e-20	0.449585	0.19	0.077	2.88e-15
Node	CAPN9	1.16e-64	0.448743	0.115	0.013	3.9e-60
Node	SDF2L1	5.75e-13	0.44712	0.313	0.187	1.93e-08
Node	CTSD	3.87e-13	0.446933	0.341	0.206	1.3e-08
Node	MYO10	3.05e-11	0.446699	0.333	0.212	1.02e-06
Node	LMAN2	9.04e-14	0.445841	0.5	0.341	3.04e-09
Node	EGFLAM	6.03e-26	0.444947	0.147	0.044	2.02e-21
Node	DUSP5	2.27e-19	0.441689	0.173	0.067	7.62e-15
Node	WSB2	6.62e-16	0.441306	0.218	0.104	2.22e-11
Node	HERC5	1.95e-38	0.439749	0.117	0.022	6.53e-34
Node	CMTM6	5.31e-07	0.437997	0.323	0.235	0.0178253
Node	RGS10	2.25e-35	0.437502	0.107	0.02	7.56e-31
Node	GGCX	6.93e-10	0.435902	0.222	0.129	2.33e-05
Node	FJX1	9.4e-26	0.434213	0.117	0.03	3.16e-21
Node	RNASET2	8.86e-29	0.432124	0.163	0.048	2.97e-24
Node	B4GALT4	2.7e-16	0.429815	0.173	0.073	9.07e-12
Node	RHOH	1.75e-49	0.429722	0.105	0.014	5.89e-45
Node	PPM1K	1.72e-21	0.429096	0.151	0.051	5.78e-17
Node	MAN2A1	9.18e-13	0.428357	0.226	0.119	3.08e-08
Node	GPM6B	1.15e-18	0.428309	0.202	0.086	3.86e-14
Node	LGMN	1.53e-16	0.42772	0.254	0.126	5.15e-12
Node	PODXL	6.48e-17	0.426753	0.149	0.057	2.17e-12
Node	LBH	4.41e-17	0.424829	0.167	0.067	1.48e-12
Node	CHD3	2.08e-08	0.424536	0.292	0.194	0.000697
Node	TES	5.12e-23	0.424074	0.115	0.032	1.72e-18
Node	ITGB1	6.04e-13	0.423598	0.69	0.556	2.03e-08
Node	PSAP	4.01e-15	0.423397	0.49	0.32	1.35e-10
Node	IGSF1	6.3e-20	0.420852	0.123	0.039	2.12e-15
Node	FUCA2	2.11e-10	0.42073	0.25	0.146	7.09e-06
Node	FAM229B	1.17e-12	0.420112	0.212	0.109	3.94e-08
Node	B4GALT1	6.16e-14	0.419657	0.141	0.059	2.07e-09
Node	KDELR2	1.35e-10	0.419361	0.46	0.337	4.52e-06
Node	CUEDC1	3.9e-32	0.418664	0.117	0.026	1.31e-27
Node	MUC12	5.97e-36	0.41775	0.107	0.02	2.01e-31
Node	SEPTIN10	1.45e-11	0.417336	0.409	0.277	4.87e-07
Node	APMAP	7.84e-15	0.417287	0.296	0.162	2.63e-10
Node	GBX2	2.68e-24	0.415882	0.123	0.034	9.01e-20
Node	ID3	6.79e-15	0.415681	0.768	0.62	2.28e-10
Node	EVI5	2.14e-12	0.414298	0.198	0.101	7.19e-08
Node	BCAP31	4.77e-12	0.413797	0.429	0.294	1.6e-07
Node	TTC3	1.52e-12	0.413527	0.679	0.556	5.11e-08
Node	HOXB4	1.93e-09	0.412443	0.337	0.227	6.49e-05
Node	WNT5B	1.92e-11	0.412085	0.121	0.052	6.46e-07
Node	EFNB1	8.85e-20	0.409643	0.157	0.057	2.97e-15
Node	MAFG	1.04e-14	0.409606	0.179	0.081	3.5e-10
Node	CHST12	5.02e-11	0.409496	0.145	0.069	1.69e-06
Node	MYL12A	1.25e-10	0.409269	0.607	0.495	4.2e-06
Node	WWP1	3.92e-10	0.408874	0.181	0.096	1.32e-05
Node	ANXA2	3.51e-11	0.408198	0.597	0.462	1.18e-06
Node	SSR2	1.94e-11	0.408067	0.679	0.563	6.51e-07
Node	GSTP1	6.96e-34	0.407975	0.968	0.946	2.34e-29
Node	LPCAT2	6.82e-48	0.40755	0.107	0.015	2.29e-43
Node	HYOU1	2.36e-12	0.407086	0.276	0.158	7.93e-08
Node	CACHD1	3.91e-13	0.404986	0.306	0.178	1.31e-08
Node	EZR	9.97e-13	0.403632	0.258	0.143	3.35e-08
Node	ITM2C	1.48e-12	0.403133	0.552	0.403	4.96e-08
Node	NOTCH1	8.79e-14	0.402954	0.226	0.115	2.95e-09
Node	TFB1M	6.01e-16	0.402889	0.159	0.065	2.02e-11
Node	MCFD2	4.88e-11	0.402842	0.321	0.198	1.64e-06
Node	SEC61G	1.09e-15	0.402205	0.782	0.666	3.67e-11
Node	N4BP2	2.44e-08	0.401195	0.312	0.214	0.000819
Node	COPA	1.89e-08	0.401075	0.353	0.25	0.000636
Node	PEAK1	1.7e-17	0.400828	0.153	0.059	5.71e-13
Node	COPB2	1.68e-06	0.400638	0.391	0.298	0.0564407
Node	FRAS1	3.17e-14	0.39878	0.143	0.059	1.07e-09
Node	VMA21	1.75e-07	0.39807	0.304	0.21	0.00588957
Node	NPHP1	2.95e-11	0.39726	0.159	0.077	9.9e-07
Node	PTGFRN	2.72e-15	0.396843	0.147	0.059	9.14e-11
Node	TMEM181	1.02e-11	0.394842	0.226	0.123	3.43e-07
Node	LRP5	1.37e-23	0.393799	0.123	0.035	4.61e-19
Node	NAGA	4.12e-21	0.393677	0.127	0.039	1.38e-16
Node	NFIA	1.96e-22	0.391293	0.105	0.028	6.6e-18
Node	FTX	3.37e-08	0.390126	0.401	0.296	0.00113239
Node	MICOS10	3.63e-13	0.389817	0.738	0.621	1.22e-08
Node	DDT	4.33e-08	0.389137	0.563	0.463	0.00145432
Node	ASS1	2.44e-16	0.388355	0.157	0.063	8.2e-12
Node	HERC2	1.17e-10	0.388296	0.268	0.161	3.93e-06
Node	SFRP2	1.26e-13	0.387586	0.196	0.095	4.23e-09
Node	TMEM123	2.58e-10	0.384719	0.431	0.299	8.67e-06
Node	DYNLT1	2.62e-11	0.383627	0.621	0.49	8.8e-07
Node	DNAJB11	8.41e-11	0.383433	0.365	0.239	2.82e-06
Node	APOO	9.03e-13	0.382958	0.331	0.199	3.03e-08
Node	TMEM150A	9.69e-16	0.382874	0.169	0.071	3.25e-11
Node	APCDD1	4.87e-20	0.381484	0.125	0.04	1.64e-15
Node	EFEMP2	4.24e-13	0.381207	0.192	0.093	1.42e-08
Node	IL17RD	2.43e-15	0.380066	0.232	0.114	8.17e-11
Node	GSPT1	1.31e-09	0.379949	0.49	0.365	4.41e-05
Node	IBTK	1.96e-14	0.378641	0.153	0.064	6.58e-10
Node	ARID3B	1.95e-11	0.377738	0.29	0.171	6.54e-07
Node	APP	3.9e-09	0.377368	0.575	0.453	0.000131
Node	SNAI2	2.68e-06	0.377172	0.272	0.191	0.089992
Node	TMCO3	6.88e-07	0.375609	0.151	0.088	0.0231146
Node	RERE	3.93e-09	0.3741	0.444	0.328	0.000132
Node	CRELD2	2.12e-14	0.372413	0.234	0.119	7.11e-10
Node	HEY1	1.6e-07	0.372411	0.187	0.111	0.00538265
Node	NR3C1	1.87e-28	0.369686	0.119	0.029	6.27e-24
Node	ERLEC1	1.49e-08	0.368661	0.26	0.165	0.000501
Node	MMP15	9.4e-13	0.36849	0.133	0.056	3.16e-08
Node	TOR1AIP2	5.48e-11	0.366349	0.298	0.181	1.84e-06
Node	SERPINH1	1.16e-09	0.366079	0.605	0.482	3.91e-05
Node	FSCN1	2.24e-10	0.36598	0.669	0.541	7.51e-06
Node	PPP2R5C	4.24e-08	0.365124	0.304	0.203	0.00142504
Node	B2M	2.66e-08	0.364831	0.444	0.334	0.000894
Node	URAD	5.28e-19	0.359695	0.125	0.041	1.77e-14
Node	SPCS3	1.9e-06	0.359662	0.395	0.302	0.0639069
Node	COL13A1	1.66e-11	0.358792	0.159	0.075	5.59e-07
Node	C14orf119	3.32e-08	0.35696	0.288	0.191	0.00111546
Node	CD164	1.59e-10	0.356436	0.411	0.279	5.34e-06
Node	DDX1	3.12e-08	0.35612	0.538	0.422	0.00104701
Node	SPTLC2	1.64e-14	0.355093	0.103	0.036	5.5e-10
Node	YIPF5	2.46e-09	0.354976	0.248	0.15	8.26e-05
Node	TMED2	3.69e-08	0.354749	0.399	0.286	0.00123785
Node	MAP9	7.96e-09	0.354131	0.244	0.15	0.000267
Node	NFE2L2	2.6e-10	0.353927	0.183	0.096	8.73e-06
Node	NCOA4	1.36e-07	0.353703	0.266	0.176	0.00455687
Node	PRDX4	3.43e-13	0.353555	0.758	0.628	1.15e-08
Node	SH3D19	1.6e-09	0.353533	0.143	0.071	5.38e-05
Node	MSI2	1.34e-05	0.352517	0.345	0.263	0.449059
Node	DAAM1	8.57e-07	0.352359	0.298	0.209	0.0287892
Node	QSOX1	1.29e-14	0.35096	0.159	0.068	4.34e-10
Node	MID1IP1	2.75e-09	0.349493	0.21	0.121	9.25e-05
Node	CIB1	2.44e-08	0.348828	0.222	0.135	0.000818
Node	TCTN1	2.24e-09	0.348367	0.177	0.095	7.53e-05
Node	SIPA1L2	1.53e-13	0.347344	0.2	0.096	5.14e-09
Node	P3H4	1.04e-08	0.346875	0.236	0.144	0.000348
Node	CTSZ	4.8e-05	0.346646	0.232	0.163	1
Node	ZEB1	1.72e-08	0.345586	0.175	0.097	0.000576
Node	NUAK1	9.65e-14	0.345153	0.141	0.058	3.24e-09
Node	VEGFA	3.77e-19	0.344106	0.103	0.03	1.27e-14
Node	PDGFRB	8.02e-07	0.34268	0.161	0.094	0.02694
Node	EPHB1	9.07e-09	0.342009	0.123	0.06	0.000304
Node	LRBA	1.48e-06	0.341951	0.145	0.084	0.0495359
Node	TMEM132C	1.4e-11	0.341564	0.183	0.091	4.69e-07
Node	MAML3	5.02e-09	0.341444	0.171	0.093	0.000169
Node	EFHC1	8.84e-11	0.341409	0.149	0.071	2.97e-06
Node	GNB4	6.67e-09	0.341182	0.22	0.132	0.000224
Node	IFT22	1.35e-08	0.340135	0.256	0.16	0.000452
Node	RCN2	2.37e-14	0.339826	0.792	0.689	7.97e-10
Node	RILPL2	4.14e-15	0.339735	0.103	0.035	1.39e-10
Node	SRM	1.74e-07	0.339414	0.52	0.423	0.00584199
Node	CAAP1	1.06e-09	0.337905	0.198	0.11	3.56e-05
Node	TMEM132A	4.9e-11	0.337884	0.248	0.14	1.64e-06
Node	GNL3	5.19e-08	0.337732	0.423	0.307	0.00174175
Node	SQSTM1	2.77e-11	0.337259	0.27	0.154	9.31e-07
Node	TUBB3	9.78e-06	0.33715	0.282	0.207	0.328509
Node	SELENOM	6.04e-13	0.336566	0.133	0.056	2.03e-08
Node	NHS	1.05e-09	0.332878	0.228	0.13	3.53e-05
Node	ARL4A	2.92e-07	0.33285	0.157	0.09	0.00981746
Node	SAT2	2.83e-09	0.332221	0.308	0.197	9.5e-05
Node	CASC4	1.44e-05	0.331004	0.169	0.108	0.482813
Node	BASP1	2.07e-08	0.330682	0.653	0.549	0.000695
Node	SGCB	1.14e-07	0.330437	0.198	0.119	0.00381212
Node	ETV1	1.39e-09	0.329765	0.137	0.067	4.66e-05
Node	AFAP1L2	1.12e-07	0.329554	0.133	0.069	0.00375707
Node	RARS2	2.37e-08	0.327766	0.256	0.161	0.000795
Node	TUT4	2.85e-06	0.327386	0.433	0.333	0.0956135
Node	MLLT1	9.6e-07	0.326422	0.149	0.086	0.0322209
Node	SERPINF1	9.96e-13	0.326368	0.149	0.065	3.34e-08
Node	SRSF8	1.97e-16	0.324791	0.125	0.045	6.62e-12
Node	HNMT	5.9e-15	0.324581	0.139	0.055	1.98e-10
Node	GPC4	8.57e-13	0.324084	0.105	0.04	2.88e-08
Node	IER5L	2.37e-08	0.323978	0.137	0.071	0.000795
Node	WDR34	1.04e-06	0.323829	0.25	0.168	0.0347738
Node	PLXNA2	1.84e-08	0.32313	0.244	0.151	0.000619
Node	MRC2	1.29e-11	0.323056	0.256	0.142	4.34e-07
Node	DDOST	1.6e-07	0.321857	0.482	0.361	0.00538001
Node	FGF13	8.03e-15	0.318705	0.107	0.037	2.7e-10
Node	GSTM3	4.5e-08	0.316227	0.202	0.119	0.00151216
Node	MMP14	2.06e-14	0.316156	0.109	0.039	6.93e-10
Node	TXNDC12	5.46e-09	0.315356	0.377	0.258	0.000183
Node	DAPK1	5.33e-12	0.314607	0.188	0.094	1.79e-07
Node	DNAJA1	1.18e-11	0.314399	0.778	0.673	3.95e-07
Node	CABIN1	3.52e-08	0.31415	0.196	0.116	0.0011826
Node	MRPL4	1.27e-06	0.309049	0.262	0.178	0.0425961
Node	POGLUT2	5.01e-10	0.30704	0.103	0.044	1.68e-05
Node	CHST14	2.09e-08	0.306282	0.123	0.061	0.000703
Node	GIHCG	1.61e-07	0.305671	0.179	0.105	0.00540039
Node	REEP5	6.97e-09	0.305406	0.3	0.193	0.000234
Node	DYRK3	1.51e-09	0.304048	0.179	0.095	5.06e-05
Node	NCALD	1.18e-19	0.30354	0.105	0.03	3.97e-15
Node	DTWD2	1.18e-13	0.302479	0.125	0.049	3.95e-09
Node	STT3A	3.64e-06	0.302279	0.21	0.137	0.12218
Node	CHCHD2	6.66e-07	0.302239	0.645	0.58	0.0223766
Node	PNP	5.04e-07	0.301278	0.151	0.086	0.016937
Node	MINDY2	1.86e-09	0.298788	0.171	0.09	6.25e-05
Node	HES6	9.98e-10	0.298267	0.125	0.058	3.35e-05
Node	IGF2R	1.04e-07	0.29806	0.252	0.159	0.0034852
Node	TSPAN13	6.27e-12	0.297602	0.129	0.055	2.1e-07
Node	TAGLN3	2.78e-07	0.297521	0.141	0.077	0.00935093
Node	CD2AP	5.58e-10	0.297221	0.206	0.114	1.87e-05
Node	SSR4	9.11e-08	0.293761	0.722	0.637	0.00305879
Node	ZFYVE16	0.000145	0.293739	0.312	0.242	1
Node	MAX	4.44e-08	0.293572	0.179	0.101	0.00148931
Node	TM9SF3	2.75e-07	0.292311	0.464	0.358	0.00922211
Node	VCAN	4.75e-08	0.291875	0.728	0.613	0.00159396
Node	KLF13	2.81e-11	0.291822	0.137	0.062	9.45e-07
Node	CHCHD10	3.81e-06	0.291651	0.335	0.25	0.128018
Node	ACBD3	1.39e-05	0.291177	0.288	0.205	0.466261
Node	TRAM1	1.31e-05	0.290746	0.331	0.245	0.439118
Node	FNDC3A	2.3e-05	0.290418	0.278	0.202	0.770746
Node	TSPAN4	8.37e-13	0.290161	0.131	0.054	2.81e-08
Node	BOLA3	3.98e-07	0.289455	0.373	0.266	0.0133506
Node	VGLL4	1.54e-06	0.289272	0.264	0.179	0.0516095
Node	SBDS	1.02e-05	0.288143	0.196	0.129	0.342338
Node	MESD	1.91e-05	0.288096	0.442	0.352	0.641884
Node	ART5	1.36e-13	0.287669	0.139	0.057	4.58e-09
Node	OSTM1	3.16e-11	0.287568	0.135	0.061	1.06e-06
Node	CLEC11A	3.45e-08	0.287416	0.2	0.117	0.00115743
Node	HSDL2	1.3e-11	0.28725	0.145	0.065	4.37e-07
Node	GTF3C4	4.5e-05	0.287241	0.169	0.111	1
Node	PTP4A2	7.31e-08	0.286939	0.532	0.401	0.00245536
Node	CAPN7	5.62e-06	0.286274	0.149	0.09	0.188563
Node	AMD1	5.5e-07	0.285832	0.425	0.314	0.0184764
Node	RHOBTB3	6.59e-15	0.284973	0.415	0.242	2.21e-10
Node	CSPP1	7.1e-06	0.283659	0.21	0.138	0.238445
Node	GCAT	9e-08	0.283617	0.153	0.084	0.00302031
Node	FKBP7	5.1e-09	0.282946	0.167	0.089	0.000171
Node	RUFY3	2.97e-05	0.282689	0.224	0.156	0.996177
Node	UBFD1	7.32e-05	0.28196	0.262	0.189	1
Node	AGPAT5	7.69e-08	0.281839	0.232	0.145	0.0025826
Node	ERCC1	6.92e-06	0.281086	0.335	0.246	0.232509
Node	C11orf49	7.11e-05	0.280987	0.137	0.087	1
Node	TUSC3	0.000289	0.280533	0.409	0.335	1
Node	HIPK1	0.000134	0.280506	0.153	0.101	1
Node	GCC2	2.74e-06	0.280406	0.444	0.34	0.0918973
Node	PTCH1	5.92e-06	0.279948	0.226	0.153	0.198704
Node	SSBP4	1.28e-06	0.27911	0.28	0.19	0.0428185
Node	SRPRB	1.09e-08	0.278869	0.214	0.125	0.000367
Node	SLC20A1	2.2e-08	0.278459	0.22	0.131	0.000739
Node	MORN2	1.92e-05	0.277824	0.242	0.17	0.64441
Node	CHID1	0.00075	0.277305	0.27	0.211	1
Node	TARS	3.8e-05	0.276962	0.294	0.212	1
Node	RFX3	0.000871	0.275769	0.131	0.09	1
Node	PDZD8	6.34e-07	0.275558	0.163	0.095	0.0212847
Node	UFM1	0.00121642	0.275219	0.264	0.209	1
Node	P3H1	5.97e-07	0.274156	0.137	0.075	0.0200311
Node	MGA	2.86e-05	0.273354	0.198	0.133	0.960483
Node	ERGIC1	2.68e-05	0.272492	0.212	0.143	0.899354
Node	SEC61A1	4.85e-07	0.272032	0.238	0.154	0.0163014
Node	PALM2-AKAP2	4.06e-06	0.270528	0.232	0.156	0.136191
Node	CYCS	3.48e-06	0.270417	0.575	0.479	0.116818
Node	NOLC1	0.000784	0.270008	0.31	0.247	1
Node	HOXA-AS3	6.11e-10	0.26959	0.188	0.1	2.05e-05
Node	C17orf58	5.25e-06	0.269154	0.123	0.069	0.176269
Node	POLR2H	1.46e-05	0.268589	0.393	0.295	0.490177
Node	SSR3	3.88e-06	0.268225	0.589	0.498	0.130198
Node	MTAP	1.48e-05	0.268125	0.21	0.141	0.497455
Node	PNO1	2.97e-09	0.267156	0.242	0.142	9.96e-05
Node	MRPL17	0.000297	0.267076	0.264	0.2	1
Node	ACSL3	8.55e-05	0.266879	0.323	0.247	1
Node	SELENOS	9.15e-07	0.266523	0.357	0.258	0.0307158
Node	CLGN	0.00227732	0.266035	0.222	0.172	1
Node	GABBR1	5.66e-06	0.264949	0.143	0.085	0.189913
Node	NELL2	7.72e-10	0.264522	0.115	0.051	2.59e-05
Node	MTDH	3.48e-05	0.263964	0.528	0.44	1
Node	TMEM33	3.7e-05	0.263025	0.2	0.136	1
Node	CERT1	2.69e-05	0.262619	0.288	0.206	0.902758
Node	CD59	1.96e-07	0.262129	0.288	0.187	0.00656438
Node	NFE2L1	1.71e-05	0.261702	0.169	0.107	0.575655
Node	TNFRSF1A	5.72e-07	0.261602	0.137	0.075	0.0192177
Node	AMOTL2	0.000107	0.260821	0.139	0.089	1
Node	PLPP5	1.33e-05	0.260283	0.222	0.15	0.447771
Node	APOE	4.09e-05	0.259987	0.645	0.576	1
Node	GPX3	3.45e-10	0.259778	0.121	0.054	1.16e-05
Node	RRP9	2.79e-06	0.258585	0.175	0.107	0.0938087
Node	RNF181	2.1e-05	0.258204	0.379	0.291	0.705858
Node	NR2F6	3.69e-07	0.258043	0.363	0.259	0.0123913
Node	APIP	3.48e-06	0.25794	0.169	0.105	0.116768
Node	TMEM35B	2.87e-06	0.257909	0.169	0.102	0.0962825
Node	PPP6R2	0.00166085	0.25773	0.155	0.111	1
Node	COL27A1	1.5e-08	0.257463	0.127	0.063	0.000503
Node	RAB7A	5.6e-07	0.256935	0.308	0.213	0.0187992
Node	LHFPL6	0.000247	0.256709	0.192	0.137	1
Node	SEMA3D	5.8e-09	0.25662	0.123	0.059	0.000195
Node	HM13	6.33e-07	0.256432	0.351	0.249	0.0212459
Node	KDSR	7.58e-05	0.255255	0.202	0.139	1
Node	EPB41	0.00274989	0.25436	0.433	0.376	1
Node	PSMB10	7.93e-10	0.254027	0.119	0.054	2.66e-05
Node	PPAT	0.000163	0.254005	0.27	0.202	1
Node	RBM7	1.34e-06	0.253218	0.21	0.133	0.0451333
Node	P4HA1	2.01e-09	0.252968	0.183	0.098	6.76e-05
Node	HNRNPF	1.57e-05	0.252731	0.631	0.553	0.527391
Node	SERINC5	8.97e-06	0.25174	0.351	0.26	0.301135
Node	ERBB2	0.000107	0.250889	0.125	0.078	1
Node	MDM2	2.05e-05	0.250859	0.163	0.104	0.689005
Node	LIMD2	3.31e-06	0.250622	0.343	0.249	0.110975
Node	PLEKHA1	8.06e-09	0.250512	0.143	0.072	0.000271
Node	CIB2	8.3e-07	0.250426	0.256	0.169	0.0278829
Gut	FGF17	0	2.92415	0.853	0.093	0
Gut	EPCAM	0	2.91515	0.769	0.017	0
Gut	FN1	2.85e-123	2.29444	0.878	0.391	9.56e-119
Gut	IFI16	7.71e-164	2.18443	0.785	0.21	2.59e-159
Gut	FBLN2	0	2.07233	0.66	0.029	0
Gut	HOXC8	0	2.0305	0.577	0.033	0
Gut	APELA	0	2.00012	0.551	0.021	0
Gut	CRYM	0	1.97471	0.574	0.007	0
Gut	SCG5	2.04e-206	1.9686	0.702	0.122	6.86e-202
Gut	RCN2	2.57e-117	1.92312	0.968	0.686	8.63e-113
Gut	HOXB9	2.59e-249	1.91908	0.753	0.109	8.7e-245
Gut	SPINT2	1.54e-257	1.90896	0.718	0.1	5.17e-253
Gut	CDX2	4.17e-284	1.89325	0.696	0.083	1.4e-279
Gut	FGF8	2.39e-230	1.87079	0.542	0.06	8.03e-226
Gut	PRSS2	0	1.8308	0.519	0.009	0
Gut	CYP1B1	0	1.80706	0.353	0.011	0
Gut	URAD	0	1.80388	0.583	0.029	0
Gut	LRAT	0	1.71461	0.369	0.002	0
Gut	WFDC2	0	1.68101	0.519	0.03	0
Gut	APOA2	0	1.67703	0.372	0	0
Gut	SAT1	1.15e-93	1.57837	0.904	0.443	3.87e-89
Gut	UGT8	0	1.5412	0.397	0.006	0
Gut	DSC2	3.74e-121	1.54117	0.756	0.22	1.26e-116
Gut	BEX5	8.25e-33	1.51633	0.141	0.027	2.77e-28
Gut	CYP26A1	2.35e-303	1.47204	0.192	0.003	7.89e-299
Gut	FOXA2	0	1.46439	0.439	0.018	0
Gut	HLA-B	1.31e-271	1.45736	0.41	0.027	4.41e-267
Gut	L1TD1	3.1e-202	1.44448	0.538	0.066	1.04e-197
Gut	HOXB-AS3	1.16e-78	1.44408	0.901	0.456	3.91e-74
Gut	RNASE1	0	1.43546	0.41	0.006	0
Gut	WNT5B	1.92e-203	1.42173	0.446	0.044	6.46e-199
Gut	MPC2	1.12e-67	1.37643	0.731	0.32	3.76e-63
Gut	KRT18	5.93e-82	1.33508	0.929	0.565	1.99e-77
Gut	HOXC6	6.13e-230	1.33438	0.356	0.024	2.06e-225
Gut	MCOLN3	3.17e-289	1.33034	0.449	0.03	1.06e-284
Gut	DIO2	0	1.32669	0.256	0.002	0
Gut	VEGFA	8.52e-243	1.29038	0.365	0.024	2.86e-238
Gut	COL4A6	1.97e-137	1.27158	0.455	0.069	6.61e-133
Gut	GSN	1.37e-101	1.26018	0.564	0.135	4.59e-97
Gut	ARSE	6.68e-295	1.24373	0.401	0.023	2.24e-290
Gut	HOXB8	2.74e-146	1.23413	0.564	0.097	9.18e-142
Gut	CLDN6	6.59e-183	1.219	0.449	0.05	2.21e-178
Gut	LY6G6D	2.85e-180	1.19362	0.356	0.032	9.56e-176
Gut	ASRGL1	1.13e-103	1.19286	0.442	0.084	3.78e-99
Gut	GNG4	7.9e-112	1.18858	0.401	0.065	2.65e-107
Gut	CDH7	3.14e-253	1.17312	0.365	0.022	1.05e-248
Gut	SLC2A3	4.89e-71	1.16935	0.494	0.134	1.64e-66
Gut	BEX1	1.01e-60	1.15849	0.817	0.418	3.39e-56
Gut	ALPL	2.28e-112	1.15081	0.458	0.084	7.65e-108
Gut	SLC12A2	7.12e-91	1.14008	0.481	0.107	2.39e-86
Gut	DSG2	2.19e-64	1.13642	0.772	0.357	7.36e-60
Gut	SOX2	1.55e-227	1.1304	0.356	0.024	5.21e-223
Gut	CAPN9	0	1.12449	0.304	0.01	0
Gut	MLEC	3.88e-67	1.11954	0.859	0.448	1.3e-62
Gut	SLC39A8	2.73e-120	1.1153	0.423	0.067	9.18e-116
Gut	CD320	3.97e-78	1.11314	0.529	0.142	1.33e-73
Gut	RAB3B	2.3e-142	1.11173	0.439	0.06	7.73e-138
Gut	MNX1	4.79e-264	1.10895	0.317	0.015	1.61e-259
Gut	ZBTB16	1.93e-154	1.10607	0.417	0.05	6.47e-150
Gut	CD63	1.86e-82	1.07706	0.952	0.795	6.26e-78
Gut	PTK7	1.11e-74	1.07303	0.631	0.2	3.72e-70
Gut	DHRS3	0	1.0554	0.282	0.004	0
Gut	TM7SF2	4.37e-92	1.03071	0.439	0.087	1.47e-87
Gut	PDIA4	3.24e-52	1.02978	0.737	0.351	1.09e-47
Gut	TWSG1	2.17e-57	1.02931	0.429	0.122	7.29e-53
Gut	DEFA5	3.08e-266	1.0054	0.256	0.009	1.03e-261
Gut	DSP	3.89e-52	1.00074	0.923	0.718	1.31e-47
Gut	HLA-C	1.6e-64	1.00055	0.567	0.18	5.36e-60
Gut	TTC29	0	0.991969	0.263	0.002	0
Gut	LIN28A	2.13e-52	0.988735	0.734	0.346	7.15e-48
Gut	TRIM2	1.82e-70	0.980872	0.436	0.106	6.11e-66
Gut	CDH2	1.97e-49	0.97557	0.837	0.47	6.6e-45
Gut	VCAN	3.12e-47	0.971677	0.891	0.61	1.05e-42
Gut	SALL3	2.43e-59	0.968138	0.426	0.117	8.14e-55
Gut	PODXL	4.62e-123	0.963269	0.381	0.052	1.55e-118
Gut	TMEM123	3.15e-52	0.959173	0.692	0.294	1.06e-47
Gut	DMKN	1.17e-79	0.954679	0.433	0.096	3.94e-75
Gut	FZD10	1.44e-85	0.945815	0.423	0.087	4.83e-81
[truncated: 909 more rows]

## Sheet: S3 Human CS7 embryo
cluster	gene	p_val	avg_log2FC	pct in cluster	pct in other	p_val_adj
Advanced Mesoderm	TMEM88	7.68e-77	2.85767	0.976	0.703	1.61e-72
Advanced Mesoderm	RGS4	1.18e-137	2.85244	0.707	0.031	2.47e-133
Advanced Mesoderm	LIX1	3.68e-103	2.70857	0.902	0.189	7.69e-99
Advanced Mesoderm	HAPLN1	9.16e-86	2.48404	0.951	0.278	1.92e-81
Advanced Mesoderm	CFC1	1.55e-34	2.25277	0.683	0.288	3.25e-30
Advanced Mesoderm	RGS5	2.28e-63	2.19398	0.909	0.373	4.78e-59
Advanced Mesoderm	CYB5A	1.97e-38	2.15193	0.957	0.754	4.12e-34
Advanced Mesoderm	BMP4	3.37e-65	2.13672	0.823	0.262	7.04e-61
Advanced Mesoderm	HAND1	1.68e-83	1.978	0.909	0.231	3.51e-79
Advanced Mesoderm	SLN	2.06e-10	1.88613	0.171	0.046	4.3e-06
Advanced Mesoderm	PMP22	1.74e-83	1.82638	0.774	0.141	3.65e-79
Advanced Mesoderm	CYP27A1	2.36e-52	1.70798	0.634	0.154	4.93e-48
Advanced Mesoderm	RGS2	7.59e-34	1.69614	0.799	0.425	1.59e-29
Advanced Mesoderm	BMPER	2.08e-36	1.69135	0.543	0.156	4.36e-32
Advanced Mesoderm	EMP2	9.97e-47	1.6772	0.89	0.527	2.08e-42
Advanced Mesoderm	COL3A1	3.61e-32	1.66848	0.524	0.144	7.55e-28
Advanced Mesoderm	VIM	1.09e-51	1.54481	0.963	0.502	2.28e-47
Advanced Mesoderm	DNAH2	4.26e-113	1.52464	0.732	0.066	8.91e-109
Advanced Mesoderm	SNAI2	3.52e-44	1.51005	0.774	0.285	7.35e-40
Advanced Mesoderm	COL6A3	1.12e-20	1.46867	0.415	0.145	2.35e-16
Advanced Mesoderm	PDGFRA	1.09e-38	1.46005	0.793	0.34	2.28e-34
Advanced Mesoderm	COL1A2	8.98e-24	1.45828	0.726	0.394	1.88e-19
Advanced Mesoderm	KRT8	1.52e-41	1.45654	0.994	0.806	3.17e-37
Advanced Mesoderm	SLC9A3R1	2.96e-23	1.45519	0.805	0.611	6.19e-19
Advanced Mesoderm	ACTC1	1.22e-49	1.44111	0.726	0.2	2.55e-45
Advanced Mesoderm	MFAP4	2.24e-30	1.41393	0.482	0.125	4.69e-26
Advanced Mesoderm	CYB5D1	2.62e-52	1.38944	0.598	0.127	5.48e-48
Advanced Mesoderm	SLC39A2	1.63e-25	1.38743	0.262	0.042	3.41e-21
Advanced Mesoderm	FAM89A	3.15e-41	1.37807	0.793	0.362	6.59e-37
Advanced Mesoderm	LUM	3.01e-34	1.37618	0.628	0.199	6.3e-30
Advanced Mesoderm	CFC1B	2.37e-40	1.36637	0.543	0.126	4.96e-36
Advanced Mesoderm	BAMBI	2.63e-36	1.36367	0.963	0.658	5.5e-32
Advanced Mesoderm	CHN1	7.08e-09	1.36348	0.524	0.327	0.000148
Advanced Mesoderm	MYL7	9.14e-65	1.35384	0.543	0.073	1.91e-60
Advanced Mesoderm	SLC40A1	1.56e-24	1.33939	0.506	0.177	3.25e-20
Advanced Mesoderm	AL138900.3	1.6e-26	1.32884	0.537	0.203	3.35e-22
Advanced Mesoderm	TNNI1	1.63e-68	1.3234	0.457	0.037	3.4e-64
Advanced Mesoderm	COLEC12	1.8e-36	1.29669	0.817	0.367	3.77e-32
Advanced Mesoderm	FBLN1	1.47e-22	1.24306	0.896	0.773	3.06e-18
Advanced Mesoderm	ARHGAP28	2.35e-29	1.24098	0.701	0.335	4.9e-25
Advanced Mesoderm	KRT19	1.13e-38	1.22693	1	0.928	2.37e-34
Advanced Mesoderm	NID2	4.42e-55	1.19955	0.537	0.082	9.24e-51
Advanced Mesoderm	TMEM185A	1.37e-21	1.19358	0.713	0.438	2.87e-17
Advanced Mesoderm	TUBB6	1.64e-25	1.18767	0.756	0.456	3.43e-21
Advanced Mesoderm	MLLT11	2.84e-37	1.14704	0.927	0.621	5.95e-33
Advanced Mesoderm	TNNT2	8.18e-41	1.13358	0.433	0.079	1.71e-36
Advanced Mesoderm	BST2	2.39e-11	1.1259	0.677	0.454	5.01e-07
Advanced Mesoderm	CGNL1	4.99e-46	1.11873	0.713	0.223	1.04e-41
Advanced Mesoderm	GADD45G	1.68e-21	1.11838	0.659	0.341	3.51e-17
Advanced Mesoderm	MSX2	2.94e-44	1.11343	0.848	0.314	6.14e-40
Advanced Mesoderm	HOXB.AS3	7.24e-45	1.10102	0.427	0.063	1.51e-40
Advanced Mesoderm	KRT18	2.27e-33	1.08689	0.994	0.864	4.75e-29
Advanced Mesoderm	MPZL1	7.96e-27	1.06995	0.945	0.712	1.66e-22
Advanced Mesoderm	COL1A1	1.4e-50	1.06923	0.665	0.16	2.92e-46
Advanced Mesoderm	PKP2	9.95e-34	1.06768	0.726	0.295	2.08e-29
Advanced Mesoderm	PAMR1	3.02e-21	1.06284	0.457	0.152	6.32e-17
Advanced Mesoderm	GATA6	3.77e-54	1.05429	0.89	0.311	7.89e-50
Advanced Mesoderm	TMEM98	1.32e-40	1.04964	0.988	0.838	2.75e-36
Advanced Mesoderm	EIF4EBP1	2.67e-44	1.04099	1	0.907	5.59e-40
Advanced Mesoderm	PLIN2	6.71e-27	1.03775	0.982	0.854	1.4e-22
Advanced Mesoderm	CCBE1	6.3e-25	1.03257	0.482	0.165	1.32e-20
Advanced Mesoderm	PITX2	9.01e-21	1.02784	0.524	0.21	1.88e-16
Advanced Mesoderm	ERVH48.1	6.42e-29	1.02457	0.561	0.18	1.34e-24
Advanced Mesoderm	LGR5	2.48e-36	1.00984	0.354	0.051	5.18e-32
Advanced Mesoderm	SERINC3	9.56e-20	1.00927	0.811	0.638	2e-15
Advanced Mesoderm	ALDH2	8.11e-22	1.00189	0.805	0.549	1.7e-17
Advanced Mesoderm	ADAMTS12	1.69e-30	1.00011	0.659	0.246	3.52e-26
Advanced Mesoderm	CSRP2	4.34e-20	1.00002	0.976	0.808	9.08e-16
Advanced Mesoderm	CD99	4.69e-28	0.997327	0.945	0.748	9.81e-24
Advanced Mesoderm	AC022168.1	1.13e-53	0.965075	0.329	0.019	2.36e-49
Advanced Mesoderm	DCN	7.67e-08	0.953203	0.317	0.152	0.00160463
Advanced Mesoderm	BMP5	2.1e-54	0.951736	0.524	0.081	4.39e-50
Advanced Mesoderm	NRP1	9.8e-36	0.95046	0.677	0.24	2.05e-31
Advanced Mesoderm	MDK	8.12e-50	0.931969	1	0.979	1.7e-45
Advanced Mesoderm	GNG2	2.92e-48	0.92833	0.744	0.24	6.12e-44
Advanced Mesoderm	MMP2	3.69e-21	0.916963	0.768	0.443	7.71e-17
Advanced Mesoderm	SH3RF2	6.97e-42	0.90491	0.384	0.051	1.46e-37
Advanced Mesoderm	RGS13	1.15e-49	0.901406	0.39	0.043	2.41e-45
Advanced Mesoderm	DOK4	1.76e-19	0.896186	0.482	0.19	3.69e-15
Advanced Mesoderm	SPARC	1.11e-30	0.894617	0.976	0.818	2.32e-26
Advanced Mesoderm	CMTM7	4.76e-11	0.886647	0.726	0.597	9.96e-07
Advanced Mesoderm	PARVA	3.81e-20	0.883451	0.579	0.258	7.97e-16
Advanced Mesoderm	IFITM3	7.99e-30	0.878559	1	0.937	1.67e-25
Advanced Mesoderm	CDH3	4.56e-13	0.877834	0.585	0.335	9.54e-09
Advanced Mesoderm	FN1	9.02e-17	0.872061	0.72	0.403	1.89e-12
Advanced Mesoderm	PDLIM4	2.32e-17	0.870867	0.573	0.3	4.85e-13
Advanced Mesoderm	TNC	9.52e-33	0.85013	0.335	0.053	1.99e-28
Advanced Mesoderm	PRRX1	3.7e-105	0.847926	0.476	0.007	7.74e-101
Advanced Mesoderm	CAP2	6.83e-29	0.845571	0.659	0.275	1.43e-24
Advanced Mesoderm	LRBA	1.35e-08	0.844047	0.47	0.288	0.000282
Advanced Mesoderm	PKIG	3.57e-18	0.829973	0.866	0.689	7.46e-14
Advanced Mesoderm	MAGED1	3.77e-12	0.829716	0.872	0.8	7.88e-08
Advanced Mesoderm	MID1	1.33e-27	0.82495	0.787	0.378	2.78e-23
Advanced Mesoderm	MSX1	3.87e-41	0.824886	0.604	0.166	8.08e-37
Advanced Mesoderm	TPM1	7.9e-14	0.824644	0.909	0.755	1.65e-09
Advanced Mesoderm	PRTG	1.97e-22	0.806101	0.909	0.678	4.12e-18
Advanced Mesoderm	ACTA2	1.14e-18	0.798807	0.201	0.033	2.38e-14
Advanced Mesoderm	WASF1	1.77e-16	0.798551	0.726	0.51	3.7e-12
Advanced Mesoderm	PITX1	3.78e-14	0.79708	0.36	0.142	7.9e-10
Advanced Mesoderm	PCOLCE	4.97e-16	0.79463	0.561	0.29	1.04e-11
Advanced Mesoderm	AP005202.1	8.54e-83	0.773399	0.463	0.021	1.79e-78
Advanced Mesoderm	MGST3	9.97e-14	0.769074	0.976	0.93	2.08e-09
Advanced Mesoderm	BEX3	3.64e-23	0.769059	1	0.994	7.62e-19
Advanced Mesoderm	HTRA1	4.98e-19	0.767205	0.341	0.096	1.04e-14
Advanced Mesoderm	ATF7IP2	4.84e-23	0.764595	0.634	0.289	1.01e-18
Advanced Mesoderm	ALPK2	4.78e-25	0.763759	0.457	0.135	1e-20
Advanced Mesoderm	DYNC1I1	4.75e-24	0.759805	0.494	0.161	9.92e-20
Advanced Mesoderm	GUCY1A1	1.21e-35	0.753138	0.366	0.056	2.53e-31
Advanced Mesoderm	NTPCR	9.54e-24	0.744611	0.933	0.835	1.99e-19
Advanced Mesoderm	SEMA3A	1.32e-18	0.743938	0.384	0.128	2.76e-14
Advanced Mesoderm	H19	1.22e-46	0.739628	0.774	0.219	2.54e-42
Advanced Mesoderm	NPY	4.91e-09	0.734835	0.439	0.226	0.000103
Advanced Mesoderm	WNT11	7.21e-14	0.729544	0.378	0.147	1.51e-09
Advanced Mesoderm	PRSS35	7.72e-11	0.721032	0.311	0.124	1.61e-06
Advanced Mesoderm	FGFR2	2.64e-15	0.71979	0.585	0.297	5.53e-11
Advanced Mesoderm	CDH11	2.55e-20	0.719784	0.646	0.284	5.32e-16
Advanced Mesoderm	IL6ST	2.13e-21	0.71803	0.634	0.28	4.45e-17
Advanced Mesoderm	IGF2	4.75e-48	0.715571	0.787	0.222	9.93e-44
Advanced Mesoderm	CRABP2	3.68e-13	0.712222	0.957	0.818	7.69e-09
Advanced Mesoderm	ANXA6	5.57e-21	0.694685	0.567	0.241	1.16e-16
Advanced Mesoderm	CD24	4.5e-15	0.69329	0.988	0.824	9.4e-11
Advanced Mesoderm	HAS2	1.13e-28	0.689739	0.762	0.329	2.37e-24
Advanced Mesoderm	UNC5C	2.93e-36	0.689501	0.341	0.047	6.12e-32
Advanced Mesoderm	PAPSS1	1.4e-09	0.687042	0.799	0.636	2.92e-05
Advanced Mesoderm	NDNF	6.86e-39	0.683826	0.427	0.075	1.44e-34
Advanced Mesoderm	MEST	5.47e-13	0.678232	0.982	0.909	1.14e-08
Advanced Mesoderm	FREM1	2.6e-41	0.674015	0.555	0.125	5.44e-37
Advanced Mesoderm	RELN	1.14e-46	0.664044	0.439	0.062	2.38e-42
Advanced Mesoderm	PON2	4.88e-07	0.653503	0.689	0.562	0.0102073
Advanced Mesoderm	FYN	8.77e-11	0.651499	0.573	0.354	1.83e-06
Advanced Mesoderm	TECRL	2.15e-22	0.650646	0.189	0.022	4.49e-18
Advanced Mesoderm	EBPL	2.32e-05	0.648138	0.841	0.795	0.48458
Advanced Mesoderm	CSRP1	1.11e-08	0.646381	0.402	0.225	0.000233
Advanced Mesoderm	CALD1	1.73e-12	0.644572	0.872	0.738	3.62e-08
Advanced Mesoderm	PLD3	3.44e-11	0.640325	0.756	0.573	7.19e-07
Advanced Mesoderm	CA14	3.25e-09	0.632821	0.713	0.523	6.81e-05
Advanced Mesoderm	CREG1	1.98e-06	0.629264	0.567	0.437	0.0414908
Advanced Mesoderm	BAIAP2L1	1.26e-09	0.628945	0.573	0.392	2.62e-05
Advanced Mesoderm	COL5A2	1.31e-27	0.627796	0.427	0.108	2.74e-23
Advanced Mesoderm	P3H2	1.28e-08	0.626863	0.445	0.266	0.000268
Advanced Mesoderm	TMEM141	7.97e-23	0.626075	0.896	0.61	1.67e-18
Advanced Mesoderm	SIPA1L2	2.23e-27	0.623532	0.591	0.219	4.66e-23
Advanced Mesoderm	AFAP1L2	1.33e-24	0.614229	0.378	0.093	2.79e-20
Advanced Mesoderm	NME4	1.55e-17	0.610503	0.945	0.921	3.24e-13
Advanced Mesoderm	PPP1R3C	1.16e-18	0.609453	0.488	0.188	2.42e-14
Advanced Mesoderm	DECR1	1.52e-09	0.603171	0.75	0.597	3.17e-05
Advanced Mesoderm	GLRX	1.9e-10	0.601923	0.555	0.337	3.98e-06
Advanced Mesoderm	AMIGO2	8.13e-28	0.600978	0.409	0.095	1.7e-23
Advanced Mesoderm	MOK	3.08e-09	0.598039	0.476	0.279	6.44e-05
Advanced Mesoderm	PGA5	3.68e-12	0.596179	0.177	0.042	7.7e-08
Advanced Mesoderm	BAALC	7.73e-07	0.596125	0.274	0.133	0.0161637
Advanced Mesoderm	WLS	3.42e-16	0.594464	0.762	0.442	7.15e-12
Advanced Mesoderm	TUBA1A	2.95e-08	0.592568	0.951	0.91	0.000618
Advanced Mesoderm	HAND2	9.58e-94	0.586217	0.659	0.061	2e-89
Advanced Mesoderm	METTL9	9.05e-07	0.585918	0.884	0.807	0.0189229
Advanced Mesoderm	PFN2	1.43e-12	0.584967	0.878	0.748	2.99e-08
Advanced Mesoderm	CAB39L	1.28e-11	0.583589	0.372	0.166	2.67e-07
Advanced Mesoderm	GPRC5C	2.3e-09	0.580883	0.494	0.275	4.81e-05
Advanced Mesoderm	APOBEC3C	2.32e-17	0.57633	0.683	0.36	4.84e-13
Advanced Mesoderm	ID2	1.46e-15	0.570815	0.982	0.789	3.06e-11
Advanced Mesoderm	COBLL1	1.17e-27	0.570173	0.53	0.164	2.44e-23
Advanced Mesoderm	VRK2	4.66e-09	0.5694	0.695	0.509	9.74e-05
Advanced Mesoderm	PRXL2A	8.54e-09	0.567172	0.835	0.812	0.000178
Advanced Mesoderm	PTN	4.82e-16	0.566923	0.549	0.254	1.01e-11
Advanced Mesoderm	RGS1	2.4e-11	0.565721	0.201	0.055	5.02e-07
Advanced Mesoderm	LEPROTL1	2.3e-13	0.559486	0.878	0.752	4.8e-09
Advanced Mesoderm	HEY2	3.07e-13	0.555935	0.39	0.16	6.42e-09
Advanced Mesoderm	MAP1B	0.000119	0.555862	0.689	0.602	1
Advanced Mesoderm	BEND5	3.12e-10	0.554311	0.604	0.385	6.52e-06
Advanced Mesoderm	TCF4	1.5e-11	0.552658	0.799	0.576	3.14e-07
Advanced Mesoderm	ZNF761	1.11e-08	0.552232	0.61	0.428	0.000232
Advanced Mesoderm	FEZ1	0.000764	0.55202	0.287	0.186	1
Advanced Mesoderm	BLVRA	5.19e-12	0.551742	0.64	0.401	1.08e-07
Advanced Mesoderm	ANGPT2	5.04e-20	0.551451	0.366	0.103	1.05e-15
Advanced Mesoderm	GPX8	1.31e-11	0.549637	0.671	0.473	2.74e-07
Advanced Mesoderm	MAP4	0.000124	0.544565	0.543	0.452	1
Advanced Mesoderm	ITM2C	5.29e-16	0.542838	0.884	0.71	1.11e-11
Advanced Mesoderm	IFNGR2	1.46e-06	0.542821	0.683	0.542	0.0305864
Advanced Mesoderm	KIAA1324L	1.31e-26	0.542249	0.433	0.114	2.74e-22
Advanced Mesoderm	PPIC	6.22e-06	0.540456	0.646	0.55	0.130015
Advanced Mesoderm	BEX1	0.0074483	0.538627	0.744	0.667	1
Advanced Mesoderm	FXYD6	3.64e-09	0.538452	0.726	0.545	7.61e-05
Advanced Mesoderm	MYL4	5.41e-22	0.537855	0.53	0.177	1.13e-17
Advanced Mesoderm	ST3GAL6	4.35e-23	0.537275	0.64	0.293	9.1e-19
Advanced Mesoderm	NDUFA4L2	4.55e-08	0.536988	0.567	0.376	0.000952
Advanced Mesoderm	BDH2	1.57e-09	0.532202	0.829	0.687	3.27e-05
Advanced Mesoderm	ZFP36L1	6.58e-13	0.532099	0.951	0.838	1.38e-08
Advanced Mesoderm	2021-09-07	3.4e-11	0.531862	1	0.986	7.11e-07
Advanced Mesoderm	CPE	0.00083	0.531757	0.482	0.402	1
Advanced Mesoderm	PTPN13	3.61e-11	0.531418	0.616	0.387	7.54e-07
Advanced Mesoderm	CHIC2	1.57e-15	0.530158	0.75	0.516	3.28e-11
Advanced Mesoderm	TENM4	1.78e-15	0.527589	0.378	0.142	3.73e-11
Advanced Mesoderm	URAD	2.15e-13	0.521192	0.232	0.063	4.5e-09
Advanced Mesoderm	ST7	2.6e-07	0.51862	0.384	0.224	0.00543961
Advanced Mesoderm	CTSL	2.27e-06	0.518608	0.738	0.598	0.047467
Advanced Mesoderm	COL6A1	2.36e-17	0.518301	0.689	0.367	4.93e-13
Advanced Mesoderm	PHACTR2	4.01e-10	0.518042	0.738	0.527	8.39e-06
Advanced Mesoderm	SMTNL2	2.79e-14	0.514574	0.415	0.168	5.83e-10
Advanced Mesoderm	VWA5A	2e-06	0.514094	0.518	0.361	0.0417752
Advanced Mesoderm	TMEM45A	4.17e-08	0.513902	0.75	0.637	0.000871
Advanced Mesoderm	RAB34	2.95e-06	0.512587	0.744	0.677	0.0617701
Advanced Mesoderm	LMCD1	8.34e-10	0.5125	0.232	0.082	1.74e-05
Advanced Mesoderm	ODAM	4.28e-39	0.510877	0.287	0.024	8.95e-35
Advanced Mesoderm	CNN3	1.91e-15	0.508823	0.988	0.892	3.99e-11
Advanced Mesoderm	RBFOX2	6.69e-07	0.507993	0.78	0.644	0.0139977
Advanced Mesoderm	GCNT2	1.52e-06	0.507428	0.439	0.279	0.0318384
Advanced Mesoderm	MYH10	5.96e-09	0.507132	0.933	0.842	0.000125
Advanced Mesoderm	MRPL40	5.8e-10	0.506721	0.884	0.771	1.21e-05
Advanced Mesoderm	OAF	1.77e-07	0.505906	0.244	0.108	0.00370612
Advanced Mesoderm	COPB2	3.35e-06	0.505416	0.835	0.782	0.0699956
Advanced Mesoderm	NDUFA6	3.36e-10	0.50442	0.994	0.992	7.02e-06
Advanced Mesoderm	ENO3	1.78e-07	0.503703	0.287	0.142	0.0037191
Advanced Mesoderm	GCK	5.98e-07	0.503521	0.232	0.105	0.0125079
Advanced Mesoderm	PDLIM7	3.09e-10	0.502782	0.817	0.688	6.47e-06
Advanced Mesoderm	EFEMP2	1.57e-06	0.501205	0.482	0.323	0.0328555
Advanced Mesoderm	SKP2	2.48e-05	0.500142	0.75	0.653	0.518567
Advanced Mesoderm	GATA6.AS1	8.89e-53	0.498212	0.567	0.106	1.86e-48
Advanced Mesoderm	RHOBTB3	5.3e-14	0.490502	0.689	0.415	1.11e-09
Advanced Mesoderm	FSTL1	1.05e-08	0.490122	0.86	0.741	0.00022
Advanced Mesoderm	RRAGA	7.88e-05	0.489364	0.665	0.595	1
Advanced Mesoderm	PEMT	2.77e-05	0.48839	0.665	0.564	0.580166
Advanced Mesoderm	PLLP	5.16e-05	0.484443	0.244	0.136	1
Advanced Mesoderm	PEX2	2.58e-08	0.483854	0.646	0.503	0.00054
Advanced Mesoderm	ARL2BP	5.3e-06	0.479648	0.543	0.406	0.110871
Advanced Mesoderm	HOPX	1.34e-07	0.478236	0.317	0.155	0.00280709
Advanced Mesoderm	CD59	2.45e-07	0.478176	0.78	0.664	0.00513036
Advanced Mesoderm	TCEAL9	5.84e-13	0.476662	0.982	0.934	1.22e-08
Advanced Mesoderm	FAM210B	3.01e-14	0.473447	0.689	0.415	6.3e-10
Advanced Mesoderm	DDR2	2.72e-18	0.471346	0.256	0.056	5.69e-14
Advanced Mesoderm	GBE1	1.15e-06	0.469828	0.439	0.282	0.0240832
Advanced Mesoderm	IFITM2	7.15e-14	0.469482	0.976	0.811	1.49e-09
Advanced Mesoderm	ARHGAP29	8.79e-14	0.46857	0.707	0.43	1.84e-09
Advanced Mesoderm	ARL4C	9.04e-16	0.467751	0.561	0.27	1.89e-11
Advanced Mesoderm	ING4	7.03e-06	0.467242	0.524	0.377	0.146924
Advanced Mesoderm	EXT2	0.000105	0.4656	0.421	0.295	1
Advanced Mesoderm	CYB5R2	1.19e-05	0.46272	0.372	0.235	0.249173
Advanced Mesoderm	INTS12	2.21e-06	0.461276	0.555	0.432	0.0462639
Advanced Mesoderm	TPST1	1.51e-06	0.460943	0.494	0.329	0.0315197
Advanced Mesoderm	NREP	5.82e-11	0.460693	0.957	0.885	1.22e-06
Advanced Mesoderm	FKBP7	4.96e-19	0.460128	0.61	0.296	1.04e-14
Advanced Mesoderm	ASH2L	2.16e-06	0.459443	0.683	0.553	0.045208
Advanced Mesoderm	CPXM1	1.08e-05	0.458109	0.402	0.262	0.225691
Advanced Mesoderm	SEC31A	0.000227	0.453844	0.787	0.719	1
Advanced Mesoderm	CLDND1	2.26e-09	0.453794	0.915	0.863	4.72e-05
Advanced Mesoderm	STX18	2.04e-07	0.452008	0.671	0.513	0.00425785
Advanced Mesoderm	PPT2	2e-05	0.451175	0.384	0.236	0.418775
Advanced Mesoderm	CNTNAP2	3.26e-07	0.446306	0.616	0.446	0.00682698
Advanced Mesoderm	CD74	7.16e-12	0.445442	0.506	0.274	1.5e-07
Advanced Mesoderm	PRDX6	2.28e-10	0.444609	0.994	0.957	4.77e-06
Advanced Mesoderm	POSTN	7.38e-09	0.443524	0.287	0.113	0.000154
Advanced Mesoderm	BAG2	2.02e-07	0.443307	0.366	0.199	0.00422202
Advanced Mesoderm	HOXB6	4.87e-27	0.441885	0.311	0.055	1.02e-22
Advanced Mesoderm	PKNOX1	1.88e-06	0.440356	0.488	0.322	0.0393437
Advanced Mesoderm	CREB3	1.15e-05	0.439907	0.61	0.47	0.239516
Advanced Mesoderm	RALY	3.01e-07	0.439767	0.787	0.695	0.00629995
Advanced Mesoderm	ADAMTS9	4.94e-13	0.4394	0.409	0.171	1.03e-08
Advanced Mesoderm	CRYBB2P1	4.18e-08	0.437527	0.89	0.819	0.000874
Advanced Mesoderm	ARID5B	9.99e-13	0.434196	0.494	0.236	2.09e-08
Advanced Mesoderm	PLOD2	1.37e-11	0.433305	0.744	0.503	2.87e-07
Advanced Mesoderm	SNX17	0.000429	0.433107	0.72	0.632	1
Advanced Mesoderm	GNG5	3.3e-09	0.433037	1	0.993	6.89e-05
Advanced Mesoderm	ILK	5.94e-10	0.433036	0.902	0.8	1.24e-05
Advanced Mesoderm	MCOLN3	1.08e-06	0.431953	0.372	0.212	0.0226706
Advanced Mesoderm	DSG2	1.51e-09	0.431352	0.774	0.554	3.16e-05
Advanced Mesoderm	PODXL	2.05e-06	0.4297	0.628	0.437	0.0428744
Advanced Mesoderm	TPM2	4.78e-11	0.429523	0.909	0.752	9.99e-07
Advanced Mesoderm	MLLT3	2.02e-20	0.429417	0.488	0.177	4.23e-16
Advanced Mesoderm	SPART	9.87e-07	0.425323	0.701	0.567	0.0206303
Advanced Mesoderm	AC073174.2	2.84e-07	0.422795	0.415	0.238	0.00594583
Advanced Mesoderm	SPECC1	0.000713	0.422645	0.512	0.426	1
Advanced Mesoderm	APLF	1.63e-14	0.422614	0.427	0.182	3.41e-10
Advanced Mesoderm	IAH1	3.47e-07	0.420933	0.543	0.354	0.00725139
Advanced Mesoderm	SELENOW	1.98e-08	0.420619	0.988	0.965	0.000415
Advanced Mesoderm	FBN1	0.0073065	0.41959	0.134	0.077	1
Advanced Mesoderm	HOXB2	2e-27	0.418204	0.549	0.186	4.19e-23
Advanced Mesoderm	NT5C3B	2.81e-07	0.417705	0.774	0.637	0.0058767
Advanced Mesoderm	PFKP	4.65e-07	0.417348	0.689	0.517	0.00972988
Advanced Mesoderm	UROD	2.29e-08	0.417297	0.86	0.787	0.000479
Advanced Mesoderm	EMP3	3.24e-14	0.416308	0.665	0.344	6.77e-10
Advanced Mesoderm	LHFPL2	1.26e-10	0.415579	0.421	0.212	2.63e-06
Advanced Mesoderm	PBDC1	3.36e-06	0.415378	0.878	0.809	0.0701588
Advanced Mesoderm	ST6GALNAC3	0.000103	0.414575	0.476	0.345	1
Advanced Mesoderm	FAM32A	0.000228	0.410273	0.811	0.772	1
Advanced Mesoderm	HOMER3	4.26e-07	0.409627	0.415	0.259	0.00890884
Advanced Mesoderm	EIF5	2.91e-09	0.40931	0.945	0.899	6.08e-05
Advanced Mesoderm	TMEM14B	1.97e-10	0.408802	0.97	0.949	4.12e-06
Advanced Mesoderm	GABARAP	1.05e-08	0.406652	0.976	0.966	0.000219
Advanced Mesoderm	SVEP1	6.04e-20	0.406247	0.329	0.081	1.26e-15
Advanced Mesoderm	PERP	3.95e-10	0.406175	0.835	0.608	8.27e-06
Advanced Mesoderm	SERPINH1	2.2e-08	0.405979	0.78	0.631	0.000459
Advanced Mesoderm	CTSV	3.04e-17	0.402646	0.921	0.754	6.35e-13
Advanced Mesoderm	PGM2	0.000318	0.402404	0.488	0.377	1
Advanced Mesoderm	IP6K2	2.14e-05	0.40171	0.89	0.848	0.448388
Advanced Mesoderm	SLC36A4	5.1e-07	0.401668	0.567	0.434	0.0106732
Advanced Mesoderm	HIBADH	0.00108375	0.401539	0.591	0.525	1
Advanced Mesoderm	CLIP4	1.21e-18	0.401192	0.171	0.022	2.52e-14
Advanced Mesoderm	RAB31	6.27e-11	0.400866	0.884	0.674	1.31e-06
Advanced Mesoderm	PPP1CB	1.43e-07	0.399632	0.89	0.811	0.00298917
Advanced Mesoderm	LRP2	1.47e-05	0.396783	0.207	0.095	0.30818
Advanced Mesoderm	POLR2C	5.76e-05	0.396213	0.823	0.733	1
Advanced Mesoderm	SEMA3E	9.04e-11	0.396209	0.335	0.144	1.89e-06
Advanced Mesoderm	PJA1	7.95e-05	0.39594	0.537	0.403	1
Advanced Mesoderm	P3H1	0.00159298	0.395344	0.439	0.337	1
Advanced Mesoderm	IDH2	2.07e-06	0.392901	0.799	0.661	0.0433849
Advanced Mesoderm	CEBPD	1.62e-05	0.392833	0.372	0.239	0.339166
Advanced Mesoderm	OSBPL9	2.07e-05	0.392251	0.762	0.686	0.43388
Advanced Mesoderm	P4HA1	5.52e-09	0.39182	0.951	0.797	0.000115
Advanced Mesoderm	DSTN	9.64e-11	0.39135	0.982	0.961	2.02e-06
Advanced Mesoderm	NAALAD2	8.04e-09	0.391258	0.36	0.173	0.000168
Advanced Mesoderm	RHBDD2	0.00247951	0.390524	0.628	0.569	1
Advanced Mesoderm	2021-09-11	3.43e-06	0.390311	0.854	0.745	0.0717262
Advanced Mesoderm	VIT	4.36e-19	0.389658	0.183	0.025	9.12e-15
Advanced Mesoderm	SEMA3C	1.14e-17	0.389305	0.329	0.094	2.38e-13
Advanced Mesoderm	CRBN	7.23e-05	0.389222	0.866	0.83	1
Advanced Mesoderm	FAM216A	1.59e-06	0.38918	0.701	0.549	0.0332331
Advanced Mesoderm	SDCBP	8.68e-09	0.388812	0.97	0.875	0.000182
Advanced Mesoderm	COPRS	0.000825	0.387348	0.793	0.727	1
Advanced Mesoderm	NRBP1	0.000472	0.38664	0.872	0.786	1
Advanced Mesoderm	KARS	2.76e-06	0.383618	0.878	0.846	0.0577537
Advanced Mesoderm	TOMM34	0.00503112	0.381975	0.64	0.585	1
Advanced Mesoderm	TMEM59	1.31e-08	0.381686	0.982	0.961	0.000273
Advanced Mesoderm	PEG3	0.000823	0.38044	0.415	0.288	1
Advanced Mesoderm	ABCA7	1.8e-11	0.37991	0.604	0.359	3.77e-07
Advanced Mesoderm	CTNNB1	0.00116128	0.379149	0.689	0.592	1
Advanced Mesoderm	NNAT	4.99e-09	0.378945	0.738	0.512	0.000104
Advanced Mesoderm	UBB	1.09e-14	0.378896	1	1	2.27e-10
Advanced Mesoderm	MXRA7	1.08e-06	0.378345	0.579	0.415	0.0226295
Advanced Mesoderm	COL21A1	1.42e-10	0.377058	0.177	0.046	2.96e-06
Advanced Mesoderm	NPNT	1.98e-15	0.376896	0.134	0.016	4.13e-11
Advanced Mesoderm	NBPF1	2.93e-10	0.376757	0.518	0.303	6.13e-06
Advanced Mesoderm	FIBIN	1.18e-07	0.376417	0.159	0.05	0.00246585
Advanced Mesoderm	FAM118A	0.00161444	0.376105	0.39	0.292	1
Advanced Mesoderm	MAGED2	3.84e-05	0.374151	0.939	0.935	0.803478
Advanced Mesoderm	SMARCD3	4.13e-10	0.370758	0.335	0.144	8.63e-06
Advanced Mesoderm	TMEM222	0.00157531	0.370321	0.457	0.367	1
Advanced Mesoderm	JCAD	1.01e-24	0.370208	0.451	0.13	2.11e-20
Advanced Mesoderm	MORF4L2	2.65e-07	0.36951	0.963	0.919	0.00553498
Advanced Mesoderm	TTC3	2.62e-08	0.369375	0.835	0.669	0.000548
Advanced Mesoderm	MSRB2	4.35e-09	0.369304	0.86	0.75	9.1e-05
Advanced Mesoderm	LRRC32	9.76e-08	0.369291	0.22	0.086	0.00204001
Advanced Mesoderm	ANAPC13	1.25e-05	0.368787	0.805	0.726	0.260633
Advanced Mesoderm	ACKR3	1.67e-15	0.368501	0.305	0.089	3.49e-11
Advanced Mesoderm	HS3ST1	4.84e-13	0.367797	0.195	0.048	1.01e-08
Advanced Mesoderm	DAB2	2.85e-10	0.366852	0.665	0.417	5.96e-06
Advanced Mesoderm	HDAC2	1.58e-06	0.366118	0.97	0.939	0.0329669
Advanced Mesoderm	ATMIN	0.000136	0.365467	0.512	0.38	1
Advanced Mesoderm	COL5A1	1.77e-13	0.365111	0.402	0.167	3.7e-09
Advanced Mesoderm	IVNS1ABP	0.0048656	0.365079	0.78	0.706	1
Advanced Mesoderm	RCN3	0.00176825	0.364332	0.354	0.255	1
Advanced Mesoderm	DCTN3	3.35e-08	0.363633	0.744	0.562	0.0007
Advanced Mesoderm	LMO3	1.36e-15	0.362369	0.293	0.085	2.84e-11
Advanced Mesoderm	PPP3CC	1.22e-06	0.36223	0.28	0.137	0.0254593
Advanced Mesoderm	GADD45B	0.00134224	0.361353	0.567	0.483	1
Advanced Mesoderm	TMEM14C	1.15e-10	0.360872	0.994	0.953	2.41e-06
Advanced Mesoderm	CYR61	0.000126	0.360447	0.47	0.335	1
Advanced Mesoderm	COL6A2	1.01e-11	0.36001	0.354	0.144	2.12e-07
Advanced Mesoderm	COMMD9	0.000133	0.359019	0.829	0.744	1
Advanced Mesoderm	EDN3	1.89e-11	0.358984	0.122	0.02	3.95e-07
Advanced Mesoderm	MEIS2	9.1e-13	0.358924	0.579	0.308	1.9e-08
Advanced Mesoderm	UGDH	1.61e-05	0.357347	0.805	0.67	0.336689
Advanced Mesoderm	COMMD1	3.11e-07	0.357139	0.927	0.904	0.00650794
Advanced Mesoderm	SCNM1	1.41e-06	0.356399	0.872	0.778	0.0295032
Advanced Mesoderm	ECHDC1	1.46e-05	0.356243	0.738	0.65	0.304616
Advanced Mesoderm	ALOX15	6.65e-16	0.354774	0.146	0.019	1.39e-11
Advanced Mesoderm	SBSPON	1.14e-05	0.353967	0.134	0.049	0.23828
Advanced Mesoderm	ZNF702P	2.34e-11	0.351287	0.335	0.134	4.89e-07
Advanced Mesoderm	FARP1	6.59e-05	0.349172	0.445	0.311	1
Advanced Mesoderm	TRIM5	1.11e-06	0.34907	0.25	0.12	0.0231238
Advanced Mesoderm	GSTM3	9.18e-09	0.348792	0.591	0.368	0.000192
Advanced Mesoderm	FLT1	0.000474	0.348219	0.293	0.184	1
Advanced Mesoderm	CNTN5	1.18e-19	0.347827	0.146	0.014	2.48e-15
Advanced Mesoderm	AC093484.3	6.32e-10	0.347772	1	0.998	1.32e-05
Advanced Mesoderm	SULF1	4.99e-11	0.346253	0.25	0.084	1.04e-06
Advanced Mesoderm	TIMP1	6.53e-06	0.34625	0.768	0.648	0.136583
Advanced Mesoderm	RSPRY1	0.000332	0.344675	0.451	0.33	1
Advanced Mesoderm	CASTOR1	0.000431	0.341061	0.317	0.203	1
Advanced Mesoderm	DCTN2	0.000194	0.340878	0.768	0.662	1
Advanced Mesoderm	ANXA2	6.48e-07	0.340401	0.951	0.824	0.0135414
Advanced Mesoderm	REXO2	0.000868	0.339792	0.86	0.833	1
Advanced Mesoderm	DLG2	1.73e-12	0.33971	0.305	0.108	3.63e-08
Advanced Mesoderm	ARPC2	6.84e-08	0.338563	0.988	0.974	0.00142988
Advanced Mesoderm	BBS2	4.28e-05	0.337844	0.506	0.351	0.895986
Advanced Mesoderm	RGL1	3.3e-08	0.337734	0.238	0.092	0.000691
Advanced Mesoderm	ALDH7A1	0.00302083	0.336704	0.799	0.732	1
Advanced Mesoderm	COPS7B	0.00673034	0.336678	0.5	0.431	1
Advanced Mesoderm	KLHL4	9.37e-08	0.336634	0.262	0.113	0.0019583
Advanced Mesoderm	SNAPIN	2.01e-05	0.336429	0.787	0.706	0.421297
Advanced Mesoderm	RAC1	3.52e-11	0.336235	1	0.984	7.36e-07
Advanced Mesoderm	COPB1	0.00111483	0.336036	0.835	0.811	1
Advanced Mesoderm	NEDD9	3.01e-05	0.335927	0.232	0.119	0.62925
Advanced Mesoderm	TRAPPC4	2.82e-05	0.335548	0.817	0.734	0.590147
Advanced Mesoderm	ECI2	0.000254	0.335522	0.829	0.787	1
Advanced Mesoderm	LGR4	1.46e-14	0.334626	0.451	0.194	3.06e-10
Advanced Mesoderm	PGF	4.33e-05	0.334421	0.305	0.177	0.905154
Advanced Mesoderm	FSHR	6.5e-10	0.332912	0.238	0.082	1.36e-05
Advanced Mesoderm	C1orf21	5.24e-09	0.332363	0.555	0.342	0.00011
Advanced Mesoderm	MEIS1	3.65e-23	0.330897	0.72	0.308	7.62e-19
Advanced Mesoderm	RIPOR2	1.84e-07	0.329902	0.244	0.106	0.00384012
Advanced Mesoderm	H2AFY	1.95e-05	0.32807	0.805	0.759	0.407061
Advanced Mesoderm	YPEL5	0.00207426	0.327947	0.774	0.724	1
Advanced Mesoderm	SLC38A2	0.000951	0.327702	0.811	0.795	1
Advanced Mesoderm	SPPL2A	0.000436	0.327577	0.591	0.47	1
Advanced Mesoderm	LYN	0.000332	0.326143	0.348	0.238	1
Advanced Mesoderm	KDELR3	6.28e-05	0.326001	0.287	0.158	1
Advanced Mesoderm	PIAS1	0.0041385	0.324498	0.744	0.715	1
Advanced Mesoderm	TMSB10	2.44e-10	0.324333	1	1	5.09e-06
Advanced Mesoderm	FOXF1	2.04e-38	0.324329	0.634	0.164	4.27e-34
Advanced Mesoderm	DENND4C	2.67e-06	0.323498	0.384	0.227	0.0558477
Advanced Mesoderm	ITGB5	0.00212755	0.322558	0.323	0.229	1
Advanced Mesoderm	SGCE	0.00014	0.32164	0.439	0.309	1
Advanced Mesoderm	DYNLT1	2.79e-08	0.321561	0.988	0.948	0.000584
Advanced Mesoderm	RTL8C	1.7e-06	0.321429	0.805	0.671	0.0355509
Advanced Mesoderm	GPR108	0.0023093	0.319061	0.512	0.43	1
Advanced Mesoderm	ANXA5	1.16e-05	0.318456	0.939	0.876	0.242961
Advanced Mesoderm	GSTA4	0.00691646	0.317957	0.488	0.428	1
Advanced Mesoderm	SUPT20H	0.000502	0.317708	0.713	0.665	1
Advanced Mesoderm	RND3	4.18e-08	0.316545	0.604	0.391	0.000875
Advanced Mesoderm	RINT1	0.00213602	0.316231	0.512	0.422	1
Advanced Mesoderm	CLK3	0.00394098	0.313966	0.683	0.629	1
Advanced Mesoderm	CSNK2B	8.13e-06	0.312877	0.951	0.906	0.170046
Advanced Mesoderm	PGM1	0.00254604	0.31249	0.726	0.644	1
Advanced Mesoderm	CYP51A1	2e-05	0.3123	0.841	0.737	0.417508
Advanced Mesoderm	ADAM10	0.00995971	0.311726	0.707	0.664	1
Advanced Mesoderm	CNPY2	3.18e-06	0.311633	0.982	0.949	0.066582
Advanced Mesoderm	SAP30	1.83e-07	0.31037	0.86	0.765	0.00383687
Advanced Mesoderm	THEM4	6.95e-05	0.309629	0.396	0.267	1
Advanced Mesoderm	ELAVL1	1.93e-05	0.309302	0.841	0.79	0.404065
Advanced Mesoderm	LITAF	1.31e-06	0.30883	0.378	0.21	0.0274407
Advanced Mesoderm	IQCA1	1.09e-05	0.30784	0.341	0.207	0.227558
Advanced Mesoderm	SARAF	1.29e-10	0.307004	0.933	0.857	2.7e-06
Advanced Mesoderm	SPRY2	1.9e-05	0.306084	0.396	0.256	0.397405
Advanced Mesoderm	PAQR8	4.67e-05	0.306035	0.311	0.185	0.97637
Advanced Mesoderm	LYPD6	0.000119	0.305294	0.213	0.113	1
Advanced Mesoderm	AK1	6.96e-06	0.305213	0.585	0.456	0.145573
Advanced Mesoderm	KIAA1551	2.64e-06	0.304284	0.622	0.438	0.0551331
Advanced Mesoderm	DYNLRB1	4.99e-06	0.303713	0.854	0.837	0.10426
Advanced Mesoderm	ARL4D	0.000835	0.30327	0.512	0.407	1
Advanced Mesoderm	SVIL.AS1	0.000574	0.302755	0.427	0.301	1
Advanced Mesoderm	RBBP4	4.53e-05	0.302165	0.951	0.929	0.946441
Advanced Mesoderm	BNC2	4.37e-24	0.302126	0.427	0.119	9.13e-20
Advanced Mesoderm	SVBP	5.23e-06	0.301867	0.829	0.804	0.109355
Advanced Mesoderm	GYPC	3.34e-13	0.301398	0.646	0.352	6.98e-09
Advanced Mesoderm	PRPSAP2	9.68e-05	0.301296	0.695	0.58	1
Advanced Mesoderm	THOC6	0.00120761	0.301097	0.671	0.605	1
Advanced Mesoderm	EFNB3	8.28e-11	0.300537	0.256	0.088	1.73e-06
Advanced Mesoderm	FGF19	2.61e-05	0.29988	0.116	0.041	0.546655
Advanced Mesoderm	SYNE1	8.26e-06	0.299719	0.28	0.151	0.172743
Advanced Mesoderm	PFKFB4	0.00777474	0.299282	0.451	0.371	1
Advanced Mesoderm	GYG2	0.00273895	0.298876	0.348	0.251	1
Advanced Mesoderm	TMOD1	1.46e-05	0.298551	0.128	0.046	0.305641
Advanced Mesoderm	HOXB5	1.87e-23	0.298393	0.341	0.077	3.91e-19
Advanced Mesoderm	COPS8	0.000371	0.297961	0.939	0.904	1
Advanced Mesoderm	TBC1D19	0.00586454	0.297479	0.299	0.215	1
Advanced Mesoderm	APOBEC3G	9.32e-06	0.297081	0.238	0.116	0.194908
Advanced Mesoderm	AC002454.1	3.31e-31	0.296619	0.445	0.108	6.93e-27
Advanced Mesoderm	CORO1C	1.18e-05	0.296025	0.756	0.632	0.246221
Advanced Mesoderm	C5orf66	2.67e-12	0.295207	0.104	0.013	5.59e-08
Advanced Mesoderm	SRP72	5.62e-05	0.295075	0.915	0.875	1
Advanced Mesoderm	ERAL1	0.00368482	0.294591	0.695	0.663	1
Advanced Mesoderm	NOSIP	0.000386	0.293983	0.848	0.791	1
Advanced Mesoderm	NECTIN2	0.0033572	0.293926	0.701	0.64	1
Advanced Mesoderm	IFT57	0.000155	0.292633	0.732	0.65	1
Advanced Mesoderm	BZW2	0.00370844	0.292297	0.744	0.686	1
Advanced Mesoderm	LOXL1	1.27e-05	0.292141	0.293	0.159	0.265428
Advanced Mesoderm	WDR41	0.00733653	0.292126	0.585	0.538	1
Advanced Mesoderm	AQP1	7.77e-10	0.291621	0.232	0.076	1.62e-05
Advanced Mesoderm	H2AFY2	6.09e-05	0.291438	0.823	0.72	1
Advanced Mesoderm	PRDM6	4.43e-24	0.290894	0.268	0.046	9.27e-20
Advanced Mesoderm	MTHFS	0.000283	0.290577	0.878	0.833	1
Advanced Mesoderm	TSC22D1	6.56e-06	0.290301	0.976	0.938	0.137262
Advanced Mesoderm	DUT	0.00152136	0.289026	0.854	0.811	1
Advanced Mesoderm	TUBG2	0.000636	0.288764	0.415	0.295	1
Advanced Mesoderm	WDR70	0.00730016	0.288705	0.665	0.64	1
Advanced Mesoderm	NEXN	1.33e-08	0.288579	0.433	0.246	0.000279
Advanced Mesoderm	NEBL	0.000311	0.287535	0.305	0.193	1
Advanced Mesoderm	SGPL1	0.000341	0.287494	0.537	0.42	1
Advanced Mesoderm	NUTF2	2.79e-05	0.287426	0.945	0.866	0.583264
Advanced Mesoderm	AC132217.1	1.37e-44	0.286746	0.622	0.128	2.87e-40
Advanced Mesoderm	UAP1	0.000309	0.286312	0.524	0.394	1
Advanced Mesoderm	CDO1	3.91e-05	0.286173	0.311	0.182	0.81654
Advanced Mesoderm	TSG101	7.55e-05	0.285149	0.884	0.821	1
Advanced Mesoderm	CFL2	0.00136353	0.284202	0.506	0.411	1
Advanced Mesoderm	RTCB	0.000152	0.283597	0.89	0.862	1
Advanced Mesoderm	YARS2	0.0077024	0.283593	0.476	0.404	1
Advanced Mesoderm	NBPF8	8.68e-11	0.283228	0.195	0.053	1.82e-06
Advanced Mesoderm	DEF8	0.00828556	0.282066	0.61	0.533	1
Advanced Mesoderm	YIPF1	0.00267226	0.281347	0.561	0.461	1
Advanced Mesoderm	PLSCR5	5.04e-27	0.280848	0.171	0.011	1.05e-22
Advanced Mesoderm	DHRS7	0.00586354	0.280671	0.61	0.54	1
Advanced Mesoderm	ARNT	0.00546398	0.280645	0.305	0.222	1
Advanced Mesoderm	FADS1	0.000942	0.280539	0.787	0.688	1
Advanced Mesoderm	ZC2HC1A	3.28e-05	0.280386	0.72	0.587	0.685744
Advanced Mesoderm	ZSWIM7	0.00332066	0.280221	0.689	0.619	1
Advanced Mesoderm	ANGPTL2	5.45e-12	0.279884	0.299	0.107	1.14e-07
Advanced Mesoderm	ARCN1	0.00397859	0.279731	0.75	0.738	1
Advanced Mesoderm	LEF1	1.32e-05	0.27843	0.494	0.319	0.276691
Advanced Mesoderm	SMS	6.64e-05	0.277892	0.884	0.878	1
Advanced Mesoderm	KCTD1	0.000271	0.277751	0.22	0.123	1
Advanced Mesoderm	PSMD4	2.64e-06	0.277584	0.963	0.957	0.0551098
Advanced Mesoderm	DISP1	0.000991	0.277529	0.207	0.12	1
Advanced Mesoderm	CTDSPL	1.74e-05	0.277294	0.366	0.225	0.364602
Advanced Mesoderm	DPF2	0.00672249	0.277237	0.726	0.698	1
Advanced Mesoderm	DRG1	0.000537	0.277164	0.854	0.843	1
Advanced Mesoderm	RAE1	0.00951256	0.276777	0.78	0.754	1
Advanced Mesoderm	MYC	8.17e-07	0.275905	0.451	0.276	0.0170731
Advanced Mesoderm	SEC24B	0.00086	0.275848	0.433	0.313	1
Advanced Mesoderm	TRAPPC1	1.64e-08	0.275076	0.97	0.922	0.000343
Advanced Mesoderm	C20orf96	1.96e-06	0.274069	0.518	0.364	0.0408873
Advanced Mesoderm	C4orf48	1.47e-15	0.273438	0.933	0.819	3.07e-11
Advanced Mesoderm	CALU	0.000292	0.273346	0.939	0.908	1
Advanced Mesoderm	TNFRSF19	5.04e-06	0.272916	0.256	0.123	0.105389
Advanced Mesoderm	IFRD1	0.000864	0.272841	0.622	0.524	1
Advanced Mesoderm	ITGA8	1.2e-05	0.27233	0.256	0.128	0.251043
Advanced Mesoderm	SH3GLB1	0.00296155	0.271941	0.665	0.577	1
Advanced Mesoderm	ZNF302	0.00103896	0.271861	0.543	0.439	1
Advanced Mesoderm	GGNBP2	0.00451511	0.271074	0.677	0.612	1
Advanced Mesoderm	CLTA	0.000137	0.270789	0.896	0.864	1
Advanced Mesoderm	EED	5.48e-05	0.270696	0.652	0.53	1
Advanced Mesoderm	FAM114A1	5.93e-10	0.270194	0.476	0.238	1.24e-05
Advanced Mesoderm	SERPING1	0.000101	0.270001	0.854	0.739	1
Advanced Mesoderm	RBMS1	0.00206696	0.269549	0.726	0.634	1
Advanced Mesoderm	HOXB1	3.28e-19	0.269356	0.238	0.046	6.86e-15
Advanced Mesoderm	LAMA1	0.000657	0.269033	0.329	0.212	1
Advanced Mesoderm	ANKMY2	0.000129	0.268127	0.573	0.446	1
Advanced Mesoderm	BSG	2.97e-05	0.26806	1	0.99	0.622013
Advanced Mesoderm	TEK	4.09e-05	0.267987	0.238	0.122	0.854682
Advanced Mesoderm	BPHL	0.00137329	0.267569	0.634	0.545	1
Advanced Mesoderm	CLK4	0.00825506	0.266233	0.713	0.618	1
Advanced Mesoderm	MRPL14	3.16e-06	0.266197	0.951	0.951	0.0659806
Advanced Mesoderm	ARF4	0.000163	0.265544	0.988	0.949	1
Advanced Mesoderm	C2orf74	0.00114335	0.264946	0.494	0.416	1
Advanced Mesoderm	FAM92A	7.28e-07	0.264946	0.744	0.608	0.0152139
Advanced Mesoderm	PSMC3	0.000176	0.264946	0.939	0.91	1
Advanced Mesoderm	IFT81	6.08e-05	0.264829	0.585	0.461	1
Advanced Mesoderm	IPO5P1	0.000422	0.264824	0.646	0.554	1
Advanced Mesoderm	FDPS	0.00217408	0.26469	0.939	0.901	1
Advanced Mesoderm	ANGPTL4	6.54e-07	0.264328	0.348	0.182	0.0136736
Advanced Mesoderm	KDELR2	0.00182536	0.26426	0.902	0.811	1
Advanced Mesoderm	HCFC1R1	6e-12	0.264202	0.75	0.581	1.25e-07
Advanced Mesoderm	BNC1	1.13e-07	0.263991	0.128	0.034	0.00235971
Advanced Mesoderm	SOCS2	0.00274521	0.263983	0.415	0.315	1
Advanced Mesoderm	PSMC1	0.0029882	0.263564	0.878	0.89	1
Advanced Mesoderm	MTPN	0.00483917	0.263511	0.543	0.454	1
Advanced Mesoderm	DYRK4	5.12e-06	0.263266	0.427	0.267	0.107031
Advanced Mesoderm	ZNF462	0.000419	0.262481	0.64	0.509	1
Advanced Mesoderm	TCEA2	0.00118529	0.262268	0.652	0.579	1
Advanced Mesoderm	ACAT2	0.00793918	0.262194	0.878	0.877	1
Advanced Mesoderm	WBP1L	1.91e-07	0.261944	0.226	0.095	0.00398473
Advanced Mesoderm	SRPX	1.16e-06	0.2619	0.189	0.074	0.0242988
Advanced Mesoderm	EPHB2	1.97e-10	0.261662	0.262	0.094	4.12e-06
Advanced Mesoderm	ARF1	0.000708	0.261657	0.957	0.885	1
Advanced Mesoderm	QPRT	0.000444	0.261166	0.78	0.705	1
Advanced Mesoderm	SERINC5	0.00397944	0.26097	0.652	0.521	1
Advanced Mesoderm	C9orf3	0.000281	0.260526	0.482	0.354	1
Advanced Mesoderm	ZNF331	0.00986313	0.259979	0.366	0.278	1
Advanced Mesoderm	SNAP29	0.000585	0.259676	0.585	0.474	1
Advanced Mesoderm	MXRA8	2.17e-08	0.25905	0.732	0.514	0.000454
Advanced Mesoderm	ANKS1A	0.000486	0.258255	0.256	0.151	1
Advanced Mesoderm	PDZRN3	8e-15	0.258033	0.262	0.069	1.67e-10
Advanced Mesoderm	TBCK	0.00540841	0.257824	0.512	0.409	1
Advanced Mesoderm	ARSE	0.000294	0.256661	0.305	0.192	1
Advanced Mesoderm	FNDC5	9.14e-11	0.255666	0.165	0.04	1.91e-06
Advanced Mesoderm	CALCOCO2	0.00439087	0.255601	0.409	0.312	1
Advanced Mesoderm	HBP1	0.000494	0.255015	0.854	0.792	1
Advanced Mesoderm	MTFP1	0.00788524	0.254668	0.799	0.803	1
Advanced Mesoderm	LDOC1	3.27e-05	0.254279	0.433	0.287	0.68458
Advanced Mesoderm	RBPMS	0.000336	0.253817	0.829	0.741	1
Advanced Mesoderm	COPS4	0.00175825	0.253582	0.884	0.836	1
Advanced Mesoderm	PFDN1	0.00019	0.253311	0.921	0.888	1
Advanced Mesoderm	BIN1	2.31e-07	0.253277	0.384	0.212	0.00483338
Advanced Mesoderm	EAPP	0.00483885	0.252668	0.89	0.888	1
Advanced Mesoderm	TSPYL4	0.00446962	0.252605	0.341	0.24	1
Advanced Mesoderm	GNAS	0.00166934	0.252312	1	0.993	1
Advanced Mesoderm	DNAJC1	9.71e-05	0.251663	0.543	0.431	1
Advanced Mesoderm	ATXN10	0.00180304	0.251139	0.848	0.848	1
Advanced Mesoderm	DGUOK	0.00125904	0.250692	0.963	0.941	1
Advanced Mesoderm	MPPED2	0.000211	0.25016	0.171	0.085	1
Axial Mesoderm	CFAP126	7.58e-140	4.14785	1	0.018	1.59e-135
Axial Mesoderm	PIFO	8.29e-44	4.1173	1	0.116	1.73e-39
Axial Mesoderm	SAT1	2.07e-15	3.82989	1	0.797	4.32e-11
Axial Mesoderm	C20orf85	4.78e-163	3.7337	0.913	0.009	9.99e-159
Axial Mesoderm	FAM183A	1.46e-130	3.5786	0.957	0.018	3.06e-126
Axial Mesoderm	TPPP3	5.25e-108	3.4882	0.87	0.02	1.1e-103
Axial Mesoderm	EFHC1	3.19e-16	3.31583	0.957	0.438	6.68e-12
Axial Mesoderm	TFF3	8.44e-50	3.31359	0.957	0.084	1.76e-45
Axial Mesoderm	ZMYND10	9.83e-95	3.20138	0.696	0.013	2.06e-90
Axial Mesoderm	MLF1	1.13e-17	3.14121	1	0.537	2.36e-13
Axial Mesoderm	SPAG6	2.67e-115	3.09751	0.826	0.015	5.58e-111
Axial Mesoderm	DNAH9	2.17e-51	3.0615	0.87	0.064	4.54e-47
Axial Mesoderm	DRC1	3.75e-146	2.90389	0.957	0.014	7.84e-142
Axial Mesoderm	DNAH5	6.22e-76	2.87367	0.913	0.041	1.3e-71
Axial Mesoderm	C9orf24	1.8e-137	2.79356	0.826	0.009	3.76e-133
Axial Mesoderm	TEKT1	1.8e-129	2.79182	0.826	0.011	3.76e-125
Axial Mesoderm	DNALI1	7.16e-19	2.74084	1	0.441	1.5e-14
Axial Mesoderm	NRAV	4.5e-21	2.67344	0.783	0.153	9.41e-17
Axial Mesoderm	CETN2	2.94e-14	2.64695	1	0.797	6.14e-10
Axial Mesoderm	OSCP1	3.79e-28	2.56687	1	0.209	7.92e-24
Axial Mesoderm	ARMC3	1.53e-95	2.52737	0.913	0.028	3.2e-91
Axial Mesoderm	SPOCK3	3.72e-30	2.42503	0.913	0.131	7.78e-26
Axial Mesoderm	IFT22	8.83e-17	2.41429	1	0.55	1.85e-12
Axial Mesoderm	SAMD3	3.08e-20	2.39897	0.957	0.285	6.44e-16
Axial Mesoderm	DAW1	1.64e-152	2.38511	1	0.015	3.43e-148
Axial Mesoderm	PLPPR1	1.96e-28	2.37772	0.739	0.087	4.1e-24
Axial Mesoderm	RSPH4A	1.43e-96	2.36098	0.87	0.024	3e-92
Axial Mesoderm	TNFRSF11B	4.96e-23	2.35163	0.522	0.049	1.04e-18
Axial Mesoderm	TCTEX1D1	2.53e-69	2.34914	0.957	0.053	5.3e-65
Axial Mesoderm	C11orf88	4.55e-149	2.30657	0.913	0.011	9.51e-145
Axial Mesoderm	ENKUR	7.77e-76	2.30258	0.913	0.041	1.62e-71
Axial Mesoderm	CFAP52	3.36e-125	2.28226	0.826	0.012	7.02e-121
Axial Mesoderm	RSPH9	3.07e-34	2.27619	0.87	0.104	6.41e-30
Axial Mesoderm	C5orf49	9.44e-73	2.25879	0.826	0.033	1.97e-68
Axial Mesoderm	C1orf194	3.99e-163	2.22873	0.913	0.009	8.34e-159
Axial Mesoderm	PPP1R32	4.89e-60	2.20241	0.739	0.033	1.02e-55
Axial Mesoderm	SPAG16	3.08e-16	2.20038	1	0.668	6.44e-12
Axial Mesoderm	IQCG	1.17e-20	2.18627	0.913	0.231	2.45e-16
Axial Mesoderm	LMLN2	3.61e-42	2.1815	0.609	0.033	7.55e-38
Axial Mesoderm	HYDIN	5.01e-43	2.16903	0.826	0.07	1.05e-38
Axial Mesoderm	AKAP14	3.38e-127	2.1531	0.87	0.014	7.06e-123
Axial Mesoderm	LHX5.AS1	9.88e-48	2.11562	0.783	0.053	2.07e-43
Axial Mesoderm	UBXN11	6.69e-13	2.11188	0.783	0.253	1.4e-08
Axial Mesoderm	GPC4	1.55e-12	2.10625	0.957	0.431	3.25e-08
Axial Mesoderm	CFAP206	9.69e-97	2.10373	0.826	0.02	2.03e-92
Axial Mesoderm	CAPSL	3.57e-163	2.09649	0.87	0.007	7.46e-159
Axial Mesoderm	TCTN1	6.32e-14	2.08134	0.87	0.328	1.32e-09
Axial Mesoderm	EFCAB1	8.03e-74	2.08074	0.957	0.046	1.68e-69
Axial Mesoderm	RSPH1	4.52e-86	2.07296	0.913	0.033	9.45e-82
Axial Mesoderm	IQUB	5.23e-76	2.06423	0.826	0.031	1.09e-71
Axial Mesoderm	CFAP45	2.44e-88	2.034	0.87	0.027	5.1e-84
Axial Mesoderm	MORN2	3.02e-16	2.0289	0.957	0.427	6.32e-12
Axial Mesoderm	WDR63	5.95e-82	2.01718	0.913	0.036	1.24e-77
Axial Mesoderm	LGI1	2.34e-21	2.0159	0.783	0.133	4.9e-17
Axial Mesoderm	CRIP2	3.07e-12	2.00673	0.826	0.323	6.41e-08
Axial Mesoderm	TBXT	1.72e-21	2.00052	0.913	0.175	3.59e-17
Axial Mesoderm	SPA17	5.04e-18	1.98259	0.913	0.292	1.05e-13
Axial Mesoderm	SPATA17	2.68e-31	1.97745	0.957	0.148	5.61e-27
Axial Mesoderm	PPP1R17	1.07e-22	1.97543	0.826	0.132	2.24e-18
Axial Mesoderm	IFT57	4.32e-12	1.96879	0.957	0.655	9.04e-08
Axial Mesoderm	UBXN10	1.77e-37	1.96667	0.696	0.053	3.71e-33
Axial Mesoderm	MNS1	5.58e-21	1.96202	1	0.288	1.17e-16
Axial Mesoderm	PPIL6	1.35e-52	1.93617	0.957	0.078	2.82e-48
Axial Mesoderm	TDGF1	4.86e-14	1.89174	1	0.413	1.02e-09
Axial Mesoderm	CNTNAP2	5.41e-12	1.87351	0.913	0.461	1.13e-07
Axial Mesoderm	C4orf47	4.15e-26	1.87297	1	0.234	8.69e-22
Axial Mesoderm	CFAP44	1.62e-100	1.86553	0.783	0.016	3.38e-96
Axial Mesoderm	P4HTM	8.51e-14	1.86132	0.652	0.15	1.78e-09
Axial Mesoderm	C9orf116	1.65e-16	1.85113	0.826	0.249	3.44e-12
Axial Mesoderm	AC084033.3	4.97e-20	1.83927	1	0.316	1.04e-15
Axial Mesoderm	F13A1	9.78e-37	1.82273	0.565	0.032	2.04e-32
Axial Mesoderm	CRABP1	2.49e-12	1.81594	0.957	0.491	5.2e-08
Axial Mesoderm	CFAP161	2.47e-100	1.81527	0.739	0.014	5.15e-96
Axial Mesoderm	CFAP298	7.77e-13	1.78274	1	0.756	1.63e-08
Axial Mesoderm	ROPN1L	9.47e-70	1.78168	0.696	0.022	1.98e-65
Axial Mesoderm	LRRIQ1	6.74e-37	1.76701	0.957	0.12	1.41e-32
Axial Mesoderm	CLUAP1	5.37e-11	1.76038	0.957	0.459	1.12e-06
Axial Mesoderm	C6orf118	1.86e-100	1.76003	0.696	0.011	3.88e-96
Axial Mesoderm	SYTL3	1.28e-113	1.73533	0.739	0.01	2.69e-109
Axial Mesoderm	DALRD3	1.81e-09	1.73093	0.739	0.304	3.79e-05
Axial Mesoderm	CFAP300	6.57e-32	1.72182	0.913	0.128	1.37e-27
Axial Mesoderm	IQCD	2.2e-60	1.70727	0.826	0.042	4.59e-56
Axial Mesoderm	PKD1L1	3.7e-75	1.70705	0.696	0.02	7.73e-71
Axial Mesoderm	PLTP	3.55e-08	1.68664	0.87	0.524	0.000742
Axial Mesoderm	FAM206A	2.91e-09	1.68328	0.913	0.544	6.08e-05
Axial Mesoderm	VWA5A	4.52e-08	1.66692	0.783	0.375	0.000945
Axial Mesoderm	TTC29	2.82e-38	1.65673	0.826	0.074	5.9e-34
Axial Mesoderm	LRTOMT	5.91e-16	1.65473	0.826	0.216	1.24e-11
Axial Mesoderm	ODC1	1.17e-10	1.63661	1	0.762	2.44e-06
Axial Mesoderm	CFAP43	7.19e-48	1.6354	0.87	0.067	1.5e-43
Axial Mesoderm	TAF9B	2.22e-05	1.62819	0.783	0.526	0.463247
Axial Mesoderm	FAM229B	6.63e-11	1.61914	0.87	0.456	1.39e-06
Axial Mesoderm	CFAP77	2.17e-133	1.61589	0.913	0.015	4.54e-129
Axial Mesoderm	CHRD	1.91e-94	1.60715	0.826	0.021	3.99e-90
Axial Mesoderm	TTC25	8.35e-42	1.60017	0.696	0.046	1.75e-37
Axial Mesoderm	MAPK10	6.79e-09	1.59399	0.783	0.381	0.000142
Axial Mesoderm	ARL4A	2.09e-09	1.58975	0.913	0.526	4.37e-05
Axial Mesoderm	C11orf49	5.25e-10	1.57729	0.913	0.662	1.1e-05
Axial Mesoderm	BSCL2	1.06e-08	1.56816	0.783	0.41	0.000222
Axial Mesoderm	NPHP1	2.52e-21	1.56074	0.913	0.221	5.26e-17
Axial Mesoderm	WDR54	2.84e-10	1.5549	0.957	0.777	5.93e-06
Axial Mesoderm	RIBC1	3.54e-37	1.54856	0.652	0.046	7.4e-33
Axial Mesoderm	ACOXL	8.15e-18	1.5422	0.522	0.068	1.7e-13
Axial Mesoderm	NOTO	1.28e-47	1.53681	0.478	0.015	2.67e-43
Axial Mesoderm	DNAH7	9.08e-82	1.53475	0.826	0.027	1.9e-77
Axial Mesoderm	CDH1	2.26e-12	1.53395	0.957	0.396	4.73e-08
Axial Mesoderm	WDR19	1.23e-10	1.52962	0.652	0.195	2.58e-06
Axial Mesoderm	NME7	1.39e-09	1.52532	0.87	0.581	2.9e-05
Axial Mesoderm	CLDN3	1.65e-09	1.5234	0.652	0.196	3.45e-05
Axial Mesoderm	ADAMTS16	3.39e-31	1.49873	0.522	0.034	7.09e-27
Axial Mesoderm	WDR35	2.3e-15	1.48283	0.826	0.216	4.8e-11
Axial Mesoderm	SPAG17	1.68e-63	1.4823	0.739	0.03	3.5e-59
Axial Mesoderm	TSPAN7	2.36e-06	1.47319	0.565	0.233	0.0493668
Axial Mesoderm	CDH2	2.14e-12	1.46629	0.957	0.39	4.48e-08
Axial Mesoderm	CFAP36	5.08e-13	1.46212	1	0.538	1.06e-08
Axial Mesoderm	DNAL4	1.47e-21	1.45134	0.826	0.156	3.07e-17
Axial Mesoderm	C7orf57	5.86e-104	1.44317	0.87	0.02	1.23e-99
Axial Mesoderm	MOK	8.56e-12	1.43421	0.826	0.296	1.79e-07
Axial Mesoderm	TMEM231	3.67e-14	1.42734	0.652	0.136	7.68e-10
Axial Mesoderm	PIH1D2	3.4e-32	1.42294	0.87	0.106	7.12e-28
Axial Mesoderm	SLIT2	3.06e-17	1.4192	1	0.302	6.39e-13
Axial Mesoderm	DIXDC1	1.96e-14	1.41879	0.696	0.151	4.1e-10
Axial Mesoderm	IFT81	1.47e-11	1.41589	0.913	0.469	3.07e-07
Axial Mesoderm	SPAG8	1.54e-69	1.38168	0.609	0.015	3.21e-65
Axial Mesoderm	IFT122	9.18e-10	1.37893	0.696	0.2	1.92e-05
Axial Mesoderm	CFAP46	6.28e-40	1.37799	0.696	0.049	1.31e-35
Axial Mesoderm	IFIT1	9.21e-09	1.37429	0.522	0.125	0.000192
Axial Mesoderm	RFX3	2.95e-13	1.37394	0.739	0.195	6.17e-09
Axial Mesoderm	CIB1	1.22e-08	1.36823	0.87	0.59	0.000255
Axial Mesoderm	EFCAB12	6.76e-53	1.36492	0.652	0.029	1.41e-48
Axial Mesoderm	DNAJB13	1.5e-33	1.3649	0.565	0.038	3.13e-29
Axial Mesoderm	SLC22A8	1.02e-43	1.36364	0.391	0.01	2.14e-39
Axial Mesoderm	PRSS1	1.01e-79	1.36038	0.565	0.009	2.1e-75
Axial Mesoderm	FANK1	4.31e-25	1.35789	0.783	0.102	9.01e-21
Axial Mesoderm	AK7	4.13e-30	1.3575	0.609	0.051	8.63e-26
Axial Mesoderm	CYSTM1	3.26e-10	1.35642	0.957	0.538	6.81e-06
Axial Mesoderm	CRLF1	1.23e-14	1.35374	0.826	0.227	2.56e-10
Axial Mesoderm	MAATS1	4.06e-14	1.35056	0.609	0.118	8.48e-10
Axial Mesoderm	PAM	3.83e-08	1.33438	0.783	0.351	0.000801
Axial Mesoderm	FAM92B	3.42e-55	1.32654	0.478	0.012	7.15e-51
Axial Mesoderm	TGIF1	1.78e-07	1.32229	0.913	0.748	0.00372416
Axial Mesoderm	PPIAP46	0.0080123	1.32018	0.478	0.294	1
Axial Mesoderm	PPIL4	3e-09	1.31636	1	0.838	6.28e-05
Axial Mesoderm	DKK1	5.33e-08	1.31261	0.435	0.102	0.00111394
Axial Mesoderm	PLPP2	5.29e-06	1.30991	0.652	0.272	0.110554
Axial Mesoderm	NEK11	5.54e-32	1.30559	0.696	0.063	1.16e-27
Axial Mesoderm	TSC22D1	1.49e-08	1.30297	0.957	0.943	0.000312
Axial Mesoderm	ADGB	5.42e-94	1.29945	0.87	0.025	1.13e-89
Axial Mesoderm	TTC5	2.44e-05	1.29793	0.652	0.325	0.509448
Axial Mesoderm	C11orf74	8.36e-08	1.2957	0.87	0.639	0.00174747
Axial Mesoderm	XBP1	7.17e-07	1.27946	0.913	0.704	0.0149996
Axial Mesoderm	DRAM2	1.77e-07	1.2787	0.913	0.634	0.00370893
Axial Mesoderm	CALCOCO2	0.000839	1.2781	0.565	0.321	1
Axial Mesoderm	DNAH12	7.91e-120	1.27451	0.783	0.011	1.65e-115
Axial Mesoderm	CADM1	5.2e-11	1.27225	1	0.507	1.09e-06
Axial Mesoderm	MAP6	5.4e-33	1.27071	0.435	0.02	1.13e-28
Axial Mesoderm	LYPD6B	2.27e-11	1.27057	0.652	0.155	4.75e-07
Axial Mesoderm	DPCD	3.66e-10	1.26943	1	0.816	7.65e-06
Axial Mesoderm	BBS4	1.26e-07	1.26549	0.783	0.384	0.00263569
Axial Mesoderm	TUBA1A	4.62e-05	1.26215	1	0.914	0.966645
Axial Mesoderm	CC2D2A	2.93e-12	1.26095	0.739	0.212	6.13e-08
Axial Mesoderm	NUDC	3.12e-09	1.25225	0.957	0.901	6.52e-05
Axial Mesoderm	IQCK	8.77e-08	1.25192	0.696	0.303	0.00183413
Axial Mesoderm	MORN5	3.17e-116	1.24702	0.696	0.008	6.62e-112
Axial Mesoderm	C1orf158	1.02e-32	1.24539	0.609	0.048	2.14e-28
Axial Mesoderm	EPCAM	2.06e-08	1.23449	1	0.574	0.00043
Axial Mesoderm	CFAP61	1.04e-70	1.22622	0.522	0.009	2.17e-66
Axial Mesoderm	GPR176	2.3e-09	1.22578	0.391	0.073	4.82e-05
Axial Mesoderm	AC009654.1	1.63e-18	1.22003	0.696	0.112	3.41e-14
Axial Mesoderm	FN1	7.49e-05	1.21667	0.783	0.44	1
Axial Mesoderm	CFAP299	1.94e-77	1.21136	0.696	0.019	4.06e-73
Axial Mesoderm	PPL	1.48e-16	1.20894	0.391	0.038	3.1e-12
Axial Mesoderm	WDR73	0.00042	1.20878	0.652	0.398	1
Axial Mesoderm	KLHL28	0.00019	1.20698	0.609	0.326	1
Axial Mesoderm	WRB	1.61e-08	1.20297	1	0.67	0.000336
Axial Mesoderm	LRRC6	5.41e-11	1.20228	0.652	0.186	1.13e-06
Axial Mesoderm	TEKT2	2.83e-64	1.20102	0.652	0.021	5.91e-60
Axial Mesoderm	PIH1D3	1.32e-105	1.19479	0.609	0.006	2.76e-101
Axial Mesoderm	DYNC2LI1	8.13e-12	1.19429	0.826	0.317	1.7e-07
Axial Mesoderm	LRRC49	6.17e-15	1.19372	0.826	0.211	1.29e-10
Axial Mesoderm	LSR	4.11e-07	1.1865	0.826	0.535	0.00858956
Axial Mesoderm	ZBBX	1.53e-43	1.1842	0.826	0.065	3.2e-39
Axial Mesoderm	DSP	3.53e-05	1.18359	0.87	0.643	0.738789
Axial Mesoderm	RHBDD2	2.44e-07	1.18055	0.913	0.571	0.00510792
Axial Mesoderm	PRSS2	3.89e-40	1.17665	0.435	0.015	8.13e-36
Axial Mesoderm	EFCAB10	9.88e-30	1.17588	0.783	0.098	2.07e-25
Axial Mesoderm	TEX26	1.12e-130	1.1744	0.783	0.009	2.33e-126
Axial Mesoderm	TLE6	8.04e-24	1.17361	0.522	0.047	1.68e-19
Axial Mesoderm	C22orf15	2.87e-14	1.16743	0.565	0.101	6.01e-10
Axial Mesoderm	PCDH9	2.54e-30	1.16615	0.739	0.079	5.32e-26
Axial Mesoderm	DST	4.54e-06	1.15769	0.826	0.483	0.0949579
Axial Mesoderm	STOX1	1.04e-13	1.15531	0.609	0.117	2.18e-09
Axial Mesoderm	AGBL5	5.02e-05	1.14628	0.652	0.376	1
Axial Mesoderm	IFT43	3.4e-07	1.14609	0.87	0.682	0.00710518
Axial Mesoderm	DNAAF3	4.73e-33	1.14295	0.565	0.037	9.9e-29
Axial Mesoderm	PKIG	4.85e-08	1.14264	0.913	0.709	0.00101476
Axial Mesoderm	IQCA1	1.09e-06	1.13233	0.565	0.218	0.0227016
Axial Mesoderm	MCOLN3	6.54e-11	1.12607	0.739	0.224	1.37e-06
Axial Mesoderm	ANKRD37	2.93e-06	1.1257	0.913	0.627	0.0612557
Axial Mesoderm	CEP126	5.7e-29	1.12342	0.87	0.13	1.19e-24
Axial Mesoderm	RAB3B	5.23e-07	1.12032	0.826	0.398	0.0109263
Axial Mesoderm	DPY30	1.26e-09	1.11994	1	0.985	2.63e-05
Axial Mesoderm	IK	6.05e-10	1.11888	1	0.927	1.27e-05
Axial Mesoderm	VRK3	0.000143	1.1129	0.696	0.475	1
Axial Mesoderm	MAP2K6	1.08e-07	1.11141	0.696	0.267	0.00226291
Axial Mesoderm	PHLDB2	2.7e-09	1.11092	0.739	0.261	5.65e-05
Axial Mesoderm	AP3M2	0.000132	1.10985	0.609	0.318	1
Axial Mesoderm	MAP1A	3.71e-21	1.10951	0.522	0.052	7.75e-17
Axial Mesoderm	WDR34	6.15e-05	1.10342	0.739	0.475	1
Axial Mesoderm	KBTBD4	0.000105	1.09682	0.435	0.16	1
Axial Mesoderm	EFHC2	7.13e-16	1.09557	0.435	0.05	1.49e-11
Axial Mesoderm	TNNT1	1.69e-05	1.09048	0.783	0.52	0.353942
Axial Mesoderm	DYNLRB2	1.17e-99	1.08334	0.739	0.014	2.44e-95
Axial Mesoderm	RFX2	4.36e-21	1.08249	0.696	0.101	9.11e-17
Axial Mesoderm	EFCAB14	0.00664203	1.07201	0.565	0.368	1
Axial Mesoderm	CASC1	3.53e-61	1.07025	0.652	0.022	7.38e-57
Axial Mesoderm	ATG9B	1.65e-26	1.06934	0.565	0.05	3.46e-22
Axial Mesoderm	DZIP3	7.16e-07	1.06902	0.87	0.538	0.0149805
Axial Mesoderm	DNAI1	3.8e-78	1.06798	0.609	0.012	7.94e-74
Axial Mesoderm	PSENEN	4.79e-08	1.06715	0.913	0.864	0.0010024
Axial Mesoderm	TTLL5	6.23e-06	1.05883	0.913	0.67	0.130177
Axial Mesoderm	GAD1	5.12e-06	1.05669	0.609	0.247	0.107082
Axial Mesoderm	AC104461.1	9e-08	1.05369	0.87	0.464	0.00188273
Axial Mesoderm	ANKRD45	4.55e-40	1.05248	0.652	0.04	9.52e-36
Axial Mesoderm	DNAJC24	1.69e-13	1.04201	0.957	0.37	3.53e-09
Axial Mesoderm	NELL2	7.41e-08	1.04149	0.478	0.131	0.00154883
Axial Mesoderm	SARAF	8.55e-06	1.03891	0.957	0.866	0.178798
Axial Mesoderm	BUD31	1.39e-09	1.03878	1	0.909	2.91e-05
Axial Mesoderm	KLHL24	3.21e-05	1.03292	0.826	0.543	0.67091
Axial Mesoderm	RAB36	1.75e-18	1.0316	0.304	0.02	3.66e-14
Axial Mesoderm	AK8	5.49e-26	1.02652	0.391	0.022	1.15e-21
Axial Mesoderm	TPBG	9.38e-11	1.02573	0.652	0.166	1.96e-06
Axial Mesoderm	DHX40	9.16e-05	1.01924	0.739	0.477	1
Axial Mesoderm	C9orf135	9.65e-14	1.01863	0.696	0.151	2.02e-09
Axial Mesoderm	RSPH3	1.98e-12	1.018	0.609	0.139	4.13e-08
Axial Mesoderm	FOXA2	3.23e-25	1.01656	0.739	0.094	6.75e-21
Axial Mesoderm	CFAP54	4.16e-40	1.00302	0.652	0.043	8.7e-36
Axial Mesoderm	MTREX	0.0080717	1.00257	0.826	0.634	1
Axial Mesoderm	DNAH11	6.71e-21	0.998195	0.783	0.136	1.4e-16
Axial Mesoderm	HPCAL1	1.23e-16	0.997304	0.652	0.116	2.56e-12
Axial Mesoderm	CFAP65	2.03e-34	0.995209	0.565	0.037	4.25e-30
Axial Mesoderm	WLS	6.35e-05	0.994854	0.826	0.48	1
Axial Mesoderm	GEMIN8	6.55e-06	0.993972	0.609	0.277	0.136957
Axial Mesoderm	NME5	3.13e-16	0.993415	0.652	0.123	6.55e-12
Axial Mesoderm	DCDC1	4.99e-57	0.990147	0.783	0.039	1.04e-52
Axial Mesoderm	CEP19	9.14e-19	0.989836	0.609	0.088	1.91e-14
Axial Mesoderm	INPP5B	1.23e-09	0.989471	0.696	0.213	2.58e-05
Axial Mesoderm	LIPA	2.69e-06	0.988166	0.609	0.241	0.056191
Axial Mesoderm	NME9	5.63e-111	0.985633	0.652	0.007	1.18e-106
Axial Mesoderm	AGTRAP	7.98e-07	0.985321	0.87	0.716	0.0166802
Axial Mesoderm	DYNC2H1	1.95e-12	0.985094	0.696	0.17	4.09e-08
Axial Mesoderm	TEX9	3.06e-12	0.983509	0.826	0.284	6.41e-08
Axial Mesoderm	LRP2BP	1.53e-17	0.980649	0.609	0.095	3.19e-13
Axial Mesoderm	TTC26	6.02e-16	0.980213	0.87	0.209	1.26e-11
Axial Mesoderm	PERP	1.11e-06	0.978659	0.87	0.635	0.0232883
Axial Mesoderm	MAOA	1.14e-12	0.971599	0.522	0.089	2.38e-08
Axial Mesoderm	PJA2	0.000654	0.969706	0.783	0.617	1
Axial Mesoderm	DYDC2	7.03e-41	0.96946	0.87	0.078	1.47e-36
Axial Mesoderm	COPB2	0.000228	0.969111	0.826	0.788	1
Axial Mesoderm	CALM1	2.62e-07	0.968615	1	0.991	0.0054789
Axial Mesoderm	SERINC1	8.8e-05	0.965775	0.826	0.801	1
Axial Mesoderm	DNAH6	5.3e-45	0.962036	0.696	0.042	1.11e-40
Axial Mesoderm	UCP2	0.00182998	0.960542	0.696	0.544	1
Axial Mesoderm	PHTF1	1.2e-07	0.960025	0.739	0.288	0.00250007
Axial Mesoderm	EFCAB6	2.51e-34	0.95714	0.609	0.042	5.24e-30
Axial Mesoderm	RABL2A	1.13e-08	0.953358	0.652	0.214	0.000235
Axial Mesoderm	EXOC7	0.000136	0.951783	0.696	0.373	1
Axial Mesoderm	AC007906.2	2.61e-07	0.948909	0.478	0.133	0.00544843
Axial Mesoderm	EVL	2.9e-05	0.945648	0.478	0.195	0.606461
Axial Mesoderm	LMO3	6.52e-09	0.944125	0.478	0.107	0.000136
Axial Mesoderm	PACRG	2.94e-56	0.940114	0.565	0.018	6.14e-52
Axial Mesoderm	CA11	1.35e-06	0.940035	0.609	0.235	0.028282
Axial Mesoderm	LRRC18	7.32e-77	0.937472	0.391	0.003	1.53e-72
Axial Mesoderm	DYNLL1	2.74e-08	0.937054	1	0.99	0.000574
Axial Mesoderm	2021-03-06	0.0096375	0.934098	0.696	0.553	1
Axial Mesoderm	IFT46	0.000578	0.933335	0.522	0.259	1
Axial Mesoderm	TMEM67	3.81e-10	0.933151	0.739	0.246	7.97e-06
Axial Mesoderm	TUBA4B	5.07e-56	0.930988	0.348	0.004	1.06e-51
Axial Mesoderm	GNAS	3.04e-06	0.930385	1	0.994	0.0635534
Axial Mesoderm	CFAP53	4.54e-47	0.923776	0.826	0.061	9.49e-43
Axial Mesoderm	WDR78	5.32e-19	0.922574	0.609	0.088	1.11e-14
Axial Mesoderm	ZNF487	5.95e-12	0.921687	0.565	0.109	1.24e-07
Axial Mesoderm	SOX4	1.41e-06	0.919282	1	0.932	0.0294473
Axial Mesoderm	GSTT1	3.77e-06	0.911514	1	0.642	0.0787782
Axial Mesoderm	STXBP6	2.13e-06	0.907368	0.565	0.212	0.0444855
Axial Mesoderm	KBTBD8	1.01e-10	0.904609	0.391	0.061	2.11e-06
Axial Mesoderm	NUCB2	9.44e-06	0.901131	0.957	0.697	0.197344
Axial Mesoderm	BCHE	1.74e-12	0.900927	0.391	0.052	3.64e-08
Axial Mesoderm	RIIAD1	4.66e-115	0.898353	0.87	0.017	9.75e-111
Axial Mesoderm	KHDRBS3	0.000101	0.897195	0.739	0.402	1
Axial Mesoderm	TAGLN2	1.72e-05	0.896844	0.783	0.453	0.359775
Axial Mesoderm	IFT74	1.09e-06	0.896029	0.826	0.588	0.0228914
Axial Mesoderm	SYS1	4.76e-06	0.89152	0.696	0.304	0.0995221
Axial Mesoderm	ADRB2	2.33e-32	0.890253	0.478	0.026	4.86e-28
Axial Mesoderm	SRI	3.92e-07	0.885659	1	0.945	0.00818723
Axial Mesoderm	RTN3	1.84e-05	0.885393	0.957	0.787	0.384625
Axial Mesoderm	KLK10	1.23e-09	0.885126	0.391	0.071	2.57e-05
Axial Mesoderm	DKK4	5.75e-06	0.885024	0.174	0.023	0.120224
Axial Mesoderm	SDCBP	3.73e-05	0.883947	0.913	0.887	0.779281
Axial Mesoderm	AC112128.1	3.02e-28	0.880546	0.478	0.032	6.31e-24
Axial Mesoderm	SPOP	0.000562	0.880387	0.739	0.538	1
Axial Mesoderm	WDR38	3.76e-54	0.877733	0.391	0.007	7.85e-50
Axial Mesoderm	ZNF268	0.00228237	0.876176	0.565	0.349	1
Axial Mesoderm	CCP110	2.47e-05	0.872455	0.565	0.253	0.515625
Axial Mesoderm	CDPF1	0.00516048	0.872444	0.478	0.268	1
Axial Mesoderm	CFAP221	3.99e-11	0.871235	0.478	0.09	8.35e-07
Axial Mesoderm	TSPAN6	1.22e-05	0.863618	1	0.913	0.255545
Axial Mesoderm	TCTEX1D2	3.7e-12	0.862676	1	0.683	7.74e-08
Axial Mesoderm	NPTN	8.54e-07	0.859449	0.87	0.642	0.0178529
Axial Mesoderm	PLCH1	0.00124157	0.859283	0.391	0.166	1
Axial Mesoderm	FBXW9	9.12e-05	0.857419	0.348	0.109	1
Axial Mesoderm	JKAMP	1.27e-05	0.855512	0.957	0.819	0.266439
Axial Mesoderm	AC117945.2	9.85e-13	0.854507	0.652	0.13	2.06e-08
Axial Mesoderm	GCC2	1.11e-06	0.850633	0.957	0.795	0.0232674
Axial Mesoderm	DAAM1	3.42e-07	0.848661	0.826	0.5	0.00714391
Axial Mesoderm	SPINT2	3.2e-06	0.846683	0.957	0.84	0.0669635
Axial Mesoderm	KIAA1257	1.33e-18	0.846535	0.609	0.093	2.79e-14
Axial Mesoderm	KLHDC9	1.13e-06	0.84198	0.609	0.229	0.0236288
Axial Mesoderm	CPXM1	0.000155	0.84113	0.609	0.275	1
Axial Mesoderm	ANKFY1	0.000132	0.840233	0.478	0.184	1
Axial Mesoderm	CEP162	1.26e-06	0.840034	0.739	0.33	0.026277
Axial Mesoderm	ATF7IP	0.000437	0.839424	0.913	0.669	1
Axial Mesoderm	GFPT2	0.00236963	0.838503	0.565	0.305	1
Axial Mesoderm	DYNLT1	3.8e-05	0.838419	0.957	0.953	0.793696
Axial Mesoderm	ATG7	0.00225814	0.835714	0.522	0.29	1
Axial Mesoderm	CA12	5.27e-10	0.835062	0.391	0.064	1.1e-05
Axial Mesoderm	MIB2	3.19e-10	0.834585	0.783	0.273	6.68e-06
Axial Mesoderm	SAXO2	1.04e-32	0.833649	0.522	0.032	2.18e-28
Axial Mesoderm	FLRT3	4.12e-09	0.83247	0.87	0.306	8.61e-05
Axial Mesoderm	WDR93	3.53e-26	0.831583	0.478	0.034	7.39e-22
Axial Mesoderm	RALGPS2	9.03e-10	0.829853	0.826	0.307	1.89e-05
Axial Mesoderm	SERINC5	3.18e-06	0.825981	0.913	0.532	0.0664559
Axial Mesoderm	KDM5B	0.000282	0.825888	1	0.835	1
Axial Mesoderm	LRRC43	5.36e-49	0.825807	0.435	0.011	1.12e-44
Axial Mesoderm	PBXIP1	0.0031706	0.825537	0.304	0.114	1
Axial Mesoderm	NUDT16L1	0.0066446	0.821986	0.826	0.696	1
Axial Mesoderm	WDR25	0.00127397	0.8215	0.435	0.195	1
Axial Mesoderm	PRKAR1A	1.07e-05	0.821209	0.913	0.83	0.222753
Axial Mesoderm	AC009063.2	6.2e-12	0.819367	0.261	0.024	1.3e-07
Axial Mesoderm	VWA3B	1.24e-52	0.815217	0.478	0.013	2.59e-48
Axial Mesoderm	PSAP	0.00111883	0.815185	0.957	0.917	1
Axial Mesoderm	MEAF6	0.00132462	0.812263	0.739	0.683	1
Axial Mesoderm	PITPNA	0.000556	0.811387	0.783	0.498	1
Axial Mesoderm	FAM92A	2.68e-07	0.811184	0.913	0.621	0.00560287
Axial Mesoderm	PTPN13	1.31e-05	0.810681	0.826	0.41	0.274125
Axial Mesoderm	PNISR	1.14e-05	0.810352	0.913	0.914	0.237548
Axial Mesoderm	CYP11A1	1.08e-07	0.810058	0.478	0.126	0.00226484
Axial Mesoderm	SPEF2	4.88e-30	0.809667	0.739	0.078	1.02e-25
Axial Mesoderm	DNAI2	9.94e-106	0.809475	0.478	0.002	2.08e-101
Axial Mesoderm	TMEM53	0.00207675	0.809318	0.609	0.328	1
Axial Mesoderm	AGBL2	1.36e-17	0.808064	0.435	0.045	2.84e-13
Axial Mesoderm	TESC	1.18e-07	0.807555	0.696	0.224	0.0024581
Axial Mesoderm	UFC1	9.36e-07	0.806641	0.957	0.898	0.019576
Axial Mesoderm	USP54	0.000522	0.805241	0.391	0.149	1
Axial Mesoderm	ACAD8	0.00300426	0.805149	0.609	0.343	1
Axial Mesoderm	PDCD6	1.4e-05	0.803557	0.957	0.906	0.292434
Axial Mesoderm	IFT52	0.00138835	0.800024	0.739	0.578	1
Axial Mesoderm	FHAD1	2.42e-61	0.798235	0.609	0.019	5.06e-57
Axial Mesoderm	RAB26	6.9e-13	0.795998	0.478	0.072	1.44e-08
Axial Mesoderm	EML1	3.39e-05	0.794154	0.478	0.176	0.708711
Axial Mesoderm	ANKZF1	0.00643259	0.793898	0.652	0.474	1
Axial Mesoderm	MUC12	5.18e-16	0.793255	0.609	0.102	1.08e-11
Axial Mesoderm	ASH1L	0.000613	0.792561	0.565	0.292	1
Axial Mesoderm	CALCOCO1	8.66e-05	0.791573	0.522	0.203	1
Axial Mesoderm	LRIG3	0.00432309	0.791142	0.522	0.301	1
Axial Mesoderm	EFCAB2	0.00286008	0.790238	0.609	0.425	1
Axial Mesoderm	PCM1	5.2e-05	0.788592	0.957	0.705	1
Axial Mesoderm	VPS26B	2.62e-05	0.785812	0.565	0.205	0.54683
Axial Mesoderm	MTA3	0.000271	0.784984	0.913	0.639	1
Axial Mesoderm	CDO1	3.3e-05	0.7832	0.522	0.194	0.689469
Axial Mesoderm	TBL1XR1	0.00146442	0.783159	0.826	0.665	1
Axial Mesoderm	CEMIP2	4.11e-05	0.781157	0.478	0.186	0.858356
Axial Mesoderm	ZSCAN2	0.00178416	0.780965	0.348	0.139	1
Axial Mesoderm	C22orf23	3.86e-17	0.779333	0.261	0.015	8.07e-13
Axial Mesoderm	QPCT	6.34e-07	0.778446	0.522	0.158	0.013251
Axial Mesoderm	PREPL	0.00383452	0.778359	0.609	0.431	1
Axial Mesoderm	CCK	1.3e-19	0.778276	0.304	0.018	2.71e-15
Axial Mesoderm	MAP9	3.05e-12	0.777704	0.783	0.243	6.38e-08
Axial Mesoderm	ARHGAP26	0.00739713	0.777185	0.391	0.209	1
Axial Mesoderm	JHY	8.13e-38	0.77675	0.609	0.038	1.7e-33
Axial Mesoderm	CMTM6	3.48e-05	0.773792	0.87	0.718	0.727217
Axial Mesoderm	CTSF	0.00169581	0.771789	0.435	0.216	1
Axial Mesoderm	HAGH	0.000321	0.771208	0.652	0.404	1
Axial Mesoderm	GMPR	2.24e-05	0.766795	0.435	0.133	0.46776
Axial Mesoderm	OTX2	1.27e-07	0.766395	0.783	0.283	0.00265407
Axial Mesoderm	RNF5	1.1e-05	0.765767	0.957	0.799	0.229029
Axial Mesoderm	CFC1B	4.1e-10	0.763032	0.696	0.173	8.56e-06
Axial Mesoderm	WDR60	3.94e-09	0.761721	0.826	0.334	8.25e-05
Axial Mesoderm	STK4	0.00405371	0.761089	0.565	0.34	1
Axial Mesoderm	RETREG1	1.68e-06	0.757826	0.348	0.082	0.035088
Axial Mesoderm	EFCAB7	8.35e-10	0.757473	0.696	0.222	1.75e-05
Axial Mesoderm	AHI1	6.65e-06	0.756009	0.652	0.272	0.139126
Axial Mesoderm	ENPP2	0.00128359	0.752793	0.652	0.386	1
Axial Mesoderm	TMF1	0.00135847	0.75238	0.696	0.439	1
Axial Mesoderm	STX2	5.39e-06	0.751899	0.652	0.279	0.112793
Axial Mesoderm	HLA.A	8e-06	0.750012	0.826	0.633	0.167225
Axial Mesoderm	C2orf50	1.96e-75	0.749496	0.435	0.004	4.09e-71
Axial Mesoderm	CFAP73	2.35e-103	0.748391	0.435	0.001	4.91e-99
Axial Mesoderm	NDUFA4L2	0.00144027	0.743977	0.652	0.398	1
Axial Mesoderm	KATNAL2	2.02e-18	0.742687	0.478	0.053	4.22e-14
Axial Mesoderm	FAM47E	1.82e-11	0.741757	0.565	0.122	3.8e-07
Axial Mesoderm	ARL3	2.02e-05	0.737481	1	0.935	0.422956
Axial Mesoderm	CTNNB1	0.00855239	0.737232	0.783	0.602	1
Axial Mesoderm	LRRC77P	1.55e-29	0.737153	0.261	0.007	3.25e-25
Axial Mesoderm	SEMA3C	1.21e-07	0.737152	0.478	0.119	0.00253635
Axial Mesoderm	BAZ2B	0.00226717	0.736962	0.696	0.451	1
Axial Mesoderm	MDH1B	6.27e-07	0.735956	0.391	0.092	0.0131062
Axial Mesoderm	SPAG1	1.14e-25	0.734956	0.696	0.083	2.38e-21
Axial Mesoderm	CFAP70	5.4e-14	0.734265	0.391	0.046	1.13e-09
Axial Mesoderm	STK33	4.32e-08	0.732453	0.696	0.242	0.000904
Axial Mesoderm	TTLL9	3.47e-47	0.731925	0.435	0.012	7.25e-43
Axial Mesoderm	SLC38A3	2.12e-12	0.729971	0.391	0.05	4.44e-08
Axial Mesoderm	KIAA1958	5.34e-06	0.729534	0.87	0.551	0.111678
Axial Mesoderm	FGF17	3.16e-16	0.729389	0.565	0.083	6.61e-12
Axial Mesoderm	RIMKLA	0.00575422	0.729075	0.348	0.165	1
Axial Mesoderm	OCIAD2	1.11e-05	0.728883	1	0.758	0.231487
Axial Mesoderm	LRRC27	1.37e-07	0.726485	0.478	0.124	0.00286023
Axial Mesoderm	DNAL1	1.82e-07	0.724196	0.652	0.261	0.00380909
Axial Mesoderm	ODF3B	5.17e-20	0.723158	0.522	0.055	1.08e-15
Axial Mesoderm	AKAP9	0.000908	0.722268	0.957	0.818	1
Axial Mesoderm	PBX1	2.05e-07	0.721925	0.87	0.361	0.00428386
Axial Mesoderm	TSPAN12	0.000408	0.720743	0.565	0.29	1
Axial Mesoderm	WDR92	0.00017	0.720495	0.609	0.297	1
Axial Mesoderm	FBXO36	5.36e-07	0.720106	0.696	0.268	0.0112146
Axial Mesoderm	TTLL6	8.15e-25	0.719628	0.348	0.018	1.7e-20
Axial Mesoderm	SPATA7	7.97e-06	0.718178	0.478	0.166	0.166706
Axial Mesoderm	GOLGB1	6.42e-05	0.714549	0.957	0.664	1
Axial Mesoderm	CATIP	1.23e-07	0.71253	0.478	0.137	0.00257669
Axial Mesoderm	ORC4	8.72e-05	0.711582	0.913	0.715	1
Axial Mesoderm	IFT140	4.11e-07	0.710366	0.391	0.094	0.00860322
Axial Mesoderm	C12orf75	4.23e-05	0.709815	0.826	0.563	0.884482
Axial Mesoderm	USP8	0.000208	0.707244	0.913	0.663	1
Axial Mesoderm	ETV1	9.73e-11	0.706171	0.826	0.247	2.03e-06
Axial Mesoderm	EFCAB11	4.24e-05	0.705353	0.739	0.471	0.88633
Axial Mesoderm	COPS8	9.85e-05	0.705106	0.957	0.908	1
Axial Mesoderm	LZTFL1	6.4e-10	0.704892	0.783	0.243	1.34e-05
Axial Mesoderm	AC007405.3	2.92e-12	0.703806	0.783	0.251	6.11e-08
Axial Mesoderm	FAM227A	1.4e-07	0.703261	0.348	0.071	0.00292593
Axial Mesoderm	TACR1	4.57e-08	0.702863	0.217	0.026	0.000956
Axial Mesoderm	ZC2HC1A	0.00248661	0.70263	0.783	0.602	1
Axial Mesoderm	ZNF638	0.00551515	0.702564	0.957	0.804	1
Axial Mesoderm	IFT27	0.000494	0.701325	0.739	0.561	1
Axial Mesoderm	HHEX	7.43e-09	0.70097	0.696	0.21	0.000155
Axial Mesoderm	KATNB1	0.000827	0.700907	0.435	0.184	1
Axial Mesoderm	APOO	0.00979976	0.700896	0.696	0.578	1
Axial Mesoderm	EVI5	1.74e-09	0.699567	0.696	0.223	3.64e-05
Axial Mesoderm	LRRC23	2.05e-07	0.698217	0.435	0.107	0.00427903
Axial Mesoderm	C20orf96	1.23e-05	0.69653	0.696	0.379	0.257247
Axial Mesoderm	MIPEP	0.000143	0.695554	0.609	0.276	1
Axial Mesoderm	ZNF474	2.06e-70	0.693214	0.522	0.009	4.3e-66
Axial Mesoderm	OXSM	0.000509	0.691467	0.435	0.17	1
Axial Mesoderm	SRSF5	8.53e-05	0.690748	0.913	0.889	1
Axial Mesoderm	TSGA10	5.43e-10	0.690578	0.652	0.19	1.13e-05
Axial Mesoderm	DNER	1.95e-14	0.690195	0.217	0.013	4.09e-10
Axial Mesoderm	LAPTM4B	0.000169	0.688976	1	0.978	1
Axial Mesoderm	KIAA0753	0.00106666	0.688323	0.348	0.13	1
Axial Mesoderm	TSNAXIP1	1.14e-75	0.687644	0.478	0.006	2.39e-71
Axial Mesoderm	STYXL1	0.00117572	0.687462	0.826	0.64	1
Axial Mesoderm	RGL2	3.81e-06	0.687046	0.522	0.18	0.0796721
Axial Mesoderm	ELMO1	0.00583427	0.687025	0.565	0.343	1
Axial Mesoderm	MITF	0.00180712	0.679749	0.348	0.136	1
Axial Mesoderm	TTLL1	0.00357339	0.67908	0.435	0.207	1
Axial Mesoderm	GLB1L2	1.98e-07	0.678704	0.261	0.041	0.00413161
Axial Mesoderm	MGST2	0.00723812	0.67744	0.783	0.562	1
Axial Mesoderm	AGBL4	1.51e-31	0.676879	0.391	0.017	3.16e-27
Axial Mesoderm	RABL2B	0.00012	0.676669	0.652	0.355	1
Axial Mesoderm	SPACA9	1.46e-12	0.675371	0.478	0.078	3.05e-08
Axial Mesoderm	TP53BP1	0.00696562	0.675244	0.696	0.52	1
Axial Mesoderm	TMEM190	2.62e-22	0.674659	0.565	0.061	5.48e-18
Axial Mesoderm	CRIP1	8.14e-07	0.67435	0.739	0.358	0.0170231
Axial Mesoderm	FAM81B	7.87e-61	0.673138	0.348	0.003	1.65e-56
Axial Mesoderm	MLLT1	1.42e-10	0.672823	0.435	0.079	2.97e-06
Axial Mesoderm	THYN1	0.00310489	0.671559	0.826	0.832	1
Axial Mesoderm	ZNF584	9.77e-06	0.671194	0.435	0.132	0.204292
Axial Mesoderm	B9D2	1.25e-06	0.671126	0.478	0.149	0.0261843
Axial Mesoderm	FSTL1	7.31e-05	0.669865	0.957	0.753	1
Axial Mesoderm	ARMC9	0.000511	0.668732	0.696	0.403	1
Axial Mesoderm	DACT1	1.54e-09	0.668631	0.522	0.116	3.21e-05
Axial Mesoderm	LRRK1	8.81e-09	0.668145	1	0.603	0.000184
Axial Mesoderm	TPGS2	0.00112561	0.667933	0.913	0.86	1
Axial Mesoderm	TCEA2	0.00593492	0.665331	0.696	0.587	1
Axial Mesoderm	KIAA2012	0.00111607	0.664648	0.261	0.086	1
Axial Mesoderm	TSGA10IP	8.98e-14	0.664243	0.391	0.048	1.88e-09
Axial Mesoderm	TMEM218	0.000246	0.664038	0.783	0.545	1
Axial Mesoderm	LRRC34	1.13e-10	0.663127	0.565	0.126	2.36e-06
Axial Mesoderm	EGFLAM	2.66e-05	0.661168	0.348	0.091	0.556534
Axial Mesoderm	MYO6	0.00439984	0.658951	0.739	0.513	1
Axial Mesoderm	WDR66	3.51e-18	0.655602	0.739	0.138	7.34e-14
Axial Mesoderm	PHF3	0.00227725	0.655271	0.783	0.598	1
Axial Mesoderm	C12orf76	0.000839	0.654087	0.696	0.408	1
Axial Mesoderm	SLIT3	3.98e-11	0.65315	0.435	0.072	8.33e-07
Axial Mesoderm	DMRTA1	1.6e-09	0.653029	0.348	0.053	3.34e-05
Axial Mesoderm	TSPAN3	0.00331198	0.651759	0.913	0.894	1
Axial Mesoderm	INTU	3e-08	0.6514	0.913	0.458	0.000628
Axial Mesoderm	NEAT1	0.000791	0.651079	0.652	0.35	1
Axial Mesoderm	CTBS	7.65e-07	0.65047	0.609	0.203	0.0159858
Axial Mesoderm	UBOX5	0.00258065	0.650043	0.391	0.166	1
Axial Mesoderm	IST1	0.00320889	0.649847	1	0.837	1
Axial Mesoderm	ADGRL3	3.06e-15	0.649523	0.391	0.042	6.41e-11
Axial Mesoderm	BRD3OS	9.96e-06	0.649124	0.522	0.179	0.208284
Axial Mesoderm	CLGN	2.69e-06	0.64659	0.435	0.122	0.0561868
Axial Mesoderm	SLF1	0.00703074	0.64659	0.609	0.451	1
Axial Mesoderm	ARMC4	1.5e-07	0.64643	0.435	0.104	0.00314628
Axial Mesoderm	ANAPC16	0.000335	0.646281	0.957	0.942	1
Axial Mesoderm	TSTD1	1.13e-05	0.644276	1	0.83	0.236663
Axial Mesoderm	STPG1	3.85e-07	0.64354	0.652	0.236	0.00805399
Axial Mesoderm	MAP3K19	1.17e-123	0.642914	0.609	0.003	2.45e-119
Axial Mesoderm	SPATA6	1.46e-11	0.639517	0.696	0.173	3.06e-07
Axial Mesoderm	GAS8	8.56e-06	0.63932	0.348	0.087	0.179025
Axial Mesoderm	TGFBR3	0.00279179	0.639236	0.435	0.212	1
Axial Mesoderm	MSH2	0.00163664	0.638722	0.913	0.795	1
Axial Mesoderm	EFHB	1.89e-10	0.638449	0.304	0.038	3.96e-06
Axial Mesoderm	CAPZA2	0.000265	0.63758	1	0.94	1
Axial Mesoderm	CEP112	2.8e-05	0.637031	0.478	0.172	0.584594
Axial Mesoderm	TCTN3	0.00211952	0.636476	0.826	0.566	1
Axial Mesoderm	ARMC2	1.42e-13	0.636146	0.522	0.084	2.98e-09
Axial Mesoderm	KLHL32	1.76e-37	0.636009	0.261	0.004	3.67e-33
Axial Mesoderm	SHPRH	0.0010114	0.635712	0.609	0.38	1
Axial Mesoderm	SLC2A12	0.000333	0.635256	0.261	0.07	1
Axial Mesoderm	CTBP2	0.00137647	0.633681	0.826	0.758	1
Axial Mesoderm	TUSC3	4.7e-05	0.63186	0.826	0.468	0.983088
Axial Mesoderm	ESRRG	1.11e-08	0.631809	0.435	0.092	0.000232
Axial Mesoderm	LSAMP	0.00171074	0.630701	0.348	0.134	1
Axial Mesoderm	DRC3	4.81e-11	0.63041	0.304	0.037	1.01e-06
Axial Mesoderm	FRMPD2	6.35e-78	0.630322	0.522	0.008	1.33e-73
Axial Mesoderm	ZBTB1	0.00373113	0.629486	0.478	0.244	1
Axial Mesoderm	CD82	0.000192	0.628709	0.522	0.201	1
Axial Mesoderm	GYG2P1	1.03e-05	0.627861	0.565	0.234	0.216206
Axial Mesoderm	C15orf65	2.3e-30	0.6277	0.696	0.067	4.81e-26
Axial Mesoderm	LARP7	0.000123	0.626875	0.957	0.83	1
Axial Mesoderm	RBBP5	0.00663542	0.623	0.478	0.248	1
Axial Mesoderm	NEK5	1.73e-08	0.622459	0.348	0.063	0.000361
Axial Mesoderm	CBY1	0.00172978	0.621307	0.696	0.486	1
Axial Mesoderm	SPSB3	0.00374246	0.620179	0.652	0.455	1
Axial Mesoderm	GABARAPL2	3.31e-05	0.614799	0.957	0.852	0.691563
Axial Mesoderm	IGSF1	0.00841786	0.6129	0.348	0.171	1
Axial Mesoderm	IL5RA	5.61e-26	0.611949	0.391	0.022	1.17e-21
Axial Mesoderm	HEATR5B	0.000152	0.610329	0.696	0.352	1
Axial Mesoderm	BEX2	0.00134415	0.609652	0.826	0.52	1
Axial Mesoderm	LRRC46	4.97e-37	0.608935	0.304	0.007	1.04e-32
Axial Mesoderm	TMEM232	1.13e-32	0.608925	0.565	0.038	2.36e-28
Axial Mesoderm	CUL4B	3.96e-05	0.608481	0.609	0.246	0.827052
Axial Mesoderm	SS18L2	0.00556346	0.607371	0.913	0.807	1
Axial Mesoderm	MB	2.73e-18	0.606892	0.478	0.051	5.7e-14
Axial Mesoderm	CREBRF	0.000391	0.606412	0.565	0.251	1
Axial Mesoderm	GOLPH3L	0.000241	0.605234	0.478	0.196	1
Axial Mesoderm	MINDY4	0.00240984	0.604372	0.304	0.11	1
Axial Mesoderm	PRSS8	0.00679591	0.602474	0.609	0.398	1
Axial Mesoderm	MUC4	0.00112923	0.60209	0.174	0.039	1
Axial Mesoderm	GGPS1	0.00319508	0.601415	0.826	0.652	1
Axial Mesoderm	CIR1	4.1e-05	0.599363	0.957	0.84	0.858121
Axial Mesoderm	PCMTD1	0.000263	0.599242	0.652	0.429	1
Axial Mesoderm	LRRFIP1	0.00499087	0.599019	0.826	0.672	1
Axial Mesoderm	RIBC2	3.2e-22	0.598689	0.478	0.042	6.7e-18
Axial Mesoderm	TMEM107	6.51e-05	0.598495	0.783	0.463	1
Axial Mesoderm	SLC25A14	0.000268	0.597653	0.435	0.164	1
Axial Mesoderm	HBP1	0.0032909	0.595073	0.913	0.799	1
Axial Mesoderm	TMEM17	4.37e-08	0.593364	0.478	0.118	0.000913
Axial Mesoderm	HSBP1	0.000233	0.593052	1	0.999	1
Axial Mesoderm	DRC7	8.34e-12	0.59242	0.304	0.032	1.74e-07
Axial Mesoderm	CHMP2A	0.000443	0.5917	0.957	0.912	1
Axial Mesoderm	CXADR	0.00662269	0.591641	0.87	0.771	1
Axial Mesoderm	BBOF1	4e-25	0.591578	0.565	0.053	8.36e-21
Axial Mesoderm	CRIPT	0.000692	0.590292	0.87	0.758	1
Axial Mesoderm	SPEF1	7.19e-56	0.58985	0.304	0.003	1.5e-51
Axial Mesoderm	MAGEF1	0.00192537	0.589175	0.783	0.525	1
Axial Mesoderm	IFT88	1.03e-06	0.586025	0.739	0.314	0.021443
Axial Mesoderm	XPNPEP3	5.72e-06	0.584647	0.696	0.289	0.119685
Axial Mesoderm	PNPLA2	5.53e-05	0.584395	0.522	0.209	1
Axial Mesoderm	KLF5	0.00394584	0.583633	0.304	0.12	1
Axial Mesoderm	TAX1BP1	0.00701965	0.583447	0.913	0.947	1
Axial Mesoderm	FOXB1	9.07e-12	0.58337	0.435	0.071	1.9e-07
Axial Mesoderm	CHD6	3.28e-05	0.58287	0.87	0.658	0.686765
Axial Mesoderm	CADM2	7.22e-06	0.580619	0.391	0.112	0.150942
Axial Mesoderm	RILPL2	0.00162938	0.579339	0.435	0.205	1
Axial Mesoderm	LAMC2	0.00673365	0.578728	0.174	0.05	1
Axial Mesoderm	CFAP69	5.93e-15	0.578284	0.739	0.162	1.24e-10
Axial Mesoderm	PAQR5	4.91e-07	0.577851	0.348	0.072	0.010273
Axial Mesoderm	YTHDC1	0.0009	0.576803	1	0.864	1
Axial Mesoderm	POLR2I	0.000229	0.575253	1	0.933	1
Axial Mesoderm	LCA5	0.00720507	0.574707	0.348	0.168	1
Axial Mesoderm	RAB11A	0.00267878	0.574613	0.87	0.892	1
Axial Mesoderm	FAM161A	0.000448	0.574136	0.739	0.48	1
Axial Mesoderm	MXRA8	0.000393	0.573696	0.783	0.539	1
Axial Mesoderm	PFDN5	0.00117536	0.573492	1	0.986	1
Axial Mesoderm	LHX1.DT	5.14e-13	0.571934	0.652	0.131	1.08e-08
Axial Mesoderm	COX7A2L	6.95e-05	0.571787	1	0.885	1
Axial Mesoderm	CFAP57	2.03e-05	0.569966	0.348	0.1	0.424853
Axial Mesoderm	SLC39A8	0.00505671	0.569557	0.609	0.369	1
Axial Mesoderm	ZFAND6	0.000435	0.569515	0.913	0.907	1
Axial Mesoderm	GALNT18	1.4e-08	0.569224	0.261	0.034	0.000293
Axial Mesoderm	LEF1	0.00082	0.568758	0.652	0.337	1
Axial Mesoderm	HNRNPF	0.00807249	0.566762	0.913	0.819	1
Axial Mesoderm	ZNF214	2.55e-10	0.566212	0.435	0.076	5.33e-06
Axial Mesoderm	DNAAF4	7.18e-16	0.566063	0.696	0.14	1.5e-11
Axial Mesoderm	H3F3B	9.36e-06	0.565055	1	1	0.195745
Axial Mesoderm	DTNA	3.9e-07	0.564523	0.435	0.108	0.00816131
Axial Mesoderm	SAMD15	2.25e-10	0.564427	0.391	0.062	4.7e-06
Axial Mesoderm	BBX	0.00403302	0.561967	0.913	0.745	1
Axial Mesoderm	STX7	0.00118691	0.560511	0.739	0.487	1
Axial Mesoderm	SPATA20	0.00045	0.558872	0.261	0.071	1
Axial Mesoderm	AK9	1.58e-09	0.556257	0.522	0.125	3.31e-05
Axial Mesoderm	FAM174A	0.000446	0.554294	0.348	0.125	1
Axial Mesoderm	RUVBL2	0.00390354	0.554075	0.913	0.806	1
Axial Mesoderm	ENPP5	4.49e-05	0.553447	0.478	0.17	0.93934
Axial Mesoderm	ORAI3	2.02e-08	0.55275	0.696	0.2	0.000423
Axial Mesoderm	MICU1	0.00328609	0.55269	0.696	0.558	1
Axial Mesoderm	PHYHD1	0.00515222	0.551842	0.565	0.288	1
Axial Mesoderm	ULK4	9.01e-05	0.551685	0.391	0.122	1
Axial Mesoderm	BEX4	0.000313	0.550481	0.957	0.798	1
Axial Mesoderm	MOXD1	7.29e-06	0.550435	0.391	0.108	0.152467
Axial Mesoderm	CADPS	7.12e-10	0.549328	0.348	0.053	1.49e-05
Axial Mesoderm	ADHFE1	3.33e-07	0.547952	0.435	0.104	0.00695376
Axial Mesoderm	MFAP2	0.00329741	0.547226	0.957	0.897	1
Axial Mesoderm	SMIM6	5.3e-17	0.545714	0.174	0.006	1.11e-12
Axial Mesoderm	WDR49	4.58e-37	0.545672	0.304	0.007	9.58e-33
Axial Mesoderm	TMEM59L	1.65e-10	0.545039	0.391	0.063	3.45e-06
Axial Mesoderm	FOLR1	0.00286458	0.544843	0.391	0.16	1
Axial Mesoderm	NUDT14	0.00212064	0.544459	0.739	0.497	1
Axial Mesoderm	RBKS	0.000405	0.543685	0.435	0.176	1
Axial Mesoderm	PALMD	4.08e-30	0.543513	0.348	0.014	8.52e-26
Axial Mesoderm	CPSF4	0.00779435	0.543509	0.435	0.231	1
Axial Mesoderm	MYSM1	2.07e-05	0.542694	0.739	0.392	0.432682
Axial Mesoderm	WDR86.AS1	3.77e-11	0.542473	0.435	0.071	7.88e-07
Axial Mesoderm	TP53I11	0.000122	0.540839	0.565	0.244	1
Axial Mesoderm	TTC12	0.00171118	0.538926	0.348	0.13	1
Axial Mesoderm	CYTL1	0.00818393	0.535651	0.304	0.128	1
Axial Mesoderm	TIAM1	0.000874	0.535302	0.391	0.154	1
Axial Mesoderm	LYST	1.67e-06	0.534173	0.304	0.062	0.0348555
Axial Mesoderm	ANKEF1	3.28e-07	0.534145	0.435	0.111	0.00686069
Axial Mesoderm	PLXDC2	0.00234215	0.533927	0.522	0.255	1
Axial Mesoderm	KIAA0895	8.8e-10	0.533038	0.391	0.066	1.84e-05
Axial Mesoderm	SLC7A11	0.000849	0.532513	0.217	0.056	1
Axial Mesoderm	INPP5A	0.000211	0.532026	0.522	0.235	1
Axial Mesoderm	SHISA2	1.09e-15	0.531196	0.826	0.181	2.27e-11
Axial Mesoderm	METRN	6.38e-06	0.529727	0.348	0.084	0.133311
Axial Mesoderm	2021-09-02	0.00143191	0.528361	1	0.961	1
Axial Mesoderm	SAFB2	0.00135641	0.528261	0.652	0.412	1
Axial Mesoderm	EOGT	1.41e-05	0.527102	0.478	0.16	0.294892
Axial Mesoderm	SFRP1	0.0072706	0.524051	0.957	0.821	1
Axial Mesoderm	WRAP53	0.000412	0.523809	0.478	0.197	1
Axial Mesoderm	TASP1	0.00192611	0.522076	0.565	0.294	1
Axial Mesoderm	DNAAF1	3.78e-11	0.52131	0.348	0.048	7.91e-07
Axial Mesoderm	TTC23L	4.62e-85	0.518599	0.609	0.01	9.65e-81
Axial Mesoderm	JOSD2	1.96e-07	0.516991	0.609	0.206	0.00409834
Axial Mesoderm	AC135048.1	1.6e-11	0.516399	0.522	0.092	3.35e-07
Axial Mesoderm	NRIP1	0.00494613	0.513674	0.609	0.363	1
Axial Mesoderm	CFC1	7.07e-08	0.512808	0.87	0.332	0.00147768
Axial Mesoderm	SEC22C	0.00295071	0.512159	0.652	0.368	1
Axial Mesoderm	YIPF5	0.0014799	0.512008	0.783	0.542	1
Axial Mesoderm	CRNDE	0.000499	0.511512	0.783	0.425	1
Axial Mesoderm	MAL2	4.99e-05	0.510775	0.783	0.368	1
Axial Mesoderm	PDE6G	0.00038	0.510254	0.348	0.121	1
Axial Mesoderm	SNTB1	1.09e-10	0.509713	0.348	0.049	2.28e-06
Axial Mesoderm	CAST	0.0092564	0.509234	0.826	0.573	1
Axial Mesoderm	SUCLA2	0.00328935	0.508579	1	0.829	1
Axial Mesoderm	SIX3	7.34e-23	0.508153	0.522	0.049	1.53e-18
Axial Mesoderm	MAP2	8.08e-05	0.507935	0.217	0.046	1
Axial Mesoderm	FAM174B	9.24e-05	0.507897	0.478	0.186	1
Axial Mesoderm	CRABP2	0.00354335	0.506981	0.913	0.835	1
Axial Mesoderm	WNK1	0.00440431	0.505975	0.696	0.545	1
Axial Mesoderm	TCP11X2	1.38e-08	0.505236	0.304	0.045	0.000288
Axial Mesoderm	KCNV1	5.87e-12	0.503342	0.522	0.094	1.23e-07
Axial Mesoderm	NUP62CL	0.000696	0.503162	0.435	0.183	1
Axial Mesoderm	FBLN2	0.00753168	0.50273	0.261	0.099	1
Axial Mesoderm	CEP290	2.61e-07	0.502572	0.826	0.39	0.00544901
Axial Mesoderm	GDNF.AS1	2.35e-14	0.501827	0.174	0.008	4.91e-10
Axial Mesoderm	SDHC	5.51e-11	0.500976	1	0.365	1.15e-06
Axial Mesoderm	SNX13	0.000189	0.500935	0.696	0.346	1
Axial Mesoderm	GON7	0.000991	0.497852	0.565	0.316	1
Axial Mesoderm	CDA	4.07e-08	0.497686	0.391	0.078	0.00085
Axial Mesoderm	AGPAT4	0.000682	0.497484	0.609	0.322	1
Axial Mesoderm	NR6A1	0.00275425	0.49685	0.913	0.728	1
Axial Mesoderm	ERICH2	1.07e-13	0.496813	0.652	0.137	2.23e-09
Axial Mesoderm	TCP11	6.94e-06	0.496585	0.13	0.014	0.145155
Axial Mesoderm	PACRGL	8.25e-06	0.496461	0.435	0.13	0.172465
Axial Mesoderm	USP2.AS1	7.26e-21	0.496267	0.478	0.044	1.52e-16
Axial Mesoderm	AC148477.4	2.26e-12	0.496076	0.174	0.009	4.73e-08
Axial Mesoderm	TMCO1	0.000974	0.494944	0.913	0.922	1
Axial Mesoderm	TMEM45A	0.0020702	0.494403	0.826	0.649	1
Axial Mesoderm	CUX1	0.000613	0.494143	0.739	0.394	1
Axial Mesoderm	AC010970.1	0.00208232	0.493494	1	0.999	1
Axial Mesoderm	INSYN1.AS1	1.76e-07	0.49247	0.217	0.028	0.00367132
Axial Mesoderm	TMEM59	0.00019	0.49216	1	0.963	1
Axial Mesoderm	SCML2	9.32e-06	0.490758	0.609	0.244	0.194789
Axial Mesoderm	ACVR2A	9.13e-06	0.489959	0.826	0.414	0.190956
Axial Mesoderm	SPOCK2	1.64e-29	0.489516	0.435	0.023	3.44e-25
Axial Mesoderm	CDHR3	9.77e-09	0.489335	0.391	0.076	0.000204
Axial Mesoderm	CFAP58	5.48e-56	0.48775	0.435	0.009	1.14e-51
Axial Mesoderm	RASGRP1	3.28e-10	0.487106	0.391	0.062	6.86e-06
Axial Mesoderm	SPATA33	0.000265	0.485011	0.522	0.257	1
Axial Mesoderm	ECHDC2	0.00259578	0.484613	0.391	0.169	1
Axial Mesoderm	TMEM170A	0.00588774	0.484386	0.739	0.533	1
Axial Mesoderm	TCEA3	3.18e-05	0.484104	0.391	0.12	0.665694
Axial Mesoderm	CFAP20	0.00357797	0.483766	0.913	0.749	1
Axial Mesoderm	TRAF3IP1	1.17e-07	0.483057	0.609	0.225	0.00244534
Axial Mesoderm	RGPD5	5.45e-06	0.482646	0.652	0.294	0.113925
Axial Mesoderm	IFT80	0.00987577	0.482442	0.478	0.275	1
Axial Mesoderm	PTK2B	4.68e-06	0.482348	0.304	0.065	0.0978534
Axial Mesoderm	ENO4	1.07e-23	0.481071	0.435	0.032	2.25e-19
Axial Mesoderm	MORN3	5.33e-15	0.480675	0.348	0.033	1.11e-10
Axial Mesoderm	ELL2	2.27e-10	0.480394	0.696	0.204	4.75e-06
Axial Mesoderm	TTC30A	0.00038	0.479621	0.391	0.133	1
Axial Mesoderm	TPR	0.00922208	0.478551	0.913	0.917	1
Axial Mesoderm	PLA2G16	0.000524	0.47828	0.522	0.231	1
Axial Mesoderm	PPCS	0.00793764	0.477782	0.826	0.724	1
Axial Mesoderm	UBB	0.00143236	0.477654	1	1	1
Axial Mesoderm	AL357093.2	1.94e-18	0.476578	0.304	0.02	4.05e-14
Axial Mesoderm	ABHD10	0.00689274	0.47442	0.696	0.541	1
Axial Mesoderm	GK	9.29e-05	0.474407	0.348	0.099	1
Axial Mesoderm	TSIX	3.79e-09	0.474159	0.957	0.533	7.92e-05
Axial Mesoderm	TMEM158	6.4e-23	0.474113	0.652	0.079	1.34e-18
Axial Mesoderm	GRM8	7.8e-08	0.473524	0.174	0.017	0.00163192
Axial Mesoderm	NBAS	0.00550966	0.473184	0.435	0.212	1
Axial Mesoderm	ZFYVE16	0.00886737	0.472711	0.696	0.462	1
Axial Mesoderm	RIC3	0.000434	0.47153	0.565	0.262	1
Axial Mesoderm	NBPF19	0.001391	0.47133	0.609	0.345	1
Axial Mesoderm	ZNHIT2	2.44e-07	0.47099	0.478	0.124	0.00510415
Axial Mesoderm	GOLGA2	5.31e-05	0.468952	0.565	0.245	1
Axial Mesoderm	TNFAIP8L1	1.86e-06	0.467488	0.391	0.102	0.0388283
Axial Mesoderm	COX7A1	1.98e-14	0.467272	0.609	0.106	4.14e-10
Axial Mesoderm	SMN1	0.00855795	0.467057	0.826	0.721	1
Axial Mesoderm	CRTAC1	2.18e-09	0.46681	0.304	0.042	4.57e-05
Axial Mesoderm	YEATS4	0.00310832	0.466467	0.783	0.581	1
Axial Mesoderm	ZNF20	0.000147	0.465522	0.435	0.157	1
Axial Mesoderm	ZKSCAN5	0.00698129	0.465386	0.304	0.126	1
Axial Mesoderm	CLDN6	0.00576745	0.465318	0.87	0.608	1
Axial Mesoderm	FBXL13	7.03e-17	0.465101	0.348	0.029	1.47e-12
Axial Mesoderm	USP6NL	7.4e-06	0.464513	0.565	0.197	0.154827
Axial Mesoderm	PIBF1	2.09e-05	0.463562	0.783	0.49	0.437614
Axial Mesoderm	CPPED1	0.0069732	0.46343	0.609	0.374	1
Axial Mesoderm	IQCH	1.23e-08	0.462541	0.348	0.059	0.000257
Axial Mesoderm	NUPR2	7.72e-13	0.462024	0.435	0.061	1.61e-08
Axial Mesoderm	ZMYND12	6.53e-08	0.461946	0.391	0.078	0.00136499
Axial Mesoderm	CABCOCO1	2.9e-24	0.461858	0.391	0.024	6.07e-20
Axial Mesoderm	PGM2L1	2.19e-05	0.459029	0.478	0.17	0.458503
Axial Mesoderm	OSBP	0.00998333	0.458464	0.478	0.27	1
Axial Mesoderm	PLEKHA5	0.00438078	0.456552	0.87	0.648	1
Axial Mesoderm	MT.RNR2	0.00128564	0.455964	1	0.991	1
Axial Mesoderm	WWC2	0.00207599	0.455497	0.565	0.291	1
Axial Mesoderm	ULK2	0.0021563	0.452859	0.348	0.144	1
Axial Mesoderm	OLMALINC	0.000724	0.452079	0.913	0.625	1
Axial Mesoderm	TMEM123	0.00971176	0.450111	0.913	0.77	1
Axial Mesoderm	WBP11	0.0043204	0.44994	0.957	0.889	1
Axial Mesoderm	CWC25	0.00661542	0.449844	0.609	0.412	1
Axial Mesoderm	NIN	0.00638522	0.448489	0.261	0.097	1
Axial Mesoderm	B4GAT1	0.000399	0.445682	0.565	0.242	1
Axial Mesoderm	FGF14.AS2	0.000845	0.445007	0.478	0.218	1
Axial Mesoderm	RAB7A	0.0013326	0.444307	0.87	0.835	1
Axial Mesoderm	SLC39A10	0.00857169	0.443171	0.913	0.736	1
Axial Mesoderm	GSTP1	0.000354	0.440843	1	0.999	1
Axial Mesoderm	HEATR6	0.00224932	0.440501	0.522	0.265	1
Axial Mesoderm	CLBA1	6.78e-11	0.438998	0.304	0.035	1.42e-06
Axial Mesoderm	HRASLS	0.0034558	0.438963	0.304	0.121	1
Axial Mesoderm	TTC6	1.04e-18	0.436833	0.348	0.026	2.18e-14
Axial Mesoderm	SNCAIP	0.00548347	0.436139	0.174	0.049	1
Axial Mesoderm	ANGPT2	0.00215592	0.436127	0.348	0.135	1
Axial Mesoderm	WWTR1	2.03e-06	0.433768	0.652	0.235	0.042547
Axial Mesoderm	LRRIQ3	1.49e-09	0.432405	0.435	0.086	3.11e-05
Axial Mesoderm	TMX4	0.000399	0.432316	0.609	0.292	1
Axial Mesoderm	DPEP3	0.00521339	0.430657	0.217	0.07	1
Axial Mesoderm	STMP1	0.00356793	0.430407	0.913	0.929	1
Axial Mesoderm	FRS2	0.00032	0.428534	0.565	0.27	1
Axial Mesoderm	CELSR1	1.34e-05	0.428053	0.348	0.089	0.279272
Axial Mesoderm	MAK	5.78e-19	0.42695	0.391	0.033	1.21e-14
Axial Mesoderm	CREB3L1	1.23e-08	0.425488	0.696	0.198	0.000257
Axial Mesoderm	EML4	0.000452	0.421907	1	0.813	1
Axial Mesoderm	SF3B1	0.0067578	0.419906	1	0.97	1
Axial Mesoderm	CNKSR1	0.00107394	0.419457	0.348	0.128	1
Axial Mesoderm	C3orf38	0.00210566	0.419152	0.696	0.433	1
Axial Mesoderm	PSKH2	8.09e-07	0.418283	0.391	0.091	0.0169185
Axial Mesoderm	PEX11G	0.000539	0.417373	0.261	0.077	1
Axial Mesoderm	HIPK1	7.63e-05	0.41695	0.565	0.237	1
Axial Mesoderm	HK2	0.004205	0.416096	0.696	0.452	1
Axial Mesoderm	VPS39	0.00499579	0.413755	0.478	0.232	1
Axial Mesoderm	TCTN2	2.33e-06	0.412062	0.261	0.047	0.0487679
Axial Mesoderm	CFAP74	2.24e-19	0.410924	0.391	0.032	4.67e-15
Axial Mesoderm	NIPAL2	0.000724	0.409173	0.304	0.1	1
Axial Mesoderm	NUDT22	0.00826663	0.407915	0.739	0.495	1
Axial Mesoderm	ARL6	0.000327	0.407807	0.435	0.169	1
Axial Mesoderm	FAM19A4	0.000264	0.407346	0.304	0.089	1
Axial Mesoderm	LRRC9	1.36e-35	0.406815	0.696	0.056	2.85e-31
Axial Mesoderm	GSC	5.06e-17	0.406208	0.304	0.021	1.06e-12
Axial Mesoderm	BAIAP2	0.000341	0.406118	0.348	0.114	1
Axial Mesoderm	TTLL7	0.000496	0.404957	0.348	0.124	1
Axial Mesoderm	SKP1	0.000379	0.404101	1	0.999	1
Axial Mesoderm	ANKRD26	0.00151706	0.403955	0.565	0.317	1
Axial Mesoderm	CMTM8	0.000564	0.402153	0.304	0.099	1
Axial Mesoderm	ST8SIA6	2.57e-08	0.402152	0.478	0.11	0.000537
Axial Mesoderm	TACC2	0.00580803	0.40183	0.348	0.157	1
Axial Mesoderm	NQO1	0.0018324	0.401829	0.609	0.328	1
Axial Mesoderm	SYT1	0.000204	0.400977	0.478	0.18	1
Axial Mesoderm	OARD1	0.00949985	0.400881	0.826	0.696	1
Axial Mesoderm	ODF2L	0.00133048	0.39939	0.739	0.499	1
Axial Mesoderm	TUSC1	3.21e-06	0.398602	0.522	0.16	0.0670363
Axial Mesoderm	TBC1D32	0.00200846	0.397911	0.478	0.234	1
Axial Mesoderm	HEBP2	0.00185711	0.396346	0.87	0.711	1
Axial Mesoderm	RBL2	0.00548678	0.396342	0.435	0.224	1
Axial Mesoderm	GPR37	1.88e-12	0.396117	0.261	0.022	3.92e-08
Axial Mesoderm	ISLR	9.54e-08	0.394979	0.522	0.14	0.00199484
Axial Mesoderm	MBD5	0.00765296	0.394643	0.348	0.172	1
Axial Mesoderm	SIPA1L2	0.00218458	0.39414	0.522	0.265	1
Axial Mesoderm	VWA3A	2e-60	0.393802	0.348	0.003	4.18e-56
Axial Mesoderm	CSNK1G1	0.00794298	0.393797	0.304	0.123	1
Axial Mesoderm	BGN	2.82e-08	0.387468	0.348	0.061	0.000591
Axial Mesoderm	FAM228B	7.21e-07	0.385618	0.826	0.366	0.0150665
Axial Mesoderm	MNAT1	0.00864821	0.385602	0.87	0.754	1
Axial Mesoderm	COPZ1	0.00789404	0.383011	0.957	0.914	1
Axial Mesoderm	CFDP1	0.00912944	0.382474	1	0.924	1
Axial Mesoderm	RASSF9	1.93e-19	0.380284	0.435	0.038	4.04e-15
Axial Mesoderm	C8orf37	6.12e-07	0.37943	0.391	0.094	0.0128052
Axial Mesoderm	FABP6	3.1e-16	0.378928	0.304	0.023	6.49e-12
Axial Mesoderm	AL121899.1	2.14e-25	0.377425	0.522	0.043	4.47e-21
Axial Mesoderm	C3orf18	0.00138189	0.376971	0.217	0.061	1
Axial Mesoderm	IDS	0.00581408	0.376142	0.565	0.34	1
Axial Mesoderm	OLFM3	1.87e-07	0.375175	0.348	0.067	0.00390715
Axial Mesoderm	MED23	0.00867959	0.37443	0.435	0.225	1
Axial Mesoderm	YWHAE	0.000807	0.373509	1	0.997	1
Axial Mesoderm	TCP11L2	1.05e-08	0.373019	0.391	0.072	0.000219
Axial Mesoderm	IFI27L2	0.0010482	0.372074	0.87	0.599	1
Axial Mesoderm	ARID2	0.0008	0.371925	0.609	0.314	1
Axial Mesoderm	MMP23B	0.00014	0.370204	0.478	0.203	1
Axial Mesoderm	SPPL2B	0.000161	0.369565	0.348	0.106	1
Axial Mesoderm	BX276092.7	1.78e-10	0.368393	0.261	0.027	3.71e-06
Axial Mesoderm	GALNT16	0.00048	0.36807	0.261	0.073	1
Axial Mesoderm	TTC17	0.00977093	0.368066	0.739	0.463	1
Axial Mesoderm	BACE2	1.05e-09	0.366546	0.217	0.02	2.21e-05
Axial Mesoderm	RGL3	3.2e-15	0.366284	0.391	0.041	6.7e-11
Axial Mesoderm	ANKRD42	2e-10	0.366051	0.478	0.09	4.19e-06
Axial Mesoderm	AC026412.1	0.00764676	0.366034	0.522	0.329	1
Axial Mesoderm	BRINP2	2.45e-20	0.366014	0.261	0.012	5.13e-16
Axial Mesoderm	ANKS1B	0.000818	0.364907	0.217	0.059	1
Axial Mesoderm	SNCG	3.49e-05	0.364719	0.348	0.093	0.730639
Axial Mesoderm	PPP4R1L	0.00094	0.364259	0.348	0.125	1
Axial Mesoderm	PITPNM1	3.21e-10	0.364221	0.304	0.038	6.72e-06
Axial Mesoderm	RSPH14	7.12e-05	0.363577	0.13	0.017	1
Axial Mesoderm	HELLPAR	0.000535	0.362559	1	0.982	1
Axial Mesoderm	CYP1B1.AS1	4.43e-08	0.361886	0.826	0.353	0.000926
Axial Mesoderm	DZANK1	0.000624	0.361697	0.348	0.117	1
Axial Mesoderm	LRIF1	0.00419402	0.361354	0.522	0.285	1
Axial Mesoderm	DHX16	0.00389695	0.360558	0.522	0.258	1
Axial Mesoderm	NEK10	1.99e-43	0.35883	0.478	0.017	4.16e-39
Axial Mesoderm	SOCS1	0.00189693	0.357936	0.609	0.351	1
Axial Mesoderm	FSIP1	3.34e-41	0.356411	0.565	0.027	6.98e-37
Axial Mesoderm	HEXDC	0.00664412	0.356128	0.261	0.099	1
Axial Mesoderm	EFHD2	0.000755	0.354857	0.652	0.357	1
Axial Mesoderm	NDUFB10	0.00190121	0.353132	0.957	0.952	1
Axial Mesoderm	GPC5.AS1	6.1e-30	0.353046	0.348	0.014	1.28e-25
Axial Mesoderm	LCA5L	1.8e-06	0.352724	0.217	0.032	0.0375341
Axial Mesoderm	AC097103.2	4.03e-06	0.352046	0.478	0.142	0.0843517
Axial Mesoderm	CTD.2297D10.2	1.93e-19	0.350868	0.348	0.024	4.04e-15
Axial Mesoderm	AES	0.00641817	0.350219	0.652	0.489	1
Axial Mesoderm	TTC8	5.38e-06	0.349869	0.478	0.142	0.112499
Axial Mesoderm	PKIB	7.16e-05	0.348999	0.348	0.101	1
Axial Mesoderm	PPP1R12B	0.000301	0.34554	0.304	0.089	1
Axial Mesoderm	AC109779.1	2e-25	0.344504	0.348	0.017	4.18e-21
Axial Mesoderm	CYSLTR1	0.000254	0.344499	0.261	0.068	1
Axial Mesoderm	METTL27	0.000527	0.343921	0.304	0.099	1
Axial Mesoderm	REV3L	0.00997214	0.343746	0.348	0.158	1
Axial Mesoderm	TREX1	0.000613	0.343423	0.174	0.036	1
Axial Mesoderm	ZNF596	6.3e-06	0.341159	0.348	0.084	0.131771
Axial Mesoderm	ZBTB9	0.00843717	0.340593	0.261	0.099	1
Axial Mesoderm	TRAM2	0.000515	0.340353	0.391	0.14	1
Axial Mesoderm	UNC119B	0.000184	0.339812	0.435	0.157	1
Axial Mesoderm	SLC30A1	0.00348348	0.338988	0.348	0.142	1
Axial Mesoderm	ZFHX2	0.00152669	0.33844	0.217	0.061	1
Axial Mesoderm	ZNF833P	4.08e-06	0.336055	0.174	0.022	0.0853012
Axial Mesoderm	CLHC1	9.02e-06	0.3351	0.565	0.196	0.188569
Axial Mesoderm	DHX38	0.00233609	0.334781	0.348	0.14	1
Axial Mesoderm	ZDHHC1	1.26e-06	0.334608	0.261	0.044	0.0263823
Axial Mesoderm	ASTN1	0.000341	0.334604	0.217	0.05	1
Axial Mesoderm	ITGB8	0.00466071	0.334429	0.304	0.125	1
Axial Mesoderm	C1orf87	9.8e-35	0.333264	0.304	0.008	2.05e-30
Axial Mesoderm	MAL	8.49e-10	0.330834	0.13	0.007	1.78e-05
Axial Mesoderm	SP5	2.26e-05	0.329137	0.609	0.256	0.471642
Axial Mesoderm	STARD10	0.000669	0.328912	0.565	0.257	1
Axial Mesoderm	C1QTNF12	3.25e-07	0.32642	0.261	0.041	0.00679517
Axial Mesoderm	LHX1	3.65e-18	0.325404	0.913	0.184	7.63e-14
Axial Mesoderm	IFT20	0.00847774	0.324608	0.826	0.564	1
Axial Mesoderm	FAM76A	2.23e-12	0.322602	0.609	0.118	4.65e-08
Axial Mesoderm	MNX1.AS1	1.58e-18	0.322331	0.261	0.014	3.3e-14
Axial Mesoderm	C1orf141	2.67e-60	0.322268	0.522	0.013	5.59e-56
Axial Mesoderm	FAM47E.STBD1	3.08e-11	0.321931	0.435	0.067	6.45e-07
Axial Mesoderm	IRAK1BP1	0.00242142	0.321252	0.478	0.23	1
Axial Mesoderm	ARHGDIG	2.87e-14	0.32038	0.348	0.035	6.01e-10
Axial Mesoderm	MAPK15	2.68e-59	0.320067	0.435	0.008	5.6e-55
Axial Mesoderm	AC087500.1	2.92e-05	0.319957	0.348	0.099	0.611543
Axial Mesoderm	CDADC1	2.12e-05	0.318499	0.522	0.189	0.442997
Axial Mesoderm	TNNI3	0.0012433	0.317537	0.565	0.292	1
Axial Mesoderm	GABRA2	6.55e-11	0.317383	0.261	0.026	1.37e-06
Axial Mesoderm	LCP2	3.14e-09	0.316628	0.435	0.081	6.57e-05
Axial Mesoderm	CERKL	2.04e-15	0.316049	0.391	0.042	4.26e-11
Axial Mesoderm	NTM	4.51e-12	0.316023	0.522	0.09	9.43e-08
Axial Mesoderm	RNF11	0.00497032	0.315917	0.522	0.327	1
Axial Mesoderm	SMPD2	0.00205644	0.315096	0.261	0.081	1
Axial Mesoderm	AL117378.1	4.01e-24	0.313271	0.957	0.184	8.38e-20
Axial Mesoderm	ELOB	0.00736571	0.312751	1	0.999	1
Axial Mesoderm	NOV	2.05e-08	0.312424	0.13	0.009	0.000428
Axial Mesoderm	PRICKLE1	0.00600396	0.311203	0.348	0.148	1
Axial Mesoderm	TOGARAM1	0.00103391	0.308607	0.348	0.126	1
Axial Mesoderm	IFIT5	0.00926236	0.308424	0.435	0.211	1
Axial Mesoderm	WWP2	0.00329271	0.30692	0.435	0.193	1
Axial Mesoderm	DNPH1	0.00466625	0.306082	0.957	0.818	1
Axial Mesoderm	TPD52	0.00337614	0.305266	0.783	0.485	1
Axial Mesoderm	SLFN13	0.000899	0.304699	0.348	0.121	1
Axial Mesoderm	OPHN1	8.68e-06	0.304602	0.913	0.641	0.181581
Axial Mesoderm	CD302	0.000106	0.302905	0.261	0.064	1
Axial Mesoderm	PAQR4	0.00154193	0.301571	0.13	0.025	1
Axial Mesoderm	2021-03-10	1.34e-59	0.300756	0.435	0.008	2.81e-55
Axial Mesoderm	SRARP	1.03e-09	0.300642	0.261	0.03	2.16e-05
Axial Mesoderm	MIPEPP3	9.31e-19	0.299999	0.522	0.059	1.95e-14
Axial Mesoderm	SELENOP	0.00643251	0.299715	0.913	0.713	1
Axial Mesoderm	MUSK	2.01e-14	0.299672	0.174	0.008	4.19e-10
Axial Mesoderm	LRRC70	2.15e-05	0.29965	0.217	0.04	0.449984
Axial Mesoderm	IFITM1	0.00948631	0.29927	0.913	0.772	1
Axial Mesoderm	SHISA6	2.07e-06	0.297147	0.217	0.032	0.0431984
Axial Mesoderm	ZNF362	0.00250996	0.296491	0.261	0.088	1
Axial Mesoderm	TLL1	1.99e-07	0.296117	0.174	0.018	0.00416569
Axial Mesoderm	GNAQ	0.00642743	0.294763	0.435	0.219	1
Axial Mesoderm	DNAJB4	0.00124336	0.294754	0.609	0.34	1
Axial Mesoderm	DENND6B	0.00516611	0.294563	0.174	0.048	1
Axial Mesoderm	USP32	0.000772	0.293435	0.391	0.143	1
Axial Mesoderm	MED25	6.19e-05	0.292921	0.348	0.097	1
Axial Mesoderm	TRDN	0.000118	0.292846	0.261	0.063	1
Axial Mesoderm	ITPR3	9.33e-06	0.291031	0.174	0.024	0.195191
Axial Mesoderm	TMEM135	0.00392206	0.287687	0.652	0.403	1
Axial Mesoderm	CNIH2	9.89e-05	0.287297	0.348	0.11	1
Axial Mesoderm	FAM19A2	0.00015	0.287274	0.304	0.087	1
Axial Mesoderm	AFDN.DT	0.00319391	0.286722	0.391	0.177	1
Axial Mesoderm	CUTALP	0.00222224	0.285038	0.609	0.352	1
Axial Mesoderm	RING1	0.000454	0.284933	0.304	0.093	1
Axial Mesoderm	C10orf111	3.03e-05	0.283944	0.304	0.08	0.632864
Axial Mesoderm	AC026801.2	6.81e-09	0.283743	0.174	0.015	0.000142
Axial Mesoderm	SOX9	4.15e-09	0.281878	0.435	0.088	8.68e-05
Axial Mesoderm	AJAP1	1.6e-13	0.28161	0.261	0.02	3.34e-09
Axial Mesoderm	GAPLINC	2.14e-05	0.280511	0.348	0.091	0.447932
Axial Mesoderm	FBXL22	0.000393	0.277954	0.13	0.02	1
Axial Mesoderm	THPO	0.00148092	0.277651	0.174	0.041	1
Axial Mesoderm	UBTD1	0.00045	0.27656	0.261	0.072	1
Axial Mesoderm	ZDHHC2	0.00058	0.274941	0.391	0.145	1
Axial Mesoderm	NGEF	0.00260095	0.273464	0.174	0.044	1
Axial Mesoderm	TESMIN	0.00436265	0.272439	0.348	0.137	1
Axial Mesoderm	NLRP1	0.000981	0.272434	0.261	0.078	1
Axial Mesoderm	AC012313.6	7.51e-07	0.271879	0.13	0.011	0.0156941
Axial Mesoderm	GDF1	0.00660498	0.271631	0.261	0.096	1
Axial Mesoderm	AC235565.2	1.74e-13	0.270906	0.217	0.014	3.63e-09
Axial Mesoderm	DUSP26	1.85e-07	0.270534	0.217	0.027	0.00386205
Axial Mesoderm	PPP1R1B	2.61e-07	0.270471	0.348	0.067	0.00546651
Axial Mesoderm	AL390879.1	8.32e-09	0.26843	0.391	0.074	0.000174
Axial Mesoderm	RGMB	0.000864	0.26777	0.304	0.101	1
Axial Mesoderm	S1PR1	0.00261982	0.267287	0.391	0.164	1
Axial Mesoderm	SERPINA5	0.00310159	0.266638	0.174	0.044	1
Axial Mesoderm	TRAK1	0.000916	0.265657	0.261	0.076	1
Axial Mesoderm	FBXO2	0.00627699	0.264527	0.391	0.174	1
Axial Mesoderm	SHTN1	0.00171128	0.264184	0.522	0.262	1
Axial Mesoderm	MYADM	0.000132	0.262836	0.696	0.317	1
Axial Mesoderm	TMEM255A	1.36e-06	0.262116	0.174	0.02	0.0285241
Axial Mesoderm	APOE	0.00502527	0.261807	0.957	0.866	1
Axial Mesoderm	WDR31	6.41e-05	0.260605	0.174	0.028	1
Axial Mesoderm	WDR47	0.00392358	0.260423	0.217	0.067	1
Axial Mesoderm	LRGUK	2.83e-30	0.260254	0.435	0.022	5.91e-26
Axial Mesoderm	CTC1	0.00838753	0.259438	0.304	0.127	1
Axial Mesoderm	AC010624.1	0.00278883	0.259065	0.261	0.09	1
Axial Mesoderm	FBXL2	0.00337622	0.259004	0.348	0.137	1
Axial Mesoderm	PTER	0.00432078	0.257794	0.391	0.169	1
Axial Mesoderm	TANC2	0.00372949	0.256304	0.261	0.09	1
Axial Mesoderm	CYB5A	0.000555	0.254737	0.957	0.778	1
Axial Mesoderm	SCGB3A2	7.56e-09	0.252145	0.739	0.247	0.000158
Axial Mesoderm	SIX3.AS1	1.05e-30	0.251027	0.478	0.028	2.19e-26
Axial Mesoderm	MLXIPL	7.08e-18	0.250267	0.435	0.043	1.48e-13
Non-Neural Ectoderm	GABRP	1.15e-30	4.66611	0.931	0.208	2.4e-26
Non-Neural Ectoderm	CTSV	1.41e-19	3.74984	1	0.771	2.95e-15
Non-Neural Ectoderm	HEY1	2.1e-46	3.14025	0.897	0.1	4.39e-42
Non-Neural Ectoderm	VTCN1	4.16e-113	3.07832	0.586	0.005	8.69e-109
Non-Neural Ectoderm	EZR	1.15e-18	2.87158	1	0.771	2.41e-14
Non-Neural Ectoderm	SLC2A3	4.65e-19	2.81366	1	0.968	9.73e-15
Non-Neural Ectoderm	ANXA3	3.81e-24	2.75702	1	0.325	7.97e-20
Non-Neural Ectoderm	STOM	4.33e-21	2.71394	1	0.519	9.06e-17
Non-Neural Ectoderm	EDNRB	3.06e-25	2.70906	0.931	0.25	6.39e-21
Non-Neural Ectoderm	SERPINB9	4.71e-18	2.6003	1	0.48	9.85e-14
Non-Neural Ectoderm	MSX2	6.5e-22	2.59603	1	0.372	1.36e-17
Non-Neural Ectoderm	HERPUD1	9.53e-14	2.57097	0.966	0.527	1.99e-09
Non-Neural Ectoderm	GLB1	8.03e-16	2.5084	0.931	0.455	1.68e-11
Non-Neural Ectoderm	ABCG2	8.88e-58	2.47449	0.828	0.058	1.86e-53
Non-Neural Ectoderm	TPM1	2.44e-17	2.46523	1	0.77	5.1e-13
Non-Neural Ectoderm	KRT7	5.72e-50	2.43918	0.862	0.081	1.2e-45
Non-Neural Ectoderm	DLX5	5.01e-52	2.38535	0.931	0.088	1.05e-47
Non-Neural Ectoderm	KRT18	1.25e-15	2.33408	1	0.879	2.61e-11
Non-Neural Ectoderm	TMEM54	6.25e-20	2.32109	1	0.47	1.31e-15
Non-Neural Ectoderm	DSP	1.35e-15	2.31198	1	0.639	2.82e-11
Non-Neural Ectoderm	RARRES2	1.99e-17	2.28436	1	0.53	4.17e-13
Non-Neural Ectoderm	EPAS1	1.97e-62	2.274	0.931	0.069	4.13e-58
Non-Neural Ectoderm	KRT19	2.64e-17	2.19028	1	0.937	5.52e-13
Non-Neural Ectoderm	KRT8	4.17e-14	2.17831	1	0.828	8.72e-10
Non-Neural Ectoderm	ISL1	3.17e-38	2.17711	0.966	0.145	6.63e-34
Non-Neural Ectoderm	CDH3	1.82e-16	2.17393	0.931	0.355	3.8e-12
Non-Neural Ectoderm	BAMBI	4.3e-15	2.16416	1	0.692	9e-11
Non-Neural Ectoderm	EFNA1	1.67e-13	2.07776	0.931	0.521	3.49e-09
Non-Neural Ectoderm	SLC2A1	8.43e-12	2.01447	0.966	0.895	1.76e-07
Non-Neural Ectoderm	ERP27	1.04e-67	1.96533	0.828	0.045	2.16e-63
Non-Neural Ectoderm	LRRN1	2.27e-19	1.93791	0.966	0.347	4.74e-15
Non-Neural Ectoderm	TGFBI	7.56e-06	1.90002	0.448	0.165	0.15814
Non-Neural Ectoderm	SLC7A3	2.64e-07	1.85984	0.69	0.37	0.00551738
Non-Neural Ectoderm	CLDN4	3e-16	1.79587	0.828	0.243	6.27e-12
Non-Neural Ectoderm	SLC38A2	1.06e-14	1.76926	1	0.792	2.22e-10
Non-Neural Ectoderm	CA3	1.81e-11	1.73151	0.655	0.196	3.78e-07
Non-Neural Ectoderm	CLDN6	1.82e-16	1.6904	1	0.603	3.81e-12
Non-Neural Ectoderm	ANXA2	5.48e-14	1.68872	1	0.838	1.15e-09
Non-Neural Ectoderm	EPCAM	1.4e-14	1.66283	1	0.572	2.92e-10
Non-Neural Ectoderm	OSBPL9	5.07e-12	1.64575	1	0.689	1.06e-07
Non-Neural Ectoderm	TRIM55	3.71e-52	1.64423	0.621	0.032	7.75e-48
Non-Neural Ectoderm	HAPLN1	5.82e-16	1.64378	1	0.355	1.22e-11
Non-Neural Ectoderm	CDH1	1.73e-16	1.60766	0.966	0.393	3.63e-12
Non-Neural Ectoderm	CREG1	1.45e-11	1.60535	0.862	0.445	3.03e-07
Non-Neural Ectoderm	LHFPL6	1.46e-29	1.58467	0.828	0.133	3.05e-25
Non-Neural Ectoderm	MPZL1	4.58e-08	1.5798	0.931	0.739	0.000958
Non-Neural Ectoderm	ERRFI1	6.22e-13	1.57133	0.931	0.369	1.3e-08
Non-Neural Ectoderm	PDLIM1	1.08e-11	1.5624	0.966	0.584	2.25e-07
Non-Neural Ectoderm	FUT8	8.42e-14	1.54306	0.828	0.277	1.76e-09
Non-Neural Ectoderm	PRSS8	1.53e-14	1.52813	0.966	0.389	3.2e-10
Non-Neural Ectoderm	NFIL3	8.27e-14	1.52412	1	0.572	1.73e-09
Non-Neural Ectoderm	PERP	1.64e-15	1.52217	1	0.63	3.43e-11
Non-Neural Ectoderm	ARL4C	4.36e-20	1.5129	0.966	0.293	9.11e-16
Non-Neural Ectoderm	SLC38A1	7.82e-13	1.50793	1	0.653	1.64e-08
Non-Neural Ectoderm	LY6K	2.35e-65	1.50446	0.552	0.016	4.91e-61
Non-Neural Ectoderm	ID1	6.67e-13	1.49533	1	0.661	1.4e-08
Non-Neural Ectoderm	LY6E	1.52e-12	1.48934	1	0.804	3.17e-08
Non-Neural Ectoderm	OLFML3	1.01e-12	1.48282	0.862	0.327	2.11e-08
Non-Neural Ectoderm	ID2	3.19e-12	1.4808	1	0.81	6.66e-08
Non-Neural Ectoderm	PLA2G2A	8.49e-06	1.46493	0.379	0.116	0.177521
Non-Neural Ectoderm	P2RY6	4.56e-14	1.46023	0.345	0.043	9.54e-10
Non-Neural Ectoderm	PKP2	2.77e-10	1.43805	0.793	0.343	5.79e-06
Non-Neural Ectoderm	UPP1	1.46e-10	1.41535	0.655	0.251	3.06e-06
Non-Neural Ectoderm	ARHGAP29	2.02e-15	1.4031	0.966	0.455	4.22e-11
Non-Neural Ectoderm	SELENOM	1.35e-12	1.40256	0.897	0.441	2.82e-08
Non-Neural Ectoderm	GSTO1	3.87e-10	1.35132	0.966	0.947	8.1e-06
Non-Neural Ectoderm	CDH10	1.53e-08	1.34908	0.379	0.087	0.000321
Non-Neural Ectoderm	QPCT	0.000318	1.34142	0.379	0.16	1
Non-Neural Ectoderm	SPINT2	2.05e-11	1.32901	0.966	0.84	4.29e-07
Non-Neural Ectoderm	RAB25	1.61e-12	1.29396	0.897	0.34	3.36e-08
Non-Neural Ectoderm	F11R	9.27e-11	1.2794	0.931	0.66	1.94e-06
Non-Neural Ectoderm	PIAS1	2.6e-10	1.26198	0.966	0.713	5.44e-06
Non-Neural Ectoderm	ARHGAP18	1.51e-19	1.25975	0.69	0.131	3.16e-15
Non-Neural Ectoderm	SLC1A6	1.48e-15	1.25163	0.586	0.124	3.09e-11
Non-Neural Ectoderm	NPC2	4.17e-14	1.24397	1	0.834	8.73e-10
Non-Neural Ectoderm	AL591806.3	5.5e-12	1.24244	0.931	0.561	1.15e-07
Non-Neural Ectoderm	PAQR8	0.00372063	1.22821	0.379	0.198	1
Non-Neural Ectoderm	CAPN2	0.000752	1.22768	0.655	0.413	1
Non-Neural Ectoderm	LYPD6B	6.62e-07	1.21039	0.483	0.157	0.0138427
Non-Neural Ectoderm	UGP2	4.95e-10	1.20755	1	0.726	1.04e-05
Non-Neural Ectoderm	LMO1	1.05e-115	1.20329	0.655	0.008	2.19e-111
Non-Neural Ectoderm	TRIML2	1.21e-109	1.20305	1	0.035	2.54e-105
Non-Neural Ectoderm	GRHL1	7.21e-45	1.20129	0.621	0.039	1.51e-40
Non-Neural Ectoderm	CREB3	1.55e-05	1.17731	0.793	0.482	0.323568
Non-Neural Ectoderm	MXRA8	2.81e-09	1.17115	0.897	0.535	5.88e-05
Non-Neural Ectoderm	ZFP42	7e-12	1.16874	0.931	0.457	1.46e-07
Non-Neural Ectoderm	KLF6	6.71e-06	1.16288	0.931	0.615	0.140399
Non-Neural Ectoderm	ARRDC3	9.6e-06	1.15796	0.966	0.901	0.200677
Non-Neural Ectoderm	CSF2RA	5.68e-14	1.15365	0.517	0.103	1.19e-09
Non-Neural Ectoderm	LMNA	0.000112	1.14952	0.552	0.278	1
Non-Neural Ectoderm	SPINT1	0.0021452	1.14305	0.552	0.36	1
Non-Neural Ectoderm	TFAP2A	5.43e-49	1.14114	0.897	0.087	1.13e-44
Non-Neural Ectoderm	SC5D	1.5e-06	1.14026	0.828	0.568	0.0314356
Non-Neural Ectoderm	AC007325.4	1.74e-15	1.13949	0.552	0.1	3.64e-11
Non-Neural Ectoderm	TCF4	2.29e-07	1.13694	0.931	0.599	0.00478269
Non-Neural Ectoderm	CTHRC1	4.14e-08	1.13203	0.724	0.252	0.000866
Non-Neural Ectoderm	HEBP1	4.33e-14	1.13056	0.759	0.229	9.05e-10
Non-Neural Ectoderm	LNX1	2.88e-18	1.13055	0.586	0.103	6.02e-14
Non-Neural Ectoderm	RGS5	7.59e-08	1.1288	0.793	0.438	0.00158669
Non-Neural Ectoderm	PEG3	4.56e-06	1.12734	0.655	0.297	0.0952626
Non-Neural Ectoderm	CCBE1	1.91e-15	1.12652	0.724	0.196	3.99e-11
Non-Neural Ectoderm	GADD45G	0.000168	1.12204	0.69	0.377	1
Non-Neural Ectoderm	RAB31	8.45e-11	1.11948	1	0.696	1.77e-06
Non-Neural Ectoderm	TP53BP2	3.67e-09	1.11521	0.793	0.365	7.67e-05
Non-Neural Ectoderm	MYL12B	1.82e-11	1.11397	1	0.971	3.8e-07
Non-Neural Ectoderm	LOXL2	8.61e-06	1.10962	0.517	0.208	0.180127
Non-Neural Ectoderm	AIF1L	6.71e-09	1.09951	0.862	0.498	0.00014
Non-Neural Ectoderm	SMTNL2	8.28e-15	1.09849	0.724	0.189	1.73e-10
Non-Neural Ectoderm	CPVL	2.3e-08	1.09577	0.897	0.571	0.000482
Non-Neural Ectoderm	GPRC5C	5.49e-09	1.09322	0.724	0.295	0.000115
Non-Neural Ectoderm	ENTPD4	1.17e-12	1.09283	0.793	0.268	2.45e-08
Non-Neural Ectoderm	SLC9A3R1	0.00102363	1.08969	0.862	0.632	1
Non-Neural Ectoderm	LIMCH1	5.19e-10	1.08858	0.69	0.251	1.09e-05
Non-Neural Ectoderm	TMBIM6	1.67e-13	1.0884	1	0.996	3.49e-09
Non-Neural Ectoderm	AHNAK	1.02e-07	1.08813	0.655	0.252	0.00214028
Non-Neural Ectoderm	TMBIM1	3.51e-07	1.08591	0.621	0.245	0.00733259
Non-Neural Ectoderm	WLS	4.7e-07	1.08482	0.828	0.478	0.00982447
Non-Neural Ectoderm	RBPMS	6.25e-12	1.07065	1	0.747	1.31e-07
Non-Neural Ectoderm	MPC2	0.00230857	1.05169	0.793	0.673	1
Non-Neural Ectoderm	RGS16	2.94e-05	1.04628	0.621	0.297	0.615159
Non-Neural Ectoderm	TAGLN2	2.4e-08	1.04513	0.862	0.449	0.000502
Non-Neural Ectoderm	ANXA9	9.82e-11	1.03983	0.448	0.092	2.05e-06
Non-Neural Ectoderm	RHOBTB3	1.33e-09	1.03845	0.897	0.442	2.79e-05
Non-Neural Ectoderm	ZNF350	1.04e-10	1.02689	0.69	0.244	2.18e-06
Non-Neural Ectoderm	CD55	1.11e-07	1.02171	0.724	0.336	0.00232207
Non-Neural Ectoderm	PRSS23	3.32e-05	1.01656	0.552	0.254	0.69489
Non-Neural Ectoderm	CYP2S1	3.29e-05	1.01643	0.517	0.238	0.688944
Non-Neural Ectoderm	DSC2	6e-11	1.01612	1	0.599	1.25e-06
Non-Neural Ectoderm	AP1M2	1.43e-06	1.01543	0.724	0.389	0.0298444
Non-Neural Ectoderm	PATJ	3.39e-12	1.01511	0.69	0.207	7.08e-08
Non-Neural Ectoderm	UPK2	1.83e-32	1.00513	0.552	0.045	3.83e-28
Non-Neural Ectoderm	LGALS3	1.03e-12	0.998307	0.621	0.156	2.16e-08
Non-Neural Ectoderm	CORO1B	1.91e-06	0.997778	0.724	0.41	0.0398974
Non-Neural Ectoderm	L1TD1	4.52e-09	0.991337	1	0.522	9.45e-05
Non-Neural Ectoderm	ZFP36L1	4.28e-09	0.991228	0.966	0.851	8.95e-05
Non-Neural Ectoderm	LAMP2	1.93e-07	0.989694	0.966	0.693	0.0040368
Non-Neural Ectoderm	ENPEP	3.97e-51	0.978809	0.552	0.024	8.3e-47
Non-Neural Ectoderm	VAMP8	5.52e-10	0.977992	1	0.658	1.15e-05
Non-Neural Ectoderm	LRRC3B	2.83e-19	0.975616	0.345	0.03	5.92e-15
Non-Neural Ectoderm	ARHGAP8	7.92e-11	0.970329	0.621	0.194	1.66e-06
Non-Neural Ectoderm	LIMA1	3.26e-12	0.96617	0.793	0.243	6.82e-08
Non-Neural Ectoderm	DBNDD2	1.38e-11	0.96328	0.69	0.207	2.88e-07
Non-Neural Ectoderm	CD99	4.14e-07	0.959334	1	0.769	0.00865334
Non-Neural Ectoderm	VPS35	9.25e-07	0.958762	1	0.839	0.0193468
Non-Neural Ectoderm	DDIT4L	2.27e-15	0.95688	0.483	0.079	4.74e-11
Non-Neural Ectoderm	SLC19A2	2.55e-10	0.952778	0.621	0.208	5.34e-06
Non-Neural Ectoderm	CAPG	2.11e-05	0.951985	0.759	0.526	0.441014
Non-Neural Ectoderm	RASGEF1B	2.95e-11	0.950582	0.552	0.155	6.17e-07
Non-Neural Ectoderm	SPHK1	2.78e-10	0.944583	0.414	0.087	5.81e-06
Non-Neural Ectoderm	KALRN	6.2e-08	0.942669	0.483	0.149	0.00129551
Non-Neural Ectoderm	DOK4	7.84e-11	0.941985	0.724	0.218	1.64e-06
Non-Neural Ectoderm	MYO6	1.31e-07	0.939696	0.862	0.509	0.00274093
Non-Neural Ectoderm	CTNNA1	8.07e-07	0.936667	0.931	0.725	0.0168653
Non-Neural Ectoderm	PALLD	2.11e-16	0.931675	0.793	0.204	4.41e-12
Non-Neural Ectoderm	ANKS1A	9.36e-06	0.929657	0.448	0.159	0.19578
Non-Neural Ectoderm	DIAPH2	7.9e-07	0.92953	0.793	0.437	0.0165135
Non-Neural Ectoderm	NECTIN2	4.44e-05	0.928163	0.828	0.644	0.927434
Non-Neural Ectoderm	RUBCNL	1.35e-22	0.924257	0.483	0.051	2.81e-18
Non-Neural Ectoderm	PLD3	9.76e-07	0.920706	0.931	0.59	0.0204171
Non-Neural Ectoderm	KHDRBS3	1.61e-06	0.917861	0.759	0.4	0.0336895
Non-Neural Ectoderm	CHN2	2.14e-18	0.917567	0.483	0.066	4.47e-14
Non-Neural Ectoderm	JUP	1.14e-07	0.916717	0.724	0.335	0.00238689
Non-Neural Ectoderm	RHOXF1P3	0.0001	0.915869	0.586	0.296	1
Non-Neural Ectoderm	ZFYVE21	4.12e-06	0.912679	0.828	0.492	0.0861839
Non-Neural Ectoderm	TSTD1	2e-07	0.910473	1	0.829	0.00418609
Non-Neural Ectoderm	CTNND1	1.4e-07	0.908945	0.931	0.536	0.00292561
Non-Neural Ectoderm	VAT1	1.48e-05	0.904774	0.759	0.457	0.310107
Non-Neural Ectoderm	WWTR1	1.34e-07	0.904073	0.621	0.233	0.002794
Non-Neural Ectoderm	DBI	5.68e-05	0.90291	1	0.973	1
Non-Neural Ectoderm	KIAA1217	7.77e-15	0.892376	0.655	0.151	1.62e-10
Non-Neural Ectoderm	LYPD1	7.41e-55	0.892038	0.517	0.018	1.55e-50
Non-Neural Ectoderm	YPEL5	5.55e-07	0.88945	0.897	0.726	0.011608
Non-Neural Ectoderm	AKAP2	1.02e-06	0.888866	0.552	0.224	0.0212662
Non-Neural Ectoderm	DIRAS2	1.72e-72	0.885278	0.621	0.019	3.6e-68
Non-Neural Ectoderm	GUCA1A	2.71e-05	0.881964	0.517	0.225	0.565868
Non-Neural Ectoderm	SGK1	1.38e-05	0.87922	0.483	0.178	0.28835
Non-Neural Ectoderm	IQGAP1	1.93e-06	0.878963	0.931	0.599	0.0404376
Non-Neural Ectoderm	FIGN	1.21e-07	0.874518	0.586	0.221	0.00252875
Non-Neural Ectoderm	SLC44A2	0.000558	0.874182	0.759	0.52	1
Non-Neural Ectoderm	SERPING1	0.000124	0.873517	0.931	0.75	1
Non-Neural Ectoderm	LAPTM4A	5.19e-10	0.870502	0.966	0.961	1.08e-05
Non-Neural Ectoderm	TENT5B	0.000359	0.867827	0.414	0.196	1
Non-Neural Ectoderm	SMS	0.0028993	0.862571	0.931	0.877	1
Non-Neural Ectoderm	GALT	6.73e-05	0.859779	0.793	0.518	1
Non-Neural Ectoderm	KLF3	0.000446	0.854921	0.793	0.56	1
Non-Neural Ectoderm	C8orf58	2.42e-05	0.850045	0.552	0.262	0.506951
Non-Neural Ectoderm	CORO2A	0.000237	0.847579	0.517	0.275	1
Non-Neural Ectoderm	REXO2	1.99e-07	0.845611	0.966	0.834	0.00416531
Non-Neural Ectoderm	KAT7	0.00317299	0.845289	0.724	0.572	1
Non-Neural Ectoderm	CORO1C	2.22e-05	0.845011	0.828	0.645	0.463503
Non-Neural Ectoderm	STAP2	3.82e-07	0.843482	0.517	0.187	0.00799624
Non-Neural Ectoderm	ST14	0.00127135	0.842913	0.172	0.047	1
Non-Neural Ectoderm	ZC2HC1A	4.64e-05	0.842177	0.828	0.599	0.970798
Non-Neural Ectoderm	NEDD9	1.81e-06	0.841288	0.414	0.128	0.0379324
Non-Neural Ectoderm	SLC3A2	1.33e-05	0.840613	0.897	0.804	0.278551
Non-Neural Ectoderm	SLK	0.000268	0.836409	0.586	0.325	1
Non-Neural Ectoderm	MXI1	7.73e-07	0.836265	1	0.722	0.0161739
Non-Neural Ectoderm	SRI	0.00248786	0.833955	1	0.945	1
Non-Neural Ectoderm	RAP2C	2.61e-15	0.832256	0.828	0.262	5.46e-11
Non-Neural Ectoderm	VIT	1.98e-21	0.829803	0.414	0.038	4.14e-17
Non-Neural Ectoderm	TFAP2C	1.08e-21	0.829648	0.552	0.069	2.27e-17
Non-Neural Ectoderm	SLC16A1	0.00037	0.82794	0.897	0.865	1
Non-Neural Ectoderm	TBC1D1	1.44e-09	0.827816	0.897	0.486	3.02e-05
Non-Neural Ectoderm	MANBA	1.46e-14	0.827471	0.655	0.144	3.06e-10
Non-Neural Ectoderm	MANEA	3.59e-19	0.827038	0.828	0.225	7.5e-15
Non-Neural Ectoderm	SLC37A3	0.00011	0.825151	0.655	0.364	1
Non-Neural Ectoderm	UTRN	3.88e-07	0.825101	0.793	0.366	0.00810855
Non-Neural Ectoderm	FAM110B	4.58e-06	0.824389	0.448	0.16	0.0956688
Non-Neural Ectoderm	TACC1	7.83e-24	0.824109	0.621	0.083	1.64e-19
Non-Neural Ectoderm	ACPP	1.78e-07	0.814466	0.345	0.081	0.00373142
Non-Neural Ectoderm	SLC35F2	2.32e-05	0.813971	0.483	0.172	0.485078
Non-Neural Ectoderm	TDRP	1.33e-08	0.811405	0.793	0.367	0.000277
Non-Neural Ectoderm	DSTN	3.75e-08	0.809907	1	0.963	0.000785
Non-Neural Ectoderm	GRHL2	1.14e-12	0.808012	0.517	0.104	2.39e-08
Non-Neural Ectoderm	RASSF7	8.84e-08	0.807303	0.621	0.23	0.00184896
Non-Neural Ectoderm	CD24	3.09e-08	0.803106	1	0.843	0.000645
Non-Neural Ectoderm	ABCA7	4.61e-11	0.801402	0.897	0.38	9.65e-07
Non-Neural Ectoderm	SEMA3C	1.43e-12	0.797344	0.552	0.116	2.98e-08
Non-Neural Ectoderm	DLGAP4	1.77e-10	0.794559	0.966	0.602	3.71e-06
Non-Neural Ectoderm	HTRA1	0.00175963	0.793894	0.31	0.125	1
Non-Neural Ectoderm	AFAP1L2	1.35e-11	0.793811	0.552	0.122	2.83e-07
Non-Neural Ectoderm	GAPDH	4.96e-09	0.79046	1	1	0.000104
Non-Neural Ectoderm	KCTD14	0.0005	0.789938	0.414	0.187	1
Non-Neural Ectoderm	VGLL1	1.17e-77	0.78906	0.379	0.003	2.44e-73
Non-Neural Ectoderm	MGST3	3.24e-06	0.788629	1	0.935	0.0677458
Non-Neural Ectoderm	LAMB2	2.01e-07	0.787178	0.483	0.144	0.00419724
Non-Neural Ectoderm	KCNJ13	7.79e-46	0.787131	0.69	0.046	1.63e-41
Non-Neural Ectoderm	SPATS2L	0.000132	0.786811	0.862	0.666	1
Non-Neural Ectoderm	TUBB2B	1.49e-07	0.783221	1	0.583	0.00311868
Non-Neural Ectoderm	ESYT2	1.23e-06	0.781448	0.586	0.242	0.0257569
Non-Neural Ectoderm	FLRT3	3.47e-09	0.779248	0.793	0.305	7.26e-05
Non-Neural Ectoderm	PTPRF	2.5e-07	0.77823	0.759	0.397	0.00523032
Non-Neural Ectoderm	LMBRD1	6.75e-09	0.77794	0.897	0.569	0.000141
Non-Neural Ectoderm	SLCO4A1	1.06e-28	0.777665	0.31	0.014	2.22e-24
Non-Neural Ectoderm	STARD10	5.47e-11	0.776309	0.759	0.25	1.14e-06
Non-Neural Ectoderm	FKBP1B	0.000123	0.774804	0.828	0.593	1
Non-Neural Ectoderm	WIPI1	1e-06	0.773485	0.655	0.313	0.0209045
Non-Neural Ectoderm	TNFRSF12A	1.56e-07	0.769128	0.828	0.436	0.00326324
Non-Neural Ectoderm	PXN	7.34e-09	0.768551	0.69	0.27	0.000154
Non-Neural Ectoderm	LAMB1	7.32e-06	0.764934	0.724	0.395	0.153109
Non-Neural Ectoderm	MEIS1	1.03e-10	0.764934	0.862	0.352	2.16e-06
Non-Neural Ectoderm	GATA3	1.28e-19	0.761766	0.897	0.211	2.69e-15
Non-Neural Ectoderm	DPF2	0.000144	0.758468	0.897	0.697	1
Non-Neural Ectoderm	SMARCA2	3.95e-12	0.756713	0.517	0.11	8.26e-08
Non-Neural Ectoderm	CPNE1	0.00168732	0.750853	0.931	0.708	1
Non-Neural Ectoderm	PSTPIP2	0.00257295	0.749243	0.379	0.18	1
Non-Neural Ectoderm	WNT4	2.98e-27	0.748971	0.448	0.035	6.22e-23
Non-Neural Ectoderm	SORT1	0.000372	0.748231	0.552	0.292	1
Non-Neural Ectoderm	KCNK12	5.95e-15	0.745805	0.517	0.092	1.24e-10
Non-Neural Ectoderm	SELENOW	2.25e-05	0.742638	1	0.967	0.470942
Non-Neural Ectoderm	DCAF6	0.0052958	0.73702	0.655	0.446	1
Non-Neural Ectoderm	CLDN10	3.17e-06	0.737001	0.69	0.334	0.066324
Non-Neural Ectoderm	ACKR3	5.26e-07	0.73355	0.414	0.111	0.0109897
Non-Neural Ectoderm	TPD52L1	2.2e-07	0.732164	0.621	0.238	0.00460569
Non-Neural Ectoderm	HEPH	1.03e-06	0.728106	0.586	0.222	0.0215463
Non-Neural Ectoderm	PLS3	0.000235	0.727776	0.828	0.714	1
Non-Neural Ectoderm	TOX	2.37e-13	0.722547	0.448	0.076	4.95e-09
Non-Neural Ectoderm	LRRFIP1	9.01e-06	0.722438	1	0.667	0.188444
Non-Neural Ectoderm	FEZ1	3.26e-07	0.722325	0.552	0.191	0.00682619
Non-Neural Ectoderm	EMILIN2	2.57e-06	0.717297	0.276	0.063	0.0536455
Non-Neural Ectoderm	YIPF3	7.53e-05	0.716976	0.793	0.505	1
Non-Neural Ectoderm	SLC2A8	0.000565	0.708941	0.448	0.217	1
Non-Neural Ectoderm	RBM7	2.17e-05	0.708839	0.966	0.792	0.453304
Non-Neural Ectoderm	SLC7A8	0.00167595	0.708644	0.69	0.445	1
Non-Neural Ectoderm	DMD	4.83e-06	0.70733	0.483	0.174	0.100941
Non-Neural Ectoderm	FHL2	0.000879	0.704722	0.448	0.219	1
Non-Neural Ectoderm	ELMOD1	3.22e-27	0.70217	0.276	0.011	6.72e-23
Non-Neural Ectoderm	OAZ2	6.68e-05	0.700822	0.966	0.758	1
Non-Neural Ectoderm	GRB7	0.000177	0.700717	0.414	0.162	1
Non-Neural Ectoderm	SERINC5	0.000309	0.700382	0.759	0.533	1
Non-Neural Ectoderm	CTTNBP2	4.91e-08	0.698322	0.379	0.091	0.00102669
Non-Neural Ectoderm	MYOF	1.07e-09	0.696414	0.517	0.136	2.23e-05
Non-Neural Ectoderm	SLCO2A1	3.9e-05	0.696086	0.345	0.108	0.816271
Non-Neural Ectoderm	NECTIN4	1e-33	0.693936	0.276	0.008	2.09e-29
Non-Neural Ectoderm	LCORL	0.000225	0.688397	0.69	0.474	1
Non-Neural Ectoderm	SHARPIN	0.00109853	0.688265	0.621	0.447	1
Non-Neural Ectoderm	MAD2L2	0.00248223	0.688183	0.897	0.85	1
Non-Neural Ectoderm	SLC25A6	3.91e-06	0.687009	0.966	0.919	0.0817616
Non-Neural Ectoderm	OBSL1	6.1e-05	0.686068	0.552	0.262	1
Non-Neural Ectoderm	KLHL9	0.00215603	0.683638	0.448	0.239	1
Non-Neural Ectoderm	ANK3	3.84e-06	0.683022	0.621	0.276	0.0803187
Non-Neural Ectoderm	ANXA4	0.00203165	0.682601	0.552	0.346	1
Non-Neural Ectoderm	PRSS12	5.83e-28	0.680997	0.379	0.022	1.22e-23
Non-Neural Ectoderm	SERINC1	0.0010945	0.679407	0.931	0.798	1
Non-Neural Ectoderm	PRKAB2	3.77e-06	0.678979	0.586	0.25	0.0787696
Non-Neural Ectoderm	2021-09-06	8.49e-06	0.675571	0.414	0.137	0.177558
Non-Neural Ectoderm	SOX4	1.15e-05	0.673645	1	0.931	0.241458
Non-Neural Ectoderm	RAB11FIP1	6.52e-07	0.67362	0.586	0.24	0.0136379
Non-Neural Ectoderm	PSAP	0.00705145	0.672155	0.966	0.917	1
Non-Neural Ectoderm	PPARG	1.72e-34	0.672014	0.517	0.034	3.6e-30
Non-Neural Ectoderm	HAND1	8.81e-06	0.671686	0.69	0.315	0.184114
Non-Neural Ectoderm	TFAP2B	2.08e-91	0.667764	0.724	0.019	4.36e-87
Non-Neural Ectoderm	PDLIM2	1.73e-05	0.666496	0.69	0.389	0.36097
Non-Neural Ectoderm	COPA	0.000356	0.665999	0.759	0.552	1
Non-Neural Ectoderm	PITPNA	0.000576	0.665496	0.69	0.499	1
Non-Neural Ectoderm	BNIPL	2.28e-06	0.665108	0.276	0.06	0.047615
Non-Neural Ectoderm	EDEM2	0.000111	0.665078	0.586	0.285	1
Non-Neural Ectoderm	RABGGTA	0.000328	0.662944	0.517	0.256	1
Non-Neural Ectoderm	TACSTD2	1.28e-24	0.661575	0.517	0.054	2.68e-20
Non-Neural Ectoderm	ARRDC1	5.35e-07	0.661396	0.517	0.175	0.0111786
Non-Neural Ectoderm	CLTB	7.99e-05	0.660932	0.621	0.306	1
Non-Neural Ectoderm	SULF1	2.19e-11	0.660405	0.483	0.098	4.57e-07
Non-Neural Ectoderm	TSPAN15	1.41e-06	0.65862	0.483	0.158	0.0295081
Non-Neural Ectoderm	MESD	4.19e-05	0.657894	0.966	0.848	0.876811
Non-Neural Ectoderm	AC270285.2	0.000924	0.656738	1	0.936	1
Non-Neural Ectoderm	TES	0.00373523	0.656568	0.586	0.375	1
Non-Neural Ectoderm	TM7SF2	0.000551	0.654848	0.655	0.394	1
Non-Neural Ectoderm	ZNF350.AS1	4.78e-07	0.654607	0.655	0.234	0.00998848
Non-Neural Ectoderm	TNFRSF19	7.66e-06	0.654003	0.414	0.135	0.16007
Non-Neural Ectoderm	EVA1A	1.74e-07	0.653299	0.241	0.042	0.00364362
Non-Neural Ectoderm	EPB41L5	3.9e-07	0.653241	0.793	0.408	0.00815964
Non-Neural Ectoderm	FREM2	3.75e-17	0.648663	0.586	0.102	7.85e-13
Non-Neural Ectoderm	SUCO	4.96e-09	0.648335	0.931	0.509	0.000104
Non-Neural Ectoderm	CPZ	2.48e-08	0.645935	0.517	0.142	0.000518
Non-Neural Ectoderm	PLEKHA5	0.000327	0.644286	0.862	0.648	1
Non-Neural Ectoderm	LAMC1	6.99e-08	0.643807	0.724	0.306	0.00146061
Non-Neural Ectoderm	ELF3	4.52e-14	0.643701	0.621	0.133	9.46e-10
Non-Neural Ectoderm	CLIC3	7.53e-23	0.643368	0.414	0.035	1.57e-18
Non-Neural Ectoderm	SOX15	4.88e-08	0.643036	0.621	0.234	0.00102084
Non-Neural Ectoderm	FAM13A	1.2e-05	0.642046	0.793	0.481	0.249904
Non-Neural Ectoderm	TAX1BP3	0.000733	0.641996	0.759	0.523	1
Non-Neural Ectoderm	MAGED1	0.00378413	0.639702	0.966	0.806	1
Non-Neural Ectoderm	ITGB1	1.1e-05	0.639496	1	0.933	0.229705
Non-Neural Ectoderm	PAXX	3.71e-08	0.6363	0.69	0.301	0.000776
Non-Neural Ectoderm	PRKD1	2.63e-09	0.635539	0.517	0.137	5.5e-05
Non-Neural Ectoderm	GPRC5A	3.16e-27	0.634426	0.483	0.04	6.61e-23
Non-Neural Ectoderm	C16orf87	1.01e-08	0.631564	0.966	0.645	0.000211
Non-Neural Ectoderm	STK3	0.000247	0.6307	0.69	0.454	1
Non-Neural Ectoderm	MARVELD3	6.78e-05	0.630619	0.379	0.138	1
Non-Neural Ectoderm	GULP1	4.9e-08	0.630614	0.897	0.503	0.00102531
Non-Neural Ectoderm	SPSB3	0.000593	0.628743	0.724	0.452	1
Non-Neural Ectoderm	TRAF3IP2	0.00395391	0.628175	0.241	0.095	1
Non-Neural Ectoderm	RAB3B	9.57e-06	0.626872	0.759	0.397	0.200192
Non-Neural Ectoderm	SINHCAF	3.4e-05	0.626828	1	0.921	0.710749
Non-Neural Ectoderm	TINAGL1	6.39e-05	0.626069	0.172	0.034	1
Non-Neural Ectoderm	ID4	6.5e-06	0.625424	0.793	0.428	0.135984
Non-Neural Ectoderm	TNS3	3.59e-07	0.620824	0.483	0.155	0.00749788
Non-Neural Ectoderm	TBCA	5.02e-05	0.618657	0.931	0.955	1
Non-Neural Ectoderm	SLC2A12	4.41e-07	0.617663	0.31	0.068	0.00921115
Non-Neural Ectoderm	POLR2C	0.00204344	0.617249	0.862	0.743	1
Non-Neural Ectoderm	SPPL2A	0.000973	0.614116	0.724	0.481	1
Non-Neural Ectoderm	CNN3	8.23e-05	0.613739	1	0.903	1
Non-Neural Ectoderm	SESN3	1.23e-10	0.613058	0.724	0.232	2.56e-06
Non-Neural Ectoderm	PHLDA1	0.00039	0.612499	0.759	0.491	1
Non-Neural Ectoderm	MYCT1	3e-17	0.612367	0.379	0.042	6.28e-13
Non-Neural Ectoderm	YIPF4	0.00164987	0.611995	0.828	0.654	1
Non-Neural Ectoderm	PHACTR1	0.00160506	0.611765	0.31	0.135	1
Non-Neural Ectoderm	HDLBP	0.000184	0.611085	0.897	0.714	1
Non-Neural Ectoderm	SAP30BP	7.2e-05	0.609813	0.966	0.792	1
Non-Neural Ectoderm	CD99P1	6.33e-05	0.608585	0.69	0.362	1
Non-Neural Ectoderm	FSTL1	0.00728578	0.605759	0.897	0.754	1
Non-Neural Ectoderm	FZD6	2.58e-12	0.605523	0.517	0.105	5.4e-08
Non-Neural Ectoderm	ZNRF2	1.3e-11	0.603477	0.448	0.087	2.71e-07
Non-Neural Ectoderm	EPB41L3	0.00755784	0.602304	0.345	0.185	1
Non-Neural Ectoderm	PCDH11Y	5.97e-12	0.601595	0.483	0.101	1.25e-07
Non-Neural Ectoderm	SMAGP	5.85e-06	0.600808	0.759	0.387	0.122266
Non-Neural Ectoderm	ZNF615	0.000601	0.599185	0.448	0.203	1
Non-Neural Ectoderm	MRPL19	4.98e-05	0.598771	0.897	0.772	1
Non-Neural Ectoderm	TMEM59	3.25e-06	0.598419	1	0.963	0.0679072
Non-Neural Ectoderm	RAB11A	3.82e-05	0.596747	1	0.889	0.798032
Non-Neural Ectoderm	DERA	0.000144	0.595212	0.966	0.842	1
Non-Neural Ectoderm	LCMT1	0.00381024	0.593443	0.828	0.594	1
Non-Neural Ectoderm	ANXA11	4.35e-05	0.588159	0.621	0.3	0.909136
Non-Neural Ectoderm	TRIM38	9.81e-05	0.587351	0.345	0.113	1
Non-Neural Ectoderm	SLC38A9	0.000366	0.587156	0.655	0.362	1
Non-Neural Ectoderm	AMER2	3.89e-35	0.586679	0.448	0.025	8.14e-31
Non-Neural Ectoderm	PI4KAP1	0.000233	0.585417	0.586	0.31	1
Non-Neural Ectoderm	TMEM254	0.00183251	0.58525	0.724	0.465	1
Non-Neural Ectoderm	IDH2	0.00461908	0.584142	0.793	0.677	1
Non-Neural Ectoderm	MEIS2	1.75e-05	0.58266	0.69	0.337	0.366698
Non-Neural Ectoderm	WAC	0.000123	0.581582	0.655	0.362	1
Non-Neural Ectoderm	SGPP1	6.81e-13	0.581271	0.552	0.125	1.42e-08
Non-Neural Ectoderm	COMMD7	0.00205013	0.575151	0.931	0.717	1
Non-Neural Ectoderm	TMEM189	1.61e-07	0.573855	0.621	0.238	0.0033637
Non-Neural Ectoderm	FBXL21	7.6e-52	0.573764	0.31	0.004	1.59e-47
Non-Neural Ectoderm	LTBP1	0.00188531	0.573258	0.345	0.153	1
Non-Neural Ectoderm	AC007325.2	6.19e-07	0.572372	0.379	0.103	0.0129365
Non-Neural Ectoderm	PMEL	5.82e-05	0.571952	0.586	0.244	1
Non-Neural Ectoderm	FXYD3	3.08e-48	0.571275	0.586	0.031	6.45e-44
Non-Neural Ectoderm	SYNE2	1.01e-05	0.565935	0.828	0.474	0.212162
Non-Neural Ectoderm	RIMS2	1.88e-05	0.561464	0.414	0.141	0.393516
Non-Neural Ectoderm	BOC	8.8e-10	0.559691	0.448	0.102	1.84e-05
Non-Neural Ectoderm	AFDN	0.00141632	0.558638	0.862	0.714	1
Non-Neural Ectoderm	ALS2	0.00823028	0.556625	0.448	0.288	1
Non-Neural Ectoderm	POLDIP3	0.00930549	0.556048	0.552	0.389	1
Non-Neural Ectoderm	DLC1	7.67e-07	0.554582	0.759	0.346	0.0160449
Non-Neural Ectoderm	PAPOLA	1.93e-05	0.554349	1	0.935	0.4031
Non-Neural Ectoderm	MBOAT2	0.00088	0.552039	0.621	0.365	1
Non-Neural Ectoderm	PPP4R1	0.00845812	0.548562	0.483	0.32	1
Non-Neural Ectoderm	MB21D2	3.78e-05	0.547988	0.414	0.15	0.790761
Non-Neural Ectoderm	EEA1	0.0084538	0.546421	0.448	0.301	1
Non-Neural Ectoderm	MED8	0.00425734	0.54416	0.655	0.483	1
Non-Neural Ectoderm	ZMAT4	1.65e-07	0.543906	0.414	0.109	0.00345518
Non-Neural Ectoderm	DHCR24	0.00445231	0.543181	0.655	0.43	1
Non-Neural Ectoderm	PTS	0.00157278	0.541152	0.897	0.685	1
Non-Neural Ectoderm	SH2D4A	9.36e-15	0.54078	0.517	0.093	1.96e-10
Non-Neural Ectoderm	TBX3	1.24e-07	0.540157	0.552	0.185	0.0025947
Non-Neural Ectoderm	RAB10	6.91e-05	0.538283	0.966	0.814	1
Non-Neural Ectoderm	SMUG1	0.00332022	0.536244	0.759	0.575	1
Non-Neural Ectoderm	MUC3A	7.13e-17	0.535771	0.448	0.06	1.49e-12
Non-Neural Ectoderm	MYH9	8.15e-05	0.534138	0.655	0.338	1
Non-Neural Ectoderm	PFN2	0.000245	0.534039	0.897	0.762	1
Non-Neural Ectoderm	DNAJC6	2.6e-09	0.53379	0.483	0.121	5.45e-05
Non-Neural Ectoderm	TMEM30A	1.81e-05	0.533529	0.828	0.556	0.379116
Non-Neural Ectoderm	YIPF2	0.000159	0.532904	0.621	0.321	1
Non-Neural Ectoderm	STT3A	0.00810826	0.531013	0.931	0.873	1
Non-Neural Ectoderm	LIN37	0.000209	0.530534	0.414	0.178	1
Non-Neural Ectoderm	RNF213	9.84e-05	0.52985	0.724	0.471	1
Non-Neural Ectoderm	COG8	0.00935199	0.52916	0.69	0.539	1
Non-Neural Ectoderm	MOB3B	1.23e-09	0.528715	0.517	0.134	2.57e-05
Non-Neural Ectoderm	CRTAP	0.000292	0.527192	0.724	0.479	1
Non-Neural Ectoderm	TMCC3	2.23e-15	0.526202	0.241	0.018	4.66e-11
Non-Neural Ectoderm	SMARCD2	0.00241102	0.522708	0.448	0.226	1
Non-Neural Ectoderm	ASB3	0.00916875	0.52268	0.759	0.644	1
Non-Neural Ectoderm	USP8	0.00155457	0.519884	0.828	0.664	1
Non-Neural Ectoderm	DNAH11	4.82e-08	0.519178	0.483	0.14	0.00100726
Non-Neural Ectoderm	FAM84B	5.42e-12	0.518211	0.655	0.178	1.13e-07
Non-Neural Ectoderm	IFRD1	0.0066999	0.517139	0.69	0.533	1
Non-Neural Ectoderm	BSPRY	0.000386	0.516614	0.276	0.09	1
Non-Neural Ectoderm	APPBP2	0.00261789	0.516079	0.414	0.2	1
Non-Neural Ectoderm	MLLT11	0.00225578	0.515934	0.897	0.657	1
Non-Neural Ectoderm	GSN	0.00493921	0.515691	0.655	0.448	1
Non-Neural Ectoderm	DIABLO	0.00427995	0.515454	0.828	0.694	1
Non-Neural Ectoderm	LYPD6	0.00165951	0.515396	0.31	0.123	1
Non-Neural Ectoderm	BSG	3.25e-05	0.512363	1	0.991	0.680516
Non-Neural Ectoderm	AC092490.1	3.74e-15	0.511708	0.69	0.172	7.82e-11
Non-Neural Ectoderm	DNAI1	0.00334263	0.510395	0.103	0.021	1
Non-Neural Ectoderm	CLIC4	0.000263	0.509592	0.897	0.767	1
Non-Neural Ectoderm	DYNC1I2	2.58e-05	0.509363	1	0.939	0.539635
Non-Neural Ectoderm	CLDN7	0.000126	0.508537	0.414	0.155	1
Non-Neural Ectoderm	C1orf21	4.05e-08	0.508341	0.828	0.36	0.000847
Non-Neural Ectoderm	ADM	0.00570732	0.507098	0.828	0.575	1
Non-Neural Ectoderm	IGSF3	5.5e-09	0.506731	0.552	0.155	0.000115
Non-Neural Ectoderm	SENP7	5.48e-05	0.505389	0.586	0.288	1
Non-Neural Ectoderm	PRKCH	7.66e-09	0.504621	0.345	0.069	0.00016
Non-Neural Ectoderm	KLF5	1.02e-06	0.50406	0.414	0.117	0.0214239
Non-Neural Ectoderm	ZNF581	0.00495569	0.50373	0.379	0.19	1
Non-Neural Ectoderm	HEBP2	4.21e-05	0.503257	0.897	0.709	0.880516
Non-Neural Ectoderm	BCAT1	0.00676449	0.502649	0.828	0.678	1
Non-Neural Ectoderm	MAGED4B	9.1e-05	0.501466	0.724	0.369	1
Non-Neural Ectoderm	TPD52	1.48e-06	0.500684	0.897	0.481	0.0310231
Non-Neural Ectoderm	SEMA6A	0.000412	0.500618	0.655	0.423	1
Non-Neural Ectoderm	DCAF10	5.84e-05	0.499838	0.586	0.273	1
Non-Neural Ectoderm	ITM2C	0.00493925	0.498569	0.862	0.731	1
Non-Neural Ectoderm	ACTG1	0.000439	0.497742	1	0.996	1
Non-Neural Ectoderm	MOSPD1	0.00680344	0.497591	0.69	0.481	1
Non-Neural Ectoderm	ITM2B	0.000731	0.497423	1	0.913	1
Non-Neural Ectoderm	ESRP1	3.94e-07	0.496555	0.69	0.287	0.00824057
Non-Neural Ectoderm	PPFIBP1	0.00227665	0.495956	0.621	0.418	1
Non-Neural Ectoderm	FLOT2	0.00809583	0.495878	0.655	0.458	1
Non-Neural Ectoderm	CNN2	0.00803704	0.495337	0.862	0.726	1
Non-Neural Ectoderm	ZER1	0.000727	0.493065	0.414	0.186	1
[truncated: 7,218 more rows]

## Sheet: S3 Human gastruloid 96hrs
cluster	gene	p_val	avg_log2FC	pct in cluster	pct in other	p_val_adj
Advanced Meso.	NR2F1	0	2.09504	0.688	0.142	0
Advanced Meso.	DLK1	2.65e-152	1.15094	0.25	0.046	8.91e-148
Advanced Meso.	NEFM	1.19e-66	1.14294	0.366	0.166	3.98e-62
Advanced Meso.	ID4	2.5e-60	0.772112	0.24	0.085	8.39e-56
Advanced Meso.	NRIP1	8.76e-57	0.707762	0.533	0.321	2.94e-52
Advanced Meso.	PAX8	1.63e-224	0.654809	0.136	0.006	5.49e-220
Advanced Meso.	TMSB4X	1.96e-68	0.570046	0.981	0.945	6.59e-64
Advanced Meso.	ID2	1.82e-40	0.553207	0.254	0.113	6.11e-36
Advanced Meso.	NR2F2	1.15e-30	0.520094	0.471	0.313	3.85e-26
Advanced Meso.	RDH10	5.48e-32	0.513456	0.619	0.456	1.84e-27
Advanced Meso.	ID1	3.93e-23	0.504487	0.261	0.148	1.32e-18
Advanced Meso.	TLE1	1.32e-29	0.493381	0.418	0.265	4.44e-25
Advanced Meso.	NRP2	3e-19	0.492625	0.463	0.35	1.01e-14
Advanced Meso.	MEIS2	1.16e-27	0.490798	0.578	0.444	3.91e-23
Advanced Meso.	NEFL	7.22e-25	0.484885	0.205	0.104	2.42e-20
Advanced Meso.	GREM1	3.01e-47	0.44574	0.15	0.044	1.01e-42
Advanced Meso.	EBF2	3.17e-42	0.431382	0.172	0.059	1.06e-37
Advanced Meso.	ARID5B	4.21e-26	0.416607	0.193	0.091	1.41e-21
Advanced Meso.	PHLDA1	4.56e-24	0.415483	0.195	0.096	1.53e-19
Advanced Meso.	EDNRA	2.59e-50	0.402783	0.119	0.028	8.69e-46
Advanced Meso.	TSHZ2	1.09e-24	0.394264	0.239	0.126	3.67e-20
Advanced Meso.	GAS1	3.17e-19	0.368495	0.45	0.321	1.06e-14
Advanced Meso.	MARCKS	2.24e-34	0.365726	0.965	0.942	7.53e-30
Advanced Meso.	SEMA3D	1.04e-30	0.36277	0.139	0.051	3.49e-26
Advanced Meso.	SPOCK3	7.67e-26	0.36159	0.168	0.073	2.58e-21
Advanced Meso.	PCOLCE	9.54e-23	0.361273	0.283	0.16	3.2e-18
Advanced Meso.	GNG11	1.93e-18	0.358325	0.191	0.103	6.49e-14
Advanced Meso.	TAGLN	2.16e-10	0.321401	0.143	0.084	7.25e-06
Advanced Meso.	GAS5	5.15e-18	0.321173	0.758	0.68	1.73e-13
Advanced Meso.	SNAI2	1.06e-12	0.320666	0.226	0.147	3.55e-08
Advanced Meso.	SEPTIN11	2.15e-22	0.318854	0.855	0.785	7.23e-18
Advanced Meso.	NRP1	8.53e-27	0.311341	0.128	0.048	2.86e-22
Advanced Meso.	PRRX2	2.24e-18	0.308932	0.21	0.116	7.52e-14
Advanced Meso.	KDR	1.62e-14	0.301374	0.134	0.068	5.44e-10
Advanced Meso.	NR2F1-AS1	9.31e-46	0.295465	0.106	0.024	3.13e-41
Advanced Meso.	ZNF503	8.88e-12	0.290632	0.415	0.323	2.98e-07
Advanced Meso.	SEPTIN6	1.88e-08	0.288112	0.293	0.224	0.00063
Advanced Meso.	PAPPA	8.79e-12	0.287776	0.167	0.099	2.95e-07
Advanced Meso.	LRIG3	2.12e-11	0.285102	0.396	0.311	7.13e-07
Advanced Meso.	NAP1L1	8.03e-34	0.284954	0.989	0.987	2.7e-29
Advanced Meso.	TBL1XR1	4.21e-09	0.284099	0.407	0.335	0.000141
Advanced Meso.	PIK3R1	2.02e-10	0.283056	0.294	0.215	6.77e-06
Advanced Meso.	STMN2	0.00185452	0.282467	0.181	0.151	1
Advanced Meso.	SESN3	1.13e-10	0.277121	0.393	0.307	3.8e-06
Advanced Meso.	BOC	3.08e-13	0.265546	0.589	0.48	1.03e-08
Advanced Meso.	SSBP2	2.68e-09	0.258881	0.346	0.269	8.99e-05
Somite	FST	0	1.68756	0.824	0.415	0
Somite	BOC	0	0.959278	0.656	0.315	0
Somite	ALCAM	0	0.889512	0.692	0.38	0
Somite	NNAT	0	0.817763	0.767	0.526	0
Somite	COL14A1	8.03e-257	0.779591	0.476	0.217	2.7e-252
Somite	LHFPL6	5.82e-233	0.768348	0.452	0.215	1.95e-228
Somite	PAX3	5.49e-237	0.763931	0.411	0.172	1.84e-232
Somite	PTN	0	0.757843	0.893	0.681	0
Somite	DDIT4L	4.48e-234	0.743438	0.275	0.068	1.51e-229
Somite	SIX1	1.38e-224	0.719611	0.451	0.209	4.64e-220
Somite	COL1A2	6.22e-253	0.652115	0.791	0.577	2.09e-248
Somite	NR2F2	2.68e-180	0.637086	0.432	0.213	8.99e-176
Somite	FLRT2	4.13e-166	0.608692	0.45	0.24	1.39e-161
Somite	SEPTIN11	2.43e-248	0.604215	0.86	0.717	8.15e-244
Somite	ZNF704	1.46e-130	0.568196	0.457	0.284	4.9e-126
Somite	GAS1	1.02e-145	0.568018	0.428	0.23	3.43e-141
Somite	BCAT1	2.93e-120	0.542224	0.557	0.404	9.83e-116
Somite	SFRP2	6.83e-104	0.483218	0.313	0.164	2.29e-99
Somite	TCF15	1.18e-113	0.482213	0.408	0.236	3.95e-109
Somite	MYC	1.32e-104	0.478951	0.249	0.112	4.42e-100
Somite	PLPP3	4.08e-110	0.475903	0.306	0.153	1.37e-105
Somite	FOXC1	2.83e-111	0.46915	0.549	0.378	9.5e-107
Somite	CADM1	6.25e-127	0.463674	0.715	0.57	2.1e-122
Somite	LRIG3	9.6e-98	0.461474	0.393	0.239	3.22e-93
Somite	FBN2	1.64e-89	0.455207	0.547	0.412	5.51e-85
Somite	CNKSR3	1.95e-86	0.432548	0.369	0.226	6.53e-82
Somite	GPC3	1.07e-135	0.432411	0.842	0.705	3.6e-131
Somite	ZFP36L1	1.66e-93	0.430236	0.666	0.543	5.57e-89
Somite	SEMA5A	1.1e-77	0.425289	0.311	0.182	3.69e-73
Somite	ALDH1A2	1.12e-74	0.423223	0.263	0.143	3.76e-70
Somite	TSPAN18	2.78e-89	0.414752	0.237	0.112	9.35e-85
Somite	TLE1	1.78e-78	0.414169	0.342	0.209	5.99e-74
Somite	GYPC	3.29e-78	0.408894	0.575	0.447	1.1e-73
Somite	SEPTIN6	4.96e-72	0.403835	0.287	0.168	1.67e-67
Somite	MEOX2	6.94e-115	0.403285	0.158	0.042	2.33e-110
Somite	COL2A1	3.37e-139	0.401557	0.768	0.601	1.13e-134
Somite	COLEC12	3.07e-71	0.392166	0.398	0.266	1.03e-66
Somite	NES	5.31e-76	0.38861	0.684	0.578	1.78e-71
Somite	IQGAP2	2.18e-66	0.382992	0.318	0.199	7.32e-62
Somite	AFF1	1.48e-67	0.371266	0.284	0.167	4.96e-63
Somite	SYNE2	8.04e-63	0.36371	0.674	0.598	2.7e-58
Somite	FOXD1	1.94e-68	0.360792	0.263	0.147	6.5e-64
Somite	CPAMD8	2.02e-82	0.360068	0.178	0.07	6.77e-78
Somite	FRMD4A	9.99e-59	0.359171	0.24	0.138	3.35e-54
Somite	LTBP4	3.03e-67	0.356547	0.245	0.132	1.02e-62
Somite	MIR17HG	1.67e-60	0.352943	0.244	0.139	5.61e-56
Somite	IGDCC3	1.03e-65	0.352068	0.669	0.574	3.47e-61
Somite	FAM217B	5.57e-55	0.347599	0.305	0.199	1.87e-50
Somite	CDH11	8.3e-70	0.343116	0.662	0.55	2.79e-65
Somite	RDH10	1.4e-99	0.338754	0.561	0.372	4.7e-95
Somite	MXRA8	2.42e-63	0.335183	0.236	0.127	8.11e-59
Somite	COL4A2	7.35e-52	0.329611	0.487	0.385	2.47e-47
Somite	NRCAM	5.6e-63	0.327592	0.134	0.052	1.88e-58
Somite	HAPLN3	1.78e-51	0.322225	0.225	0.131	5.97e-47
Somite	ARHGAP28	1.88e-48	0.321882	0.319	0.214	6.3e-44
Somite	MGAT5	5.27e-52	0.319615	0.203	0.113	1.77e-47
Somite	IL6ST	2.64e-47	0.315269	0.257	0.163	8.86e-43
Somite	EYA1	6.52e-58	0.306649	0.177	0.087	2.19e-53
Somite	HEY2	1.06e-64	0.304849	0.155	0.066	3.56e-60
Somite	FARP1	8.6e-48	0.303096	0.519	0.417	2.89e-43
Somite	AC008124.1	7.85e-47	0.302354	0.177	0.096	2.63e-42
Somite	ZFP36L2	7.65e-50	0.298427	0.51	0.399	2.57e-45
Somite	LTBP1	1.94e-41	0.297156	0.302	0.211	6.53e-37
Somite	PIP4K2A	7.44e-49	0.294976	0.197	0.109	2.5e-44
Somite	UNCX	3.47e-67	0.294419	0.116	0.038	1.16e-62
Somite	ARID3B	1.93e-38	0.292903	0.344	0.255	6.47e-34
Somite	ITM2A	1.27e-56	0.283226	0.431	0.307	4.28e-52
Somite	CEP126	1.01e-45	0.280996	0.205	0.118	3.4e-41
Somite	TSPAN7	4.91e-56	0.280464	0.144	0.064	1.65e-51
Somite	PDLIM5	1.96e-36	0.280025	0.241	0.161	6.57e-32
Somite	PRDX4	7.08e-55	0.278093	0.787	0.719	2.38e-50
Somite	MSRB2	4.25e-38	0.277058	0.534	0.452	1.43e-33
Somite	ARID2	3.05e-34	0.276138	0.321	0.24	1.02e-29
Somite	NUDT4	2.78e-31	0.274798	0.346	0.27	9.35e-27
Somite	MXRA5	8.63e-38	0.274693	0.187	0.112	2.9e-33
Somite	COL4A1	3.6e-35	0.273588	0.433	0.35	1.21e-30
Somite	FOXD2	3.89e-72	0.266532	0.105	0.029	1.31e-67
Somite	MARCKS	7.87e-79	0.264422	0.957	0.93	2.64e-74
Somite	FOXC2	1.23e-67	0.263822	0.505	0.347	4.12e-63
Somite	TBC1D4	4.24e-38	0.261261	0.162	0.092	1.42e-33
Somite	LSAMP	4.96e-34	0.260381	0.246	0.166	1.66e-29
Somite	LGR4	1.43e-35	0.258239	0.259	0.173	4.79e-31
Somite	PLCH1	5.8e-38	0.257346	0.166	0.095	1.95e-33
Somite	LOXL2	8.35e-34	0.256248	0.199	0.127	2.8e-29
Somite	SCML2	4.04e-37	0.255992	0.201	0.123	1.36e-32
Somite	SCX	6.95e-54	0.255815	0.111	0.041	2.33e-49
Somite	NAV1	3.44e-35	0.255751	0.349	0.26	1.15e-30
Somite	TWIST1	1.45e-42	0.254337	0.311	0.208	4.87e-38
Somite	GMDS	5.95e-29	0.250203	0.197	0.131	2e-24
Somite	ENOX2	1.89e-34	0.250082	0.168	0.1	6.34e-30
Cardiac	COL3A1	0	2.3882	0.648	0.129	0
Cardiac	LIX1	0	2.33435	0.728	0.097	0
Cardiac	COL1A1	0	2.29924	0.646	0.091	0
Cardiac	TNNI1	0	2.11293	0.476	0.039	0
Cardiac	CRABP1	8.01e-116	2.01109	0.27	0.101	2.69e-111
Cardiac	KRT19	0	1.9776	0.661	0.177	0
Cardiac	CPE	0	1.82739	0.623	0.179	0
Cardiac	TMEM88	0	1.81677	0.67	0.185	0
Cardiac	TPM1	0	1.73557	0.893	0.691	0
Cardiac	CTSV	0	1.69336	0.466	0.102	0
Cardiac	RGS5	0	1.66159	0.379	0.028	0
Cardiac	PRRX1	0	1.57304	0.413	0.027	0
Cardiac	KRT8	0	1.51255	0.722	0.341	0
Cardiac	BMP5	0	1.39666	0.401	0.051	0
Cardiac	FAM89A	0	1.35954	0.478	0.095	0
Cardiac	APOE	1.74e-222	1.29296	0.727	0.488	5.83e-218
Cardiac	RUNX1T1	0	1.29039	0.367	0.029	0
Cardiac	HAND1	0	1.19353	0.306	0.017	0
Cardiac	IRX3	0	1.17564	0.358	0.051	0
Cardiac	IFITM3	4.49e-235	1.15249	0.648	0.352	1.51e-230
Cardiac	TNNT2	0	1.14796	0.214	0.014	0
Cardiac	PKP2	0	1.14081	0.323	0.032	0
Cardiac	RHOBTB3	5.36e-232	1.13749	0.423	0.143	1.8e-227
Cardiac	VIM	0	1.13615	0.995	0.988	0
Cardiac	FN1	4.68e-137	1.12575	0.615	0.403	1.57e-132
Cardiac	CSRP2	4.36e-106	1.07023	0.709	0.618	1.47e-101
Cardiac	BAMBI	0	1.06404	0.286	0.028	0
Cardiac	TGFBI	1.33e-191	1.05266	0.425	0.163	4.45e-187
Cardiac	PCDH7	0	1.03675	0.287	0.027	0
Cardiac	COL6A3	8.43e-293	1.02661	0.319	0.061	2.83e-288
Cardiac	CTTNBP2	7.96e-224	1.01234	0.348	0.099	2.67e-219
Cardiac	HAS2	6.54e-135	0.974454	0.45	0.225	2.2e-130
Cardiac	COL6A2	2.02e-219	0.971053	0.308	0.077	6.8e-215
Cardiac	PBX3	1.07e-218	0.943691	0.315	0.081	3.6e-214
Cardiac	TTN	4.61e-34	0.933505	0.261	0.164	1.55e-29
Cardiac	SORD	2.33e-94	0.911401	0.361	0.187	7.81e-90
Cardiac	PLSCR5	0	0.894578	0.242	0.013	0
Cardiac	B2M	4.73e-123	0.882207	0.512	0.301	1.59e-118
Cardiac	PCOLCE	1.42e-157	0.871767	0.367	0.137	4.75e-153
Cardiac	LUM	4.32e-240	0.866241	0.186	0.021	1.45e-235
Cardiac	CREG1	1.17e-166	0.852076	0.289	0.085	3.94e-162
Cardiac	VCAN	3.64e-98	0.840405	0.753	0.668	1.22e-93
Cardiac	COL6A1	1.44e-86	0.795404	0.5	0.338	4.84e-82
Cardiac	NID2	1.23e-154	0.778374	0.282	0.085	4.13e-150
Cardiac	LAMP5	4.24e-248	0.77793	0.176	0.017	1.42e-243
Cardiac	PNRC1	1.31e-109	0.774557	0.422	0.221	4.41e-105
Cardiac	PPP1R1A	3.06e-244	0.763018	0.209	0.027	1.03e-239
Cardiac	ZNF503	6.07e-104	0.762469	0.499	0.302	2.04e-99
Cardiac	LBH	9.3e-247	0.757666	0.229	0.034	3.12e-242
Cardiac	MEIS1	1.34e-129	0.754119	0.38	0.166	4.5e-125
Cardiac	PDGFRA	9.43e-108	0.74404	0.58	0.381	3.17e-103
Cardiac	BNC2	9.29e-236	0.742572	0.192	0.023	3.12e-231
Cardiac	ANK3	4.7e-84	0.741218	0.458	0.284	1.58e-79
Cardiac	ID2	6.02e-112	0.735245	0.272	0.098	2.02e-107
Cardiac	PMEL	6.55e-109	0.716141	0.233	0.078	2.2e-104
Cardiac	PDE3A	0	0.707207	0.181	0.011	0
Cardiac	MDK	3.41e-302	0.699524	0.998	0.994	1.14e-297
Cardiac	BST2	5.33e-45	0.698084	0.354	0.237	1.79e-40
Cardiac	PTPN13	5.55e-76	0.694969	0.422	0.262	1.86e-71
Cardiac	CD99	4.4e-93	0.694556	0.607	0.445	1.48e-88
Cardiac	KRT18	6.9e-67	0.693816	0.537	0.385	2.32e-62
Cardiac	HTRA1	1.47e-160	0.689863	0.225	0.053	4.93e-156
Cardiac	TSC22D1	3.87e-89	0.689285	0.621	0.468	1.3e-84
Cardiac	HEY1	3.11e-111	0.687696	0.259	0.092	1.04e-106
Cardiac	CGNL1	3.94e-140	0.683749	0.241	0.068	1.32e-135
Cardiac	FGF10	1.84e-152	0.67171	0.197	0.042	6.17e-148
Cardiac	GUCY1A1	1.97e-262	0.670851	0.176	0.015	6.63e-258
Cardiac	PLAT	9.35e-160	0.669754	0.13	0.015	3.14e-155
Cardiac	MEIS3	3.22e-111	0.668926	0.274	0.102	1.08e-106
Cardiac	DDR2	4.8e-160	0.668523	0.181	0.033	1.61e-155
Cardiac	CELF2	1.09e-141	0.658279	0.227	0.06	3.65e-137
Cardiac	NPC2	9.54e-81	0.657313	0.6	0.464	3.2e-76
Cardiac	SFRP1	9.23e-65	0.648455	0.747	0.651	3.1e-60
Cardiac	ATF7IP2	6.08e-79	0.642264	0.224	0.09	2.04e-74
Cardiac	IRX2	3.6e-141	0.642042	0.202	0.048	1.21e-136
Cardiac	ACTC1	1.48e-71	0.640535	0.161	0.054	4.98e-67
Cardiac	CAP2	2.42e-137	0.635011	0.224	0.06	8.11e-133
Cardiac	DAB1	7.97e-177	0.62992	0.182	0.03	2.68e-172
Cardiac	RGS13	2.68e-236	0.627819	0.118	0.004	9e-232
Cardiac	SELENOW	2.93e-82	0.627586	0.759	0.686	9.85e-78
Cardiac	AC068587.4	1.18e-111	0.626231	0.188	0.051	3.96e-107
Cardiac	RDH10	2.02e-58	0.618289	0.584	0.449	6.77e-54
Cardiac	IFITM2	9.6e-69	0.615733	0.361	0.208	3.22e-64
Cardiac	LRP1B	2.65e-285	0.612408	0.156	0.008	8.89e-281
Cardiac	ALPK2	9.51e-269	0.611169	0.172	0.013	3.19e-264
Cardiac	SPTBN1	3.64e-61	0.605604	0.461	0.318	1.22e-56
Cardiac	SLC9A3R1	6.79e-52	0.595579	0.292	0.169	2.28e-47
Cardiac	HAND2	9.53e-261	0.591904	0.146	0.008	3.2e-256
Cardiac	H3F3B	3.43e-158	0.582552	0.976	0.959	1.15e-153
Cardiac	GPRC5C	3.04e-89	0.580056	0.203	0.069	1.02e-84
Cardiac	TFPI	4.99e-110	0.577705	0.174	0.044	1.67e-105
Cardiac	GATA6	2.41e-256	0.569263	0.141	0.007	8.1e-252
Cardiac	FAM118A	5.11e-56	0.568632	0.255	0.132	1.72e-51
Cardiac	SDCBP	2.05e-55	0.56125	0.413	0.278	6.88e-51
Cardiac	GPX8	4.4e-48	0.560607	0.387	0.267	1.48e-43
Cardiac	SVEP1	1.45e-190	0.556997	0.155	0.018	4.85e-186
Cardiac	RGS4	3.28e-196	0.554365	0.126	0.01	1.1e-191
Cardiac	RESF1	5.77e-44	0.553585	0.367	0.251	1.94e-39
Cardiac	FAM107B	5.3e-50	0.548958	0.284	0.163	1.78e-45
Cardiac	FREM2	7.73e-136	0.539406	0.154	0.028	2.59e-131
Cardiac	SEPTIN7	8.94e-82	0.534534	0.8	0.735	3e-77
Cardiac	PKIG	2.94e-43	0.531844	0.286	0.173	9.88e-39
Cardiac	PRRX2	1.01e-68	0.530141	0.237	0.104	3.41e-64
Cardiac	SPOPL	6.02e-77	0.529282	0.167	0.055	2.02e-72
Cardiac	SPARC	7.56e-55	0.523602	0.647	0.549	2.54e-50
Cardiac	TRIM24	7.2e-42	0.519209	0.331	0.218	2.42e-37
Cardiac	GPR155	3.26e-139	0.518713	0.124	0.017	1.09e-134
Cardiac	CRNDE	8.51e-40	0.513653	0.406	0.297	2.86e-35
Cardiac	COL11A1	2.24e-54	0.512581	0.218	0.102	7.53e-50
Cardiac	MSX2	4.95e-188	0.506737	0.14	0.014	1.66e-183
Cardiac	FERMT1	9.57e-176	0.506626	0.143	0.017	3.21e-171
Cardiac	BAZ2B	5.63e-35	0.504897	0.419	0.327	1.89e-30
Cardiac	BMP4	1.95e-91	0.501294	0.145	0.036	6.54e-87
Cardiac	ARMH4	1.06e-72	0.499535	0.181	0.065	3.55e-68
Cardiac	SOX4	1.03e-65	0.499309	0.904	0.877	3.45e-61
Cardiac	MEIS2	4.85e-47	0.499302	0.556	0.436	1.63e-42
Cardiac	ST8SIA1	6.3e-103	0.498151	0.162	0.041	2.12e-98
Cardiac	CNTNAP2	9.1e-41	0.49456	0.285	0.174	3.06e-36
Cardiac	TAC3	7.93e-146	0.489282	0.127	0.016	2.66e-141
Cardiac	PBX1	1.98e-39	0.488736	0.452	0.349	6.66e-35
Cardiac	EMP2	4.41e-36	0.488152	0.342	0.236	1.48e-31
Cardiac	ARHGAP29	5.73e-85	0.487167	0.158	0.045	1.92e-80
Cardiac	TMEM141	3.39e-39	0.483648	0.289	0.182	1.14e-34
Cardiac	NDNF	1.54e-133	0.482049	0.13	0.019	5.17e-129
Cardiac	SYT10	7.4e-113	0.480366	0.116	0.019	2.49e-108
Cardiac	NEXN	4.44e-56	0.477249	0.184	0.077	1.49e-51
Cardiac	KCNG1	6.17e-78	0.471361	0.148	0.043	2.07e-73
Cardiac	TNC	4.47e-159	0.469788	0.118	0.012	1.5e-154
Cardiac	FXYD6	2.19e-40	0.463595	0.361	0.245	7.34e-36
Cardiac	TP53I11	3.31e-40	0.450737	0.244	0.14	1.11e-35
Cardiac	PLD3	4.86e-31	0.450412	0.424	0.336	1.63e-26
Cardiac	CDH3	7.76e-200	0.446438	0.123	0.008	2.61e-195
Cardiac	MFAP2	1.4e-29	0.445037	0.409	0.321	4.71e-25
Cardiac	CFC1	1.14e-204	0.44473	0.101	0.004	3.84e-200
Cardiac	EFNB3	9.5e-54	0.44427	0.177	0.074	3.19e-49
Cardiac	FLRT3	1.84e-71	0.443077	0.146	0.045	6.19e-67
Cardiac	HOXB-AS1	3.74e-42	0.439287	0.161	0.073	1.26e-37
Cardiac	C4orf48	1.29e-28	0.43772	0.511	0.45	4.34e-24
Cardiac	NEBL	5.14e-57	0.433115	0.133	0.045	1.72e-52
Cardiac	C1QTNF4	1.07e-68	0.432646	0.135	0.04	3.59e-64
Cardiac	TWIST1	3.9e-31	0.43247	0.348	0.246	1.31e-26
[truncated: 1,812 more rows]

## Sheet: S3 TLS 96hrs
cluster	gene	p_val	avg_log2FC	pct in cluster	pct in other	p_val_adj
[truncated: 3,030 more rows]

[truncated: 5 more sheets: S3 TLS 108hrs, S3 TLS 120hrs, S3 RA Human gastruloids 96hrs, S3 Mouse gastruloids 120hrs, S3 RA Human gastruloids 120hrs]
