# Supplementary material for: Retinoic acid induces human gastruloids with posterior embryo-like structures
Source: Nat Cell Biol. 2024 Aug 20;26(10):1790–803. doi: 10.1038/s41556-024-01487-8 (PMC11469962; doi:10.1038/s41556-024-01487-8)
Supplement: Supplementary file 6 — Statistical Source Data. [file 41556_2024_1487_MOESM6_ESM.xlsx]

## Sheet: 2c
Culture	Replicate	NTandSeg	Neural_tube	Segmented	No_structure	pct_Total	pct_NT_Seg	pct_NT	pct_Seg	Elongated	spherical	ovoid	total	Elongation_ratio
5K_Mat_RA	1	84	1	2	5.43478	94.5652	91.3043	1.08696	2.17391	92	0	4	96	95.8333
5K_Mat_RA	2	84	3	3	5.26316	94.7368	88.4211	3.15789	3.15789	95	0	1	96	98.9583
5K_Mat_RA	3	74	2	3	13.1868	86.8132	81.3187	2.1978	3.2967	91	0	5	96	94.7917
5K_Mat_RA	4	27	1	1	3.33333	96.6667	90	3.33333	3.33333	30	0	2	32	93.75
5K_Mat_RA	5	29	2	0	0	100	93.5484	6.45161	0	31	0	1	32	96.875
5K_RA	1	0	1	0	90.9091	9.09091	0	9.09091	0	11	3	10	24	45.8333
5K_RA	2	0	1	0	96.2963	3.7037	0	3.7037	0	27	1	8	36	75
5K_RA	3	0	0	0	100	0	0	0	0	14	5	13	32	43.75
5K_Mat	1	0	0	1	97.7778	2.22222	0	0	2.22222	45	0	3	48	93.75
5K_Mat	2	0	0	0	100	0	0	0	0	21	1	2	24	87.5
5K_Mat	3	0	0	1	96.1538	3.84615	0	0	3.84615	26	0	6	32	81.25
400_NT	1	0	0	0	100	0	0	0	0	30	9	24	63	47.619
400_NT	2	0	0	0	100	0	0	0	0	28	9	11	48	58.3333
400_NT	3	0	0	0	100	0	0	0	0	61	14	21	96	63.5417
5K_NT	1	0	0	0	100	0	0	0	0	1	7	25	33	3.0303
5K_NT	2	0	0	0	100	0	0	0	0	2	5	23	30	6.66667
5K_NT	3	0	0	0	100	0	0	0	0	1	4	19	24	4.16667

## Sheet: 2j
No	Angle
1	83.089
2	103.134
3	52.292
4	92.862
5	81.85
6	215.194
7	95.711
8	16.206
9	84.56
10	278.69
11	106.116
12	96.34
13	90
14	168.962
15	0
16	0
17	0
18	0
19	0
20	0
21	0
22	0
23	0
24	90.126
25	32.281
26	90.702
27	104.58
28	166.425
29	120.301
30	65.842
31	34.455
32	17.62
33	72.498
34	304.251
35	96.283
36	129.429
37	314.015
38	67.449
39	80.276
40	54.98
41	75.745
42	88.45
43	275.916
44	98.748
45	98.305
46	239.251
47	31.304
48	23.366
49	98.901
50	147.243
51	75.251
52	119.417
53	169.455
54	103.89
55	168.187
56	57.605
57	46.701
58	61.511
59	43.207
60	53.981
61	59.093
62	69.195
63	85.574
64	52.906
65	63.014
66	108.693
67	94.152
68	32.325
69	281.951
70	76.072
71	58.425
