# Supplementary material for: Retinoic acid induces human gastruloids with posterior embryo-like structures
Source: Nat Cell Biol. 2024 Aug 20;26(10):1790–803. doi: 10.1038/s41556-024-01487-8 (PMC11469962; doi:10.1038/s41556-024-01487-8)
Supplement: Supplementary file 7 — Statistical Source Data. [file 41556_2024_1487_MOESM7_ESM.xlsx]

## Sheet: 5c
Treatment	Time	Somite_pair_count	NT_length	Whole_length	NT_Wh_ratio
Control	120	9	1010.28	1751.94	57.6661
Control	120	8	1042.98	1754.93	59.4315
Control	120	8	947.494	1682	56.3313
Control	120	8	1010.07	1859.3	54.3253
Control	120	8	587.707	1432.19	41.0355
Control	120	9	1153.78	2149.61	53.6737
LDN	120	7	1509.47	1946.11	77.5634
LDN	120	7	1393.92	1891.74	73.6846
LDN	120	8	1160.69	1552.1	74.7817
LDN	120	7	1199.32	1691.54	70.901
LDN	120	6	1236.35	1737.47	71.158
LDN	120	7	966.917	1478.68	65.3904
LDN	120	7	890.956	1461.91	60.9446
LDN	120	9	1172.66	1832.46	63.9937
LDN	120	8	978.435	1444.64	67.7286
LDN	120	9	1584.47	2051.62	77.2303
LDN	120	8	1166.35	1439.17	81.0432
