# Supplementary material for: Retinoic acid induces human gastruloids with posterior embryo-like structures
Source: Nat Cell Biol. 2024 Aug 20;26(10):1790–803. doi: 10.1038/s41556-024-01487-8 (PMC11469962; doi:10.1038/s41556-024-01487-8)
Supplement: Supplementary file 8 — Statistical Source Data. [file 41556_2024_1487_MOESM8_ESM.xlsx]

## Sheet: Sheet1
Culture	Neural_tube	Segmented	Elongated	spherical	ovoid	total	ratio
hGas	0	0	51	16	29	96	53.125
hGas	0	0	13	20	9	42	30.9524
hGas	0	0	6	12	14	32	18.75
hGas	0	0	20	12	10	42	47.619
hGas	0	0	25	9	14	48	52.0833
hGas	0	0	70	14	12	96	72.9167
hGas_Mat	0	0	90	0	6	96	93.75
hGas_Mat	0	0	95	0	1	96	98.9583
hGas_Mat	0	0	92	1	3	96	95.8333
hGas_Mat	0	0	79	0	17	96	82.2917
