# Supplementary material for: Retinoic acid induces human gastruloids with posterior embryo-like structures
Source: Nat Cell Biol. 2024 Aug 20;26(10):1790–803. doi: 10.1038/s41556-024-01487-8 (PMC11469962; doi:10.1038/s41556-024-01487-8)
Supplement: Supplementary file 9 — Statistical Source Data. [file 41556_2024_1487_MOESM9_ESM.xlsx]

## Sheet: Ext.5d-i
Time	Whole_length	NT_Wh_ratio	NT_Width_post	NT_Width_center	NT_Width_anterior	Average_NT_width	NTlength_NTwidth	Average_width	L_per_W	condition
120	1930.17	61.38	215.45	175.89	104.06	165.13	7.17	307.69	6.27	RA_MatRA
120	1886.41	53.48	200.1	187.61	124.1	170.6	5.91	289.85	6.51	RA_MatRA
120	1667.11	52.79	248.59	180.42	99.79	176.27	4.99	276.63	6.03	RA_MatRA
120	1664.17	63.72	263.01	229.33	96.36	196.23	5.4	243.16	6.84	RA_MatRA
120	1841.36	68.16	266.91	116.99	77.88	153.93	8.15	258.31	7.13	RA_MatRA
120	1653.04	52.99	256.5	198.41	102.91	185.94	4.71	288.68	5.73	RA_MatRA
96	1427.96	52.49	195.42	196.74	106.94	166.37	4.51	263.91	5.41	RA_MatRA
96	1492.5	50.28	178.77	180.45	121.88	160.37	4.68	227.79	6.55	RA_MatRA
96	1392.05	58.99	198.78	164.33	106.87	156.66	5.24	228.92	6.08	RA_MatRA
96	1464.73	50.74	150.75	70.8	52.41	91.32	8.14	294.15	4.98	RA_MatRA
96	1374.85	51.12	222.41	69.87	53.73	115.34	6.09	218.14	6.3	RA_Mat
96	1617.81	54.97	255.56	202.79	127.15	195.17	4.56	297.94	5.43	RA_Mat
96	1446.44	53.03	163.61	102.28	78.21	114.7	6.69	227.24	6.37	RA_Mat
72	950.51	42.97	119.89	62.88	30.33	71.04	5.75	202.19	4.7	RA_MatRA
72	1008.26	44.83	107.37	66.14	51.65	75.05	6.02	220.28	4.58	RA_MatRA
96	1706.87	62.02	307.09	151.12	37.04	165.08	6.41	288.23	5.92	RA_MatRA
48	778.18	NA	NA	NA	NA	NA	NA	308.37	2.52	RA_MatRA
48	820.47	NA	NA	NA	NA	NA	NA	374.91	2.19	RA_MatRA
48	749.26	NA	NA	NA	NA	NA	NA	301.89	2.48	RA_MatRA
48	876.57	NA	NA	NA	NA	NA	NA	325.37	2.69	RA_MatRA
48	907.85	NA	NA	NA	NA	NA	NA	351.43	2.58	RA_MatRA
48	695.42	NA	NA	NA	NA	NA	NA	303.07	2.29	RA_MatRA
72	1134.7	35.21	125.22	223.57	216.8	188.53	2.12	274.64	4.13	RA_MatRA
72	1207.82	35.91	180.65	223.75	76.02	160.14	2.71	320.47	3.77	RA_MatRA
72	1284.76	30.45	217.51	282.3	260.6	253.47	1.54	354.69	3.62	RA_MatRA
72	1402.79	30.11	236.29	260.8	197.09	231.39	1.83	259.64	5.4	RA_MatRA
72	1306.53	42.46	263.32	221.99	104.67	196.66	2.82	282.74	4.62	RA_MatRA
72	1244.03	31.4	153.45	145.48	76.02	124.99	3.12	283.2	4.39	RA_MatRA
72	866.87	21.6	NA	NA	NA	NA	NA	320.92	2.7	RA_NT
72	860.89	21.02	NA	NA	NA	NA	NA	302.81	2.84	RA_NT
72	855.07	26	NA	NA	NA	NA	NA	309.42	2.76	RA_NT
72	1081.09	27.78	141.3	182.93	165.44	163.22	1.84	260.63	4.15	RA_Mat
72	1191.39	23.17	171.38	228.47	229.89	209.91	1.32	243.67	4.89	RA_Mat
72	1247.8	26.4	175.1	235.16	228.74	213	1.55	248.31	5.03	RA_Mat
72	1112.91	28.84	191.383	269.729	251.767	237.63	1.35	238.68	4.66	RA_Mat
72	1155.86	39.67	184.252	253.434	106.391	181.36	2.53	280.41	4.12	RA_Mat
72	1209.33	27.86	168.343	228.679	246.209	214.41	1.57	241.14	5.02	RA_Mat
72	1289.6	30.82	158.848	203.856	159.145	173.95	2.28	237.01	5.44	RA_Mat
72	1203.87	31.01	186.009	220.3	209.614	205.31	1.82	238	5.06	RA_MatRA
72	1133.54	27.79	230.632	254.242	230.939	238.6	1.32	264.96	4.28	RA_MatRA
24	527.344	NA	NA	NA	NA	NA	NA	393.62	1.34	RA_MatRA
24	385.231	NA	NA	NA	NA	NA	NA	293.71	1.31	RA_MatRA
24	434.363	NA	NA	NA	NA	NA	NA	320.72	1.35	RA_MatRA
24	378.536	NA	NA	NA	NA	NA	NA	271.55	1.39	RA_MatRA
24	388.765	NA	NA	NA	NA	NA	NA	322.38	1.21	RA_NT
96	1054.09	27.41	NA	NA	NA	NA	NA	368.89	2.86	RA_NT
96	939.381	29.09	NA	NA	NA	NA	NA	325.79	2.88	RA_NT
96	902.852	30.01	NA	NA	NA	NA	NA	319.71	2.82	RA_NT
96	1473.6	47.46	130.389	214.851	67.247	137.5	5.09	252.22	5.84	RA_Mat
96	626.607	8.81	NA	NA	NA	NA	NA	471.87	1.33	NT_NT
96	825.088	14.9	NA	NA	NA	NA	NA	369.11	2.24	NT_MatRA
96	813.019	24.84	NA	NA	NA	NA	NA	375.2	2.17	NT_MatRA
96	617.827	8.66	NA	NA	NA	NA	NA	445.15	1.39	NT_NT
96	595.71	9.86	NA	NA	NA	NA	NA	469.78	1.27	NT_NT
120	695.14	8.35	NA	NA	NA	NA	NA	482.7	1.44	NT_NT
120	783.231	9.44	NA	NA	NA	NA	NA	518.26	1.51	NT_NT
120	648.163	12.83	NA	NA	NA	NA	NA	524.16	1.24	NT_NT
24	408.682	NA	NA	NA	NA	NA	NA	295.86	1.38	NT_NT
24	455.894	NA	NA	NA	NA	NA	NA	326.48	1.4	NT_NT
24	448.675	NA	NA	NA	NA	NA	NA	300.49	1.49	NT_NT
48	581.177	NA	NA	NA	NA	NA	NA	405.59	1.43	NT_NT
48	528.905	NA	NA	NA	NA	NA	NA	399.43	1.32	NT_NT
48	649.004	NA	NA	NA	NA	NA	NA	484.67	1.34	NT_NT
72	654.316	3.43	NA	NA	NA	NA	NA	501.5	1.3	NT_NT
72	702.157	11.14	NA	NA	NA	NA	NA	556.13	1.26	NT_NT
72	571.016	10.84	NA	NA	NA	NA	NA	417.31	1.37	NT_NT
72	691.955	11.93	NA	NA	NA	NA	NA	523.57	1.32	NT_MatRA
120	1123.79	28.7	NA	NA	NA	NA	NA	384.93	2.92	RA_NT
120	1194.83	32.69	NA	NA	NA	NA	NA	397.38	3.01	RA_NT
120	1056.13	29.67	NA	NA	NA	NA	NA	356.14	2.97	RA_NT
120	1753.6	52.68	229.33	152.22	92.4	157.98	5.85	260.73	6.73	RA_Mat
120	830.137	16.61	NA	NA	NA	NA	NA	381.72	2.17	NT_MatRA
120	987.244	12.19	NA	NA	NA	NA	NA	471.45	2.09	NT_MatRA
120	846.823	11.71	NA	NA	NA	NA	NA	407.49	2.08	NT_MatRA
120	886.049	11.29	NA	NA	NA	NA	NA	375.5	2.36	NT_MatRA
24	523.744	NA	NA	NA	NA	NA	NA	404.31	1.3	NT_MatRA
24	513.589	NA	NA	NA	NA	NA	NA	376.33	1.36	NT_MatRA
24	393.903	NA	NA	NA	NA	NA	NA	296.58	1.33	NT_MatRA
24	387.279	NA	NA	NA	NA	NA	NA	302.4	1.28	NT_MatRA
120	854.202	8.94	NA	NA	NA	NA	NA	382.04	2.24	NT_Mat
120	825.022	9.18	NA	NA	NA	NA	NA	383.88	2.15	NT_Mat
120	844.705	14.34	NA	NA	NA	NA	NA	446.83	1.89	NT_Mat
72	1130.24	21.54	NA	NA	NA	NA	NA	237.86	4.75	RA_Mat
72	1248.06	18.68	NA	NA	NA	NA	NA	245.97	5.07	RA_Mat
72	1092.36	20.67	NA	NA	NA	NA	NA	236.58	4.62	RA_Mat
96	1493.06	38.94	NA	NA	NA	NA	NA	237.21	6.29	RA_Mat
96	1541.13	40.58	NA	NA	NA	NA	NA	254.31	6.06	RA_Mat
96	1733	46.12	NA	NA	NA	NA	NA	263.03	6.59	RA_Mat
120	1779.42	43.19	NA	NA	NA	NA	NA	301.1	5.91	RA_Mat
120	1696.74	52.07	NA	NA	NA	NA	NA	272.22	6.23	RA_Mat
120	1873.41	47.51	253.936	141.309	84.286	159.84	NA	293.49	6.38	RA_Mat
24	362.469	NA	NA	NA	NA	NA	NA	314	1.15	NT_Mat
24	374.379	NA	NA	NA	NA	NA	NA	308.26	1.21	NT_Mat
24	408.412	NA	NA	NA	NA	NA	NA	305.55	1.34	NT_Mat
72	849.404	21.23	NA	NA	NA	NA	NA	451.74	1.88	NT_Mat
72	755.583	18.2	NA	NA	NA	NA	NA	442.77	1.71	NT_Mat
72	739.691	19.92	NA	NA	NA	NA	NA	399.66	1.85	NT_Mat

## Sheet: Ext.5j
Time	Somite_pair_count	condition
120	9	RA_MatRA
120	9	RA_MatRA
120	9	RA_MatRA
120	8	RA_MatRA
120	9	RA_MatRA
120	8	RA_MatRA
96	6	RA_MatRA
96	7	RA_MatRA
96	6	RA_MatRA
96	7	RA_MatRA
96	8	RA_Mat
96	7	RA_Mat
96	7	RA_Mat
72	4	RA_MatRA
72	4	RA_MatRA
96	8	RA_MatRA
72	5	RA_MatRA
72	4	RA_MatRA
72	4	RA_MatRA
72	5	RA_MatRA
72	5	RA_MatRA
72	4	RA_MatRA
72	0	RA_NT
72	0	RA_NT
72	0	RA_NT
72	5	RA_Mat
72	4	RA_Mat
72	4	RA_Mat
72	4	RA_Mat
72	4	RA_Mat
72	4	RA_Mat
72	4	RA_Mat
72	5	RA_MatRA
72	4	RA_MatRA
96	0	RA_NT
96	0	RA_NT
96	0	RA_NT
96	7	RA_Mat
96	0	NT_NT
96	0	NT_MatRA
96	0	NT_MatRA
96	0	NT_NT
96	0	NT_NT
120	0	NT_NT
120	0	NT_NT
120	0	NT_NT
72	0	NT_NT
72	0	NT_NT
72	0	NT_NT
72	0	NT_MatRA
120	0	RA_NT
120	0	RA_NT
120	0	RA_NT
120	9	RA_Mat
120	0	NT_MatRA
120	0	NT_MatRA
120	0	NT_MatRA
120	0	NT_MatRA
120	0	NT_Mat
120	0	NT_Mat
120	0	NT_Mat
72	5	RA_Mat
72	4	RA_Mat
72	5	RA_Mat
96	7	RA_Mat
96	6	RA_Mat
96	8	RA_Mat
120	7	RA_Mat
120	8	RA_Mat
120	8	RA_Mat
72	0	NT_Mat
72	0	NT_Mat
72	0	NT_Mat

## Sheet: Ext.5k
Time	Somite_position	Somite_count	Somite_length	Somite_width	Somite_area
120	1	1	124	45.2	5600.3
120	2	2	110.7	73	8082.6
120	3	3	125.3	78.3	9807.9
120	4	4	146.5	104.9	15362.9
120	5	5	167.8	98.4	16507.2
120	6	6	131.3	101.3	13303.5
120	7	7	109.5	89.9	9841.3
120	8	8	114.1	95.1	10854.2
120	9	9	147	80	11766.6
120	1	10	112.8	91.5	10319.9
120	2	11	117.4	54.8	6436.6
120	3	12	100.3	60	6013
120	4	13	120.7	74.7	9013.6
120	5	14	106.9	62.2	6651.5
120	6	15	144.1	56.5	8143.4
120	7	16	147.9	78.4	11601.2
120	8	17	89.4	68.3	6102.2
120	9	18	117.6	83.2	9787.1
120	10	19	120.7	80.6	9721.7
120	1	1	83.7	45.5	3809
120	2	2	71.7	73	5240.1
120	3	3	71.7	75.9	5438.1
120	4	4	63.6	94.3	5992.3
120	5	5	85.2	87.4	7439.7
120	6	6	86.7	92.2	7998.8
120	7	7	117	92.1	10773.5
120	8	8	125.3	114.9	14398.5
120	9	9	118.7	120.8	14342.1
120	1	10	115.6	51.6	5965.5
120	2	11	113.9	94.5	10769.9
120	3	12	99.3	104.2	10353.8
120	4	13	120.3	122.7	14755.9
120	5	14	118.5	80.5	9535.7
120	6	15	110	115.4	12694.7
120	7	16	79.6	91	7246.7
120	8	17	114.5	97.6	11170.3
120	9	18	117.3	102.6	12035
120	1	1	162.4	72.2	11729.5
120	2	2	103	139.1	14324.2
120	3	3	117.4	172.4	20236.6
120	4	4	131.7	160.4	21123.9
120	5	5	162	138.2	22381.6
120	1	1	96.4	51.7	4978.9
120	2	2	100.4	77.4	7770.3
120	3	3	102.1	88.7	9049.6
120	1	4	79.7	58.2	4636.3
120	2	5	90.3	62.6	5650.5
120	3	6	42.3	70.5	2983.1
120	1	1	71.1	63.2	4492.4
120	2	2	79	54.3	4287.3
120	3	3	96.1	81.3	7811.8
120	4	4	100.8	89.3	8997.1
120	5	5	128.6	94.7	12179.4
120	1	1	95.7	56.6	5417.5
120	2	2	63.1	88.9	5606.8
120	3	3	94.3	68.9	6493.4
120	4	4	128.2	56.4	7227.1
120	5	5	69.4	90.7	6292.4
120	6	6	74.4	90.6	6740.2
120	7	7	64.2	102.9	6607.9
120	8	8	99.5	82.7	8231.5
120	9	9	116.2	86.4	10033.5
120	1	10	56.3	62.8	3535.4
120	2	11	90.2	66	5951.6
120	3	12	118.7	72.6	8613.9
120	4	13	143.4	67.2	9638.5
120	5	14	146.7	126.8	18598.8
120	6	15	105.7	138.6	14655.9
120	7	16	94.5	144.5	13648.9
120	8	17	46.3	113.6	5261.5
120	9	18	104.3	79.1	8247.1
120	1	1	90.1	76.1	6857.7
120	2	2	87.2	83	7242.7
120	3	3	120.6	96.1	11590.8
120	4	4	119.6	83.8	10016.5
120	5	5	95.8	82.8	7936.3
120	6	6	98.9	146.2	14465.1
120	7	7	101.2	91.3	9247.5
120	8	1	51.3	94.7	4861
120	7	2	70.9	102.2	7244
120	6	3	67.8	88.8	6019.3
120	5	4	57.6	66.9	3852.7
120	4	5	81.5	103.7	8453.3
120	3	6	76.2	106.3	8104.3
120	2	7	85	98	8327.7
120	1	8	60.7	97.9	5943.8
120	1	9	57.1	45.1	2570.4
120	2	10	44.6	37.5	1671.8
120	3	11	84.5	47.3	3997.5
120	4	12	97.7	60.9	5950.2
120	5	13	66.1	70.7	4676.3
120	6	14	76.7	74.8	5743.7
120	7	15	74.8	79.8	5974.2
120	8	16	132.9	92.2	12245.9
120	1	1	75.4	40.1	3025.8
120	2	2	70.6	54.9	3876.1
120	3	3	77.5	75.3	5842.6
120	4	4	103	51.2	5277.7
120	5	5	142.9	100.9	14416
120	6	6	111.3	91.9	10228.7
120	7	7	106.1	72.2	7666.2
120	8	8	106.7	88.4	9432.8
120	9	9	104.4	102.1	10656.2
120	1	10	98.8	92.5	9139.8
120	2	11	103.7	75.3	7809.9
120	3	12	117.4	87.5	10277.4
120	4	13	130.1	59.8	7775.8
120	5	14	114.6	100.8	11553.2
120	6	15	117.4	90.6	10630.7
120	7	16	101.8	71	7230.9
120	8	17	107.2	81.7	8756.8
120	9	18	95.9	83.2	7981.9
120	1	1	62.4	48.3	3012.1
120	2	2	96.5	64	6170.2
120	3	3	123.5	64	7910.3
120	4	4	98.9	56.3	5571.6
120	5	5	101.2	78.4	7935.8
120	6	6	101.7	76.2	7747.3
120	7	7	104.8	74	7757.2
120	8	8	80.4	73	5872.7
120	1	9	64.9	44.6	2898
120	2	10	87.4	85.1	7438.3
120	3	11	112.7	70.2	7909.9
120	4	12	135	102.7	13861.9
120	5	13	124.9	119.7	14947.5
120	6	14	122.9	94.6	11619.4
120	7	15	125.3	96.6	12104.4
120	8	16	110	87.9	9666.2
96	1	1	121.3	59.6	7228.5
96	2	2	87.8	68.3	5995.5
96	3	3	76.4	61.8	4723.2
96	4	4	88	68.3	6007.8
96	5	5	105.9	89.7	9508.3
96	6	6	104.8	82.9	8687.5
96	1	7	95.9	60.1	5766
96	2	8	92.6	66.6	6173.7
96	3	9	83.3	75.4	6278
96	4	10	82.9	61.8	5123.8
96	5	11	93.1	90.5	8426.6
96	6	12	96	83.9	8056.5
96	7	1	114.1	68.4	7802.9
96	6	2	115.3	73.2	8443
96	5	3	106	72.5	7685.3
96	4	4	99.2	75.9	7531.6
96	3	5	101.6	81.7	8303
96	2	6	118.5	68.8	8153.4
96	1	7	104.5	52.5	5487.8
96	1	8	111	46.3	5141.9
96	2	9	109.7	76.8	8426.1
96	3	10	134.1	78	10463.3
96	4	11	108.5	62.2	6748
96	5	12	130.8	71.3	9323.6
96	6	13	183.3	96	17596.7
96	7	14	116	115.8	13436.6
96	6	1	117.2	73.4	8598
96	5	2	142.3	102.4	14574.8
96	4	3	113.5	85.5	9700.5
96	3	4	101.8	77.3	7867.1
96	2	5	106.6	80	8527.1
96	1	6	155.4	49.4	7668.5
96	1	7	79.1	53.6	4242.1
96	2	8	97.5	67.3	6563.3
96	3	9	100	110.9	11088.3
96	4	10	117.2	122.4	14345.1
96	5	11	90.2	107.4	9684.2
96	6	12	99.9	102.7	10267.8
96	1	1	85	60.8	5174.3
96	2	2	76.7	64.4	4936.1
96	3	3	94.9	58.7	5572.7
96	4	4	89.4	80.6	7201.3
96	5	5	109.9	66.6	7324.4
96	6	6	92.1	62.5	5755.4
96	7	7	93	50.2	4667.1
96	1	8	75.4	40.1	3026.5
96	2	9	50.6	49.6	2508.4
96	3	10	85.5	57.9	4949.5
96	4	11	97	61	5914.8
96	5	12	84.3	56.8	4784.2
96	6	13	70.2	54.2	3806.6
96	7	14	65.5	68.4	4482.7
96	1	1	62.7	56.6	3549.3
96	2	2	78.009	63.3785	4944.1
96	3	3	87.939	70.3735	6188.6
96	4	4	96.6965	73.781	7134.4
96	5	5	92.3485	67.2505	6210.5
96	6	6	84.6455	59.182	5009.5
96	7	7	67.929	61.839	4200.7
96	8	8	74.913	54.2465	4063.8
96	1	9	87.4	50.7	4429.8
96	2	10	99.7	54.8	5459.6
96	3	11	93.7	59.9	5617.1
96	4	12	98.8	69.9	6908.3
96	5	13	90.7	63.8	5783.8
96	6	14	95.3	49.8	4748.3
96	7	15	79.3	43.3	3432.8
96	8	16	98.1	52.4	5144.3
96	1	1	80.7	65	5244.8
96	2	2	108.4	67.7	7344.9
96	3	3	84.8	75.3	6386.3
96	4	4	94.3	87.8	8284.4
96	5	5	115.1	103.5	11911.3
96	6	6	90.1	75.3	6786.3
96	7	7	86.1	84.6	7283.8
96	1	8	86.1	82.2	7083.3
96	2	9	114.5	70.6	8076.1
96	3	10	104.7	95.6	10011
96	4	11	127.7	106.9	13648.7
96	5	12	111.2	89.7	9973.2
96	6	13	125	108	13501.1
96	7	14	86.9	81.8	7113.7
96	1	1	74.1	55.7	4132.1
96	2	2	81.2	73.0795	5937.2
96	3	3	91.9615	81.789	7521.4
96	4	4	97.411	74.834	7289.7
96	5	5	82.9475	58.056	4815.6
96	6	6	69.0665	61.114	4220.9
96	7	7	77.025	77.4015	5961.9
96	1	8	68.7645	46.571	3202.4
96	2	9	80.5735	38.6	3110.3
96	3	10	69.6	47.8	3325
96	4	11	81.8	47.4	3877.6
96	5	12	79.3	65.9	5224.3
96	6	13	85	61.5	5227.1
96	7	14	80.8	53.6	4331.8
72	1	1	65	48.3	3143.7
72	2	2	97.8	76.7	7502.3
72	3	3	96.6	85.8	8295.3
72	4	4	104.6	76.4	7993.3
72	1	5	89	62.1	5523.8
72	2	6	124.4	57.4	7139.3
72	3	7	99.1	59.5	5894
72	4	8	105.2	82.6	8685.3
72	1	1	93.5385	40.2785	3767.6
72	2	2	63.3	52.4	3316.9
72	3	3	64.7	54.6	3529.9
72	4	4	68	50.6	3442.5
72	1	5	72.7	38.3	2782.4
72	2	6	63.8	43.3	2760.9
72	3	7	72.8	43	3127.6
72	4	8	56.2	49.6	2786

## Sheet: Ext.5n
Time	Treatment	Paired		Count	somite_position
120	RA_MatRA	Paired		13	Paired
120	RA_MatRA	Not_paired		1	Not_paired
120	RA_Mat	Paired		11	Paired
120	RA_Mat	Not_paired		1	Not_paired

## Sheet: Ext.5o
name	Epithelialized	Not_epithelialized	structure
2ndRApulse	11	1	Somite
No_2ndRApulse	10	1	Somite
2ndRApulse	11	1	Neural tube
No_2ndRApulse	10	0	Neural tube
