# Supplementary material for: Retinoic acid induces human gastruloids with posterior embryo-like structures
Source: Nat Cell Biol. 2024 Aug 20;26(10):1790–803. doi: 10.1038/s41556-024-01487-8 (PMC11469962; doi:10.1038/s41556-024-01487-8)
Supplement: Supplementary file 11 — Statistical Source Data. [file 41556_2024_1487_MOESM11_ESM.xlsx]

## Sheet: Ext.9f-h
Distance_1	TBX18_1	UNCX_1	Distance_2	TBX18_2	UNCX_2	Distance_3	TBX18_3	UNCX_3	Distance_4	TBX18_4	UNCX_4	Distance_5	TBX18_5	UNCX_5	Distance_6	TBX18_6	UNCX_6	Distance_7	TBX18_7	UNCX_7	Distance_8	TBX18_8	UNCX_8	Distance_9	TBX18_9	UNCX_9	Distance_10	TBX18_10	UNCX_10	Distance_11	TBX18_11	UNCX_11	Distance_12	TBX18_12	UNCX_12	Distance_13	TBX18_13	UNCX_13	Distance_14	TBX18_14	UNCX_14	Distance_15	TBX18_15	UNCX_15	Distance_16	TBX18_16	UNCX_16	Distance_17	TBX18_17
0	142.206	336.48	0	651.835	1143.37	0	230.22	345.217	0	17.3374	59.071	0	336.841	235.467	0	279.045	572.523	0	148.951	295.76	0	287.674	730.625	0	422.79	213.299	0	200.307	321.31	0	25.6541	191.349	0	241.258	178.928	0	299.263	471.794	0	774.859	825.17	0	231.071	278.433	0	783.832	974.226	0	301.035
0.858	129.799	332.349	0.858	719.438	1315.2	0.858	227.624	358.144	0.427	18.6869	62.281	0.858	364.931	270.727	1.71	303.474	624.637	0.858	150.323	315.003	0.858	283.747	722.124	0.858	414.733	202.47	0.858	207.622	313.276	0.858	27.7131	180.807	0.858	267.072	173.37	0.858	293.756	449.579	0.858	778.568	732.294	0.858	256.83	284.175	0.858	811.366	1014.64	0.858	314.9
1.716	120.804	316.041	1.716	696.44	1447.64	1.716	219.239	395.873	0.855	20.4223	67.804	1.716	383.626	308.599	3.42	326.386	634.652	1.716	150.22	320.461	1.716	298.247	737.773	1.716	423.039	200.854	1.716	213.967	315.997	1.716	26.5899	171.942	1.716	232.582	172.465	1.716	306.518	428.021	1.716	717.43	689.3	1.716	274.268	284.135	1.716	855.349	1057.33	1.716	314.647
2.575	128.186	312.371	2.575	699.015	1416.41	2.575	231.148	350.409	1.282	18.33	70.444	2.575	407.474	323.282	5.13	335.338	624.505	2.575	166.546	335.942	2.575	307.805	768.17	2.575	404.264	192.422	2.575	217.357	301.649	2.575	25.8093	161.94	2.575	222.41	176.406	2.575	302.368	477.986	2.575	728.727	667.726	2.575	252.607	263.83	2.575	853.182	1096.08	2.575	323.006
3.433	136.044	295.608	3.433	669.316	1298.45	3.433	226.743	350.855	1.709	18.831	70.81	3.433	430.798	330.17	6.84	299.563	587.616	3.433	189.153	357.151	3.433	306.163	785.789	3.433	360.104	190.033	3.433	244.237	292.204	3.433	27.19	173.49	3.433	249.277	181.27	3.433	296.027	474.366	3.433	770.022	697.357	3.433	235.33	272.804	3.433	886.982	1231.96	3.433	328.194
4.291	121.193	291.196	4.291	659.641	1120	4.291	247.22	341.394	2.137	20.3446	72.084	4.291	443.693	300.233	8.55	290.672	641.518	4.291	165.666	316.868	4.291	288.601	843.976	4.291	341.341	186.567	4.291	240.135	330.089	4.291	25.1413	164.237	4.291	200.78	166.203	4.291	296.255	454.472	4.291	773.499	695.11	4.291	242.664	264.895	4.291	880.901	1265.34	4.291	328.985
5.149	123.44	312.708	5.149	670.316	963.58	5.149	237.707	360.136	2.564	17.5365	74.978	5.149	452.959	277.183	10.259	300.652	747.595	5.149	175.167	334.996	5.149	294.827	766.88	5.149	331.1	190.854	5.149	238.416	376.455	5.149	26.391	162.936	5.149	180.049	154.662	5.149	283.607	437.049	5.149	772.589	767.508	5.149	241.016	242.112	5.149	828.43	1147.53	5.149	325.737
6.007	127.312	300.723	6.007	639.963	997.061	6.007	231.533	387.72	2.991	17.4347	75.611	6.007	468.874	262.24	11.969	296.473	701.396	6.007	175.357	369.237	6.007	304.474	730.732	6.007	306.782	210.082	6.007	235.872	346.606	6.007	24.4612	156.454	6.007	187.951	170.57	6.007	287.428	423.614	6.007	796.282	765.014	6.007	267.927	251.858	6.007	770.689	1064.67	6.007	340.813
6.866	129.739	314.182	6.866	674.085	976.379	6.866	245.674	366.782	3.419	17.9897	71.967	6.866	506.883	285.874	13.679	294.684	635.681	6.866	189.905	359.424	6.866	304.245	757.012	6.866	355.616	223.629	6.866	242.647	370.442	6.866	28.5992	156.769	6.866	187.008	185.083	6.866	275.398	424.794	6.866	777.62	782.906	6.866	261.747	225.677	6.866	751.049	1015.37	6.866	354.576
7.724	126.394	340.146	7.724	647.927	1004.25	7.724	242.539	370.062	3.846	18.4339	68.89	7.724	497.255	294.911	15.389	276.151	549.096	7.724	185.965	395.748	7.724	309.636	780.439	7.724	390.546	223.695	7.724	244.059	384.034	7.724	28.8153	163.171	7.724	194.889	163.644	7.724	280.169	432.168	7.724	809.809	753.82	7.724	236.921	215.123	7.724	726.535	955.374	7.724	372.19
8.582	122.423	330.605	8.582	647.565	1045.47	8.582	241.186	356.257	4.273	18.6588	76.094	8.582	492.419	290.929	17.099	276.748	540.936	8.582	181.362	401.409	8.582	310.521	782.349	8.582	374.86	210.321	8.582	246.278	398.669	8.582	24.2703	174.651	8.582	180.709	163.804	8.582	305.825	467.414	8.582	845.807	794.328	8.582	238.053	220.172	8.582	729.443	931.135	8.582	353.138
9.44	141.548	358.836	9.44	611.925	1088.58	9.44	238.515	353.518	4.701	22.6666	76.887	9.44	487.771	300.783	18.809	272.678	545.586	9.44	188.812	394.361	9.44	315.219	803.712	9.44	326.456	193.922	9.44	268.258	415.007	9.44	27.0465	151.128	9.44	191.471	178.786	9.44	320.491	487.86	9.44	916.133	971.324	9.44	220.718	224.339	9.44	772.405	946.363	9.44	360.137
10.298	139.112	374.379	10.298	652.269	1167.1	10.298	239.794	397.366	5.128	23.6307	78.881	10.298	505.323	311.074	20.519	286.615	511.031	10.298	186.032	404.58	10.298	293.947	803.049	10.298	304.683	198.589	10.298	251.425	423.028	10.298	25.4743	141.706	10.298	198.844	165.775	10.298	346.81	506.85	10.298	945.608	993.901	10.298	221.934	197.678	10.298	769.229	967.135	10.298	343.354
11.157	169.221	402.322	11.157	658.864	1125.73	11.157	254.019	368.615	5.555	19.741	74.202	11.157	501.299	306.798	22.229	261.448	453.497	11.157	208.69	466.417	11.157	290.577	793.721	11.157	309.733	217.469	11.157	242.842	422.257	11.157	28.0845	150.043	11.157	185.448	157.81	11.157	314.722	460.721	11.157	944.115	1079.15	11.157	265.009	183.119	11.157	710.544	1033.02	11.157	345.319
12.015	152.861	398.544	12.015	616.376	1097.19	12.015	244.449	368.562	5.983	16.8414	70.905	12.015	480.356	298.752	23.939	242.301	446.409	12.015	219.536	475.602	12.015	296.838	793.529	12.015	309.964	209.868	12.015	272.841	423.758	12.015	29.9741	146.468	12.015	184.028	151.808	12.015	294.413	437.212	12.015	913.711	1028.85	12.015	266.677	180.062	12.015	747.63	1105.19	12.015	338.082
12.873	153.238	384.781	12.873	646.723	1012.36	12.873	252.934	391.743	6.41	19.646	77.245	12.873	489.889	291.341	25.649	238.804	419.941	12.873	249.609	513.881	12.873	332.779	869.043	12.873	314.029	219.138	12.873	279.283	446.876	12.873	26.1804	137.921	12.873	187.965	142.641	12.873	280.087	462.924	12.873	917.044	937.593	12.873	316.29	213.811	12.873	853.796	1085.82	12.873	352.938
13.731	157.338	425.202	13.731	608.169	1087.39	13.731	245.794	357.757	6.837	17.5131	72.124	13.731	518.479	335.632	27.359	222.834	409.619	13.731	227.507	507.627	13.731	351.681	948.748	13.731	331.03	231.017	13.731	271.702	432.807	13.731	25.1381	140.919	13.731	181.158	155.753	13.731	272.617	440.094	13.731	930.683	903.195	13.731	328.737	214.552	13.731	808.936	1066.96	13.731	366.152
14.589	149.208	404.221	14.589	609.249	1089.1	14.589	240.711	392.224	7.265	17.2478	70.658	14.589	517.211	351.708	29.068	200.896	305.33	14.589	222.407	458.608	14.589	332.38	917.413	14.589	331.703	217.056	14.589	268.236	477.202	14.589	29.6106	152.595	14.589	195.575	172.421	14.589	275.62	403.367	14.589	869.61	798.504	14.589	317.28	226.1	14.589	772.274	1010.13	14.589	366.918
15.448	141.074	364.145	15.448	626.139	1001.74	15.448	234.202	420.92	7.692	16.9692	72.491	15.448	530.664	350.658	30.778	201.297	289.136	15.448	214.924	404.543	15.448	314.435	880.962	15.448	367.702	223.23	15.448	270.965	505.764	15.448	37.3819	163.61	15.448	212.744	200.674	15.448	245.629	396.378	15.448	791.918	749.813	15.448	296.073	241.355	15.448	727.844	1014.93	15.448	368.783
16.306	136.361	347.458	16.306	602.965	1052.14	16.306	250.156	447.19	8.119	17.3938	76.806	16.306	574.138	354.28	32.488	195.386	283.955	16.306	206.701	359.23	16.306	323.62	855.897	16.306	382.496	260.091	16.306	262.341	508.02	16.306	30.8703	176.233	16.306	209.668	244.337	16.306	258.673	404.035	16.306	779.718	713.024	16.306	271.214	256.399	16.306	751.24	996.435	16.306	371.006
17.164	160.014	356.914	17.164	629.004	1057.69	17.164	263.417	486.134	8.547	17.3223	72.812	17.164	591.005	346.392	34.198	182.899	243.009	17.164	197.627	381.006	17.164	347.233	818.288	17.164	410.984	263.134	17.164	264.156	473.883	17.164	28.3915	190.041	17.164	192.068	239.336	17.164	272.583	420.756	17.164	767.416	743.997	17.164	268.948	255.338	17.164	765.479	985.371	17.164	378.448
18.022	174.532	364.658	18.022	623.514	1170.41	18.022	257.773	452.418	8.974	14.1436	81.175	18.022	587.21	342.249	35.908	180.505	229.383	18.022	203.84	404.298	18.022	349.423	821.614	18.022	398.663	285.311	18.022	274.141	512.503	18.022	31.1894	192.896	18.022	155.426	162.618	18.022	268.951	412.209	18.022	784.693	790.864	18.022	262.639	245.234	18.022	774.055	1049.61	18.022	384.767
18.88	176.445	387.863	18.88	622.624	1054.73	18.88	297.869	512.229	9.401	16.2657	86.487	18.88	579.295	364.409	37.618	196.544	224.716	18.88	225.488	429.448	18.88	339.627	772.91	18.88	397.251	257.317	18.88	279.567	491.282	18.88	30.4147	188.128	18.88	145.06	108.671	18.88	263.252	382.116	18.88	776.729	754.741	18.88	231.327	213.345	18.88	774.664	1101.08	18.88	372.505
19.738	175.947	420.381	19.738	627.752	997.819	19.738	306.644	525.233	9.829	15.3497	79.886	19.738	589.272	341.265	39.328	196.41	231.509	19.738	232.125	431.326	19.738	352.177	738.253	19.738	402.682	259.769	19.738	265.413	442.141	19.738	32.5253	175.369	19.738	128.014	94.702	19.738	263.329	417.206	19.738	782.652	719.507	19.738	225.319	202.632	19.738	783.546	1101.46	19.738	365.998
20.597	169.048	429.013	20.597	631.054	981.165	20.597	316.369	489.15	10.256	15.5702	80.815	20.597	595.572	337.398	41.038	194.924	239	20.597	216.465	478.587	20.597	327.664	763.749	20.597	383.737	254.396	20.597	281.281	459.966	20.597	33.8969	170.857	20.597	101.385	91.595	20.597	280.55	446.771	20.597	783.84	690.314	20.597	230.883	202.409	20.597	735.856	1025.32	20.597	370.976
21.455	159.86	431.911	21.455	611.582	996.507	21.455	318.466	512.039	10.683	15.9927	89.116	21.455	591.984	359.533	42.748	191.286	232.001	21.455	207.412	406.965	21.455	331.752	751.874	21.455	376.004	272.691	21.455	323.082	425.294	21.455	32.4061	157.315	21.455	100.718	89.245	21.455	280.523	444.456	21.455	760.807	697.911	21.455	250.386	163.642	21.455	720.117	1030.88	21.455	365.409
22.313	156.464	420.822	22.313	570.74	977.553	22.313	290.708	531.719	11.111	17.5942	89.539	22.313	576.878	371.548	44.458	191.007	208.101	22.313	207.403	338.218	22.313	339.009	745.757	22.313	388.041	272.33	22.313	331.138	397.865	22.313	28.865	153.644	22.313	112.487	94.636	22.313	277.654	431.692	22.313	738.754	702.881	22.313	185.646	167.87	22.313	748.091	983.49	22.313	388.548
23.171	150.267	395.988	23.171	586.825	898.061	23.171	288.502	456.906	11.538	19.2244	89.871	23.171	578.206	348.843	46.168	178.179	200.434	23.171	204.216	362.468	23.171	334.727	763.595	23.171	388.863	264.085	23.171	287.252	417.782	23.171	31.147	146.373	23.171	126.689	133.007	23.171	256.254	417.271	23.171	734.093	681.691	23.171	172.309	192.004	23.171	725.336	1013.42	23.171	365.023
24.029	155.745	384.244	24.029	584.982	921.492	24.029	294.645	457.117	11.965	17.357	81.213	24.029	580.709	332.991	47.877	171.63	198.076	24.029	217.323	381.059	24.029	320.23	789.521	24.029	392.178	270.769	24.029	279.606	447.773	24.029	35.0136	141.89	24.029	133.918	154.33	24.029	243.63	421.025	24.029	704.832	689.146	24.029	180.879	217.225	24.029	734.207	1075.83	24.029	371.725
24.888	141.257	391.48	24.888	608.856	981.621	24.888	307.186	454.031	12.393	18.5045	75.199	24.888	605.08	353.887	49.587	176.328	191.463	24.888	224.404	425.219	24.888	309.737	769.001	24.888	415.698	264.881	24.888	277.189	507.465	24.888	33.2614	143.745	24.888	125.208	149.445	24.888	283.024	419.291	24.888	701.356	656.814	24.888	201.995	234.11	24.888	746.518	1098.18	24.888	370.824
25.746	153.075	400.701	25.746	640.257	1025.72	25.746	316.394	471.153	12.82	15.4141	74.091	25.746	619.911	365.836	51.297	173.694	194.382	25.746	230.93	483.986	25.746	300.976	710.517	25.746	407.909	237.139	25.746	301.524	531.844	25.746	35.762	143.558	25.746	126.63	122.218	25.746	274.395	410.04	25.746	716.275	620.138	25.746	195.561	277.074	25.746	769.436	1090.67	25.746	397.573
26.604	161.207	430.891	26.604	636.432	1058.97	26.604	324.866	445.51	13.247	16.9693	74.158	26.604	675.257	385.281	53.007	189.525	200.832	26.604	225.313	454.664	26.604	294.862	696.349	26.604	413.647	264.904	26.604	269.799	458.864	26.604	35.2515	142.221	26.604	122.159	104.239	26.604	264.217	425.36	26.604	752.025	661.724	26.604	177.682	243.961	26.604	726.366	1037.06	26.604	397.926
27.462	161.35	452.342	27.462	645.622	1008.66	27.462	300.355	443.328	13.675	18.1738	65.222	27.462	687.336	397.243	54.717	174.988	197.422	27.462	210.905	360.26	27.462	293.714	682.381	27.462	411.146	274.82	27.462	250.503	401.322	27.462	39.5344	143.429	27.462	120.623	102.295	27.462	282.719	458.995	27.462	753.695	688.325	27.462	184.086	221.28	27.462	699.393	1001.03	27.462	378.799
28.32	166.075	466.339	28.32	652.124	935.788	28.32	307.98	423.081	14.102	16.595	61.5	28.32	705.895	402.033	56.427	174.459	194.221	28.32	227.389	372.999	28.32	295.767	665.603	28.32	405.653	305.113	28.32	260.321	351.387	28.32	35.8878	135.893	28.32	110.734	92.399	28.32	312.857	438.314	28.32	743.172	701.808	28.32	181.546	215.736	28.32	711.631	991.766	28.32	363.097
29.179	171.924	461.311	29.179	641.506	958.803	29.179	330.074	435.795	14.529	16.3005	69.745	29.179	755.142	434.283	58.137	174.347	232.191	29.179	217.781	382.687	29.179	307.389	655.978	29.179	427.181	317.165	29.179	288.271	364.375	29.179	37.4507	123.583	29.179	101.895	80.48	29.179	295.186	421.268	29.179	755.563	669.302	29.179	185.747	229.93	29.179	767.449	970.596	29.179	367.454
30.037	150.352	397.853	30.037	682.456	963.048	30.037	304.458	502.017	14.957	15.7373	74.79	30.037	745.379	450.626	59.847	175.601	277.584	30.037	210.394	390.968	30.037	327.187	670.212	30.037	440.277	285.341	30.037	288.938	370.732	30.037	33.5924	121.711	30.037	99.702	73.057	30.037	293.542	424.482	30.037	755.188	711.738	30.037	188.838	232.111	30.037	742.933	1092.34	30.037	365.997
30.895	147.148	376.125	30.895	656.317	1015.26	30.895	316.257	498.598	15.384	14.3621	69.83	30.895	753.2	455.193	61.557	183.289	299.264	30.895	224.491	418.134	30.895	319.176	652.747	30.895	426.857	296.89	30.895	256.2	362.487	30.895	40.0239	132.939	30.895	104.668	69.579	30.895	321.506	428.111	30.895	741.435	701.405	30.895	185.899	246.728	30.895	834.475	1265.15	30.895	363.716
31.753	149.768	357.791	31.753	727.176	1203.99	31.753	330.801	548.803	15.811	14.6104	68.293	31.753	757.787	459.039	63.267	183.715	327.521	31.753	223.508	424.566	31.753	338.886	663.53	31.753	406.236	255.108	31.753	245.246	377.535	31.753	38.8755	122.511	31.753	103.609	72.728	31.753	304.354	424.284	31.753	743.766	678.953	31.753	220.044	302.057	31.753	875.579	1385.75	31.753	362.964
32.611	139.847	367.086	32.611	813.557	1340.43	32.611	347.147	598.814	16.239	14.449	72.516	32.611	741.499	453.06	64.977	191.23	352.685	32.611	219.613	405.337	32.611	343.44	689.593	32.611	424.208	235.47	32.611	255.084	376.744	32.611	38.9495	124.499	32.611	120.59	88.525	32.611	285.975	410.691	32.611	766.235	690.518	32.611	211.315	315.413	32.611	827.652	1433.71	32.611	384.372
33.47	138.054	405.588	33.47	753.085	1351.14	33.47	344.33	616.568	16.666	14.4359	75.253	33.47	746.096	434.405	66.687	200.013	432.536	33.47	206.856	382.474	33.47	339.189	685.384	33.47	419.108	230.609	33.47	254.159	364.012	33.47	39.8076	115.237	33.47	135.671	92.668	33.47	275.838	405.799	33.47	788.807	697.187	33.47	210.812	346.949	33.47	783.348	1409.61	33.47	371.144
34.328	135.553	388.594	34.328	795.152	1284.61	34.328	300.684	528.556	17.093	13.8715	62.809	34.328	764.113	431.272	68.396	193.374	450.658	34.328	194.237	364.883	34.328	342.163	681.298	34.328	383.745	240.939	34.328	280.375	381.907	34.328	44.1758	120.607	34.328	163.94	91.816	34.328	286.828	419.939	34.328	838.583	731.65	34.328	238.368	358.663	34.328	786.158	1345.32	34.328	376.727
35.186	133.099	376.132	35.186	795.928	1136.47	35.186	300.409	410.468	17.521	17.3538	56.973	35.186	771.851	439.835	70.106	210.056	438.284	35.186	210.526	344.01	35.186	343.296	684.873	35.186	387.902	236.71	35.186	288.476	429.246	35.186	44.7875	119.938	35.186	149.335	85.361	35.186	291.015	451.831	35.186	825.273	714.678	35.186	233.756	418.394	35.186	772.565	1385.21	35.186	375.154
36.044	144.446	362.874	36.044	821.624	1143.21	36.044	313.1	377.607	17.948	18.2199	59.817	36.044	763.532	430.832	71.816	213.718	491.454	36.044	207.137	322.346	36.044	335.622	696.873	36.044	412.112	257.535	36.044	301.498	392.823	36.044	47.1005	123.044	36.044	157.124	88.844	36.044	244.17	489.25	36.044	839.872	707.968	36.044	211.449	485.951	36.044	740.775	1506.94	36.044	360.985
36.902	136.56	371.308	36.902	783.225	1204.48	36.902	304.005	389.845	18.375	18.8543	69.802	36.902	765.28	399.004	73.526	217.337	500.869	36.902	199.102	319.976	36.902	355.312	732.382	36.902	423.116	286.246	36.902	280.067	366.39	36.902	46.3621	129.305	36.902	180.094	94.88	36.902	241.918	476.019	36.902	843.803	699.638	36.902	212.303	473.027	36.902	765.599	1501.2	36.902	380.911
37.761	144.269	377.813	37.761	829.439	1153.88	37.761	305.934	424.852	18.803	18.4993	83.634	37.761	743	384.48	75.236	241.22	574.335	37.761	201.591	304.975	37.761	344.277	716.491	37.761	430.473	307.612	37.761	249.233	362.453	37.761	41.9845	118.812	37.761	201.107	97.98	37.761	255.131	435.327	37.761	839.619	686.792	37.761	216.04	420.319	37.761	800.452	1502.99	37.761	358.422
38.619	154.42	359.189	38.619	855.065	1034.76	38.619	312.466	395.043	19.23	17.6847	83.337	38.619	736.682	365.734	76.946	264.803	617.216	38.619	212.854	324.565	38.619	341.52	687.859	38.619	461.364	294.895	38.619	228.627	350.577	38.619	43.7313	130.179	38.619	234.933	117.483	38.619	232.976	466.779	38.619	890.425	705.549	38.619	223.545	417.834	38.619	834.485	1385.57	38.619	355.102
39.477	159.833	363.662	39.477	767.953	994.56	39.477	294.352	400.274	19.657	18.5984	84.664	39.477	699.794	354.613	78.656	260.526	648.567	39.477	213.162	313.948	39.477	351.859	691.665	39.477	488.083	299.194	39.477	211.998	341.279	39.477	48.0761	121.607	39.477	218.382	130.055	39.477	215.054	401.367	39.477	937.726	706.065	39.477	194.171	414.9	39.477	803.313	1273.9	39.477	383.245
40.335	168.724	383.109	40.335	733.638	1032.7	40.335	293.846	436.476	20.085	17.6778	87.281	40.335	727.296	329.399	80.366	257.103	639.094	40.335	218.132	301.954	40.335	360.251	749.014	40.335	508.525	277.662	40.335	191.083	284.565	40.335	49.9357	137.578	40.335	210.904	161.463	40.335	213.774	384.985	40.335	983.66	766.873	40.335	185.18	355.958	40.335	798.348	1320.63	40.335	406.777
41.193	159.465	378.036	41.193	770.197	1061.17	41.193	306.569	471.729	20.512	17.912	82.202	41.193	713.203	313.007	82.076	276.648	642.923	41.193	221.488	290.973	41.193	394.423	791.944	41.193	503.96	294.611	41.193	175.415	245.404	41.193	47.8732	133.399	41.193	226.194	237.762	41.193	222.16	353.081	41.193	946.918	742.788	41.193	208.204	440.06	41.193	727.302	1232.97	41.193	411.471
42.052	145.717	381.511	42.052	796.373	1070.62	42.052	316.43	502.899	20.939	19.6277	81.446	42.052	701.427	340.555	83.786	277.453	675.709	42.052	221.813	286.92	42.052	436.107	781.743	42.052	510.178	318.613	42.052	160.965	239.934	42.052	43.9355	133.432	42.052	242.986	191.359	42.052	203.739	338.433	42.052	987.722	731.236	42.052	219.269	458.795	42.052	717.963	1338.81	42.052	413.194
42.91	145.629	389.507	42.91	770.024	1107.97	42.91	336.476	531.227	21.367	18.0502	83.622	42.91	687.289	371.805	85.496	297.813	746.818	42.91	200.99	270.157	42.91	450.859	822.005	42.91	536.268	313.351	42.91	138.092	235.143	42.91	55.8906	139.199	42.91	225.217	188.021	42.91	215.755	333.874	42.91	1064.95	713.571	42.91	218.426	400.034	42.91	680.453	1243.41	42.91	399.249
43.768	144.803	396.995	43.768	758.747	1078.99	43.768	327.997	500.786	21.794	21.7047	87.442	43.768	678.352	396.358	87.205	305.849	805.037	43.768	189.175	279.657	43.768	448.485	771.862	43.768	508.379	328.339	43.768	116.07	218.05	43.768	61.832	136.847	43.768	225.193	182.798	43.768	231.803	352.911	43.768	938.946	694.857	43.768	215.929	324.242	43.768	680.709	1255.76	43.768	374.024
44.626	153.995	424.559	44.626	748.65	1002.23	44.626	341.913	540.466	22.221	19.4861	85.04	44.626	678.834	355.983	88.915	309.777	781.356	44.626	176.331	270.739	44.626	411.487	768.933	44.626	477.697	297.877	44.626	100.35	195.555	44.626	60.3972	128.793	44.626	245.414	172.868	44.626	233.863	360.921	44.626	968.636	657.658	44.626	201.039	331.218	44.626	673.786	1177.07	44.626	363.993
45.484	154.345	371.254	45.484	754.041	991.964	45.484	361.874	607.059	22.649	18.5587	72.98	45.484	646.622	300.023	90.625	311.323	811.852	45.484	192.016	255.228	45.484	396.174	743.498	45.484	444.756	280.321	45.484	111.816	201.891	45.484	53.2475	127.587	45.484	270.205	191.183	45.484	237.421	371.019	45.484	970.658	670.343	45.484	199.922	354.31	45.484	688.606	1100.37	45.484	360.003
46.343	156.757	344.262	46.343	739.846	1019.82	46.343	384.495	654.312	23.076	16.6234	65.049	46.343	646.091	325.765	92.335	308.242	799.971	46.343	190.46	258.213	46.343	407.297	707.825	46.343	441.637	287.6	46.343	126.598	249.506	46.343	53.4833	133.804	46.343	275.94	217.916	46.343	234.605	412.561	46.343	939.839	674.756	46.343	208.253	323.767	46.343	673.767	1180.99	46.343	363.431
47.201	140.042	359.452	47.201	728.429	1003.61	47.201	390.022	599.7	23.503	17.3183	68.898	47.201	715.486	392.867	94.045	330.16	791.45	47.201	185.908	243.981	47.201	415.117	736.689	47.201	443.308	310.446	47.201	164.501	324.545	47.201	55.9439	135.45	47.201	263.705	237.956	47.201	237.139	456.686	47.201	1016.53	721.315	47.201	219.215	311.088	47.201	673.959	1122.52	47.201	351.443
48.059	130.872	377.136	48.059	692.09	979.68	48.059	371.481	580.172	23.931	21.0811	71.057	48.059	753.144	505.139	95.755	336.668	792.981	48.059	177.231	216.343	48.059	379.827	714.57	48.059	451.862	399.014	48.059	179.229	372.541	48.059	58.6308	125.713	48.059	274.064	256.63	48.059	237.257	480.25	48.059	998.475	739.423	48.059	200.904	300.801	48.059	647.947	1190.33	48.059	342.752
48.917	124.482	373.737	48.917	671.097	954.25	48.917	381.464	555.891	24.358	22.0762	78.407	48.917	758.684	517.697	97.465	355.315	870.411	48.917	185.377	227.189	48.917	361.005	665.687	48.917	471.571	455.087	48.917	203.103	432.904	48.917	56.4715	140.84	48.917	300.938	301.473	48.917	239.257	490.811	48.917	963.304	686.718	48.917	198.297	314.196	48.917	689.343	1192.49	48.917	353.927
49.775	134.188	371.787	49.775	676.944	928.709	49.775	385.062	543.894	24.785	20.4193	78.187	49.775	744.187	493.295	99.175	393.509	928.336	49.775	162.727	220.339	49.775	369.618	669.173	49.775	464.875	396.845	49.775	217.132	441.352	49.775	55.9889	167.371	49.775	303.051	306.526	49.775	253.052	516.48	49.775	994.072	626.488	49.775	240.102	298.433	49.775	716.777	1307.69	49.775	339.69
50.634	152.445	395.534	50.634	672.184	898.697	50.634	387.52	601.857	25.213	20.1543	77.735	50.634	732.829	423.661	100.885	389.259	938.048	50.634	160.686	217.66	50.634	394.926	691.353	50.634	423.084	324.196	50.634	237.214	492.42	50.634	56.1408	175.915	50.634	322.917	289.052	50.634	256.81	472.505	50.634	935.462	576.326	50.634	221.772	276.99	50.634	701.781	1433.81	50.634	362.501
51.492	151.846	390.698	51.492	683.289	899.159	51.492	386.133	643.918	25.64	23.9788	77.785	51.492	682.86	419.382	102.595	404.155	1011.85	51.492	168.827	225.234	51.492	388.731	686.076	51.492	390.209	277.047	51.492	265.813	514.221	51.492	54.4601	161.421	51.492	304.476	246.977	51.492	246.408	419.762	51.492	931.151	574.367	51.492	223.768	282.47	51.492	671.592	1397.55	51.492	357.928
52.35	153.217	386.274	52.35	678.08	870.474	52.35	378.979	669.668	26.067	23.7193	78.8	52.35	651.981	368.249	104.305	422.469	1065.47	52.35	178.383	203.95	52.35	381.783	722.077	52.35	384.367	296.274	52.35	302.736	556.264	52.35	65.6776	161.017	52.35	282.306	209.49	52.35	229.52	395.46	52.35	899.642	575.986	52.35	238.581	259.074	52.35	668.476	1233.23	52.35	347.382
53.208	149.096	377.773	53.208	642.772	911.955	53.208	384.068	584.414	26.495	23.576	79.256	53.208	647.519	346.638	106.014	428.761	983.2	53.208	178.958	231.143	53.208	390.089	706.718	53.208	395.667	359.799	53.208	303.25	575.253	53.208	67.6001	161.149	53.208	295.079	210.981	53.208	257.726	366.33	53.208	858.838	569.657	53.208	206.767	259.048	53.208	618.488	1248.18	53.208	346.878
54.066	141.109	323.992	54.066	637.645	924.008	54.066	376.162	520.861	26.922	23.3563	84.339	54.066	625.803	334.567	107.724	416.608	916.909	54.066	154.914	230.229	54.066	397.353	648.155	54.066	392.864	320.473	54.066	306.499	591.453	54.066	64.4555	155.246	54.066	304.854	209.881	54.066	236.109	356.072	54.066	861.096	560.222	54.066	225.62	239.438	54.066	613.225	1235.16	54.066	346.271
54.924	143.71	296.726	54.924	678.056	915.59	54.924	385.241	540.102	27.349	24.1531	85.384	54.924	595.118	314.48	109.434	412.207	893.317	54.924	161.488	231.993	54.924	400.092	647.513	54.924	360.139	244.145	54.924	308.239	584.922	54.924	58.1444	137.144	54.924	290.999	200.744	54.924	192.415	343.973	54.924	890.023	602.977	54.924	226.558	248.165	54.924	650.743	1208.58	54.924	357.829
55.783	157.299	304.911	55.783	683.143	947.762	55.783	375.721	622.273	27.777	24.9192	82.759	55.783	624.917	294.232	111.144	426.943	876.139	55.783	159.44	218.794	55.783	390.255	657.925	55.783	359.431	234.435	55.783	313.253	609.936	55.783	53.8659	140.611	55.783	293.533	192.792	55.783	210.057	363.577	55.783	890.824	626.503	55.783	207.817	245.739	55.783	653.55	1259.76	55.783	347.789
56.641	148.584	317.436	56.641	648.455	931.569	56.641	386.963	688.279	28.204	24.4807	88.025	56.641	614.924	305.571	112.854	405.474	892.779	56.641	153.115	225.939	56.641	393.164	667.74	56.641	346.254	213.819	56.641	315.436	574.405	56.641	50.8574	150.224	56.641	305.052	185.98	56.641	219.825	321.074	56.641	907.723	644.04	56.641	215.559	306.099	56.641	642.938	1349.18	56.641	343.267
57.499	138.892	288.655	57.499	696.485	933.661	57.499	376.822	625.978	28.631	25.2773	88.647	57.499	637.949	290.958	114.564	405.852	847.158	57.499	158.52	232.094	57.499	379.542	651.89	57.499	353.988	208.965	57.499	302.702	582.151	57.499	61.9271	147.256	57.499	293.454	199.045	57.499	205.56	324.095	57.499	940.806	634.417	57.499	224.963	282.508	57.499	650.364	1288.73	57.499	361.272
58.357	135.483	285.586	58.357	693.547	1020.12	58.357	387.752	554.185	29.059	25.4314	89.377	58.357	620.347	270.498	116.274	394.906	779.057	58.357	172.256	213.667	58.357	385.278	634.931	58.357	362.058	201.799	58.357	327.28	599.982	58.357	69.7958	158.726	58.357	288.357	206.979	58.357	191.934	318.329	58.357	874.535	603.27	58.357	190.346	265.266	58.357	659.582	1296.19	58.357	379.788
59.215	147.994	278.625	59.215	721.879	1038.27	59.215	368.496	578.663	29.486	28.6015	98.478	59.215	568.115	273.678	117.984	404.46	762.485	59.215	193.913	209.726	59.215	375.202	600.705	59.215	377.384	182.918	59.215	333.276	573.611	59.215	64.4191	164.245	59.215	323.708	261.185	59.215	170.435	276.091	59.215	939.644	623.38	59.215	196.076	260.337	59.215	685.308	1282.94	59.215	358.325
60.074	146.132	254.07	60.074	761.705	1029.74	60.074	348.799	581.54	29.913	27.1411	113.32	60.074	600.362	244.688	119.694	441.511	800.463	60.074	171.486	204.688	60.074	363.995	594.498	60.074	378.823	172.812	60.074	331.681	574.499	60.074	67.2855	179.585	60.074	326.408	310.539	60.074	175.864	278.239	60.074	873.94	631.519	60.074	185.444	266.874	60.074	680.391	1279.33	60.074	376.117
60.932	137.436	268.059	60.932	763.821	1030.02	60.932	359.868	550.974	30.341	25.7377	111.303	60.932	579.003	219.878	121.404	431.116	769.191	60.932	158.533	199.308	60.932	372.578	668.124	60.932	413.595	180.905	60.932	312.856	546.811	60.932	66.059	169.617	60.932	344.78	292.516	60.932	180.528	284.229	60.932	879.693	658.287	60.932	182.347	292.373	60.932	642.946	1285.71	60.932	381.357
61.79	138.939	260.111	61.79	801.89	1045.06	61.79	367.274	574.866	30.768	25.3216	98.714	61.79	587.234	213.975	123.114	444.63	773.781	61.79	168.538	214.962	61.79	406.467	649.505	61.79	444.105	169.833	61.79	314.523	566.945	61.79	66.6337	176.831	61.79	387.017	291.065	61.79	183.25	307.969	61.79	875.298	659.701	61.79	212.986	322.296	61.79	596.44	1166.59	61.79	402.104
62.648	150.872	260.814	62.648	776.23	1099.76	62.648	363.171	551.075	31.195	24.9606	90.667	62.648	561.885	222.794	124.823	436.847	711.532	62.648	151.98	238.033	62.648	417.605	619.738	62.648	371.411	168.084	62.648	335.245	585.119	62.648	62.4456	199.871	62.648	377.49	264.12	62.648	202.016	329.925	62.648	803.916	664.543	62.648	229.24	325.52	62.648	593.576	1141.22	62.648	414.947
63.506	159.333	281.983	63.506	771.145	1176.97	63.506	382.768	490.261	31.623	27.4438	95.78	63.506	572.915	224.321	126.533	418.922	663.109	63.506	160.053	260.075	63.506	425.364	613.377	63.506	361.376	161.831	63.506	338.578	593.409	63.506	63.5423	194.038	63.506	340.366	241.066	63.506	224.02	299.017	63.506	808.873	638.659	63.506	207.884	319.023	63.506	597.248	1249.41	63.506	397.975
64.365	174.5	293.879	64.365	725.397	1205.66	64.365	338.066	490.678	32.05	27.9921	93.751	64.365	627.601	228.357	128.243	438.157	627.077	64.365	165.982	268.345	64.365	374.347	610.872	64.365	391.704	162.341	64.365	311.183	570.958	64.365	60.9135	177.571	64.365	307.169	235.563	64.365	216.216	260.815	64.365	877.621	626.612	64.365	207.817	331.439	64.365	594.528	1311.6	64.365	394.617
65.223	178.931	305.583	65.223	715.577	1210.7	65.223	336.69	519.016	32.477	30.2447	90.942	65.223	631.892	226.671	129.953	448.207	624.194	65.223	163.899	230.878	65.223	364.525	606.81	65.223	403.999	159.012	65.223	312.449	598.369	65.223	62.4915	168.497	65.223	312.6	247.554	65.223	217.421	271.787	65.223	857.635	617.115	65.223	226.259	396.724	65.223	596.505	1257.47	65.223	372.651
66.081	181.591	280.589	66.081	663.036	1230.73	66.081	348.518	520.644	32.905	29.5997	91.946	66.081	556.479	216.662	131.663	437.636	629.039	66.081	162.062	225.079	66.081	333.921	612.918	66.081	426.967	185.21	66.081	339.312	653.963	66.081	56.6061	165.582	66.081	313.713	278.159	66.081	216.8	243.718	66.081	734.85	592.245	66.081	243.817	410.731	66.081	588.333	1137.83	66.081	385.872
66.939	177.149	286.471	66.939	719.402	1268.04	66.939	327.106	544.557	33.332	30.6884	89.411	66.939	525.304	202.711	133.373	442.252	611.642	66.939	165.546	199.429	66.939	353.085	664.717	66.939	458.119	174.121	66.939	358.315	719.473	66.939	58.9142	177.301	66.939	317.369	334.925	66.939	185.293	225.923	66.939	707.77	545.137	66.939	257.36	422.92	66.939	593.829	1067.24	66.939	369.469
67.797	181.706	287.245	67.797	732.232	1308.36	67.797	335.161	530.792	33.759	27.9345	102.8	67.797	536.506	219.934	135.083	481.494	591.366	67.797	173.176	208.448	67.797	375.69	708.183	67.797	477.331	172.021	67.797	352.804	750.922	67.797	56.0577	204.127	67.797	323.394	330.344	67.797	147.924	221.82	67.797	706.854	543.621	67.797	265.442	404.537	67.797	584.267	1072.01	67.797	391.667
68.656	199.934	310.911	68.656	761.637	1309.99	68.656	357.764	582.619	34.187	26.1569	98.634	68.656	560.479	250.334	136.793	477.39	569.819	68.656	178.483	224.018	68.656	369.526	706.38	68.656	446.93	173.954	68.656	354.473	805.676	68.656	64.1024	196.176	68.656	312.643	281.752	68.656	131.318	178.184	68.656	721.094	548.431	68.656	309.468	405.219	68.656	557.614	977.871	68.656	381.498
69.514	206.003	307.832	69.514	758.898	1210.57	69.514	375.729	636.815	34.614	22.4501	91.786	69.514	528.892	222.004	138.503	480.829	528.195	69.514	177.659	257.588	69.514	381.91	683.838	69.514	478.387	176.137	69.514	339.456	854.197	69.514	60.5818	194.396	69.514	306.145	267.857	69.514	113.453	145.841	69.514	763.932	561.606	69.514	293.411	424.179	69.514	514.136	956.257	69.514	385.406
70.372	203.669	307.592	70.372	702.179	1129.94	70.372	384.793	604.207	35.041	23.8568	87.527	70.372	532.818	205.855	140.213	494.643	525.954	70.372	175.373	254.056	70.372	373.708	547.057	70.372	482.403	187.234	70.372	323.943	855.628	70.372	62.5152	192.141	70.372	307.041	272.164	70.372	84.264	119.422	70.372	741.975	587.703	70.372	279.064	387.331	70.372	514.802	978.19	70.372	389.331
71.23	192.356	321.142	71.23	720.099	1123.36	71.23	376.238	600.175	35.468	22.5519	90.423	71.23	565.859	219.557	141.923	489.758	516.674	71.23	159.754	267.45	71.23	334.659	498.514	71.23	440.049	181.751	71.23	322.328	713.914	71.23	66.6656	202.132	71.23	282.569	281.025	71.23	56.027	84.518	71.23	747.339	618.517	71.23	251.604	285.448	71.23	523.199	1040.71	71.23	386.62
72.088	222.573	316.742	72.088	759.756	1229.66	72.088	402.004	601.268	35.896	24.8524	98.062	72.088	589.757	204.876	143.632	503.785	534.492	72.088	187.493	270.008	72.088	291.119	466.722	72.088	469.207	176.655	72.088	311.271	607.585	72.088	65.7543	236.962	72.088	293.099	296.47	72.088	54.829	73.295	72.088	733.156	618.767	72.088	233.016	221.199	72.088	496.787	1037.94	72.088	376.546
72.947	222.625	329.726	72.947	854.788	1227.84	72.947	388.839	546.612	36.323	27.6721	113.148	72.947	579.151	205.047	145.342	472.28	556.248	72.947	163.234	241.014	72.947	294.787	473.002	72.947	557.76	178.82	72.947	311.378	591.745	72.947	67.6489	243.144	72.947	274.685	288.802	72.947	45.307	65.952	72.947	703.519	656.471	72.947	212.408	197.914	72.947	456.438	1029.86	72.947	351.872
73.805	216.154	342.095	73.805	827.301	1248.95	73.805	381.598	522.183	36.75	25.8478	124.714	73.805	585.147	236.037	147.052	477.451	561.492	73.805	168.936	232.42	73.805	360.097	536.981	73.805	519.674	165.136	73.805	324.107	534.474	73.805	71.3821	256.491	73.805	296.966	252.083	73.805	36.949	55.579	73.805	667.38	649.109	73.805	191.739	193.479	73.805	473.621	1074.79	73.805	365.857
74.663	224.249	328.197	74.663	797.719	1244.86	74.663	405.135	545.298	37.178	24.3363	130.008	74.663	601.185	249.729	148.762	471.885	577.177	74.663	182.93	228.284	74.663	378.89	533.905	74.663	487.33	170.304	74.663	325.889	509.513	74.663	74.4478	272.894	74.663	283.251	254.458	74.663	28.953	43.845	74.663	671.891	628.867	74.663	205.868	180.902	74.663	503.216	1078.51	74.663	356.094
75.521	221.675	319.73	75.521	758.722	1295.41	75.521	390.523	519.415	37.605	25.7787	129.696	75.521	597.128	277.89	150.472	468.248	540.068	75.521	158.441	205.324	75.521	289.328	488.898	75.521	504.272	178.91	75.521	306.508	572.708	75.521	74.8371	289.719	75.521	300.374	271.019	75.521	25.974	43.177	75.521	678.516	645.24	75.521	235.129	172.698	75.521	481.677	1009.8	75.521	357.998
76.379	212.376	301.635	76.379	729.784	1304.15	76.379	391.986	524.028	38.032	25.7509	130.774	76.379	621.276	296.119	152.182	452.189	542.739	76.379	150.01	201.558	76.379	277.633	459.098	76.379	501.386	170.234	76.379	328.502	551.147	76.379	73.4074	307.101	76.379	287.126	304.07	76.379	25.705	48.938	76.379	701.843	650.696	76.379	178.465	148.094	76.379	510.854	990.065	76.379	350.677
77.238	219.359	307.024	77.238	734.3	1238.6	77.238	376.159	525.194	38.46	26.0792	124.453	77.238	605.334	284.402	153.892	447.023	571.562	77.238	151.658	200.291	77.238	272.388	432.438	77.238	498.873	168.216	77.238	326.237	511.918	77.238	69.3705	287.204	77.238	282.616	275.606	77.238	34.45	56.316	77.238	741.713	632.615	77.238	151.151	131.618	77.238	508.156	969.856	77.238	349.03
78.096	209.133	313.053	78.096	779.094	1258.17	78.096	376.92	548.102	38.887	23.5335	130.928	78.096	613.223	244.933	155.602	431.966	572.274	78.096	166.197	194.036	78.096	243.515	367.657	78.096	500.681	180.879	78.096	320.691	553.356	78.096	65.3829	256.258	78.096	289.146	269.225	78.096	52.521	62.706	78.096	732.092	711.941	78.096	156.471	120.953	78.096	459.06	898.763	78.096	358.572
78.954	201.003	289.285	78.954	802.275	1327.06	78.954	405.376	525.417	39.314	23.4062	128.281	78.954	595.615	238.233	157.312	425.928	550.455	78.954	147.095	181.598	78.954	253.663	357.416	78.954	505.742	192.038	78.954	345.201	532.174	78.954	63.8607	264.421	78.954	297.092	237.521	78.954	54.143	85.464	78.954	702.63	709.626	78.954	181.49	121.782	78.954	456.339	968.369	78.954	355.21
79.812	210.429	289.268	79.812	826.93	1286.13	79.812	412.25	513.999	39.742	23.6841	126.023	79.812	624.469	266.166	159.022	441.534	565.558	79.812	130.519	194.323	79.812	246.979	344.26	79.812	441.941	191.398	79.812	334.553	562.515	79.812	63.4334	277.703	79.812	315.003	257.718	79.812	56.777	96.546	79.812	676.047	696.568	79.812	177.09	116.467	79.812	443.915	898.238	79.812	377.585
80.67	229.97	302.953	80.67	807.253	1231.17	80.67	422.224	558.791	40.169	24.4287	116.578	80.67	632.908	274.716	160.732	404.866	574.911	80.67	136.011	197.126	80.67	220.401	330.269	80.67	426.903	176.929	80.67	344.908	572.653	80.67	69.743	292	80.67	317.805	244.037	80.67	64	103.837	80.67	685.889	738.618	80.67	178.687	103.133	80.67	432.03	897.976	80.67	334.293
81.529	218.62	301.32	81.529	785.015	1297.57	81.529	443.236	501.183	40.596	22.6169	111.362	81.529	648.89	282.179	162.442	377.94	575.389	81.529	146.054	188.852	81.529	214.013	344.42	81.529	412.773	155.71	81.529	339.232	649.738	81.529	73.4076	307.284	81.529	349.822	248.816	81.529	65.241	113.693	81.529	657.793	833.125	81.529	188.178	93.936	81.529	462.25	1033.36	81.529	323.389
82.387	216.193	291.408	82.387	772.714	1240.2	82.387	444.597	499.336	41.024	24.4632	108.502	82.387	610.604	299.105	164.151	395.687	589.465	82.387	145.52	200.713	82.387	212.135	348.402	82.387	367.533	152.867	82.387	349.72	597.039	82.387	74.2043	334.103	82.387	323.845	256.605	82.387	71.849	126.535	82.387	655.47	796.18	82.387	162.657	86.307	82.387	511.698	1132.09	82.387	347.609
83.245	203.703	284.591	83.245	714.007	1217.54	83.245	432.101	466.73	41.451	23.723	103.269	83.245	600.791	288.659	165.861	395.82	607.3	83.245	135.605	215.143	83.245	224.503	367.553	83.245	438.256	159.248	83.245	358.004	562.031	83.245	71.8936	329.723	83.245	346.345	269.328	83.245	79.722	147.887	83.245	648.896	737.322	83.245	155.16	68.737	83.245	539.88	1166.84	83.245	334.396
84.103	204.077	301.423	84.103	685.655	1260.52	84.103	443.149	442.103	41.878	22.7562	98.493	84.103	609.005	288.586	167.571	371.598	652.461	84.103	131.719	229.228	84.103	226.191	412.599	84.103	391.192	150.929	84.103	334.855	579.409	84.103	66.7215	306.003	84.103	337.96	299.175	84.103	95.247	173.912	84.103	646.694	663.364	84.103	152.3	61.97	84.103	514.402	1163.09	84.103	322.213
84.961	199.446	336.073	84.961	667.838	1232	84.961	411.728	393.919	42.306	19.8262	96.293	84.961	612.161	282.626	169.281	360.457	651.226	84.961	129.401	221.408	84.961	248.46	456.129	84.961	398.119	148.753	84.961	339.563	608.439	84.961	65.8969	272.884	84.961	328.213	334.177	84.961	114.64	161.233	84.961	678.023	637.695	84.961	136.11	62.665	84.961	498.215	1016.15	84.961	336.673
85.82	182.499	378.617	85.82	658.482	1256.56	85.82	402.754	396.952	42.733	20.8619	93.144	85.82	619.926	285.726	170.991	357.462	692.206	85.82	135.81	224.638	85.82	264.702	485.557	85.82	381.377	140.647	85.82	347.541	632.244	85.82	62.6717	282.428	85.82	329.56	339.301	85.82	122.889	175.605	85.82	679.633	670.448	85.82	141.196	76.451	85.82	501.646	902.213	85.82	317.252
86.678	175.453	344.016	86.678	637.988	1167.61	86.678	366.112	369.417	43.16	22.2913	104.369	86.678	591.538	284.781	172.701	341.508	711.896	86.678	149.881	214.985	86.678	267.101	499.542	86.678	408.887	143.527	86.678	350.588	619.146	86.678	64.9572	307.894	86.678	320.773	255.174	86.678	125.053	185.227	86.678	713.346	697.3	86.678	172.048	74.694	86.678	561.651	879.201	86.678	314.567
87.536	196.966	267.882	87.536	668.764	1089.62	87.536	354.296	341.344	43.588	19.9832	96.394	87.536	570.313	273.471	174.411	331.697	636.357	87.536	141.678	204.927	87.536	273.108	545.12	87.536	357.588	138.842	87.536	350.294	571.482	87.536	71.4795	319.576	87.536	273.495	226.593	87.536	125.224	168.081	87.536	731.427	731.797	87.536	195.423	81.486	87.536	617.221	866.222	87.536	331.698
88.394	176.28	255.525	88.394	678.558	1083.6	88.394	371.535	310.072	44.015	20.0927	89.29	88.394	525.131	248.469	176.121	339.968	699.567	88.394	140.247	197.62	88.394	299.964	605.001	88.394	348.228	145.631	88.394	333.787	578.385	88.394	66.6595	330.78	88.394	273.866	237.436	88.394	147.411	164.399	88.394	776.403	763.332	88.394	172.227	70.935	88.394	627.679	977.261	88.394	319.75
89.252	164.125	249.886	89.252	687.444	1103.01	89.252	374.857	329.746	44.442	18.0377	83.269	89.252	493.786	224.283	177.831	338.975	702.478	89.252	135.949	215.74	89.252	314.307	674.069	89.252	366.309	130.43	89.252	333.095	585.393	89.252	66.3378	334.752	89.252	266.437	233.936	89.252	158.296	173.765	89.252	759.471	814.068	89.252	148.168	84.674	89.252	593.971	997.349	89.252	314.672
90.111	159.771	254.821	90.111	726.982	1276.53	90.111	377.692	368.891	44.87	20.3138	85.553	90.111	502.848	203.536	179.541	328.883	717.348	90.111	137.655	215.4	90.111	328.914	746.286	90.111	337.372	130.873	90.111	322.715	533.39	90.111	66.7761	285.553	90.111	255.976	241.301	90.111	163.34	182.738	90.111	722.437	814.971	90.111	148.204	79.318	90.111	564.092	953.895	90.111	313.851
90.969	146.34	242.491	90.969	774.776	1367.57	90.969	405.156	424.252	45.297	18.555	90.847	90.969	478.126	208.256	181.251	349.253	728.769	90.969	142.72	191.743	90.969	312.528	724.669	90.969	356.807	128.807	90.969	311.013	486.099	90.969	66.2504	280.179	90.969	265.799	252.255	90.969	185.873	178.744	90.969	767.278	790.697	90.969	131.703	62.935	90.969	540.225	953.702	90.969	291.328
91.827	149.737	244.315	91.827	780.801	1331.63	91.827	412.74	373.473	45.724	17.7639	85.219	91.827	466.35	220.259	182.96	374.584	777.065	91.827	137.39	193.001	91.827	318.897	696.236	91.827	316.665	125.3	91.827	333.287	539.359	91.827	63.34	274.189	91.827	255.738	223.478	91.827	171.927	185.856	91.827	798.161	777.6	91.827	110.828	56.793	91.827	518.428	882.548	91.827	285.239
92.685	154.085	240.641	92.685	741.207	1241.51	92.685	399.898	361.344	46.152	19.8334	82.533	92.685	474.087	225.067	184.67	377.516	827.724	92.685	126.675	216.688	92.685	335.631	693.224	92.685	284.419	111.086	92.685	312.907	535.397	92.685	55.6485	281.59	92.685	260.831	197.5	92.685	172.589	197.544	92.685	839.138	810.941	92.685	101.961	51.835	92.685	526.836	854.085	92.685	280.595
93.543	145.684	257.62	93.543	747.139	1180	93.543	409.426	332.718	46.579	17.7067	77.473	93.543	469.621	224.294	186.38	412.508	889.903	93.543	123.308	211.851	93.543	346.532	734.816	93.543	259.199	112.729	93.543	306.098	484.846	93.543	63.4391	310.984	93.543	267.462	212.495	93.543	174.661	216.846	93.543	899.03	856.313	93.543	123.846	58.44	93.543	555.367	887.736	93.543	273.001
94.401	136.708	239.204	94.401	718.474	1279.76	94.401	415.493	339.819	47.006	19.1886	74.365	94.401	445.458	202.976	188.09	430.299	878.431	94.401	127.158	209.431	94.401	356.402	805.263	94.401	241.829	102.696	94.401	300.198	457.286	94.401	69.4575	326.733	94.401	250.057	193.402	94.401	171.47	220.895	94.401	872.318	829.341	94.401	132.51	52.786	94.401	535.803	822.565	94.401	289.668
95.26	119.631	233.774	95.26	684.322	1370.6	95.26	410.579	358.863	47.434	19.8311	74.186	95.26	430.837	198.348	189.8	440.632	910.1	95.26	137.145	215.03	95.26	380.571	852.728	95.26	218.99	102.757	95.26	297.303	494.466	95.26	68.0914	334.726	95.26	231.787	186.978	95.26	172.565	204.519	95.26	842.891	833.768	95.26	127.119	50.095	95.26	537.149	897.504	95.26	312.163
96.118	105.452	238.488	96.118	653.978	1287.31	96.118	405.582	318.406	47.861	17.0853	82.102	96.118	396.286	204.739	191.51	450.403	942.98	96.118	137.149	224.498	96.118	420.744	847.294	96.118	208.507	130.302	96.118	301.7	479.475	96.118	62.4132	351.19	96.118	255.442	195.624	96.118	194.064	228.335	96.118	846.67	798.324	96.118	117.273	65.261	96.118	530.121	963.058	96.118	325.277
96.976	120.192	237.098	96.976	692.688	1304.66	96.976	439.355	296.545	48.288	20.1265	77.663	96.976	390.6	226.495	193.22	451.316	954.525	96.976	125.57	212.704	96.976	459.937	938.801	96.976	216.522	152.156	96.976	311.876	503.471	96.976	65.9443	353.661	96.976	249.576	165.047	96.976	221.817	261.154	96.976	822.418	821.801	96.976	103.744	89.817	96.976	566.234	1065.65	96.976	303.959
97.834	113.704	224.793	97.834	700.789	1336.88	97.834	461.625	296.108	48.716	19.4773	68.948	97.834	374.597	202.776	194.93	476.714	956.428	97.834	125.076	209.154	97.834	484.901	1006.05	97.834	221.063	185.238	97.834	305.067	492.433	97.834	61.9974	339.207	97.834	211.822	163.466	97.834	218.61	267.509	97.834	847.396	882.511	97.834	100.904	104.963	97.834	539.859	1031.05	97.834	302.255
98.692	106.102	226.758	98.692	662.004	1250.75	98.692	502.168	307.98	49.143	17.293	64.594	98.692	410.116	209.364	196.64	490.985	967.715	98.692	119.092	204.337	98.692	458.62	1049.93	98.692	242.978	184.209	98.692	316.284	482.83	98.692	67.6683	351.189	98.692	195.827	163.843	98.692	204.782	237.665	98.692	892.688	949.564	98.692	95.963	112.425	98.692	541.467	929.132	98.692	297.088
99.551	98.566	209.834	99.551	671.577	1238.29	99.551	434.733	302.554	49.57	16.7715	65.111	99.551	394.979	226.114	198.35	497.849	1080.38	99.551	128.286	204.546	99.551	471.555	1069.15	99.551	243.236	178.578	99.551	291.783	485.863	99.551	64.6671	347.075	99.551	189.815	177.289	99.551	188.901	232.685	99.551	940.21	985.514	99.551	94.434	146.034	99.551	573.811	963.082	99.551	281.73
100.409	76.581	174.076	100.409	661.143	1226.09	100.409	398.446	256.215	49.998	15.2571	69.952	100.409	403.711	222.835	200.06	490.927	1059.76	100.409	133.07	197.121	100.409	496.707	1130.18	100.409	258.57	190.127	100.409	290.533	468.367	100.409	67.8244	349.662	100.409	190.216	165.551	100.409	194.024	252.732	100.409	919.541	924.808	100.409	94.974	157.751	100.409	552.19	965.218	100.409	286.604
101.267	60.421	151.21	101.267	641.63	1187.65	101.267	411.147	253.959	50.425	16.0243	68.833	101.267	371.249	192.386	201.769	493.199	1133.46	101.267	140.206	212.84	101.267	526.834	1127.46	101.267	268.352	195.219	101.267	278.493	420.286	101.267	62.6546	350.402	101.267	185.954	158.686	101.267	201.257	228.43	101.267	898.856	796.631	101.267	93.811	181.976	101.267	613.582	986.254	101.267	267.619
102.125	57.142	134.16	102.125	608.87	1199.01	102.125	411.274	259.78	50.852	16.8764	71.748	102.125	334.223	190.672	203.479	503.568	1181.5	102.125	141.912	209.127	102.125	521.909	1109.97	102.125	259.254	197.492	102.125	269.931	376.226	102.125	64.1588	342.692	102.125	174.559	164.093	102.125	211.931	236.445	102.125	908.636	871.423	102.125	100.913	214.665	102.125	684.463	1114.19	102.125	274.98
102.983	48.264	142.558	102.983	606.127	1150.49	102.983	423.322	245.553	51.28	16.9248	62.136	102.983	324.436	202.696	205.189	476.733	1030.21	102.983	135.494	204.157	102.983	560.96	1050.62	102.983	293.976	216.528	102.983	261.141	406.02	102.983	67.2132	364.248	102.983	166.215	151.276	102.983	233.142	253.153	102.983	942.535	978.944	102.983	123.51	217.354	102.983	640.999	1241.83	102.983	294.871
103.842	54.255	177.452	103.842	627.455	1150.37	103.842	424.811	267.714	51.707	16.6754	62.619	103.842	345.059	202.233	206.899	459.579	924.079	103.842	136.752	199.694	103.842	576.218	1070.89	103.842	322.332	256.682	103.842	272.588	421.3	103.842	65.8211	363.697	103.842	168.974	148.576	103.842	236.953	307.436	103.842	917.623	984.63	103.842	129.731	215.916	103.842	650.433	1310.23	103.842	279.199
104.7	68.468	187.048	104.7	635.226	1231.33	104.7	411.996	290.702	52.134	16.6782	59.004	104.7	321.255	208.179	208.609	473.356	955.761	104.7	144.199	207.318	104.7	571.719	1157.83	104.7	375.316	291.876	104.7	289.398	400.86	104.7	58.9898	341.66	104.7	184.922	165.516	104.7	253.734	302.859	104.7	900.834	841.17	104.7	131.226	250.555	104.7	632.545	1364.52	104.7	267.224
105.558	83.062	199.528	105.558	676.214	1213.55	105.558	386.261	294.547	52.562	17.0038	57.353	105.558	339.25	236.645	210.319	490.223	928.87	105.558	133.963	219.444	105.558	588.977	1214.53	105.558	391.771	273.238	105.558	303.342	397.283	105.558	63.3797	324.615	105.558	191.017	155.076	105.558	273.338	309.895	105.558	900.079	772.784	105.558	153.308	255.678	105.558	643.314	1204.97	105.558	271.45
106.416	81.632	219.513	106.416	684.103	1302.6	106.416	404.687	302.457	52.989	19.2131	60.532	106.416	376.139	307.223	212.029	485.376	880.529	106.416	137.318	212.03	106.416	559.659	1216.65	106.416	389.864	259.69	106.416	300.995	404.985	106.416	61.9942	335.421	106.416	190.089	149.015	106.416	269.143	320.708	106.416	944.851	821.438	106.416	144.27	247.77	106.416	646.092	1044.68	106.416	264.125
107.274	85.176	241.117	107.274	646.45	1331.51	107.274	383.975	287.844	53.416	19.7236	69.58	107.274	435.893	340.783	213.739	509.902	866	107.274	140.533	187.152	107.274	565.875	1267.71	107.274	412.834	293.263	107.274	290.738	405.361	107.274	65.4658	348.968	107.274	181.374	153.203	107.274	283.641	284.506	107.274	933.272	799.315	107.274	153.391	242.472	107.274	615.628	966.302	107.274	263.743
108.133	108.244	276.105	108.133	634.742	1343.68	108.133	358.863	292.322	53.844	15.6829	69.744	108.133	500.218	342.092	215.449	525.555	904.552	108.133	140.149	185.902	108.133	570.066	1295.43	108.133	449.268	358.039	108.133	286.908	417.813	108.133	68.9463	372.285	108.133	203.666	157.242	108.133	322.668	290.427	108.133	948.606	826.273	108.133	172.5	237.624	108.133	618.719	966.532	108.133	250.12
108.991	108.902	295.156	108.991	664.897	1315.33	108.991	363.272	271.203	54.271	16.6031	57.221	108.991	589.207	366.513	217.159	558.325	866.1	108.991	150.429	191.014	108.991	589.857	1356.46	108.991	433.214	380.405	108.991	287.499	480.365	108.991	64.7017	378.596	108.991	217.137	160.204	108.991	310.566	301.256	108.991	964.019	830.218	108.991	181.257	247.787	108.991	656.687	974.511	108.991	260.838
109.849	118.057	307.41	109.849	627.66	1320.04	109.849	343.303	266.287	54.698	15.2904	50.528	109.849	618.244	400.359	218.869	571.831	936.434	109.849	133.664	196.612	109.849	592.93	1319.93	109.849	420.687	381.491	109.849	287.787	504.539	109.849	65.1052	361.918	109.849	226.438	176.157	109.849	288.108	262.398	109.849	1008.28	844.313	109.849	192.405	275.322	109.849	602.92	1016.53	109.849	225.277
110.707	127.466	313.158	110.707	632.481	1316.94	110.707	356.849	290.897	55.126	16.4312	53.207	110.707	596.047	403.119	220.578	551.895	908.435	110.707	133.59	200.945	110.707	623.654	1284.88	110.707	422.084	336.702	110.707	288.36	492.191	110.707	70.0314	346.257	110.707	247.312	187.949	110.707	278.071	259.925	110.707	1048.12	838.326	110.707	206.577	373.578	110.707	582.015	1124.23	110.707	223.422
111.565	129.501	325.726	111.565	593.759	1261.12	111.565	389.953	293.236	55.553	17.4917	66.385	111.565	571.946	394.687	222.288	523.913	798.184	111.565	152.256	216.13	111.565	616.745	1238.04	111.565	459.383	302.554	111.565	308.28	402.857	111.565	70.1929	364.883	111.565	252.119	181.313	111.565	254.115	271.449	111.565	1004.38	807.951	111.565	208.929	365.352	111.565	610.09	1157.89	111.565	244.13
112.424	131.08	326.871	112.424	580.728	1274.59	112.424	420.806	320.234	55.98	16.3761	63.633	112.424	555.347	380.787	223.998	554.915	807.269	112.424	168.402	225.78	112.424	612.941	1251.21	112.424	476.043	293.301	112.424	287.7	388.313	112.424	60.792	360.094	112.424	263.314	195.412	112.424	266.293	288.808	112.424	968.569	786.956	112.424	229.183	362.049	112.424	623.581	1243.15	112.424	239.875
113.282	133.603	340.543	113.282	538.595	1180.44	113.282	397.453	348.886	56.408	16.2353	60.565	113.282	545.799	326.523	225.708	588.375	834.451	113.282	163.838	238.51	113.282	633.631	1383.11	113.282	493.962	347.91	113.282	304.431	412.391	113.282	62.9023	389.101	113.282	266.967	205.931	113.282	270.574	311.9	113.282	944.288	778.228	113.282	235.772	387.071	113.282	681.273	1356.3	113.282	225.243
114.14	136.524	336.845	114.14	531.19	1147.16	114.14	383.45	345.125	56.835	15.6117	66.047	114.14	537.292	309.223	227.418	609.454	754.829	114.14	154.904	246.015	114.14	705.928	1525.74	114.14	492.287	394.247	114.14	312.523	403.302	114.14	66.3825	399.079	114.14	252.293	200.187	114.14	285.754	313.4	114.14	907.714	759.521	114.14	256.019	422.384	114.14	728.103	1356.52	114.14	224.057
114.998	132.861	328.178	114.998	553.312	1204.15	114.998	383.642	333.81	57.262	13.5445	69.592	114.998	545.33	297.573	229.128	612.434	718.39	114.998	180.002	290.524	114.998	711.256	1577.01	114.998	478.708	332.185	114.998	341.498	389.057	114.998	65.6855	401.214	114.998	268.777	190.007	114.998	303.116	339.928	114.998	922.759	757.437	114.998	244.317	418.395	114.998	759.023	1515.67	114.998	241.053
115.856	131.132	319.169	115.856	535.262	1142.28	115.856	375.258	330.154	57.69	17.8387	62.952	115.856	531.743	339.938	230.838	566.583	677.992	115.856	169.613	325.143	115.856	694.2	1501.4	115.856	490.423	299.369	115.856	349.277	375.82	115.856	66.5825	421.65	115.856	265.424	218.825	115.856	311.265	353.648	115.856	919.086	802.457	115.856	235.701	417.521	115.856	717.972	1562.19	115.856	245.899
116.715	131.893	331.545	116.715	529.67	1181.83	116.715	365.26	332.577	58.117	18.6778	60.606	116.715	510.881	383.751	232.548	592.032	716.738	116.715	167.001	297.095	116.715	689.469	1472.11	116.715	484.566	284.912	116.715	323	380.153	116.715	69.4611	415.516	116.715	292.378	259.964	116.715	286.073	341.921	116.715	938.249	764.034	116.715	230.069	430.04	116.715	725.716	1534.14	116.715	255.425
117.573	143.228	349.456	117.573	522.254	1237.18	117.573	344.835	342.763	58.544	17.6826	54.794	117.573	509.55	358.284	234.258	625.136	774.559	117.573	165.985	254.949	117.573	674.057	1501.7	117.573	467.599	323.811	117.573	341.669	404.699	117.573	68.391	379.721	117.573	308.135	280.041	117.573	272.977	253.222	117.573	948.26	797.059	117.573	240.399	383.301	117.573	670.32	1288.05	117.573	238.685
118.431	141.596	362.177	118.431	520.64	1248.1	118.431	320.842	339.075	58.972	14.8745	58.023	118.431	564.943	352.643	235.968	587.546	688.414	118.431	166.093	215.767	118.431	680.311	1466.44	118.431	479.648	388.409	118.431	333.842	405.882	118.431	69.5825	371.509	118.431	331.647	294.511	118.431	281.509	248.611	118.431	1046.24	829.119	118.431	226.304	372.783	118.431	636.319	1198.84	118.431	254.976
119.289	143.577	371.259	119.289	541.657	1254.23	119.289	319.758	324.971	59.399	15.4468	62.22	119.289	574.948	354.495	237.678	577.937	636.392	119.289	170.597	235.88	119.289	692.628	1442.63	119.289	515.969	405.138	119.289	321.383	422.862	119.289	64.2061	352.388	119.289	319.622	280.79	119.289	298.011	264.971	119.289	1044.39	851.127	119.289	248.008	342.568	119.289	633.54	1088.59	119.289	225.014
120.147	143.693	388.826	120.147	533.979	1195.31	120.147	322.864	349.056	59.826	13.3203	62.595	120.147	586.903	330.303	239.387	543.623	585.545	120.147	188.604	253.974	120.147	721.337	1470.01	120.147	539.838	363.85	120.147	322.227	391.859	120.147	58.1337	329.497	120.147	311.06	245.756	120.147	330.249	272.396	120.147	952.85	875.74	120.147	243.284	346.716	120.147	591.855	1097.79	120.147	254.837
121.006	141.295	383.986	121.006	554.07	1241.25	121.006	324.675	380.691	60.254	15.8893	68.173	121.006	581.059	322.282	241.097	543.619	564.33	121.006	180.157	262.208	121.006	736.745	1419.96	121.006	497.457	367.482	121.006	318.47	456.408	121.006	58.6673	334.325	121.006	308.407	229.435	121.006	304.774	278.117	121.006	976.81	866.15	121.006	236.102	338.734	121.006	533.594	1064.27	121.006	259.383
121.864	141.179	393.537	121.864	504.245	1209.14	121.864	310.929	368.686	60.681	15.4896	59.561	121.864	544.347	306.904	242.807	572.955	595.283	121.864	201.316	266.296	121.864	732.994	1420.28	121.864	530.668	368.455	121.864	315.658	430.789	121.864	60.9637	328.954	121.864	345.766	255.169	121.864	311.226	252.985	121.864	963.3	821.063	121.864	268.197	362.675	121.864	556.186	1053.6	121.864	253.854
122.722	148.295	410.498	122.722	468.209	1268.62	122.722	321.619	383.017	61.108	15.2719	49.333	122.722	546.328	302.696	244.517	547.637	634.417	122.722	203.907	269.155	122.722	733.672	1451.31	122.722	530.644	363.565	122.722	327.665	394.999	122.722	58.6307	331.002	122.722	407.185	293.354	122.722	321.718	243.779	122.722	972.561	816.221	122.722	285.321	348.392	122.722	572.323	1093.98	122.722	271.004
123.58	152.307	377.756	123.58	461.879	1275.21	123.58	306.379	389.264	61.536	14.9843	50.104	123.58	571.692	306.429	246.227	554.256	673.704	123.58	201.422	279.619	123.58	724.906	1439.86	123.58	531.841	376.552	123.58	320.396	421.544	123.58	61.1443	324.134	123.58	399.343	323.018	123.58	321.572	264.114	123.58	1003.59	771.433	123.58	278.791	400.379	123.58	572.977	1123.09	123.58	264.604
124.438	161.653	377.599	124.438	451.299	1192.36	124.438	284.944	410.795	61.963	15.589	50.003	124.438	579.188	317.354	247.937	526.603	722.79	124.438	183.089	286.164	124.438	714.732	1296.28	124.438	518.6	360.234	124.438	316.743	467.93	124.438	57.2119	328.822	124.438	353.213	324.587	124.438	332.869	276.567	124.438	960.869	735.596	124.438	269.207	408.342	124.438	607.445	1164.15	124.438	282.942
125.297	158.259	415.849	125.297	473.937	1034.53	125.297	287.383	420.952	62.39	17.5659	45.984	125.297	639.624	326.881	249.647	524.033	704.712	125.297	201.076	301.823	125.297	719.528	1265.43	125.297	503.047	304.39	125.297	336.62	496.729	125.297	58.1227	309.328	125.297	360.525	300.914	125.297	339.94	270.508	125.297	955.872	707.959	125.297	273.389	386.195	125.297	619.546	1200.78	125.297	272.494
126.155	149.889	429.298	126.155	466.084	981.434	126.155	288.191	397.208	62.818	16.1055	43.416	126.155	630.926	333.14	251.357	544.88	674.612	126.155	189.518	293.276	126.155	742.37	1372.9	126.155	491.323	248.282	126.155	338.169	473.83	126.155	50.888	291.086	126.155	349.46	306.069	126.155	337.839	256.406	126.155	940.678	713.828	126.155	277.527	415.642	126.155	535.211	1123.04	126.155	280.421
127.013	153.021	451.016	127.013	495.12	1015.11	127.013	291.269	420.572	63.245	15.6357	43.942	127.013	619.427	359.154	253.067	507.114	635.695	127.013	190.5	285.568	127.013	804.06	1429.3	127.013	465.288	256.591	127.013	297.419	434.46	127.013	48.438	256.013	127.013	359.906	310.608	127.013	327.579	252.048	127.013	941.637	683.63	127.013	255.669	402.371	127.013	494.778	1104.76	127.013	288.438
127.871	154.249	452.082	127.871	499.031	979.481	127.871	292.502	420.612	63.672	13.8545	41.193	127.871	637.746	380.198	254.777	510.807	590.867	127.871	202.161	313.021	127.871	771.279	1449.4	127.871	460.525	285.759	127.871	288.027	396.692	127.871	51.3903	250.704	127.871	371.331	333.129	127.871	335.437	241.019	127.871	917.564	656.189	127.871	250.309	421.96	127.871	527.407	1113.75	127.871	288.248
128.729	148.226	432.529	128.729	488.631	910.385	128.729	299.7	400.621	64.1	15.3279	41.513	128.729	640.106	397.165	256.487	492.269	559.245	128.729	195.111	283.43	128.729	705.878	1365.75	128.729	463.912	285.152	128.729	295.529	413.534	128.729	52.9931	241.057	128.729	347.56	318.949	128.729	287.943	251.539	128.729	922.811	667.467	128.729	266.416	412.273	128.729	497.566	1117.02	128.729	302.317
129.587	155.722	413.97	129.587	457.875	966.513	129.587	322.182	428.279	64.527	14.8815	40.585	129.587	610.092	375.778	258.197	494.656	574.749	129.587	207.424	268.777	129.587	691.769	1297.93	129.587	452.231	257.266	129.587	300.136	388.626	129.587	44.9639	246.91	129.587	341.048	333.294	129.587	267.254	257.805	129.587	922.399	695.905	129.587	249.32	458.168	129.587	509.975	1156.01	129.587	294.347
130.446	150.323	392.089	130.446	456.978	985.532	130.446	339.634	430.951	64.954	15.7272	40.11	130.446	640.904	368.472	259.906	479.389	594.168	130.446	218.554	266.908	130.446	685.123	1321.24	130.446	470.808	263.93	130.446	290.414	374.126	130.446	50.0076	230.084	130.446	336.496	348.399	130.446	250.168	261.275	130.446	900.977	688.275	130.446	246.642	515.755	130.446	513.143	1229.12	130.446	297.865
131.304	147.151	404.016	131.304	449.499	1021.09	131.304	358.962	397.474	65.382	21.9908	41.809	131.304	646.768	368.828	261.616	497.922	558.181	131.304	220.851	282.31	131.304	669.502	1274.69	131.304	501.074	260.199	131.304	263.025	363.235	131.304	51.9695	209.324	131.304	340.329	368.17	131.304	232.441	312.165	131.304	870.518	663.498	131.304	269.996	613.998	131.304	504.782	1218.25	131.304	306.73
132.162	158.666	397.408	132.162	425.032	918.842	132.162	349.854	381.987	65.809	24.0544	42.333	132.162	595.579	342.545	263.326	476.536	548.962	132.162	220.735	316.436	132.162	714.527	1271.75	132.162	516.71	280.648	132.162	261.517	343.597	132.162	49.0931	200.535	132.162	321.137	360.472	132.162	224.46	313.074	132.162	964.5	652.168	132.162	271.356	584.541	132.162	474.852	1098.86	132.162	296.284
133.02	153.452	419.527	133.02	425.674	943.851	133.02	344.244	387.524	66.236	22.8125	42.622	133.02	577.286	350.393	265.036	457.968	517.794	133.02	224.811	327.113	133.02	769.385	1329.84	133.02	491.127	284.284	133.02	274.905	303.794	133.02	47.5488	191.678	133.02	308.924	327.818	133.02	217.56	289.633	133.02	1051.69	655.044	133.02	277.562	557.792	133.02	482.765	1215.43	133.02	295.651
133.878	171.253	459.859	133.878	459.38	926.894	133.878	341.27	404.146	66.664	21.8197	45.713	133.878	597.536	364.968	266.746	463.711	530.505	133.878	227.973	328.466	133.878	768.627	1351.15	133.878	525.845	296.952	133.878	272.528	305.44	133.878	49.5815	186.492	133.878	309.162	305.611	133.878	203.695	244.295	133.878	1014.65	640.29	133.878	272.863	615.469	133.878	480.558	1292.31	133.878	290.827
134.737	180.79	481.556	134.737	437.486	929.021	134.737	341.237	400.087	67.091	20.805	45.052	134.737	616.876	334.642	268.456	470.486	568.248	134.737	230.076	337.695	134.737	741.525	1342.63	134.737	540.271	283.38	134.737	258.442	313.545	134.737	45.7825	177.884	134.737	323.927	299.631	134.737	189.682	188.086	134.737	1004.52	647.059	134.737	234.463	560.607	134.737	477.045	1278.29	134.737	289.221
135.595	166.454	501.627	135.595	459.628	882.273	135.595	355.129	417.43	67.518	18.8224	46.401	135.595	596.114	324.868	270.166	459.117	615.306	135.595	227.413	324.12	135.595	742.906	1298.34	135.595	527.298	270.088	135.595	276.328	325.885	135.595	48.3427	171.067	135.595	319.437	279.383	135.595	174.567	180.582	135.595	1030.25	627.96	135.595	214.882	457.274	135.595	456.235	1287.64	135.595	291.343
136.453	149.338	479.843	136.453	483.414	831.938	136.453	378.474	440.476	67.946	21.9199	43.19	136.453	586.316	334.407	271.876	436.43	637.231	136.453	245.252	309.32	136.453	739.516	1256.98	136.453	547.916	285.864	136.453	274.738	348.767	136.453	49.4015	172.72	136.453	306.727	253.898	136.453	171.738	174.694	136.453	1057.06	612.268	136.453	214.173	326.368	136.453	464.875	1186.9	136.453	270.65
137.311	142.311	436.623	137.311	493.629	817.955	137.311	368.903	461.13	68.373	22.5616	42.734	137.311	611.197	331.418	273.586	452.796	593.929	137.311	230.331	291.067	137.311	736.436	1228.68	137.311	576.55	278.461	137.311	270.589	327.614	137.311	48.4783	170.34	137.311	305.142	242.168	137.311	181.968	218.614	137.311	1074.93	671.845	137.311	243.57	283.585	137.311	407.057	1155.79	137.311	291.772
138.169	153.008	451.687	138.169	478.692	813.268	138.169	364.389	463.131	68.8	21.8687	47.77	138.169	632.139	319.529	275.296	476.616	610.872	138.169	254.186	315.382	138.169	750.601	1237.33	138.169	561.348	263.793	138.169	274.513	325.8	138.169	47.1757	165.892	138.169	315.42	263.359	138.169	177.464	243.655	138.169	1113.29	700.588	138.169	225.499	309.649	138.169	386.074	1068.67	138.169	294.624
139.028	157.114	537.086	139.028	490.536	862.392	139.028	390.789	469.05	69.228	21.5284	47.756	139.028	658.867	342.351	277.006	514.607	648.225	139.028	235.784	343.794	139.028	737.55	1199.51	139.028	531.975	269.893	139.028	273.9	324.848	139.028	52.2899	154.439	139.028	307.812	333.46	139.028	175.517	188.66	139.028	1183.57	675.454	139.028	213.109	360.623	139.028	360.575	949.552	139.028	280.963
139.886	165.491	553.066	139.886	435.749	822.526	139.886	406.428	547.318	69.655	20.1873	41.66	139.886	697.756	331.475	278.715	488.971	614.068	139.886	240.507	304.861	139.886	728.774	1146.46	139.886	538.917	280.017	139.886	227.213	333.32	139.886	54.4777	157.767	139.886	349.391	363.708	139.886	158.352	145.499	139.886	1178.52	711.99	139.886	229.856	362.324	139.886	339.407	945.253	139.886	262.73
140.744	163.19	489.887	140.744	444.601	784.376	140.744	411.83	540.762	70.082	19.1069	37.589	140.744	633.545	336.068	280.425	371.825	495.413	140.744	232.487	299.36	140.744	678.7	1113.56	140.744	545.136	274.712	140.744	213.493	343.622	140.744	52.1801	146.232	140.744	350.055	386.096	140.744	132.695	125.499	140.744	1146.8	720.228	140.744	224.208	325.693	140.744	348.24	906.858	140.744	280.784
141.602	164.905	445.309	141.602	463.72	800.223	141.602	411.259	554.096	70.51	21.7796	36.214	141.602	593.58	355.286	282.135	356.683	466.351	141.602	244.293	306.689	141.602	681.992	1091.03	141.602	567.556	273.112	141.602	182.703	387.829	141.602	56.0941	150.437	141.602	356.984	420.443	141.602	125.464	102.999	141.602	1224.01	688.738	141.602	204.117	284.151	141.602	344.406	867.511	141.602	286.3
142.46	151.114	388.639	142.46	469.258	803.598	142.46	382.358	584.322	70.937	26.9241	34.358	142.46	649.941	353.269	283.845	382.57	500.373	142.46	227.889	303.955	142.46	716.991	1141.04	142.46	585.747	267.322	142.46	184.987	405.248	142.46	57.2015	162.871	142.46	344.935	397.353	142.46	115.396	97.57	142.46	1216.07	681.897	142.46	177.912	241.025	142.46	356.699	902.771	142.46	301.497
143.319	148.343	376.028	143.319	455.013	784.873	143.319	391.944	655.9	71.364	22.7469	36.484	143.319	648.927	341.732	285.555	379.721	496.961	143.319	233.349	275.109	143.319	751.196	1198.44	143.319	569.46	273.103	143.319	203.142	398.863	143.319	54.104	160.921	143.319	346.491	360.153	143.319	105.024	86.445	143.319	1213.65	756.182	143.319	162.477	218.529	143.319	332.661	1072.42	143.319	294.221
144.177	146.58	397.833	144.177	443.475	822.382	144.177	398.298	656.842	71.792	19.8508	33.904	144.177	654.108	379.774	287.265	377.215	505.854	144.177	237.379	273.482	144.177	750.536	1213.55	144.177	557.606	270.807	144.177	197.564	397.407	144.177	61.4735	177.478	144.177	325.11	278.68	144.177	88.427	88.435	144.177	1191.32	775.41	144.177	162.936	205.893	144.177	355.559	1040.11	144.177	283.267
145.035	141.02	410.206	145.035	505.643	777.734	145.035	419.463	687.874	72.219	20.0603	30.452	145.035	633.23	339.707	288.975	366.728	561.591	145.035	233.588	301.678	145.035	710.156	1252.52	145.035	552.998	278.163	145.035	185.702	356.709	145.035	64.2408	191.015	145.035	310.721	231.164	145.035	76.588	96.615	145.035	1146.78	801.209	145.035	162.354	224.067	145.035	357.183	944.292	145.035	277.285
145.893	131.921	391.742	145.893	530.398	803.847	145.893	413.197	670.7	72.646	20.178	30.703	145.893	605.049	306.931	290.685	378.168	590.338	145.893	261.411	331.56	145.893	700.385	1294.93	145.893	542.824	272.937	145.893	188.939	313.225	145.893	64.4944	193.494	145.893	306.78	244.196	145.893	66.46	103.579	145.893	1152.23	854.553	145.893	167.792	254.061	145.893	334.525	896.165	145.893	282.608
146.751	139.296	365.512	146.751	546.748	833.313	146.751	393.932	607.05	73.074	16.3281	31.469	146.751	641.816	309.942	292.395	369.34	601.097	146.751	251.578	354.832	146.751	678.593	1213.61	146.751	570.859	260.823	146.751	190.168	305.356	146.751	65.9859	193.093	146.751	315.632	286.625	146.751	72.022	108.265	146.751	1181.49	827.347	146.751	176.209	250.576	146.751	339.858	922.943	146.751	297.147
147.61	139.519	363.457	147.61	545.158	886.441	147.61	402.815	583.31	73.501	16.7918	28.417	147.61	670.229	318.354	294.105	387.5	708.469	147.61	263.243	325.755	147.61	657.424	1098.84	147.61	591.088	233.785	147.61	205.715	328.107	147.61	71.9872	194.259	147.61	329.944	292.554	147.61	72.177	99.26	147.61	1215.53	785.324	147.61	190.982	263.761	147.61	314.408	927.737	147.61	317.552
148.468	146.176	339.866	148.468	528.943	901.176	148.468	392.221	530.641	73.928	15.8653	29.559	148.468	668.767	325.503	295.815	412.968	771.303	148.468	250.306	317.625	148.468	692.675	1090.35	148.468	584.399	235.97	148.468	215.845	348.71	148.468	64.8961	191.713	148.468	346.668	283.313	148.468	73.662	85.867	148.468	1220.37	799.127	148.468	183.104	276.611	148.468	317.598	879.444	148.468	316.041
149.326	143.618	340.509	149.326	523.521	857.853	149.326	374.709	505.943	74.356	14.5803	29.922	149.326	709.731	371.776	297.524	387.816	746.358	149.326	241.314	313.986	149.326	744.353	1067.05	149.326	553.869	264.892	149.326	224.592	359.885	149.326	73.3355	182.601	149.326	328.42	263.225	149.326	72.487	81.912	149.326	1266.97	919.926	149.326	190.475	286.958	149.326	327.317	876.666	149.326	324.273
150.184	155.598	383.881	150.184	565.255	867.679	150.184	364.467	510.858	74.783	14.9635	27.816	150.184	724.447	437.452	299.234	408.758	728.215	150.184	239.367	349.772	150.184	700.092	970.936	150.184	573.968	265.037	150.184	227.495	355.708	150.184	69.5561	169.62	150.184	330.516	269.633	150.184	78.791	91.568	150.184	1202.81	985.851	150.184	211.15	296.714	150.184	344.794	876.181	150.184	324.615
151.042	161.647	398.005	151.042	581.245	898.462	151.042	401.513	573.408	75.21	13.735	32.982	151.042	693.999	465.825	300.944	431.117	736.703	151.042	237.788	353.001	151.042	699.159	1011.41	151.042	579.9	244.082	151.042	223.542	356.178	151.042	74.5525	166.902	151.042	321.755	276.242	151.042	84.119	98.213	151.042	1153.5	880.191	151.042	214.186	248.734	151.042	356.368	951.332	151.042	310.399
151.901	193.792	432.034	151.901	610.466	930.318	151.901	412.812	624.261	75.638	17.5114	31.222	151.901	678.096	477.716	302.654	466.526	770.84	151.901	256.728	361.728	151.901	691.37	982.271	151.901	569.527	225.521	151.901	214.234	369.411	151.901	77.8628	192.194	151.901	327.848	296.948	151.901	81.277	104.706	151.901	1185.75	854.504	151.901	201.83	201.091	151.901	348.925	901.221	151.901	296.794
152.759	172.311	430.987	152.759	617.86	944.936	152.759	381.889	547.691	76.065	16.5243	32.335	152.759	645.024	430.66	304.364	474.541	702.402	152.759	256.005	376.791	152.759	684.245	942.01	152.759	558.996	223.444	152.759	212.768	376.129	152.759	78.689	197.923	152.759	340.37	318.993	152.759	88.835	113.039	152.759	1159.82	867.715	152.759	194.121	168.704	152.759	340.055	831.232	152.759	289.122
153.617	160.964	423.348	153.617	676.829	1021.13	153.617	365.273	540.875	76.492	18.3235	33.66	153.617	654.833	413.96	306.074	482.05	690.194	153.617	270.27	356.842	153.617	663.832	930.091	153.617	553.241	227.493	153.617	229.24	359.298	153.617	84.4807	210.101	153.617	336.772	338.272	153.617	100.942	113.775	153.617	1155.16	848.957	153.617	181.909	171.219	153.617	347.853	793.786	153.617	284.84
154.475	159.57	401.831	154.475	665.425	1074.85	154.475	364.092	562.168	76.92	18.5609	30.197	154.475	657.048	389.977	307.784	450.278	723.705	154.475	269.245	330.421	154.475	632.798	886.692	154.475	570.612	236.046	154.475	250.709	389.773	154.475	85.9202	215.48	154.475	330.208	360.76	154.475	114.849	121.232	154.475	1122.97	741.243	154.475	201.141	159.776	154.475	348.283	768.302	154.475	303.062
155.333	161.866	397.825	155.333	648.317	1064.45	155.333	394.458	657.332	77.347	19.1315	28.411	155.333	610.849	392.486	309.494	471.06	823.844	155.333	243.084	302.127	155.333	598.227	864.763	155.333	574.889	230.413	155.333	260.115	409.506	155.333	80.9154	208.689	155.333	360.382	418.074	155.333	121.32	136.165	155.333	1062.11	672.187	155.333	229.786	137.561	155.333	330.802	721.557	155.333	291.435
156.192	182.593	385.042	156.192	594.202	1017.41	156.192	392.023	678.196	77.774	18.4373	32.335	156.192	635.049	400.044	311.204	459.41	807.497	156.192	232.303	285.686	156.192	596.42	853.493	156.192	580.826	217.072	156.192	279.798	407.356	156.192	81.7298	209.541	156.192	357.709	430.519	156.192	122.383	138.657	156.192	1156.51	647.687	156.192	227.827	128.882	156.192	323.987	710.606	156.192	279.043
157.05	175.697	364.109	157.05	607.68	950.427	157.05	373.606	602.673	78.202	17.0858	29.139	157.05	654.27	375.112	312.914	474.138	838.166	157.05	227.698	290.45	157.05	603.211	867.504	157.05	561.606	211.162	157.05	249.863	389.935	157.05	74.4105	201.293	157.05	370.102	470.399	157.05	136.407	149.841	157.05	1162.96	630.967	157.05	242.673	174.648	157.05	287.929	763.574	157.05	286.976
157.908	176.739	375.397	157.908	603.594	907.264	157.908	418.87	588.7	78.629	20.3866	29.33	157.908	676.388	317.044	314.624	498.995	860.944	157.908	221.362	288.568	157.908	657.762	859.872	157.908	559.002	227.727	157.908	239.027	370.443	157.908	77.0006	189.59	157.908	340.713	443.234	157.908	137.12	158.286	157.908	1158.37	615.134	157.908	246.437	214.854	157.908	304.339	770.657	157.908	281.626
158.766	179.904	409.23	158.766	578.629	900.084	158.766	455.16	545.654	79.056	22.2252	29.212	158.766	657.066	296.939	316.333	489.453	789.978	158.766	228.599	288.917	158.766	650.339	815.16	158.766	563.399	248.212	158.766	223.422	363.646	158.766	83.0173	200.214	158.766	343.032	386.121	158.766	139.113	179.54	158.766	1147.01	640.9	158.766	239.729	181.825	158.766	320.508	680.292	158.766	286.455
159.624	201.048	376.463	159.624	632.558	939.287	159.624	475.027	498.853	79.484	23.6101	33.741	159.624	654.913	314.073	318.043	491.951	779.213	159.624	249.136	290.642	159.624	645.651	843.327	159.624	612.827	239.214	159.624	233.944	362.289	159.624	86.882	196.77	159.624	347.373	373.988	159.624	144.516	180.511	159.624	1060.1	756.325	159.624	258.144	135.307	159.624	316.135	660.424	159.624	284.658
160.483	170.284	357.371	160.483	733.544	934.998	160.483	464.902	538.063	79.911	22.758	32.933	160.483	655.682	291.768	319.753	467.693	818.598	160.483	238.576	319.446	160.483	654.093	848.916	160.483	656.464	235.047	160.483	252.637	391.873	160.483	86.7241	188.721	160.483	350.817	392.144	160.483	158.753	195.244	160.483	1095.75	807.89	160.483	251.764	138.441	160.483	315.451	626.394	160.483	285.101
161.341	149.516	349.58	161.341	693.688	927.213	161.341	465.759	572.075	80.338	24.9897	34.76	161.341	636.485	273.52	321.463	490.133	853.847	161.341	227.436	345.25	161.341	654.133	824.822	161.341	641.022	217.518	161.341	264.856	405.633	161.341	84.8035	197.485	161.341	346.687	386.512	161.341	179.173	225.229	161.341	1120.41	734.406	161.341	271.585	146.416	161.341	305.455	675.793	161.341	282.112
162.199	149.869	348.666	162.199	766.418	996.528	162.199	463.325	524.707	80.766	25.2991	32.495	162.199	616.385	300.57	323.173	541.663	907.051	162.199	244.732	325.94	162.199	660.509	810.046	162.199	626.061	211.692	162.199	266.724	419.047	162.199	82.8538	200.535	162.199	354.382	372.059	162.199	215.408	259.201	162.199	1015.97	601.371	162.199	295.943	135.947	162.199	324.769	729.527	162.199	276.916
163.057	154.597	355.981	163.057	719.94	959.145	163.057	486.069	496.887	81.193	24.378	30.33	163.057	643.839	325.744	324.883	540.384	908.79	163.057	222.747	321.12	163.057	667.221	825.813	163.057	619.054	213.926	163.057	230.688	412.313	163.057	89.3397	213.225	163.057	328.648	392.609	163.057	202.081	257.577	163.057	1001.55	588.963	163.057	292.213	130.727	163.057	342.633	826.027	163.057	268.271
163.915	148.404	360.826	163.915	664.457	974.318	163.915	484.237	553.59	81.62	22.2782	31.788	163.915	650.996	336.193	326.593	529.209	896.813	163.915	213.857	279.068	163.915	670.161	823.076	163.915	616.482	219.252	163.915	224.176	399.964	163.915	90.7519	191.457	163.915	329.208	397.176	163.915	211.25	234.232	163.915	1031.84	561.057	163.915	273.5	143.236	163.915	352.329	859.926	163.915	268.916
164.773	154.861	362.941	164.773	707.693	999.524	164.773	493.948	533.076	82.048	20.7141	32.643	164.773	647.978	304.394	328.303	542.877	915.859	164.773	218.547	287.188	164.773	684.847	872.133	164.773	657.05	230.164	164.773	249.392	385.121	164.773	84.7193	185.869	164.773	309.099	388.242	164.773	212.375	227.264	164.773	1035.78	560.466	164.773	241.509	176.899	164.773	377.224	867.16	164.773	290.736
165.632	153.716	375.805	165.632	692.016	995.611	165.632	465.384	539.972	82.475	19.8771	30.437	165.632	629.739	275.585	330.013	541.771	865.38	165.632	226.35	268.852	165.632	691.731	913.713	165.632	670.452	236.943	165.632	263.941	393.83	165.632	82.4608	191.153	165.632	286.6	342.682	165.632	219.818	246.515	165.632	1001.28	581.128	165.632	246.58	195.013	165.632	372.183	806.689	165.632	292.086
166.49	150.355	393.218	166.49	729.049	959.552	166.49	474.539	512.278	82.902	19.4412	31.222	166.49	605.293	243.731	331.723	518.417	828.216	166.49	218.068	265.721	166.49	695.233	965.868	166.49	688.22	233.787	166.49	250.64	423.551	166.49	87.6312	192.565	166.49	288.859	327.393	166.49	232.438	219.735	166.49	918.71	582.275	166.49	252.575	201.285	166.49	361.105	757.646	166.49	296.697
167.348	155.657	366.585	167.348	678.655	941.758	167.348	461.535	479.541	83.33	20.8367	30.17	167.348	604.159	252.265	333.433	523.77	791.096	167.348	217.349	257.913	167.348	671.534	1069.54	167.348	687.386	234.722	167.348	257.882	461.532	167.348	75.5698	203.38	167.348	271.867	363.285	167.348	236.187	231.605	167.348	901.687	559.692	167.348	289.73	157.408	167.348	390.039	694.586	167.348	276.812
168.206	161.525	329.049	168.206	668.165	975.808	168.206	462.457	484.197	83.757	20.4193	33.734	168.206	576.498	246.485	335.142	551.95	744.303	168.206	210.613	295.613	168.206	685.019	1128.96	168.206	725.794	228.093	168.206	244.523	457.949	168.206	81.2857	206.231	168.206	276.965	363.784	168.206	233.554	232.521	168.206	878.059	559.046	168.206	307.786	159.921	168.206	368.298	657.248	168.206	278.625
169.064	160.166	324.179	169.064	652.305	1012.38	169.064	457.918	447.679	84.184	22.4747	33.416	169.064	553.212	238.698	336.852	547.135	753.442	169.064	226.945	329.761	169.064	708.191	1069.39	169.064	739.118	216.783	169.064	256.138	420.22	169.064	72.7093	191.867	169.064	270.254	355.963	169.064	198.561	243.977	169.064	882.65	566.637	169.064	315.872	153.793	169.064	385.594	671.682	169.064	287.642
169.923	158.071	321.408	169.923	618.594	920.612	169.923	446.993	419.564	84.612	23.4814	35.596	169.923	561.725	243.094	338.562	570.88	728.11	169.923	212.582	300.79	169.923	695.574	981.716	169.923	770.277	199.322	169.923	254.03	426.413	169.923	80.9661	187.512	169.923	271.258	327.088	169.923	197.547	257.583	169.923	882.353	599.385	169.923	365.962	192.992	169.923	385.627	685.421	169.923	301.51
170.781	152.463	303.711	170.781	615.474	917.701	170.781	439.051	426.233	85.039	21.3039	39.065	170.781	524.094	238.535	340.272	561.723	755.321	170.781	208.336	261.631	170.781	662.523	919.769	170.781	713.663	215.336	170.781	248.981	434.977	170.781	74.5219	188.914	170.781	258.856	328.77	170.781	203.767	246.228	170.781	857.164	644.765	170.781	412.86	217.08	170.781	369.165	677.85	170.781	291.477
171.639	147.477	294.721	171.639	609.94	938.709	171.639	464.08	416.702	85.466	19.0029	34.371	171.639	532.417	236.081	341.982	547.217	722.647	171.639	201.738	259.68	171.639	664.216	952.812	171.639	726.518	217.284	171.639	258.679	437.99	171.639	69.7879	180.197	171.639	266.232	331.447	171.639	193.224	242.997	171.639	809.441	651.923	171.639	342.325	223.744	171.639	380.952	704.776	171.639	280.956
172.497	161.009	297.646	172.497	603.624	1036.42	172.497	448.681	454.729	85.894	16.8615	37.205	172.497	576.976	241.654	343.692	550.832	704.599	172.497	211.988	256.747	172.497	702.123	1052.6	172.497	842.089	244.356	172.497	249.647	426.077	172.497	65.9779	174.033	172.497	272.664	340.111	172.497	184.284	208.291	172.497	759.788	617.389	172.497	288.03	223.434	172.497	371.164	678.882	172.497	264.562
173.355	158.767	345.986	173.355	626.083	1110.78	173.355	450.268	452.665	86.321	19.839	36.698	173.355	583.482	238.832	345.402	574.398	745.208	173.355	216.626	287.25	173.355	703.519	1170.68	173.355	834.947	267.434	173.355	249.754	415.167	173.355	66.312	170.795	173.355	284.6	328.562	173.355	185.208	196.11	173.355	771.75	624.995	173.355	292.657	185.657	173.355	367.332	689.461	173.355	263.903
174.214	165.07	350.043	174.214	676.701	1236.38	174.214	435.302	425.876	86.748	20.3593	39.643	174.214	599.066	233.87	347.112	581.432	689.63	174.214	221.397	297.193	174.214	726.089	1172.85	174.214	758.681	239.53	174.214	254.123	441.881	174.214	69.2982	173.309	174.214	293.447	329.851	174.214	181.06	182.022	174.214	773.467	662.148	174.214	305.17	160.428	174.214	369.634	705.646	174.214	253.567
175.072	164.938	339.585	175.072	765.75	1565.6	175.072	439.403	429.489	87.176	19.9554	43.245	175.072	585.77	243.766	348.822	556.135	593.754	175.072	228.813	312.93	175.072	728.183	1018.54	175.072	724.204	214.443	175.072	251.926	478.386	175.072	69.511	178.613	175.072	297.631	315.534	175.072	173.6	174.169	175.072	780.387	693.939	175.072	296.994	142.699	175.072	405.715	711.267	175.072	261.819
175.93	160.257	339.595	175.93	781.9	1731.31	175.93	463.605	454.312	87.603	19.5989	43.721	175.93	588.181	276.436	350.532	547.097	590.462	175.93	224.23	318.874	175.93	684.251	894.857	175.93	686.766	200.364	175.93	262.673	478.565	175.93	69.5283	184.783	175.93	285.371	314.879	175.93	155.969	172.652	175.93	811.026	727.465	175.93	271.309	141.72	175.93	423.523	713.363	175.93	267.911
176.788	163.137	353.664	176.788	762.83	1554.41	176.788	425.73	440.498	88.03	18.8006	45.5	176.788	633.834	300.563	352.242	589.015	615.219	176.788	229.12	317.177	176.788	663.131	822.013	176.788	679.995	198.238	176.788	257.505	459.428	176.788	67.2282	180.123	176.788	301.257	318.391	176.788	164.269	170.85	176.788	815.146	761.034	176.788	290.533	148.914	176.788	391.829	725.208	176.788	295.646
177.646	179.038	380.116	177.646	677.412	1276.99	177.646	453.248	384.898	88.458	18.9396	43.074	177.646	633.661	324.95	353.952	595.754	634.237	177.646	222.746	318.864	177.646	668.977	817.811	177.646	694.092	209.275	177.646	271.041	489.201	177.646	68.2741	182.798	177.646	296.296	307.739	177.646	178.301	166.466	177.646	827.011	793.276	177.646	266.816	139.996	177.646	387.551	762.52	177.646	283.379
178.505	176.784	385.241	178.505	643.961	1268.9	178.505	449.385	353.234	88.885	18.2044	48.132	178.505	636.456	328.941	355.661	560.015	561.929	178.505	220.629	318.098	178.505	685.06	808.549	178.505	689.189	209.828	178.505	300.715	628.366	178.505	55.9045	195.578	178.505	312.368	287.279	178.505	152.332	165.243	178.505	780.546	740.926	178.505	255.245	140.849	178.505	387.935	806.514	178.505	280.646
179.363	179.82	352.566	179.363	628.938	1177.76	179.363	451.283	354.601	89.312	17.9644	48.687	179.363	607.456	329.246	357.371	537.529	547.916	179.363	222.224	314.527	179.363	683.028	823.302	179.363	748.894	214.803	179.363	301.362	735.012	179.363	57.5779	196.714	179.363	286.401	275.689	179.363	151.522	169.974	179.363	780.832	733.241	179.363	292.25	136.397	179.363	393.457	784.52	179.363	292.5
180.221	181.852	330.671	180.221	622.364	1170.86	180.221	422.903	387.002	89.74	18.7868	52.974	180.221	581.152	316.936	359.081	551.191	642.994	180.221	212.3	286.577	180.221	647.155	835.265	180.221	750.772	211.773	180.221	283.638	725.609	180.221	58.6561	200.433	180.221	286.112	309.94	180.221	142.442	157.73	180.221	775.833	795.023	180.221	251.197	146.109	180.221	415.73	807.473	180.221	293.14
181.079	182.118	307.735	181.079	597.705	1124.68	181.079	463.1	378.228	90.167	16.9937	52.532	181.079	625.055	328.276	360.791	558.206	661.151	181.079	220.524	307.574	181.079	639.645	805.588	181.079	762.549	214.699	181.079	279.935	592.782	181.079	61.0034	224.498	181.079	291.828	285.025	181.079	131.272	160.678	181.079	785.348	824.035	181.079	247.081	171.485	181.079	399.478	733.271	181.079	334.321
181.937	188.023	316.911	181.937	619.359	1100.36	181.937	454.29	351.246	90.594	18.9045	50.292	181.937	648.27	342.415				181.937	229.716	351.262	181.937	646.054	770.753	181.937	746.012	191.924	181.937	277.654	455.759	181.937	59.492	233.7	181.937	281.214	264.911	181.937	143.16	165.428	181.937	747.045	783.259	181.937	277.658	189.439	181.937	359.452	716.583	181.937	348.994
182.796	188.295	317.766	182.796	606.076	1073.34	182.796	449.713	362.558	91.022	17.471	54.131	182.796	628.506	331.453				182.796	234.329	383.562	182.796	596.074	801.263	182.796	649.495	182.795	182.796	278.545	450.392	182.796	60.1651	236.553	182.796	286.371	283.969	182.796	144.182	167.181	182.796	703.069	778.198	182.796	267.781	243.727	182.796	354.488	755.385	182.796	331.461
183.654	184.925	305.937	183.654	600.797	1065.95	183.654	438.816	396.156	91.449	17.1464	56.323	183.654	578.631	314.083				183.654	237.643	410.92	183.654	603.357	817.683	183.654	676.709	183.793	183.654	277.921	447.424	183.654	61.8343	201.776	183.654	293.987	295.438	183.654	137.441	160.604	183.654	703.893	795.483	183.654	271.187	298.678	183.654	353.479	752.274	183.654	355.635
184.512	207.228	314.073	184.512	623.075	1253.19	184.512	435.246	383.758	91.876	18.9672	50.504	184.512	571.121	286.907				184.512	235.552	443.945	184.512	580.686	759.211	184.512	660.118	178.669	184.512	288.934	457.78	184.512	60.8817	188.409	184.512	316.644	300.364	184.512	142.203	171.237	184.512	771.344	911.579	184.512	255.821	298.683	184.512	336.887	753.507	184.512	391.791
185.37	221.475	304.334	185.37	707.716	1311.97	185.37	482.449	353.404	92.304	21.1782	60.414	185.37	555.713	271.818				185.37	240.248	417.875	185.37	557.838	732.104	185.37	628.538	168.839	185.37	288.461	443.595	185.37	53.3779	188.473	185.37	349.154	335.262	185.37	135.805	193.961	185.37	824.098	953.919	185.37	229.022	249.137	185.37	334.206	717.665	185.37	362.144
186.228	194.509	300.795	186.228	679.043	1156.34	186.228	460.742	367.62	92.731	21.9691	79.9	186.228	549.96	296.383				186.228	228.886	376.572	186.228	544.309	718.41	186.228	599.324	166.741	186.228	274.572	459.618	186.228	62.1452	199.213	186.228	388.189	379.376	186.228	141.957	183.079	186.228	765.526	955.781	186.228	205.121	188.684	186.228	367.384	670.58	186.228	378.022
187.087	184.209	296.384	187.087	674.372	1193.87	187.087	448.265	368.392	93.158	21.9697	93.734	187.087	546.005	287.355				187.087	240.427	378.283	187.087	551.595	747.422	187.087	583.114	161.714	187.087	260.09	447.077	187.087	62.7503	210.996	187.087	375.399	369.694	187.087	155.516	172.542	187.087	751.629	927.991	187.087	215.036	147.9	187.087	345.79	690.523	187.087	340.457
187.945	190.464	278.063	187.945	660.463	1205.46	187.945	463.178	348.434	93.586	21.4282	108.433	187.945	533.584	302.129				187.945	236.647	375.962	187.945	563.265	815.48	187.945	553.15	156.978	187.945	272.456	422.574	187.945	56.7867	204.483	187.945	385.912	381.604	187.945	149.348	170.344	187.945	795.665	899.203	187.945	216.23	164.715	187.945	351.756	664.808	187.945	323.618
188.803	204.518	266.417	188.803	610.425	1255.47	188.803	475.628	332.675	94.013	21.8821	110.538	188.803	517.531	285.599				188.803	216.327	391.685	188.803	565.084	824.271	188.803	533.302	164.203	188.803	279.583	398.175	188.803	54.7077	206.793	188.803	378.586	373.055	188.803	158.669	176.583	188.803	819.004	860.557	188.803	204.021	197.277	188.803	371.543	674.451	188.803	286.917
189.661	201.277	280.135	189.661	590.639	1345.12	189.661	461.932	328.527	94.44	21.0766	106.678	189.661	520.833	294.688				189.661	239.888	401.537	189.661	543.682	781.763	189.661	552.221	170.249	189.661	291.956	412.928	189.661	61.247	213.519	189.661	381.439	390.113	189.661	179.82	182.351	189.661	806.822	859.561	189.661	202.305	229.255	189.661	361.697	694.415	189.661	266.4
190.519	215.306	302.239	190.519	578.729	1285.37	190.519	446.044	308.827	94.868	20.8389	105.673	190.519	531.003	307.17				190.519	239.004	427.103	190.519	541.851	721.146	190.519	589.026	169.758	190.519	293.983	395.366	190.519	66.2014	235.429	190.519	376.37	377.295	190.519	177.859	192.535	190.519	801.916	910.188	190.519	226.617	238.134	190.519	341.491	742.022	190.519	248.328
191.378	217.751	308.033	191.378	549.666	1366.6	191.378	412.64	312.548	95.295	19.5845	98.763	191.378	523.28	306.733				191.378	258.167	514.557	191.378	547.217	699.346	191.378	596.202	166.938	191.378	300.613	385.552	191.378	66.6803	267.424	191.378	354.168	332.175	191.378	193.89	192.074	191.378	810.009	915.811	191.378	264.259	232.5	191.378	336.192	670.173	191.378	257.92
192.236	208.266	304.225	192.236	550.359	1329.04	192.236	411.533	294.79	95.722	18.6462	87.208	192.236	529.544	279.214				192.236	260.937	523.411	192.236	527.201	761.716	192.236	539.309	169.175	192.236	292.859	394.57	192.236	65.939	286.243	192.236	327.518	302.677	192.236	177.776	194.733	192.236	817.031	856.022	192.236	287.828	256.999	192.236	351.987	695.56	192.236	265.378
193.094	206.157	290.873	193.094	602.55	1399.85	193.094	378.733	295.074	96.15	18.664	84.97	193.094	556.106	281.582				193.094	253.265	441.195	193.094	565.519	904.194	193.094	507.758	180.609	193.094	310.533	463.309	193.094	61.137	303.745	193.094	306.07	312.731	193.094	181.101	193.897	193.094	840.204	864.667	193.094	267.887	272.65	193.094	374.123	710.713	193.094	272.456
193.952	197.006	280.942	193.952	598.771	1472.58	193.952	410.725	279.655	96.577	20.2029	78.222	193.952	619.123	326.645				193.952	245.758	393.952	193.952	544.27	989.78	193.952	549.171	193.614	193.952	316.991	495.612	193.952	66.9466	327.767	193.952	309.856	335.899	193.952	184.407	197.427	193.952	837.421	898.461	193.952	246.763	279.779	193.952	381.562	778.513	193.952	287.768
194.81	193.935	252.028	194.81	593.131	1507.34	194.81	421.12	305.489	97.004	18.0564	77.155	194.81	618.462	354.718				194.81	251.903	381.168	194.81	522.513	915.327	194.81	539.392	191.545	194.81	310.75	435.829	194.81	74.3734	312.979	194.81	324.9	416.915	194.81	198.652	192.103	194.81	841.323	931.822	194.81	253.766	290.849	194.81	347.119	748.753	194.81	306.4
195.669	183.688	223.078	195.669	565.094	1376.19	195.669	383.273	296.158	97.432	21.0548	74.738	195.669	624.94	363.341				195.669	235.333	390.232	195.669	501.712	752.825	195.669	536.051	181.063	195.669	308.723	406.843	195.669	68.5695	316.345	195.669	333.952	401.792	195.669	192.513	203.76	195.669	779.94	1032.17	195.669	239.648	299.565	195.669	369.133	771.959	195.669	316.284
196.527	184.643	224.498	196.527	513.254	1376.26	196.527	409.292	302.067	97.859	19.7991	79.599	196.527	615.264	342.886				196.527	232.655	387.945	196.527	436.937	632.76	196.527	548.383	191.595	196.527	307.3	380.177	196.527	62.6769	323.209	196.527	321.1	388.056	196.527	189.101	209.377	196.527	773.042	1030.58	196.527	260.776	305.572	196.527	384.081	819.385	196.527	321.018
197.385	191.34	226.324	197.385	477.955	1336.47	197.385	427.319	291.304	98.286	22.364	80.93	197.385	594.81	335.895				197.385	239.617	362.422	197.385	453.626	649.53	197.385	556.118	203.341	197.385	322.366	378.609	197.385	67.0595	290.994	197.385	384.024	448.193	197.385	203.969	252.388	197.385	774.477	1048	197.385	247.478	299.424	197.385	411.422	870.56	197.385	343.85
198.243	188.371	220.467	198.243	472.615	1188.78	198.243	437.973	299.293	98.714	23.1423	78.829	198.243	622.896	357.436				198.243	249.11	365.53	198.243	486.392	660.443	198.243	510.733	194.571	198.243	322.592	374.065	198.243	60.9546	292.821	198.243	405.405	519.877	198.243	217.546	292.054	198.243	799.169	1039.93	198.243	241.233	288.395	198.243	414.307	991.457	198.243	336.986
199.101	166.469	227.394	199.101	447.468	1106.06	199.101	454.355	266.363	99.141	23.15	83.547	199.101	602.203	371.424				199.101	256.703	377.741	199.101	498.296	632.874	199.101	572.936	197.64	199.101	316.86	396.479	199.101	63.2419	301.171	199.101	395.405	526.007	199.101	221.626	287.908	199.101	831.546	1028.01	199.101	239.137	273.574	199.101	404.737	991.195	199.101	350.902
199.959	173.507	230.928	199.959	448.156	1035.56	199.959	434.437	267.969	99.568	22.4238	92.011	199.959	582.487	331.341				199.959	253.196	396.776	199.959	496.29	666.113	199.959	572.036	196.436	199.959	350.715	383.266	199.959	66.5921	288.076	199.959	342.053	375.075	199.959	224.236	262.267	199.959	840.296	1035.96	199.959	265.648	255.846	199.959	415.758	863.256	199.959	361.035
200.818	171.237	228.272	200.818	471.261	1009.38	200.818	410.154	262.617	99.996	21.541	84.49	200.818	575.327	302.897				200.818	254.324	464.107	200.818	497.282	712.18	200.818	500.888	195.36	200.818	348.682	373.124	200.818	69.4684	286.969	200.818	326.143	314.407	200.818	217.823	229.759	200.818	816.232	1071.86	200.818	200.176	247.581	200.818	407.951	843.346	200.818	378.978
201.676	157.232	209.751	201.676	448.617	1020.75	201.676	417.489	242.278	100.423	22.0615	85.859	201.676	580.397	307.971				201.676	280.135	491.651	201.676	521.632	670.641	201.676	505.017	199.546	201.676	356.764	389.756	201.676	59.8401	283.227	201.676	321.412	323.642	201.676	218.143	232.363	201.676	805.823	1087.71	201.676	193.328	251.861	201.676	394.689	944.65	201.676	371.318
202.534	141.606	210.957	202.534	417.71	1118.36	202.534	378.632	259.319	100.85	23.9245	97.038	202.534	562.017	318.592				202.534	285.324	494.86	202.534	477.563	621.586	202.534	561.869	226.137	202.534	367.001	392.16	202.534	53.2784	296.82	202.534	341.622	317.096				202.534	844.963	1204.1	202.534	215.952	270.498	202.534	423.396	974.503	202.534	367.131
203.392	160.165	210.46	203.392	418.559	1167.15	203.392	339.5	250.839	101.278	23.5114	95.629	203.392	563.22	342.382				203.392	272.566	461.558	203.392	443.222	606.317	203.392	522.413	251.997	203.392	386.792	400.532	203.392	59.897	305.319	203.392	363.452	303.409				203.392	866.885	1254.36	203.392	210.568	292.773	203.392	429.064	905.078	203.392	381.827
204.25	150.2	220.511	204.25	436.896	1155.15	204.25	321.24	272.343	101.705	23.9229	97.36	204.25	570.444	328.918				204.25	253.628	431.681	204.25	436.305	616.063	204.25	556.716	267.336	204.25	388.238	419.038	204.25	64.0975	321.085	204.25	370.001	329.914				204.25	861.312	1249.21	204.25	235.506	311.374	204.25	433.017	855.007	204.25	369.432
205.109	147.271	211.292	205.109	429.442	1071.83	205.109	315.873	275.87	102.132	20.678	107.621	205.109	614.527	351.184				205.109	260.132	376.329	205.109	458.796	661.778	205.109	604.731	256.139	205.109	395.22	439.561	205.109	62.8883	340.95	205.109	377.897	361.787				205.109	864.947	1335.4	205.109	256.85	356.164	205.109	434.915	841.283	205.109	406.992
205.967	148.02	219.083	205.967	439.434	1054.01	205.967	308.426	278.242	102.56	21.8871	107.673	205.967	625.774	378.812				205.967	264.761	406.845	205.967	462.778	667.512	205.967	569.536	227.682	205.967	393.497	444.421	205.967	68.5148	321.987	205.967	405.533	388.092				205.967	874.273	1306.4	205.967	267.382	387.049	205.967	426.207	869.848	205.967	395.68
206.825	137.023	217.121	206.825	432.349	1041.05	206.825	303.615	289.032	102.987	27.795	107.931	206.825	592.181	348.475				206.825	267.454	419.688	206.825	492.65	667.483	206.825	539.962	223.476	206.825	393.959	416.452	206.825	74.2145	339.282	206.825	408.79	434.124				206.825	843.326	1232.48	206.825	295.697	418.323	206.825	428.435	1026.84	206.825	396.46
207.683	149.421	230.261	207.683	420.298	1032.05	207.683	342.534	291.812	103.414	28.2802	108.276	207.683	589.349	308.134				207.683	271.312	479.349	207.683	538.139	707.731	207.683	613.25	238.967	207.683	400.704	438.923	207.683	74.4656	376.914	207.683	457.6	376.877				207.683	803.933	1157.82	207.683	320.402	417.322	207.683	421.2	1031.38	207.683	389.859
208.541	152.294	236.567	208.541	433.011	999.09	208.541	294.029	282.774	103.842	25.0886	102.732	208.541	589.629	316.372				208.541	274.001	497.228	208.541	555.671	782.372	208.541	571.908	234.368	208.541	401.932	464.658	208.541	80.5563	378	208.541	463.177	336.503				208.541	793.326	1070.85	208.541	331.641	426.15	208.541	451.892	871.099	208.541	403.96
209.4	140.757	232.887	209.4	423.033	1002.07	209.4	265.337	281.288	104.269	22.0031	97.776	209.4	588.197	346.994				209.4	271.589	467.974	209.4	536.336	806.497	209.4	513.936	251.949	209.4	387.229	468.815	209.4	79.9078	382.234	209.4	460.077	333.498				209.4	791.771	1153.12	209.4	339.458	484.605	209.4	472.18	875.578	209.4	422.992
210.258	147.395	251.172	210.258	435.334	1029.39	210.258	295.146	292.726	104.696	27.4231	97.898	210.258	595.422	379.957				210.258	269.769	426.131	210.258	558.463	779.425	210.258	552.056	288.628	210.258	383.069	433.02	210.258	71.1894	403.473	210.258	474.743	324.932				210.258	800.222	1069.9	210.258	367.36	450.116	210.258	499.743	951.279	210.258	412.483
211.116	149.68	256.301	211.116	452.316	1021.8	211.116	286.796	308.886	105.123	27.1047	106.985	211.116	613.617	382.326				211.116	266.51	379.689	211.116	522.404	785.191	211.116	591.662	366.781	211.116	373.738	418.852	211.116	76.5072	414.58	211.116	468.775	355.455				211.116	808.774	1028.01	211.116	349.883	481.068	211.116	502.565	944.397	211.116	432.065
211.974	153.063	269.384	211.974	447.217	947.65	211.974	280.39	330.431	105.551	28.6029	120.535	211.974	603.015	354.573				211.974	267.13	334.928	211.974	513.455	791.333	211.974	576.417	403.666	211.974	373.606	403.832	211.974	70.8856	414.996	211.974	499.646	401.883				211.974	799.435	965.417	211.974	310.377	446.349	211.974	490.969	942.965	211.974	438.656
212.832	153.609	291.393	212.832	410.92	814.265	212.832	275.666	333.786	105.978	27.4546	118.551	212.832	591.777	351.483				212.832	259.381	326.067	212.832	527.054	791.922	212.832	582.637	440.956	212.832	363.495	381.039	212.832	66.2538	440.655	212.832	464.514	415.456				212.832	767.815	928.658	212.832	301.958	449.759	212.832	478.716	905.526	212.832	409.172
213.691	152.21	315.046	213.691	389.718	837.496	213.691	299.59	401.267	106.405	26.5921	119.992	213.691	604.726	365.949				213.691	244.921	349.488	213.691	543.141	784.485	213.691	591.288	407.645	213.691	360.987	382.058	213.691	68.1468	435.49	213.691	419.239	396.44				213.691	782.187	926.385	213.691	262.915	405.602	213.691	449.365	860.459	213.691	417.659
214.549	142.429	323.129	214.549	364.804	787.051	214.549	314.915	461.624	106.833	24.8184	120.499	214.549	598.285	347.173				214.549	253.982	360.268	214.549	555.457	806.195	214.549	630.405	367.732	214.549	381.411	392.638	214.549	77.1739	444.87	214.549	453.111	440.246				214.549	768.953	957.783	214.549	270.083	372.554	214.549	444.132	867.118	214.549	436.461
215.407	137.863	307.002	215.407	352.008	743.599	215.407	310.488	434.506	107.26	22.6628	110.356	215.407	587.757	334.34				215.407	252.891	330.758	215.407	537.511	855.69	215.407	642.545	385.623	215.407	363.628	395.189	215.407	72.9355	463.611	215.407	485.728	574.087				215.407	791.064	955.478	215.407	307.548	405.411	215.407	420.8	844.692	215.407	452.305
216.265	140.671	310.154	216.265	347.819	751.386	216.265	288.205	423.087	107.687	23.7308	109.099	216.265	617.874	355.001				216.265	265.799	316.947	216.265	558.023	872.431	216.265	636.693	414.998	216.265	373.154	416.371	216.265	75.415	451.183	216.265	510.919	598.29				216.265	796.457	915.104	216.265	359.014	468.783	216.265	437.443	844.275	216.265	418.75
217.123	137.546	317.236	217.123	345.28	805.421	217.123	295.62	392.052	108.115	25.8653	112.858	217.123	620.095	377.923				217.123	233.864	305.114	217.123	565.451	802.99	217.123	664.253	386.559	217.123	371.216	426.572	217.123	66.0825	426.594	217.123	491.858	514.085				217.123	760.667	898.553	217.123	386.217	474.235	217.123	451.193	830.557	217.123	459.553
217.982	139.73	304.38	217.982	364.639	730.349	217.982	314.399	407.289	108.542	24.7277	116.656	217.982	621.042	399.607				217.982	239.424	335.614	217.982	537.902	778.884	217.982	692.19	406.266	217.982	368.755	417.23	217.982	72.6646	428.344	217.982	491.024	425.749				217.982	747.569	823.234	217.982	426.975	566.423	217.982	446.335	851.556	217.982	470.894
218.84	123.519	285.251	218.84	337.633	659.461	218.84	334.206	459.185	108.969	24.2507	119.577	218.84	620.787	358.249				218.84	223.863	366.081	218.84	507.01	825.908	218.84	644.937	435.511	218.84	371.71	447.869	218.84	78.7593	449.422	218.84	512.601	431.472				218.84	735.513	766.598	218.84	483.026	696.112	218.84	455.034	833.526	218.84	444.846
219.698	147.378	283.175	219.698	324.731	617.087	219.698	327.093	438.94	109.397	26.7173	120.039	219.698	584.354	326.981				219.698	240.897	404.462	219.698	570.299	839.738	219.698	660.136	451.575	219.698	376.108	433.134	219.698	85.4774	469.013	219.698	475.946	427.312				219.698	721.631	762.294	219.698	465.557	671.861	219.698	433.997	873.84	219.698	443.374
220.556	163.941	296.076	220.556	308.703	635.261	220.556	366.045	385.574	109.824	25.8952	114.946	220.556	565.517	327.167				220.556	229.111	379.786	220.556	585.282	857.411	220.556	648.567	416.94	220.556	379.575	447.989	220.556	87.591	486.152	220.556	463.387	432.487				220.556	725.869	757.756	220.556	434.865	652.457	220.556	409.858	817.717	220.556	433.195
221.414	154.947	314.721	221.414	313.865	669.014	221.414	361.16	408.029	110.251	24.2991	121.769	221.414	578.167	324.077				221.414	230.725	339.342	221.414	577.234	868.826	221.414	601.854	355.175	221.414	356.501	438.509	221.414	84.9266	507.799	221.414	487.023	382.829				221.414	738.299	743.964	221.414	430.16	662.201	221.414	433.939	807.631	221.414	460.777
222.273	163.829	319.769	222.273	364.642	726.503	222.273	374.903	421.995	110.679	29.0277	130.642	222.273	601.895	312.311				222.273	225.35	341.625	222.273	593.461	858.638	222.273	574.764	304.415	222.273	338.366	399.814	222.273	91.8411	521.69	222.273	485.49	401.309				222.273	690.377	698.132	222.273	425.057	617.655	222.273	420.078	893.897	222.273	453.946
223.131	162.555	317.431	223.131	392.816	792.477	223.131	359.691	418.331	111.106	27.9855	115.981	223.131	573.342	301.034				223.131	223.969	334.779	223.131	617.124	931.716	223.131	561.036	280.459	223.131	324.845	363.924	223.131	88.1241	507.428	223.131	479.129	367.666				223.131	683.383	663.087	223.131	414.766	596.412	223.131	430.069	860.901	223.131	460.31
223.989	161.479	339.707	223.989	392.182	843.948	223.989	372.278	386.144	111.533	28.5849	123.932	223.989	589.348	323.204				223.989	229.324	308.242	223.989	626.288	939.402	223.989	533.721	277.831	223.989	307.08	352.426	223.989	81.9411	467.452	223.989	489.141	353.31				223.989	691.845	656.543	223.989	384.657	559.781	223.989	437.095	835.169	223.989	486.659
224.847	164.269	367.997	224.847	426.554	825.949	224.847	348.746	396.882	111.961	25.3767	123.113	224.847	604.849	360.18				224.847	229.333	307.111	224.847	618.005	988.61	224.847	557.842	270.868	224.847	294.644	359.493	224.847	82.8639	418.539	224.847	474.296	331.507				224.847	679.545	621.999	224.847	361.775	541.167	224.847	407.695	851.2	224.847	491.001
225.705	150	383.702	225.705	405.478	813.532	225.705	350.208	447.504	112.388	22.4113	126.655	225.705	623.052	381.271				225.705	247.311	285.409	225.705	673.949	982.473	225.705	588.217	276.969	225.705	282.894	345.111	225.705	76.2078	388.944	225.705	508.954	322.006				225.705	697.502	631.494	225.705	349.551	492.897	225.705	411.152	928.699	225.705	473.255
226.564	135.164	395.852	226.564	415.519	849.482	226.564	368.019	493.125	112.815	30.0311	118.213	226.564	606.971	351.623				226.564	244.108	272.956	226.564	734.359	1017.64	226.564	569.458	240.163	226.564	299.002	354.59	226.564	82.5159	358.005	226.564	514.041	334.374				226.564	713.475	627.736	226.564	347.996	467.985	226.564	426.412	1015.83	226.564	459.273
227.422	152.516	374.515	227.422	425.07	837.399	227.422	359.703	513.457	113.243	28.0682	120.578	227.422	561.035	321.396				227.422	244.809	324.763	227.422	732.967	995.118	227.422	578.449	251.24	227.422	299.923	381.367	227.422	75.8336	347.019	227.422	535.263	351.732				227.422	731.804	601.308	227.422	346.437	506.856	227.422	425.524	927.092	227.422	431.331
228.28	151.559	355.437	228.28	407.327	850.059	228.28	356.927	580.506	113.67	28.1715	124.53	228.28	560.031	293.722				228.28	233.005	275.768	228.28	715.801	948.088	228.28	588.483	271.678	228.28	290.35	373.769	228.28	74.0316	350.991	228.28	550.6	364.099				228.28	727.02	604.021	228.28	348.715	512.511	228.28	418.567	909.876	228.28	444.41
229.138	151.302	363.865	229.138	440.201	836.014	229.138	344.221	518.663	114.097	28.21	120.599	229.138	546.811	265.747				229.138	235.037	264.112	229.138	707.815	973.589	229.138	631.023	342.808	229.138	269.951	326.894	229.138	71.9471	349.604	229.138	571.769	348.755				229.138	769.145	592.07	229.138	349.603	461.321	229.138	466.842	893.958	229.138	430.427
229.996	145.985	359.882	229.996	424.336	870.128	229.996	356.251	500.819	114.525	26.3962	130.923	229.996	529.456	249.115				229.996	236.896	282.793	229.996	679.915	931.942	229.996	631.489	452.946	229.996	263.593	305.662	229.996	68.8362	344.311	229.996	574.305	359.106				229.996	788.674	580.413	229.996	330.402	360.325	229.996	495.589	924.763	229.996	445.604
230.855	153.747	323.88	230.855	446.724	882.653	230.855	363.057	507.781	114.952	27.4217	135.337	230.855	531.119	270.035				230.855	228.358	299.177	230.855	653.663	915.549	230.855	612.451	424.58	230.855	250.554	314.39	230.855	64.4004	352.503	230.855	659.404	414.157				230.855	809.552	595.779	230.855	309.653	354.834	230.855	475.922	865.446	230.855	473.516
231.713	145.006	331.716	231.713	459.503	842.486	231.713	368.069	458.084	115.379	25.8519	131.491	231.713	520.923	283.85				231.713	227.788	289.003	231.713	647.133	980.73	231.713	577.345	297.151	231.713	250.527	298.694	231.713	66.7883	347.336	231.713	695.014	402.784				231.713	872.673	571.617	231.713	304.701	346.597	231.713	497.493	886.054	231.713	460.928
232.571	153.479	362.291	232.571	461.096	864.162	232.571	357.947	460.866	115.807	27.8822	141.112	232.571	532.459	302.16				232.571	212.971	265.424	232.571	654.298	1049.55	232.571	495.975	234.396	232.571	237.292	284.148	232.571	66.8592	339.006	232.571	673.131	422.817				232.571	888.939	573.991	232.571	299.24	321.363	232.571	482.199	929.83	232.571	431.34
233.429	143.276	346.487	233.429	437.57	875.829	233.429	354.485	437.095	116.234	30.3164	138.166	233.429	561.021	326.591				233.429	204.011	274.898	233.429	662.286	1104.02	233.429	523.136	267.838	233.429	236.816	291.55	233.429	66.826	355.316	233.429	642.534	434.714				233.429	908.136	560.948	233.429	311.191	359.101	233.429	479.301	993.621	233.429	446.222
234.287	157.88	348.802	234.287	459.245	882.165	234.287	373.445	406.207	116.661	31.8319	133.766	234.287	565.493	360.599				234.287	186.366	269.026	234.287	691.362	1157.42	234.287	563.701	271.954	234.287	256.183	287.099	234.287	67.4574	337.392	234.287	657.341	458.711				234.287	861.662	538.259	234.287	292.279	411.2	234.287	504.138	911.997	234.287	449.843
235.145	153.436	329.28	235.145	492.818	835.196	235.145	390.328	465.86	117.089	26.236	127.539	235.145	581.301	358.325				235.145	192.607	253.197	235.145	716.338	1192.97	235.145	575.524	271.408	235.145	259.977	270.338	235.145	66.8269	338.533	235.145	655.665	460.625				235.145	837.328	500.769	235.145	284.412	396.141	235.145	526.524	884.058	235.145	416.248
236.004	153.084	348.35	236.004	505.27	859.964	236.004	409.931	467.531	117.516	27.2797	128.752	236.004	571.293	313.837				236.004	201.325	261.891	236.004	732.559	1172.39	236.004	572.653	310.217	236.004	250.918	281.235	236.004	71.3976	337.657	236.004	656.035	516.293				236.004	801.728	465.798	236.004	266.18	364.477	236.004	487.303	870.107	236.004	391.726
236.862	158.082	375.198	236.862	500.186	895.673	236.862	410.732	465.717	117.943	28.5277	133.868	236.862	555.493	292.105				236.862	183.076	270.915	236.862	703.537	1096.82	236.862	582.483	284.808	236.862	225.13	254.037	236.862	57.3011	358.644	236.862	679.56	490.111				236.862	793.374	481.595	236.862	307.091	408.554	236.862	459.945	873.469	236.862	396.846
237.72	187.436	369.691	237.72	487.342	940.745	237.72	393.879	455.94	118.371	26.8789	125.172	237.72	537.551	282.399				237.72	191.389	257.263	237.72	696.67	1009.98	237.72	543.183	275.462	237.72	240.536	251.73	237.72	66.9997	378.856	237.72	640.502	463.68				237.72	831.315	496.996	237.72	339.947	387.521	237.72	453.534	788.364	237.72	400.014
238.578	169.371	375.286	238.578	471.028	928.458	238.578	402.912	409.177	118.798	28.9855	118.492	238.578	561.47	283.357				238.578	177.099	236.304	238.578	696.84	1082.13	238.578	555.709	283.736	238.578	225.644	247.707	238.578	66.3077	403.377	238.578	597.962	447.24				238.578	832.552	488.503	238.578	347.029	418.291	238.578	450.415	825.497	238.578	396.57
239.436	152.747	396.552	239.436	434.334	923.961	239.436	384.272	414.588	119.225	29.6109	131.388	239.436	545.055	290.583				239.436	183.165	242.361	239.436	679.539	1152.53	239.436	528.286	281.243	239.436	226.928	214.289	239.436	66.4491	406.106	239.436	586.631	462.079				239.436	868.03	461.203	239.436	366.778	437.857	239.436	460.388	800.712	239.436	413.494
240.295	163.233	384.725	240.295	418.199	817.327	240.295	403.116	425.036	119.653	30.5317	128.248	240.295	568.213	295.129				240.295	185.056	261.288	240.295	711.443	1195.49	240.295	529.81	257.062	240.295	212.395	206.481	240.295	61.496	341.233	240.295	580.481	474.234				240.295	840.343	471.035	240.295	374.012	438.814	240.295	484.573	858.614	240.295	410.461
241.153	159.669	384.665	241.153	419.974	811.244	241.153	384.906	416.937	120.08	32.3431	128.627	241.153	581.567	323.324				241.153	189.506	238.566	241.153	679.758	1185.52	241.153	537.551	252.548	241.153	210.893	189.319	241.153	56.5656	329.886	241.153	539.328	447.178				241.153	769.196	502.85	241.153	367.481	429.769	241.153	509.144	908.325	241.153	400.641
242.011	151.717	358.13	242.011	398.928	864.687	242.011	400.612	435.118	120.507	31.5635	136.035	242.011	567.856	333.471				242.011	192.55	254.531	242.011	687.678	1151.96	242.011	539.171	250.003	242.011	194.411	171.977	242.011	53.0045	318.426	242.011	498.562	413.708				242.011	767.784	524.82	242.011	382.476	406.36	242.011	549.487	955.86	242.011	394.267
242.869	143.399	346.194	242.869	385.802	903.915	242.869	404.589	443.491	120.935	29.8151	149.122	242.869	594.665	312.709				242.869	185.263	256.005	242.869	676.819	1141.17	242.869	505.731	242.668	242.869	172.7	179.906	242.869	58.8376	300.317	242.869	509.463	418.209				242.869	787.94	483.255	242.869	376.007	402.608	242.869	580.591	1125.29	242.869	396.211
243.727	146.45	361.682	243.727	381.5	908.691	243.727	405.263	427.469	121.362	30.92	143.536	243.727	569.981	317.61				243.727	187.215	278.356	243.727	726.037	1068.45	243.727	505.055	247.654	243.727	150.96	153.553	243.727	59.5216	295.605	243.727	537.256	465.755				243.727	791.569	446.71	243.727	372.877	370.578	243.727	607.16	1286.71	243.727	413.516
244.586	139.944	351.113	244.586	366.522	936.378	244.586	388.658	438.396	121.789	31.3509	142.171	244.586	543.22	327.727				244.586	185.835	332.547	244.586	740.648	1028.62	244.586	506.579	281.117	244.586	129.057	127.613	244.586	55.9049	288.301	244.586	539.918	427.986				244.586	797.611	430.681	244.586	345.759	304.341	244.586	633.442	1357.2	244.586	416.946
245.444	139.515	333.409	245.444	380.27	879.892	245.444	388.057	445.08	122.217	30.9836	139.52	245.444	582.932	328.061				245.444	199.345	321.509	245.444	701.104	978.745	245.444	518.698	264.192	245.444	114.039	114.438	245.444	48.5445	265.04	245.444	492.368	419.489				245.444	717.329	437.501	245.444	350.413	273.575	245.444	608.716	1287.21	245.444	423.533
246.302	134.047	319.733	246.302	372.484	903.294	246.302	365.892	440.265	122.644	34.0684	130.734	246.302	571.104	313.339				246.302	184.874	262.46	246.302	687.085	921.082	246.302	519.121	264.462				246.302	47.8519	267.176	246.302	474.091	458.416				246.302	713.759	436.584	246.302	350.517	275.711	246.302	604.737	1109.76
247.16	147.518	313.025	247.16	401.081	1034.29	247.16	374.688	405.04	123.071	28.9925	134.82	247.16	538.778	284.388				247.16	152.062	219.175	247.16	674.802	887.664	247.16	475.081	250.336				247.16	40.9853	260.756	247.16	499.017	474.876				247.16	716.279	447.11	247.16	319.527	245.865	247.16	555.238	974.863
248.018	134.742	288.676	248.018	414.317	1080.45	248.018	370.862	416.212	123.499	28.6231	127.315	248.018	541.924	281.163				248.018	155.813	187.542	248.018	697.719	861.627	248.018	453.089	248.501				248.018	44.8189	241.278	248.018	492.145	461.823				248.018	740.153	465.791	248.018	307.9	246.268	248.018	538.882	834.421
248.877	123.775	259.926	248.877	443.552	1138.67	248.877	376.321	412.944	123.926	26.8931	117.397	248.877	513.718	275.799				248.877	162.385	192.859	248.877	706.955	886.517	248.877	476.222	226.701				248.877	49.5367	236.734	248.877	490.167	451.853				248.877	697.579	442.545	248.877	310.036	229.93	248.877	515.654	826.004
249.735	135.979	243.204	249.735	434.879	1076.79	249.735	373.384	434.963	124.353	28.1598	123.58	249.735	497.817	250.354				249.735	158.428	192.457	249.735	719.245	947.217	249.735	465.028	251.482				249.735	44.3237	236.36	249.735	481.665	458.026				249.735	677.627	452.218	249.735	318.993	222.72	249.735	540.522	852.63
250.593	126.554	225.541	250.593	431.51	936.732	250.593	381.415	444.759	124.781	28.5067	126.298	250.593	522.836	241.067				250.593	166.769	170.667	250.593	706.901	1010.43	250.593	473.681	230.535				250.593	43.9747	235.803	250.593	474.663	470.122				250.593	706.239	501.472	250.593	334.475	255.814	250.593	516.518	874.314
251.451	116.844	231.722	251.451	398.473	1015.02	251.451	370.486	390.589	125.208	28.0116	121.845	251.451	500.159	240.513				251.451	149.899	170.479	251.451	710.532	993.589	251.451	495.792	211.018				251.451	45.3935	242.225	251.451	474.831	494.399				251.451	711.234	510.817	251.451	337.516	252.745	251.451	518.231	910.567
252.309	121.956	248.083	252.309	388.225	991.962	252.309	382.478	399.408	125.635	30.6658	111.728	252.309	516.186	237.407				252.309	166.248	197.028	252.309	698.113	965.987	252.309	495.284	210.736				252.309	49.7073	235.758	252.309	476.111	521.957				252.309	694.334	522.555	252.309	319.769	238.098	252.309	532.938	864.789
253.168	112.558	244.607	253.168	411.71	961.174	253.168	393.448	446.198	126.063	30.0729	117.566	253.168	529.575	223.168				253.168	154.247	196.002	253.168	716.534	974.641	253.168	479.589	209.228				253.168	42.7342	216.908	253.168	472.15	554.42				253.168	648.459	484.161	253.168	294.611	217.191	253.168	529.229	873.164
254.026	128.041	275.595	254.026	392.351	920.754	254.026	393.929	485.599	126.49	31.788	119.036	254.026	518.935	220.31				254.026	146.207	183.297	254.026	713.732	973.053	254.026	521.198	221.234				254.026	45.1612	218.441	254.026	431.488	515.689				254.026	663.502	513.145	254.026	312.352	195.137	254.026	508.028	960.602
254.884	116.043	293.556	254.884	383.33	908.1	254.884	390.442	500.4	126.917	31.5192	116.91	254.884	524.891	215.653				254.884	151.002	174.623	254.884	712.24	966.077	254.884	511.025	235.053				254.884	58.3579	216.359	254.884	428.95	466.732				254.884	644.673	500.317	254.884	341.294	190.478	254.884	499.94	897.495
255.742	110.301	314.532	255.742	374.794	885.276	255.742	405.188	452.245	127.345	32.1279	109.948	255.742	519.685	213.63				255.742	148.397	178.583	255.742	697.336	1045.09	255.742	490.028	233.795				255.742	59.3447	205.816	255.742	414.518	464.755				255.742	666.302	462.923	255.742	373.58	205.29	255.742	496.498	815.678
256.6	109.494	268.876	256.6	384.971	847.336	256.6	387.724	415.43	127.772	31.5513	117.088	256.6	536.059	207.308				256.6	147.004	179.077	256.6	699.862	1186.14	256.6	441.026	197.443				256.6	56.2786	203.713	256.6	394.015	454.991				256.6	642.944	420.129	256.6	366.205	202.491	256.6	494.686	795.105
257.459	98.56	233.353	257.459	385.246	846.01	257.459	397.854	401.814	128.199	32.8939	126.125	257.459	551.749	225.991				257.459	141.284	180.145	257.459	689.024	1140.79	257.459	405.711	189.286				257.459	62.3311	193.172	257.459	369.081	417.23				257.459	604.729	375.74	257.459	320.197	195.224	257.459	497.953	764.036
258.317	91.383	231.218	258.317	395.305	871.764	258.317	448.755	378.599	128.627	30.6527	129.477							258.317	144.128	176.934	258.317	663.559	1015.08	258.317	475.891	197.294				258.317	64.0366	193.718	258.317	354.884	394.34				258.317	585.804	336.462	258.317	309.361	157.88
259.175	103.018	236.53	259.175	405.902	860.326	259.175	426.119	343.824	129.054	32.5975	124.7							259.175	150.55	178.047	259.175	664.457	931.619	259.175	496.299	191.477				259.175	68.8064	191.221	259.175	358.952	408.806				259.175	568.489	333.862	259.175	300.957	133.912
260.033	99.812	229.038	260.033	404.878	886.052	260.033	421.431	351.321	129.481	30.3006	130.055							260.033	141.467	161.618	260.033	692.208	933.922	260.033	536.082	209.526				260.033	60.4352	183.492	260.033	360.116	428.117				260.033	540.794	339.895	260.033	318.367	138.322
260.891	82.619	226.215	260.891	421.595	879.5	260.891	395.537	367.007	129.909	32.9439	139.036							260.891	141.89	164.379	260.891	694.328	936.716	260.891	489.793	207.314				260.891	67.4893	182.683	260.891	341.078	453.689				260.891	527.262	330.183	260.891	337.758	205.113
261.75	87.081	215.635	261.75	426.33	958.481	261.75	420.94	322.28	130.336	29.655	146.002							261.75	145.247	173.746	261.75	735.978	890.365	261.75	476.104	178.994				261.75	70.553	166.927	261.75	328.963	448.48				261.75	516.453	312.221	261.75	356.703	269.606
262.608	96.042	209.607	262.608	380.84	946.771	262.608	400.738	296.368	130.763	28.8211	136.531							262.608	147.681	171.065	262.608	725.622	865.544	262.608	492.166	165.256				262.608	64.8845	171.09	262.608	335.044	434.297				262.608	517.687	305.517	262.608	394.594	303.79
263.466	84.602	218.784	263.466	368.38	892.656	263.466	399.442	305.812	131.191	32.3908	141.064							263.466	158.432	186.889	263.466	644.147	864.342	263.466	486.804	169.595				263.466	62.6662	172.421	263.466	343.761	417.371				263.466	491.111	309.753	263.466	435.188	355.854
264.324	84.986	209.228	264.324	337.461	802.59	264.324	379.824	324.697	131.618	32.966	147.119							264.324	157.089	192.928	264.324	621.55	847.086	264.324	468.413	162.498				264.324	59.1112	168.376	264.324	345.165	429.779				264.324	478.086	313.513	264.324	433.585	355.7
265.182	74.238	190.665	265.182	340.456	794.067	265.182	368.502	327.598	132.045	31.473	137.69							265.182	176.399	210.597	265.182	635.322	899.156	265.182	485.679	173.878				265.182	64.2503	193.458	265.182	337.838	464.372							265.182	467.134	364.064
266.041	74.088	188.002	266.041	359.892	900.343	266.041	389.884	280.519	132.473	32.1743	139.531							266.041	161.185	200.141	266.041	628.427	950.439	266.041	521.637	195.838				266.041	60.1124	211.753	266.041	341.823	451.886							266.041	448.084	370.845
266.899	77.889	192.15	266.899	371.283	1023.14	266.899	416.229	266.378	132.9	29.6321	147.129							266.899	158.53	189.774	266.899	654.421	948.366	266.899	542.115	225.23				266.899	60.3481	182.173	266.899	366.398	404.112							266.899	391.765	352.988
267.757	74.18	197.917	267.757	359.534	949.502	267.757	426.898	265.193	133.327	28.8243	150.302							267.757	163.213	188.125	267.757	649.051	923.858	267.757	509.57	239.382				267.757	64.6533	182.133	267.757	376.28	407.971							267.757	368.041	298.861
268.615	79.495	193.222	268.615	371.17	828.179	268.615	379.703	255.211	133.755	31.4547	146.093							268.615	162.194	206.504	268.615	623.432	903.095	268.615	567.758	214.074				268.615	68.2092	193.173	268.615	364.025	419.943							268.615	374.109	224.002
269.473	83.767	199.093	269.473	383.872	848.786	269.473	408.222	274.568	134.182	34.3549	153.136							269.473	170.137	213.385	269.473	611.752	898.624	269.473	567.357	220.109				269.473	79.6663	189.392	269.473	344.712	383.003							269.473	333.85	150.926
270.332	79.162	186.124	270.332	384.629	873.84	270.332	448.538	311.378	134.609	31.4408	161.243										270.332	619.852	912.552	270.332	547.102	214.317				270.332	79.6651	172.638	270.332	353.624	389.149							270.332	306.476	130.06
271.19	86.252	189.558	271.19	386.022	877.665	271.19	472.839	310.26	135.037	34.4581	156.095										271.19	628.938	938.212	271.19	521.252	208.055				271.19	76.4983	182.699	271.19	340.131	420.382							271.19	305.389	149.356
272.048	90.127	180.587	272.048	396.057	928.513	272.048	483.569	301.694	135.464	32.1789	151.232										272.048	599.536	835.204	272.048	513.546	249.883				272.048	86.17	173.982	272.048	337.004	377.571							272.048	356.096	173.075
272.906	91.457	170.137	272.906	385.864	905.386	272.906	431.365	260.096	135.891	32.1292	139.195										272.906	601.528	844.408	272.906	530.84	287.109				272.906	86.3794	179.198	272.906	325.127	396.371							272.906	352.23	277.791
273.764	92.165	188.262	273.764	336.897	870.235	273.764	441.767	249.137	136.319	35.175	137.017										273.764	593.26	885.661	273.764	515.945	301.843				273.764	78.1588	179.489	273.764	343.205	418.383							273.764	417	536.963
274.622	96.212	195.528	274.622	316.184	835.294	274.622	456.768	234.761	136.746	32.2989	142.584										274.622	646.795	899.59	274.622	485.812	301.995				274.622	79.0388	179.949	274.622	372.43	454.651
275.481	91.345	187.31	275.481	332.713	734.067	275.481	443.725	237.316	137.173	32.461	124.913										275.481	672.968	937.868	275.481	458.871	227.954				275.481	77.9218	174.226	275.481	333.052	455.352
276.339	93.312	177.919	276.339	332.228	690.531	276.339	422.048	253.724	137.601	33.0899	110.613										276.339	620.193	930.514	276.339	428.837	170.229				276.339	89.9457	171.856	276.339	316.978	483.306
277.197	91.324	188.686	277.197	319.944	702.307	277.197	412.485	266.827	138.028	31.8826	113.257										277.197	569.392	928.429	277.197	441.162	159.468				277.197	92.8371	172.078	277.197	316.139	512.681
278.055	91.363	180.584	278.055	335.201	724.187	278.055	438.027	268.504	138.455	32.9311	115.831										278.055	568.042	985.995	278.055	449.073	146.762				278.055	84.8482	184.783	278.055	327.227	487.594
278.913	99.134	189.319	278.913	341.81	829.099	278.913	442.838	270.528	138.883	32.6438	125.718										278.913	566.607	898.968	278.913	429.529	152.565				278.913	74.826	200.582	278.913	317.042	515.658
279.772	88.456	184.148	279.772	357.544	890.036	279.772	415.113	233.333	139.31	33.7673	125.387										279.772	531.654	791.242	279.772	421.264	157.61				279.772	79.3762	188.877	279.772	344.479	502.358
280.63	94.175	190.159	280.63	359.628	852.16	280.63	427.369	234.876	139.737	36.7541	133.798										280.63	546.811	737.293	280.63	410.189	150.483				280.63	78.7686	191.826	280.63	352.611	550.043
281.488	97.496	218.574	281.488	394.755	847.107	281.488	401.12	239.307	140.165	34.2069	122.881										281.488	503.687	744.892	281.488	377.332	138.935				281.488	73.1987	199.3	281.488	349.06	520.751
282.346	115.204	239.227				282.346	409.649	226.426	140.592	31.3465	111.994										282.346	488.428	732.603	282.346	363.85	143.735				282.346	78.8922	210.12	282.346	311.396	458.546
283.204	123.831	252.849				283.204	444.566	234.619	141.019	32.7422	105.214										283.204	489.892	682.041	283.204	356.372	154.917				283.204	78.7718	216.838	283.204	304.623	431.171
284.063	118.948	234.523				284.063	427.844	225.132	141.447	29.0846	97.381										284.063	483.785	631.508	284.063	425.472	169.416				284.063	87.0279	229.161	284.063	305.606	444.557
284.921	108.556	222.983				284.921	402.461	243.724	141.874	29.5379	93.735										284.921	519.446	611.298	284.921	443.597	189.075				284.921	77.8662	223.435	284.921	302.109	464.251
285.779	115.246	208.558				285.779	391.714	236.304	142.301	31.5543	94.03										285.779	482.362	597.35	285.779	434.722	197.258				285.779	74.0517	213.486	285.779	308.198	442.73
286.637	113.485	246.254				286.637	399.32	233.76	142.729	33.5436	97.904										286.637	428.435	567.787	286.637	437.918	177.732				286.637	71.6693	221.147	286.637	276.13	430.057
287.495	109.953	263.131				287.495	406.452	236.815	143.156	34.0441	94.937										287.495	405.62	590.278	287.495	396.838	185.163				287.495	63.0555	222.374	287.495	290.969	393.304
288.354	122.84	253.46				288.354	416.112	232.36	143.583	32.9213	91.264										288.354	413.613	581.563	288.354	383.87	183.432				288.354	62.9405	215.47	288.354	291.473	403.899
289.212	122.96	249.38				289.212	416.854	223.367	144.011	33.8998	95.667										289.212	434.274	588.591	289.212	395.796	192.149				289.212	54.9916	228.347	289.212	280.3	449.513
290.07	120.984	238.747				290.07	420.702	238.652	144.438	31.5929	99.435										290.07	452.661	592.794	290.07	446.499	209.086				290.07	56.9267	246.663	290.07	268.819	479.43
290.928	113.134	213.166				290.928	398.965	234.544	144.865	26.1017	107.976										290.928	421.274	602.536	290.928	450.548	205.816				290.928	59.7412	260.682	290.928	272.586	488.912
291.786	117.178	200.978				291.786	386.634	249.856	145.293	27.4769	102.933										291.786	408.177	582.023	291.786	433.685	216.704				291.786	58.7965	276.717	291.786	290.156	474.071
292.645	126.826	193.778				292.645	396.843	247.06	145.72	27.8255	101.697										292.645	438.762	628.304	292.645	422.224	202.624				292.645	63.1293	263.88	292.645	295.338	457.36
293.503	108.496	193.696				293.503	384.036	248.136	146.147	27.6683	99.075										293.503	446.291	655.118	293.503	449.301	221.792				293.503	52.2152	253.144	293.503	274.202	449.78
294.361	105.975	186.317				294.361	400.586	234.163	146.575	29.0437	102.293										294.361	435.811	653.007	294.361	476.762	244.84				294.361	50.9791	230.897	294.361	264.783	486.449
295.219	106.812	181.655				295.219	429.286	249.648	147.002	28.3966	98.987										295.219	420.648	616.027	295.219	501.795	267.923				295.219	44.5876	227.301	295.219	283.905	506.322
296.077	96.329	172.799				296.077	429.588	273.12	147.429	27.6102	98.76										296.077	444.841	601.645	296.077	492.253	276.397				296.077	41.4238	237.089	296.077	288.491	450.452
296.936	114.468	176.31				296.936	407.972	262.28	147.857	27.6322	107.349										296.936	425.58	599.931	296.936	478.079	266.304				296.936	45.2788	228.614	296.936	325.53	444.883
297.794	108.499	171.678				297.794	418.5	279.393	148.284	29.8123	111.714										297.794	419.487	597.647	297.794	473.096	244.937				297.794	43.6382	234.022	297.794	315.964	351.419
298.652	111.217	186.759				298.652	437.09	311.82	148.711	31.8271	105.646										298.652	435.345	630.511	298.652	470.13	249.555				298.652	40.7839	226.461	298.652	288.253	299.07
299.51	108.922	179.566				299.51	400.992	304.129	149.139	31.191	108.589										299.51	434.798	650.504	299.51	476.414	221.71				299.51	38.7816	227.99	299.51	280.095	278.376
300.368	132.588	179.258				300.368	396.795	308.817	149.566	33.9642	113.41										300.368	430.385	721.595	300.368	439.458	204.348				300.368	44.152	238.827	300.368	285.805	299.389
301.227	118.064	187.135				301.227	385.703	301.955	149.993	34.4624	115.047										301.227	412.69	834.016	301.227	435.325	208.18				301.227	40.2043	225.092	301.227	331.741	334.552
302.085	133.526	208.284				302.085	404.635	327.922	150.421	36.5791	109.416										302.085	409.274	850.641	302.085	508.589	212.907				302.085	40.6986	234.141	302.085	364.045	398.251
302.943	146.297	237.914				302.943	379.816	320.611	150.848	34.4041	108.575										302.943	409.521	809.5	302.943	521.298	227.446				302.943	40.2217	244.291	302.943	316.101	405.767
303.801	171.534	216.362				303.801	374.572	330.541	151.275	34.9027	107.153										303.801	440.98	753.034	303.801	513.61	224.015				303.801	39.1639	227.157	303.801	294.196	348.168
304.659	139.017	185.085				304.659	389.405	353.786	151.703	39.817	99.613										304.659	453.281	703.553	304.659	478.759	237.807				304.659	39.7794	227.929	304.659	311.783	374.789
305.518	132.019	182.779				305.518	343.787	368.009	152.13	37.6903	90.747										305.518	472.044	678.201	305.518	470.414	234.929				305.518	43.08	227.372	305.518	303.923	359.286
306.376	129.093	179.878				306.376	330.256	358.885	152.557	33.4837	90.994										306.376	502.999	712.432							306.376	42.1637	225.5
307.234	124.328	189.025				307.234	312.384	352.987	152.985	36.0482	94.575										307.234	477.816	721.8							307.234	38.8977	218.97
308.092	135.562	190.126				308.092	321.917	384.421	153.412	36.7175	99.49										308.092	490.306	753.305							308.092	40.2408	204.406
308.95	146.378	192.159				308.95	327.319	385.697	153.839	34.4152	100.394										308.95	508.648	777.081							308.95	37.3323	202.861
309.808	136.921	175.216				309.808	343.263	410.156	154.267	34.4612	103.154										309.808	543.2	785.056							309.808	36.2055	203.576
310.667	120.126	155.509				310.667	335.502	440.094	154.694	33.4517	104.041										310.667	595.744	802.236							310.667	34.0743	217.313
311.525	146.808	166.9				311.525	338.572	507.093	155.121	34.2032	84.382										311.525	544.63	792.738							311.525	37.1102	209.427
312.383	133.064	185.089				312.383	371.434	492.754	155.549	33.3076	78.466										312.383	510.473	789.402							312.383	38.9072	216.853
313.241	134.833	197.311				313.241	366.542	506.657	155.976	34.2046	73.527										313.241	453.146	681.214							313.241	42.4348	212.529
314.099	131.744	194.874				314.099	378.485	535.206	156.403	32.2102	74.965										314.099	422.128	608.055							314.099	29.3968	206.829
314.958	115.369	175.069				314.958	407.003	561.593	156.831	34.0176	78.264										314.958	406.493	577.272							314.958	31.9836	218.63
315.816	123.106	186.081				315.816	401.172	563.214	157.258	35.6548	76.385										315.816	385.665	559.337							315.816	30.8696	209.088
316.674	122.156	177.197				316.674	385.078	503.651	157.685	34.8329	74.399										316.674	415.54	563.285							316.674	34.4123	202.827
317.532	122.646	170.728				317.532	399.963	480.488	158.113	34.963	77.844										317.532	459.374	569.704							317.532	28.1486	196.871
318.39	116.378	201.186				318.39	422.06	524.351	158.54	41.0031	74.584										318.39	461.573	591.379							318.39	29.8651	187.83
319.249	110.222	185.329				319.249	416.85	533.115	158.967	36.726	74.089										319.249	449.677	630.564							319.249	28.8731	187.354
320.107	115.988	170.96				320.107	422.474	543.169	159.395	33.0497	73.957										320.107	494.227	663.07							320.107	25.0942	173.879
320.965	126.665	172.837				320.965	419.164	516.348	159.822	34.6951	72.492										320.965	532.7	672.432							320.965	21.6265	154.227
321.823	113.307	179.692				321.823	396.371	485.584	160.249	39.5429	77.259										321.823	536.575	700.179							321.823	18.9021	155.261
322.681	117.142	180.214				322.681	413.542	486.788	160.677	39.3143	81.7										322.681	575.579	703.709							322.681	23.4219	156.312
323.54	108.78	175.807				323.54	393.899	460.093	161.104	38.7405	89.119										323.54	576.652	728.167							323.54	21.817	140.86
324.398	101.554	161.206				324.398	389.275	472.279	161.531	42.3572	82.151										324.398	548.798	727.611							324.398	20.2084	132.455
325.256	96.477	159.424				325.256	408.741	466.249	161.959	41.9448	77.192										325.256	542.018	690.576							325.256	19.2979	129.098
326.114	98.973	154.327				326.114	406.738	498.875	162.386	38.5566	71.807																			326.114	20.7731	118.519
326.972	97.372	154.268				326.972	408.975	541.452	162.813	37.7642	78.556																			326.972	23.0817	117.404
327.831	105.298	175.351				327.831	388.341	539.045	163.241	37.0882	78.869																			327.831	23.57	112.702
328.689	97.936	172.202				328.689	391.96	568.293	163.668	38.9197	79.294																			328.689	20.4702	109.946
329.547	109.734	169.237				329.547	426.94	500.697	164.095	39.7462	75.474																			329.547	21.3273	111.673
330.405	98.889	175.517				330.405	436.971	519.78	164.523	42.8945	73.026																			330.405	20.488	99.869
331.263	91.624	184.164				331.263	422.592	513.126	164.95	40.0472	75.863																			331.263	21.3001	102.072
332.122	105.169	180.267				332.122	418.929	496.926	165.377	38.9987	77.023																			332.122	22.7559	101.795
332.98	105.022	186.371				332.98	419.544	502.035	165.805	38.0298	76.779																			332.98	23.8711	91.761
						333.838	382.901	491.435	166.232	36.3113	76.452																			333.838	25.6744	97.789
						334.696	392.852	492.734	166.659	36.5773	74.166																			334.696	29.6889	105.112
						335.554	404.042	512.349	167.087	39.5932	77.359																			335.554	31.2203	107.583
						336.413	415.135	570.478	167.514	36.4879	77.701																			336.413	30.4772	105.544
						337.271	409.679	504.202	167.941	40.4255	84.159																			337.271	30.2611	102.748
						338.129	428.763	498.199	168.369	40.499	80.409																			338.129	32.9032	104.033
						338.987	423.822	501.419	168.796	40.8317	82.295																			338.987	33.5342	103.805
						339.845	455.928	549.027	169.223	38.026	78.317																			339.845	33.1884	105.212
						340.704	481.029	615.909	169.651	38.6597	77.73																			340.704	33.3566	104.095
						341.562	444.874	637.806	170.078	37.7324	75.792																			341.562	33.461	103.667
						342.42	446.532	587.046	170.505	38.8236	80.081																			342.42	36.5329	106.38
						343.278	452.432	546.988	170.933	40.2458	86.562																			343.278	32.8646	114.785
						344.136	462.074	530.017	171.36	43.0035	78.39																			344.136	30.6443	113.832
						344.994	470.458	521.531	171.787	42.3186	85.593																			344.994	33.6346	113.967
						345.853	477.594	544.66	172.215	39.7197	77.411																			345.853	32.0205	118.804
						346.711	436.274	547.737	172.642	41.9968	87.934																			346.711	31.4555	112.51
						347.569	423.636	547.581	173.069	43.4714	89.984																			347.569	36.8701	117.621
						348.427	426.498	527.3	173.497	45.1196	84.653																			348.427	35.827	129.211
						349.285	424.345	511.472	173.924	46.793	82.283																			349.285	34.987	146.765
						350.144	434.022	589.351	174.351	45.1993	72.247																			350.144	38.6952	142.466
						351.002	429.554	602.988	174.779	39.7889	69.07																			351.002	42.7019	143.448
						351.86	438.978	543.858	175.206	34.3152	62.143																			351.86	36.4874	142.57
						352.718	446.997	500.344	175.633	38.5604	62.102																			352.718	40.2132	130.256
						353.576	428.956	473.666	176.06	38.3561	63.755																			353.576	40.3147	134.569
						354.435	437.632	474.003	176.488	39.9827	71.233																			354.435	41.2358	135.283
						355.293	448.637	479.539	176.915	40.6334	75.126																			355.293	43.723	134.256
						356.151	452.468	477.423	177.342	38.5214	76.634																			356.151	38.1918	136.364
						357.009	478.044	491.231	177.77	40.3627	73.482																			357.009	35.7091	130.39
						357.867	478.324	521.537	178.197	40.2593	68.13																			357.867	38.9706	133.113
						358.726	467.93	541.425	178.624	42.1505	64.465																			358.726	40.6442	128.796
						359.584	454.549	488.255	179.052	41.6964	61.895																			359.584	36.3073	138.341
						360.442	450.626	465.932	179.479	42.6112	61.958																			360.442	39.9712	136.02
						361.3	433.591	450.81	179.906	43.3834	70.801																			361.3	38.3581	127.938
						362.158	413.043	420.623	180.334	43.1864	68.883																			362.158	40.1062	134.502
						363.017	418.215	435.365	180.761	39.3213	68.638																			363.017	42.7615	146.511
						363.875	415.881	425.951	181.188	39.9355	71.593																			363.875	43.2511	138.095
						364.733	429.988	424.792	181.616	38.8615	67.248																			364.733	35.6645	138.336
						365.591	427.322	435.557	182.043	38.1414	62.707																			365.591	31.0456	131.129
						366.449	429.532	445.249	182.47	37.3375	59.463																			366.449	32.1989	136.666
						367.308	438.612	441.281	182.898	36.6492	61.103																			367.308	34.7211	143.854
						368.166	435.677	459.007	183.325	35.9708	58.681																			368.166	35.4346	149.774
						369.024	397.549	446.513	183.752	39.3705	59.596																			369.024	33.165	148.413
						369.882	400.332	386.449	184.18	32.5388	59.498																			369.882	32.977	146.397
						370.74	418.193	348.921	184.607	31.6435	61.948																			370.74	33.4661	137.009
						371.599	428.085	356.437	185.034	33.9496	67.401																			371.599	33.4476	138.272
						372.457	427.964	361.293	185.462	35.2043	69.46																			372.457	29.9987	149.188
						373.315	432.139	340.82	185.889	34.6373	70.838																			373.315	30.7601	150.816
						374.173	456.5	338.069	186.316	31.9467	69.634																			374.173	30.8272	162.176
						375.031	451.151	346.766	186.744	34.4626	73.091																			375.031	31.0897	177.83
						375.89	463.748	350.455	187.171	33.692	73.896																			375.89	30.3136	171.635
						376.748	478.813	363.293	187.598	32.922	78.68																			376.748	30.7971	173.519
						377.606	484.074	373.72	188.026	31.3244	69.54																			377.606	28.312	170.518
						378.464	507.289	364.417	188.453	33.6804	64.343																			378.464	27.3281	153.829
						379.322	473.456	343.12	188.88	34.9439	67.426																			379.322	23.6822	161.795
						380.18	460.244	325.272	189.308	33.0046	69.009																			380.18	20.8713	155.399
						381.039	459.985	340.648	189.735	32.9114	65.88																			381.039	25.4799	158.569
						381.897	456.544	300.94	190.162	30.2315	63.214																			381.897	24.5735	159.738
						382.755	462.908	278.114	190.59	28.685	63.769																			382.755	23.9005	162.669
						383.613	453.794	286.374	191.017	27.2093	62.316																			383.613	24.1752	163.911
						384.471	445.046	294.495	191.444	28.9538	66.313																			384.471	23.2358	158.837
						385.33	512.924	312.004	191.872	30.444	63.182																			385.33	22.9761	159.684
						386.188	500.88	331.249	192.299	27.8107	70.448																			386.188	23.6605	162.429
									192.726	32.7225	69.79																			387.046	25.743	167.463
									193.154	29.9275	63.464																			387.904	21.4074	171.422
									193.581	27.5879	61.194																			388.762	23.2985	165.616
									194.008	26.3806	60.207																			389.621	25.0871	170.73
									194.436	26.8713	64.586																			390.479	22.4802	179.234
									194.863	26.2852	69.538																			391.337	23.4143	177.235
									195.29	26.5067	75.883																			392.195	21.2156	181.839
									195.718	29.1456	75.293																			393.053	24.494	189.729
									196.145	28.8493	71.485																			393.912	19.3909	200.64
									196.572	26.3552	65.235																			394.77	20.6852	205.424
									197	26.0541	64.626																			395.628	23.8316	206.546
									197.427	25.619	56.541																			396.486	23.5247	198.791
									197.854	25.6139	54.585																			397.344	17.8574	189.554
									198.282	21.651	58.749																			398.203	20.654	187.536
									198.709	22.4927	63.839																			399.061	24.6957	185.313
									199.136	25.2422	62.937																			399.919	20.7393	198.644
									199.564	23.8885	62.73																			400.777	18.8578	199.319
									199.991	23.9128	66.39																			401.635	18.8807	193.804
									200.418	24.5791	67.137																			402.494	20.0531	193.048
									200.846	25.796	68.381																			403.352	17.9136	185.624
									201.273	25.6245	66.656																			404.21	15.4393	176.792
									201.7	25.4624	79.467																			405.068	16.3008	168.104
									202.128	24.6307	83.44																			405.926	16.8268	168.884
									202.555	24.1012	68.826																			406.785	19.6608	158.335
									202.982	25.2703	63.823																			407.643	17.5909	159.554
									203.41	24.2593	71.176																			408.501	14.383	164.861
									203.837	24.0984	72.606																			409.359	13.9031	155.33
									204.264	22.493	73.274																			410.217	15.3875	171.379
									204.692	26.2913	75.697																			411.076	18.0275	175.579
									205.119	24.2847	74.921																			411.934	18.2134	184.53
									205.546	23.2736	71.889																			412.792	19.1916	205.143
									205.974	23.3074	68.197																			413.65	18.2411	206.723
									206.401	25.1024	63.329																			414.508	20.8843	195.497
									206.828	24.6333	65.97																			415.366	20.8275	209.431
									207.256	22.3192	64.841																			416.225	21.0828	190.727
									207.683	19.8082	61.767																			417.083	17.3596	189.166
									208.11	22.3018	63.895																			417.941	14.1953	171.875
									208.538	23.9927	64.784																			418.799	15.3813	146.568
									208.965	21.9352	72.117																			419.657	13.2409	140.495
									209.392	22.8134	82.376																			420.516	13.6021	140.925
									209.82	20.3443	78.754																			421.374	14.5989	145.465
									210.247	22.8865	76.05																			422.232	16.192	139.27
									210.674	23.1061	79.565																			423.09	13.065	138.852
									211.102	20.6725	72.547																			423.948	12.9741	133.378
									211.529	20.9064	72.822																			424.807	12.2058	122.598
									211.956	20.2369	75.467																			425.665	9.9532	116.201
									212.384	19.3794	75.557																			426.523	12.3773	118.262
									212.811	22.061	72.587																			427.381	13.2385	119.778
									213.238	20.5471	74.681																			428.239	13.0591	120.795
									213.666	21.7504	70.996																			429.098	16.3596	116.494
									214.093	22.7633	66.548																			429.956	11.7746	108.684
									214.52	24.964	69.06																			430.814	10.0232	117.2
									214.948	22.6917	65.876																			431.672	11.584	126.783
									215.375	20.8142	62.996																			432.53	14.8346	130.612
									215.802	19.973	62.837																			433.389	15.6002	123.362
									216.23	23.8525	72.735																			434.247	10.1544	112.771
									216.657	19.072	67.478																			435.105	9.8645	107.535
									217.084	23.7389	68.074																			435.963	11.181	111.589
									217.512	23.2627	76.252																			436.821	10.7366	111.291
									217.939	20.6958	73.753																			437.68	10.6053	112.472
									218.366	21.2404	71.294																			438.538	13.3133	105.357
									218.794	21.6082	73.161																			439.396	12.0633	97.781
									219.221	22.0789	68.775																			440.254	8.8557	103.605
									219.648	21.9453	63.274																			441.112	8.3199	98.397
									220.076	23.2662	65.077																			441.971	10.3057	105.164
									220.503	23.3228	65.889																			442.829	12.558	100.078
									220.93	23.402	81.759																			443.687	8.939	99.086
									221.358	24.9341	84.016																			444.545	6.9657	93.499
									221.785	26.3074	77.212																			445.403	7.9446	92.342
									222.212	27.2062	83.646																			446.262	7.6123	92.663
									222.64	26.9955	88.107																			447.12	5.8114	87.063
									223.067	25.5194	90.525																			447.978	6.5549	87.294
									223.494	27.1159	89.37																			448.836	7.2666	81.342
									223.922	24.6539	88.055																			449.694	7.0252	82.136
									224.349	27.2138	88.255																			450.553	5.9653	81.691
									224.776	27.8744	93.588																			451.411	5.5678	82.975
									225.204	26.4947	92.536																			452.269	6.9827	72.868
									225.631	27.0298	86.982																			453.127	6.3712	80.044
									226.058	29.6505	93.743																			453.985	6.5265	82.987
									226.486	29.5245	102.947																			454.843	6.3576	76.418
									226.913	28.6006	99.954																			455.702	5.5229	74.326
									227.34	28.2639	99.997																			456.56	4.6304	69.425
									227.768	28.4386	107.336																			457.418	5.6909	64.011
									228.195	29.8692	106.416																			458.276	4.8504	67.28
									228.622	31.3075	97.709																			459.134	7.3873	70.543
									229.05	28.5009	103.259																			459.993	6.2244	60.574
									229.477	31.9658	101.286																			460.851	6.3969	58.26
									229.904	33.2929	97.855
									230.332	29.8254	99.506
									230.759	31.4919	89.344
									231.186	31.3573	90.349
									231.614	29.182	84.154
									232.041	28.0727	78.657
									232.468	28.4038	83.743
									232.896	32.7341	85.481
									233.323	30.55	88.305
									233.75	26.9787	94.308
									234.178	27.7585	96.819
									234.605	26.4743	82.329
									235.032	30.4499	76.413
									235.46	28.7534	73.529
									235.887	28.1815	78.31
									236.314	30.5456	88.158
									236.742	29.1592	81.144
									237.169	29.0861	78.123
									237.596	29.9083	76.818
									238.024	30.9885	78.011
									238.451	29.5637	80.353
									238.878	26.3972	76.698
									239.306	23.931	70.656
									239.733	28.4445	62.417
									240.16	29.4995	61.321
									240.588	27.5332	72.451
									241.015	28.1656	80.876
									241.442	29.1492	76.949
									241.87	33.5367	76.629
									242.297	30.2878	72.964
									242.724	27.1554	71.966
									243.152	28.2483	64.623
									243.579	27.3578	56.865
									244.006	29.9872	56.05
									244.434	30.4908	58.424
									244.861	32.1213	61.851
									245.288	32.8377	59.158
									245.715	31.9687	61.094
									246.143	33.4175	68.18
									246.57	34.4681	75.743
									246.997	39.2785	71.281
									247.425	37.7028	65.683
									247.852	38.337	62.395
									248.279	36.4514	62.177
									248.707	34.854	56.302
									249.134	31.0534	54.777
									249.561	35.8147	59.161
									249.989	32.6	60.496
									250.416	35.922	62.6
									250.843	35.3292	60.761
									251.271	35.9162	55.909
									251.698	32.5484	54.908
									252.125	38.0891	56.567
									252.553	39.4255	61.522
									252.98	34.0418	62.265
									253.407	34.0249	69.336
									253.835	30.9305	72.742
									254.262	33.5533	74.32
									254.689	37.6651	75.391
									255.117	34.9406	71.746
									255.544	34.475	59.622
									255.971	40.8514	55.146
									256.399	40.1652	51.465
									256.826	40.0106	55.655
									257.253	35.2781	52.006
									257.681	34.3336	49.762
									258.108	35.6045	52.186
									258.535	35.6911	46.352
									258.963	32.582	49.906
									259.39	34.4701	62.023
									259.817	38.4412	70.16
									260.245	38.3456	87.354
									260.672	39.6086	78.444
									261.099	37.2791	73.195
									261.527	35.6825	60.532
									261.954	33.3998	51.74
									262.381	35.8173	50.266
									262.809	40.8678	49.386
									263.236	40.7498	50.772
									263.663	41.7093	50.054
									264.091	42.7924	51.8
									264.518	40.7706	54.655
									264.945	41.379	55.176
									265.373	44.0678	50.954
									265.8	38.4622	52.249
									266.227	38.142	56.925
									266.655	36.3934	54.514
									267.082	35.6048	51.686
									267.509	34.9836	47.284
									267.937	33.6997	46.361
									268.364	32.0686	43.062
									268.791	29.9698	45.232
									269.219	31.9849	52.214
									269.646	32.5614	54.517
									270.073	33.7504	55.588
									270.501	31.9432	51.389
									270.928	34.634	48.687
									271.355	34.8339	43.163
									271.783	35.353	41.058
									272.21	39.6514	41.049
									272.637	37.2858	37.754
									273.065	35.2506	36.635
									273.492	28.8227	39.367
									273.919	29.3061	38.752
									274.347	30.8041	43.55
									274.774	33.4312	44.414
									275.201	31.9052	45.051
									275.629	27.3993	46.306
									276.056	34.4644	52.741
									276.483	32.963	55.445
									276.911	29.9821	48.73
									277.338	26.4304	46.138
									277.765	29.5347	42.165
									278.193	28.32	42.544
									278.62	30.7113	42.261
									279.047	29.8226	37.457
									279.475	25.8914	39.222
									279.902	25.9761	38.276
									280.329	28.1658	37.895
									280.757	24.9291	36.365
									281.184	26.945	39.032
									281.611	27.5401	38.628
									282.039	26.2286	40.657
									282.466	26.557	40.817
									282.893	24.9297	40.239
									283.321	22.5925	41.945
									283.748	21.6397	41.307
									284.175	22.8394	39.347
									284.603	22.7623	37.713
									285.03	22.7435	33.837
									285.457	22.2445	32.987
									285.885	24.4055	34.137
									286.312	28.1597	31.298
									286.739	27.9404	30.397
									287.167	22.8422	27.711
									287.594	21.8656	26.597
									288.021	22.4045	26.881
									288.449	25.435	31.78
									288.876	23.5649	35.246
									289.303	24.026	34.26
									289.731	21.8942	29.337
									290.158	18.8612	32.208
									290.585	20.0251	33.844
									291.013	22.0387	33.44
									291.44	23.0638	30.698
									291.867	20.8561	27.182
									292.295	18.7834	26.603
									292.722	19.6134	28.599
									293.149	21.9202	27.624
									293.577	19.8817	31.996
									294.004	18.3482	31.847
									294.431	17.5715	35.965
									294.859	21.2843	38.534
									295.286	22.7343	42.536
									295.713	24.218	44.957
									296.141	23.0142	43.683
									296.568	25.6373	45.226
									296.995	25.583	44.07
									297.423	25.3526	43.498
									297.85	24.4914	50.099
									298.277	23.276	51.528
									298.705	25.7473	60.861
									299.132	26.7527	56.872
									299.559	27.0969	53.686
									299.987	26.2511	49.338
									300.414	24.4415	47.283
									300.841	24.1478	50.5
									301.269	25.5391	44.749
									301.696	24.2235	45.858
									302.123	26.9812	45.663
									302.551	26.1336	46.045
									302.978	21.239	46.407
									303.405	22.0669	44.289
									303.833	20.8916	46.417
									304.26	21.7331	57.851
									304.687	24.595	59.335
									305.115	25.2744	70.056
									305.542	23.8804	76.753
									305.969	23.9338	79.84
									306.397	26.9366	70.802
									306.824	25.6844	60.978
									307.251	22.8516	63.862
									307.679	23.3531	64.534
									308.106	22.7148	69.201
									308.533	26.3883	64.981
									308.961	25.2364	63.995
									309.388	24.8969	56.821
									309.815	28.1321	60.411
									310.243	26.8817	60.339
									310.67	27.2026	63.021
									311.097	24.6911	65.514
									311.525	24.0091	63.857
									311.952	24.7306	63.129
									312.379	27.2685	62.172
									312.807	29.003	65.802
									313.234	28.5115	75.082
									313.661	28.4117	85.142
									314.089	28.512	95.055
									314.516	26.7277	105.156
									314.943	28.6755	112.224
									315.37	29.7053	113.272
									315.798	33.7748	109.067
									316.225	31.6187	103.513
									316.652	31.9008	99.726
									317.08	27.0993	93.658
									317.507	26.2659	94.196
									317.934	28.9329	89.964
									318.362	29.643	90.413
									318.789	29.8517	89.492
									319.216	31.0779	81.006
									319.644	29.2036	78.802
									320.071	25.9847	76.737
									320.498	28.2272	80.631
									320.926	26.3569	88.018
									321.353	28.7978	84.781
									321.78	27.8878	77.07
									322.208	26.683	79.693
									322.635	28.9248	81.593
									323.062	30.0142	78.686
									323.49	29.3635	76.372
									323.917	27.3136	77.058
									324.344	27.0529	80.072
									324.772	28.9536	89.713
									325.199	24.9177	80.8
									325.626	31.3044	79.842
									326.054	34.5156	79.181
									326.481	30.9108	79.271
									326.908	31.25	80.717
									327.336	30.3001	82.406
									327.763	32.0444	83.511
									328.19	31.7245	79.826
									328.618	29.5848	78.106
									329.045	26.6693	78.427
									329.472	29.9856	76.174
									329.9	28.1485	75.551
									330.327	27.3153	78.889
									330.754	28.2321	88.979
									331.182	27.8831	84.847
									331.609	28.38	82.468
									332.036	29.7778	80.944
									332.464	29.5309	83.228
									332.891	29.4576	72.413
									333.318	29.9946	70.189
									333.746	29.0196	66.434
									334.173	29.5182	70.922
									334.6	30.6898	71.682
									335.028	32.4277	71.255
									335.455	29.0456	76.013
									335.882	30.9167	74.002
									336.31	30.6044	65.363
									336.737	29.4536	62.686
									337.164	26.3403	55.737
									337.592	30.6969	56.702
									338.019	28.2637	55.404
									338.446	24.6747	59.843
									338.874	26.1122	59.463
									339.301	25.7658	58.663
									339.728	27.5494	60.029
									340.156	27.9425	61.271
									340.583	28.6822	56.462
									341.01	28.5319	60.239
									341.438	30.5711	66.752
									341.865	32.0253	67.713
									342.292	29.9423	68.005
									342.72	31.8973	70.821
									343.147	30.0086	72.828
									343.574	29.7416	74.888
									344.002	29.5513	76.292
									344.429	31.0114	78.425
									344.856	31.825	74.285
									345.284	31.9694	67.711
									345.711	32.1974	72.021
									346.138	30.751	72.074
									346.566	29.0064	71.591
									346.993	30.9313	58.714
									347.42	30.8203	52.05
									347.848	27.1268	53.851
									348.275	26.8019	52.564
									348.702	28.1615	48.896
									349.13	25.6136	46.651
									349.557	28.8208	41.386
									349.984	25.2207	42.141
									350.412	26.4053	38.855
									350.839	23.9919	42.603
									351.266	27.2804	48.171
									351.694	28.5301	55.264
									352.121	28.4725	51.59
									352.548	25.5109	52.588
									352.976	25.4112	47.243
									353.403	28.4744	44.226
									353.83	26.3625	47.744
									354.258	25.0334	52.332
									354.685	24.0946	47.764
									355.112	23.9978	44.791
									355.54	22.5821	42.2
									355.967	27.0842	37.935
									356.394	25.188	37.321
									356.822	26.0913	37.726
									357.249	28.053	38.993
									357.676	29.2519	34.189
									358.104	24.1889	38.472
									358.531	23.7611	34.763
									358.958	23.8494	35.148
									359.386	25.5807	38.583
									359.813	24.7999	40.322
									360.24	24.2902	38.794
									360.668	23.7123	35.029
									361.095	22.2251	37.138
									361.522	24.5649	36.112
									361.95	24.3918	36.535
									362.377	28.8201	36.554
									362.804	27.8061	39.595
									363.232	23.8569	43.939
									363.659	24.7061	42.194
									364.086	25.3613	42.382
									364.514	23.7535	37.333
									364.941	26.4132	40.026
									365.368	27.6037	38.162
									365.796	26.5845	39.515
									366.223	29.3812	39.044
									366.65	28.055	43.62
									367.078	31.8616	44.376
									367.505	34.1826	41.894
									367.932	32.919	46.028
									368.36	30.7516	42.349
									368.787	34.1714	39.498
									369.214	35.2166	42.753
									369.642	31.5044	42.118
									370.069	27.9639	41.561
									370.496	27.2884	41.774
									370.924	26.7255	45.374
									371.351	27.4089	42.106
									371.778	27.7211	41.093
									372.206	31.0871	41.61
									372.633	29.2653	49.216
									373.06	29.5049	49.755
									373.488	31.1327	44.793
									373.915	31.8577	50.427
									374.342	35.9894	49.01
									374.77	37.0831	52.397
									375.197	32.3831	42.692
									375.624	31.3395	41.45
[truncated: 4 more columns]
